# Supplementary material for: Simulations indicate that scores of lionfish (Pterois volitans) colonized the Atlantic Ocean
Source: PeerJ. 2017 Dec 19;5:e3996. doi: 10.7717/peerj.3996 (PMC5740958; doi:10.7717/peerj.3996)
Supplement: Supplemental Information 1 — Two R code files are included the first: “model_functions.R” contains the code used to run the model as described here. The second “run_lionfish_colonizations.R” initializes the relevant data collected from the literature as described in the manuscript and runs the model for different source and destination populations. [file peerj-05-3996-s001.zip]

Archive with 2 entries (2 files):
- model_functions.R
- run_lionfish_colonization.R
