# Supplementary material for: Simulations indicate that scores of lionfish (Pterois volitans) colonized the Atlantic Ocean
Source: PeerJ. 2017 Dec 19;5:e3996. doi: 10.7717/peerj.3996 (PMC5740958; doi:10.7717/peerj.3996)
Supplement: Supplemental Information 1 — Two R code files are included the first: “model_functions.R” contains the code used to run the model as described here. The second “run_lionfish_colonizations.R” initializes the relevant data collected from the literature as described in the manuscript and runs the model for different source and destination populations. [file peerj-05-3996-s001.zip › model_functions.R]

#### Model script ####
## Alan Downey-Wall
## Last Mod: 2015-12-08

## Modified by Jason Selwyn
## 2016-Sep-19

# Description: Script for modeling the impact of self-recruitment and removal 
#              variability and there impact on recolonization on an arbitrary 
#              local scale over time.  Demographic parameters are default set 
#              to those of the red lionfish (Pterois volitans). 

run.Model <- function (FEMALE.START,hap.num.start.freq,RUN.MONTH,Demo.param,RPR,verbose,variable.RPR=1) {
  
  ## New Calculation
  #   This constant represents the fraction of surviving larvae (recruits) per adult lionfish, based on the egg and 
  #   larval mortalities, the duration of both stages, and the expected fecundity of an individual female lionfish.  
  
  REC.PER.IND      <- variable.RPR*RPR[1]*RPR[2]*RPR[3]*exp(-(RPR[4]*RPR[5]+RPR[6]*RPR[7])) # Recruits per individual
  
  if(length(hap.num.start.freq)>1){
    hap.num.init<-length(hap.num.start.freq)
    if(sum(hap.num.start.freq!=1)){hap.num.start.freq<-hap.num.start.freq/sum(hap.num.start.freq)}
    
    #### Model Initializations ####
    
    ## Randomize initial female lionfish haplotype
    s.f.sfreq<-c(rmultinom(1,FEMALE.START,hap.num.start.freq)) 
  } else if (length(hap.num.start.freq)==1){
    s.f.sfreq<-rinfall(hap.num.start.freq,FEMALE.START)
    s.f.sfreq<-c(s.f.sfreq,rep(0,100-length(s.f.sfreq)))
    hap.num.init<-100
  }
  
  # Intialize the 3-d array where model output will be stored
  model.output <- array(dim=c(hap.num.init,Demo.param[4],RUN.MONTH))
  
  
  #### Model with monthly removals ####
  
  for( k in 1:RUN.MONTH) {
    #full model with individuals output
    model.output[,,k]     <- model.func(model.output,s.f.sfreq,k,REC.PER.IND,Demo.param[1],Demo.param[2],RPR[1],hap.num.init,verbose)

    if(verbose){
      print(paste(".....Analysis",round(100*k/RUN.MONTH,digits=1),"% complete"))
    }
  }
  
  if(verbose){
    print("Analysis complete: Model run successful.") 
  }

  output<-apply(model.output,c(3,1),sum)
  
  #Thin model of months prior to final month of simulation to conserve memory
  output<-month.thinning(output,RUN.MONTH)
  output
}

#### Function that populates model output array for month M ####

# Description: Takes list of demographically relate/local distrubance parameters
# and models population recovery for month M given variable distance (removal) and 
# self-recruitment rates.

model.func <- function(model.output,s.f.sfreq,M,REC.IND,AM,JM,fem.perc,hap.num){
  temp.m <- model.output[,,M]
  # Initializes the matrix at month one with user defined starting female lionfish distributed
  # randomly across haplotype according to defined hap freqs.
  if(M==1){
    temp.m[,1:11] <- 0
    temp.m[,12]   <- s.f.sfreq
  } else {
    temp.e <- model.output[,,M-1]
    for( j in 1:dim(model.output)[2]) { #For each age bin
      if(j == 1){
        var.temp<-list(fem.perc,REC.IND)
        numb.produced<-n.size(temp.e[,12],REC.IND)
        temp.m[,j]<-c(rmultinom(1,numb.produced,temp.e[,12]))
      } else{
        if(j == 12){
          temp.m[,j]<-0
          if(sum(temp.e[,j-1]) > 0){
            numb.produced<-n.size(temp.e[,j-1],JM)
            temp.m[,j]<-temp.m[,j]+c(rmultinom(1,numb.produced,temp.e[,j-1]))
          }
          if(sum(temp.e[,j]) > 0){
            numb.produced<-n.size(temp.e[,j],AM)
            temp.m[,j]<-temp.m[,j]+c(rmultinom(1,numb.produced,temp.e[,j]))
          }
        } else {
          if(sum(temp.e[,j-1]) > 0){
            numb.produced<-n.size(temp.e[,j-1],JM)
            
            temp.m[,j]<-c(rmultinom(1,numb.produced,temp.e[,j-1])) 
          } else{temp.m[,j]<-0}
        }
      }
    }
  }
  return(temp.m)
}

#### Calculate joint conditional probability of simulations matching observations of Richness and Diversity ####
model.statistics<-function(destination.haplotypes,model.freq){
  
  #Draw sample from bootstrap distributions with number = destination haplotype count
  sample.sum<-0*model.freq[dim(model.freq)[1],,,]
  for(invaders in 1:dim(model.freq)[3]){
    for(boot in 1:dim(model.freq)[4]){
      sample.sum[,invaders,boot]<-rmultinom(1,sum(destination.haplotypes),model.freq[dim(model.freq)[1],,invaders,boot])
    }
  }
  
  if(length(destination.haplotypes)!=dim(model.freq)[2]){
    destination.haplotypes<-c(destination.haplotypes,rep(0,abs(dim(model.freq)[2]-length(destination.haplotypes))))
  }
  
  #Bootstrap for observed
  boot.dest.hap<-rmultinom(1000,sum(destination.haplotypes),destination.haplotypes)
  
  #Richness
  HN.calc<-function(x){
    sum(x>0)
  }
  
  obs.Hn<-HN.calc(destination.haplotypes)
  
  sim.Hn<-apply(sample.sum,c(2,3),HN.calc)
  prob.Hn<-rowSums(sim.Hn==obs.Hn)/ncol(sim.Hn)
  hap<-list(prob.Hn,sim.Hn,obs.Hn)
  
  #Diversity
  HS.calc<-function(x){
    1-sum((x/sum(x))^2)
  }
  
  obs.Hs<-HS.calc(destination.haplotypes)
  
  boot.Hs<-apply(boot.dest.hap,2,HS.calc)
  Hs.CI<-quantile(boot.Hs,c(0.025,0.975))
  
  sim.Hs<-apply(sample.sum,c(2,3),HS.calc)
  
  prob.Hs<-rowSums(sim.Hs>=Hs.CI[1] & sim.Hs<=Hs.CI[2])/ncol(sim.Hs)
  
  diversity<-list(prob.Hs,sim.Hs,unname(c(obs.Hs,Hs.CI)))
  
  #Joint probability Richness + Diversity
  joint<-rowSums(sim.Hn==obs.Hn & sim.Hs>=Hs.CI[1] & sim.Hs<=Hs.CI[2])/ncol(sim.Hn)
  
  output<-list(hap,diversity,joint)
  output
  
}


#### Simulate Haplotype Frequency using Theta ####
rinfall<-function(theta,N){
  #Theta is the estimate of theta from somewhere else where theta = 2Nu
  #N is the number of colonists
  CRP<-theta/(theta+(1:N)-1)
  new.haps<-runif(N) < CRP
  
  sim.haps<-rep(NA,N)
  sim.haps[new.haps]<-1:sum(new.haps)
  
  for(n in 1:N){
    if(is.na(sim.haps[n])){
      sim.haps[n]<-sim.haps[sample(n-1,1)]
    }
  }
  
  unname(table(sim.haps)[order(table(sim.haps),decreasing=T)])
}


#### Miscellaneous helper functions #### 
n.size<-function(x,m){
  if(is.list(m)){
    y<-round((sum(x)*m[[1]])*(m[[2]]))
  }
  else{
    y<-round(sum(x)*m) 
  }
  return(y)
}

freq.summary<-function(x){
  x/rowSums(x)
}

month.thinning<-function(x,RUN.MONTH){
  x<-x[c(1,RUN.MONTH),]
  x
}

remove.0.haps<-function(x){
  all(x==0)
}
