# Supplementary material for: Simulations indicate that scores of lionfish (Pterois volitans) colonized the Atlantic Ocean
Source: PeerJ. 2017 Dec 19;5:e3996. doi: 10.7717/peerj.3996 (PMC5740958; doi:10.7717/peerj.3996)
Supplement: Supplemental Information 1 — Two R code files are included the first: “model_functions.R” contains the code used to run the model as described here. The second “run_lionfish_colonizations.R” initializes the relevant data collected from the literature as described in the manuscript and runs the model for different source and destination populations. [file peerj-05-3996-s001.zip › run_lionfish_colonization.R]

#### Recolonization model run script ####
## Jason Selwyn
## Last Mod: 2016-Sept-21

rm(list=ls())
library(parallel)
library(abind)
library(Rmpi)
library(snow)
library(ggplot2)

#### Source Functions ####
source("model_functions.R")

#### User Inputs for lionfish_number.R ####
np <- 299 #Number of processors to use
BS <- 10000 #Number of simulations to run with each source
RUN.MONTH <- 12*15     # Number of 12 months * number of years to run model
initial.females <- seq(1,800,by=1) # vector of number of starting female lionfish
var.rpr<-seq(0.25,1,length.out=4)

#### Demographic Parameters for Model ####
##Native Range Demographics
#from arlequin
indonesia.theta<-7.63797
indonesia.theta.sd<-2.65535

## Haplotype information
atlantic.hap<-c(194,172,24,19,14,19,15,1,1)
carib.hap<-c(159,405,3,34,0,0,0,0,0)
gomx.hap<-c(52,113,0,23,0,0,0,0,0)

## Demographic Parameters
BIN             <- 12     # Number of different age-classes
JUVI.MORT       <- 1-0.165  # Juvenile mortality 
ADULT.MORT      <- 1-0.052  # Adult mortality 
ADULT.FRAC      <- 1-0.96   # Fraction of starting population that are adults

## Calculating Recruit per Individual
# This section takes egg and larval demographic parameters and calculates
# the monthly number of recruits per individual adult lionfish.
ADULT.FEM.FRAC  <- 0.49    # Proportion of adults that are females
ADULT.FEM.MAT   <- 0.79    # Proportion of females that are mature
FE              <- 194577  # Fecundity - number of eggs per female per month
ME              <- 0.31    # Egg mortality (days)
DE              <- 3       # Egg duration (days)
ML              <- 0.35    # Larval mortality (days)
DL              <- 27      # Larval duration (days)

## Vectors and List for above
#Mortalities and time in month for recovery
Demo.param   <- c(ADULT.MORT,JUVI.MORT,ADULT.FRAC,BIN)

#Demographic parameters used to calculate recruit per individual in monthly
#time steps
RPR          <- c(ADULT.FEM.FRAC,ADULT.FEM.MAT,FE,ME,DE,ML,DL)

#### Setup Data ####
region.sources<-list(Atlantic=atlantic.hap,Caribbean=carib.hap,GoMx=gomx.hap)

all.thetas<-indonesia.theta+(2:-2)*indonesia.theta.sd
native.dist<-as.list(all.thetas)
names(native.dist)<-paste('Sim.Native','theta',all.thetas,sep='.')

sources<-c(native.dist,region.sources[-3])
destinations<-c(region.sources)

for.workers<-ls()

#### Build MPI Cluster ####
cluster <- makeMPIcluster(np,outfile = "")
clusterExport(cl=cluster, as.list(for.workers),
              envir=environment())
clusterEvalQ(cluster, {library(abind)})

#### Run the model ####
for(v in var.rpr){
  clusterExport(cl=cluster, list('v'),envir=environment())
  for(S in 1:length(sources)){
    clusterExport(cl=cluster, list('S'),envir=environment())
    
    s<-parallel::parSapply(cl=cluster, initial.females, function(x) replicate(BS, run.Model(FEMALE.START=x,hap.num.start.freq=sources[[S]],RUN.MONTH,Demo.param,RPR,F,variable.RPR=v), 
                                                                              simplify = "array"), simplify = 'array')
    
    s<-s[,!apply(s,2,remove.0.haps),,]
    
    s<-aperm(s, c(1,2,4,3))
   
    names(dim(s))<-c('Months','Haplotypes','Initial Females','Bootstrap')
   
    f<-array(apply(s,c(3,4),freq.summary),dim=dim(s))
    
    save.image(paste(names(sources)[S],'-rpr-',v,'_source.RData',sep=''))
    
    #### Statistical Analysis ####
    for(D in 1:length(destinations)){
      stats.output<-model.statistics(destination.haplotypes=destinations[[D]],model.freq=f)
      
      write.csv(statistical.plots[[6]],paste(names(sources)[S],'-to-',names(destinations)[D],'-rpr-',v,'-plot.data.csv',sep=''))
    }
  }
}

#### Stop Cluster ####
stopCluster(cluster)
