# Supplementary material for: Simulations indicate that scores of lionfish (Pterois volitans) colonized the Atlantic Ocean
Source: PeerJ. 2017 Dec 19;5:e3996. doi: 10.7717/peerj.3996 (PMC5740958; doi:10.7717/peerj.3996)
Supplement: Supplemental Information 2 — This file contains mtDNA sequence data from the control region of Pterois volitans in the FASTA file format. Samples were obtained from Indonesia, the western North Atlantic, Caribbean, and Gulf of Mexico via GenBank (Freshwater et al., 2009; Betancur et al., 2011; Toledo-Hernández et al., 2014; Butterfield et al., 2015; Johnson et al., 2016). [file peerj-05-3996-s002.fasta]

>ID_H27 | population:Indonesia_Genbank
CCTATTTTTTGGCCATAAAAAAACTACTAGAGATTTTCCTGGTT-------CCGGGGGGT
TTACAGGAGTGTTAGATAATCTAGCAGTTTAGGGGGG----TAGGGGGGTTT--------
-AACGCT----------AAAAAGCCGAGAGAGGGG-------CGCTTAGATATATTACTG
GTAAATATCCTCAATTATGCTCATGATAACCTAATATGCTACTC--TTTTTAGAAAGTCT
TTCCAACATTCAGCTATA--ATCCGGGGAGTCCTAGGGTGTGTTCCACCTTTCTCAGTTA
GATCGCGTTCACTGTGAAATGTCTATTGAAAGGAAAAGAAGAAAAAAGGAACCAGATGCC
CGATGGAAAGAACGCTCGGCATGGGGGT--TGCTCCCGCTTATGTTTTCCACCATTAACT
TATGCAAGCGTCGATGAAAGTGTGAGGGATAATATCAATTGATGGCCCTGAAGTAGGAAC
CAAATGCCAGGAATAATTCACTGGGTGAAACCCCCACAGTCATTGTCCCTCACCTTCAAT
AACCGTTGGCATTAAGATATGGACTTGTAGGTAGGCTCTTACTGCGCATTGATGTTTGAT
TTAACGGGGTG----------------TTGGGTAAAGGTATATATTTGCCGGTGAATTTT
GCTGTTAGATCTTAAATTTCTTTCATCTTAATTTCATATTCGTTTGGATTTTTAGTAGTA
TGCTTTGTATACCCCTTA------
>ID_H27_2 | population:Indonesia_Genbank
CCTATTTTTTGGCCATAAAAAAACTACTAGAGATTTTCCTGGTT-------CCGGGGGGT
TTACAGGAGTGTTAGATAATCTAGCAGTTTAGGGGGG----TAGGGGGGTTT--------
-AACGCT----------AAAAAGCCGAGAGAGGGG-------CGCTTAGATATATTACTG
GTAAATATCCTCAATTATGCTCATGATAACCTAATATGCTACTC--TTTTTAGAAAGTCT
TTCCAACATTCAGCTATA--ATCCGGGGAGTCCTAGGGTGTGTTCCACCTTTCTCAGTTA
GATCGCGTTCACTGTGAAATGTCTATTGAAAGGAAAAGAAGAAAAAAGGAACCAGATGCC
CGATGGAAAGAACGCTCGGCATGGGGGT--TGCTCCCGCTTATGTTTTCCACCATTAACT
TATGCAAGCGTCGATGAAAGTGTGAGGGATAATATCAATTGATGGCCCTGAAGTAGGAAC
CAAATGCCAGGAATAATTCACTGGGTGAAACCCCCACAGTCATTGTCCCTCACCTTCAAT
AACCGTTGGCATTAAGATATGGACTTGTAGGTAGGCTCTTACTGCGCATTGATGTTTGAT
TTAACGGGGTG----------------TTGGGTAAAGGTATATATTTGCCGGTGAATTTT
GCTGTTAGATCTTAAATTTCTTTCATCTTAATTTCATATTCGTTTGGATTTTTAGTAGTA
TGCTTTGTATACCCCTTA------
>ID_H27_3 | population:Indonesia_Genbank
CCTATTTTTTGGCCATAAAAAAACTACTAGAGATTTTCCTGGTT-------CCGGGGGGT
TTACAGGAGTGTTAGATAATCTAGCAGTTTAGGGGGG----TAGGGGGGTTT--------
-AACGCT----------AAAAAGCCGAGAGAGGGG-------CGCTTAGATATATTACTG
GTAAATATCCTCAATTATGCTCATGATAACCTAATATGCTACTC--TTTTTAGAAAGTCT
TTCCAACATTCAGCTATA--ATCCGGGGAGTCCTAGGGTGTGTTCCACCTTTCTCAGTTA
GATCGCGTTCACTGTGAAATGTCTATTGAAAGGAAAAGAAGAAAAAAGGAACCAGATGCC
CGATGGAAAGAACGCTCGGCATGGGGGT--TGCTCCCGCTTATGTTTTCCACCATTAACT
TATGCAAGCGTCGATGAAAGTGTGAGGGATAATATCAATTGATGGCCCTGAAGTAGGAAC
CAAATGCCAGGAATAATTCACTGGGTGAAACCCCCACAGTCATTGTCCCTCACCTTCAAT
AACCGTTGGCATTAAGATATGGACTTGTAGGTAGGCTCTTACTGCGCATTGATGTTTGAT
TTAACGGGGTG----------------TTGGGTAAAGGTATATATTTGCCGGTGAATTTT
GCTGTTAGATCTTAAATTTCTTTCATCTTAATTTCATATTCGTTTGGATTTTTAGTAGTA
TGCTTTGTATACCCCTTA------
>ID_H28 | population:Indonesia_Genbank
CCTATTTTTTGGCCATAAAAAAACTACTAGAGATTTTCCTGGTT-------CCGGGGGGT
TTACAGGAGTGTTAGATAATCTAGCAGTTTAGGGGGG----TAGGGGGGTTT--------
-AACGCT----------AAAAAGCCGAGAGAGGGG-------CGCTTAGATATATTACTG
GTAAATATCCTCAATTATGCTCATGATAACCTAATATGCTACTC--TTTTTAGAAAGTCT
TTCCAACATTCAGCTATA--ATCCGGGGAGTCCTAGGGTGTGTTCCACCTTTCTCAGTTA
GATCGCGTTCACTGTGAAATGTCTATTGAAAGGAAAAGAAGAAAAAGGGAACCAGATGCC
CGATGGAAAGAACGCTCGGCATGGGGGT--TGCTCCCGCTTATGTTTTCCACCATTAACT
TATGCAAGCGTCGATGAAAGTGTGAGGGATAATATCAATTGATGGCCCTGAAGTAGGAAC
CAAATGCCAGGAATAATTCACTGGGTGAAACCCCCACAGTCATTGTCCCTCACCTTCAAT
AACCGTTGGCATTAAGATATGGACTTGTAGGTAGGCTCTTACTGCGCATTGATGTTTGAT
TTAACGGGGTG----------------TTGGGTAAAGGTATATATTTGCCAGTGAATTTT
GCTGTTAGATCTTAAATTTCTTTCATCTTAATTTCATATTCGTTTGGATTTTTAGTAGTA
TGCTTCGCATACCCCTTA------
>ID_H10 | population:Indonesia_Genbank
CCTATTTTTTGGCCATAAAAAAACTACTAGAGATTTTCCTGGTT-------CCGGGGGGT
TTACAGGAGTGTTAGATAATCTAGCAGTTTAGGGGGG----TAGGGGGGTTT--------
-AACGCT----------AAAAAGCCGAGAGAGGGG-------CACTTAGATATATTACTG
GTAAATATCCTCAATTATGCTCATGATAACCTAATATGCTACTC--TTTTTAAAAAGTCT
TTCCAACATTCAGCTATA--ATCCGTGGAGTCCTAGGGTGTGTTCCACCTTTCTCAGTTA
GATCGCGTTCACTGTGAAATGTCTATTGAAAGGAAAAGAAGAAAAAAGGAACCAGATGCC
CGATGGAAAGAACGCTCGGCATGGGGGT--TGCTCCCGCTTATGTTTTCCACCATTAACT
TATGCAAGCGTCGATGAAAGTGTGAGGGATAATATCAATTGATGGCCCTGAAGTAGGAAC
CAAATGCCAGGAATAATTCACTGAGTGAAACCCCCACAGTCATTGTCCCTCACCTTCAAT
AACCGTTGGCATTAAGATATGGACTTGTAGGTAGGCTCTTACTGCGCATTAATGCTTGAT
TTAACGGGATG----------------TTGGGTAAAGGTATATATTTGCCAGTGAATTTT
GCTGTTAGATCTTAAATTTCTTTCATCTTAATTTCATATTCGTTTGGATTTTTAGTAGTA
TGCTTTGCATACCCCTTG------
>ID_H11 | population:Indonesia_Genbank
CCTATTTTTTGGCCATAAAAAAACTACTAGAGATTTTCCTGGTT-------CCGGGGGGT
TTACAGGAGTGTTAGATAATCTAGCAGTTTAGGGGGG----TAGGGGGGTTT--------
-AACGCT----------AAAAAGCCGAGAGAGGGG-------CACTTAGATATATTACTG
GTAAATATCCTCAATTATGCTCATGATAACCTAATATGCTACTC--TTTTTAGAAAGTCT
TTCCAACATTCAGCTATA--ATCCGTGGAGTCCTAGGGTGTGTTCCACCTTTCTCAGTTA
GATCGCGTTCACTGTGAAATGTCTATTGAAAGGAAAAGAAGAAAAAAGGAACCAGATGCC
CGATGGAAAGAACGCTCGGCATGGGGGT--TGCTCCCGCTTATGCTTTCCACCATTAACT
TATGCAAGCGTCGATGAAAGTGTGAGGGATAATATCAATTGATGGCCCTGAAGTAGGAAC
CAAATGCCAGGAATAATTCACTGAGTGAAACCCCCACAGTCATTGTCCCTCACCTTCAAT
AACCGTTGGCATTAAGATATGGACTTGTAGGTAGGCTCTTACTGCGCATTAATGCTTGAT
TTAACGGGATG----------------TTGGGTAAAGGTATATATTTGCCAGTGAATTTT
GCTGTTAGATCTTAAATTTCTTTCATCTTAATTTCATATTCGTTTGGATTTTTAGTAGTA
TGCTTTGCATACCCCTTG------
>ID_H11_2 | population:Indonesia_Genbank
CCTATTTTTTGGCCATAAAAAAACTACTAGAGATTTTCCTGGTT-------CCGGGGGGT
TTACAGGAGTGTTAGATAATCTAGCAGTTTAGGGGGG----TAGGGGGGTTT--------
-AACGCT----------AAAAAGCCGAGAGAGGGG-------CACTTAGATATATTACTG
GTAAATATCCTCAATTATGCTCATGATAACCTAATATGCTACTC--TTTTTAGAAAGTCT
TTCCAACATTCAGCTATA--ATCCGTGGAGTCCTAGGGTGTGTTCCACCTTTCTCAGTTA
GATCGCGTTCACTGTGAAATGTCTATTGAAAGGAAAAGAAGAAAAAAGGAACCAGATGCC
CGATGGAAAGAACGCTCGGCATGGGGGT--TGCTCCCGCTTATGCTTTCCACCATTAACT
TATGCAAGCGTCGATGAAAGTGTGAGGGATAATATCAATTGATGGCCCTGAAGTAGGAAC
CAAATGCCAGGAATAATTCACTGAGTGAAACCCCCACAGTCATTGTCCCTCACCTTCAAT
AACCGTTGGCATTAAGATATGGACTTGTAGGTAGGCTCTTACTGCGCATTAATGCTTGAT
TTAACGGGATG----------------TTGGGTAAAGGTATATATTTGCCAGTGAATTTT
GCTGTTAGATCTTAAATTTCTTTCATCTTAATTTCATATTCGTTTGGATTTTTAGTAGTA
TGCTTTGCATACCCCTTG------
>ID_H11_3 | population:Indonesia_Genbank
CCTATTTTTTGGCCATAAAAAAACTACTAGAGATTTTCCTGGTT-------CCGGGGGGT
TTACAGGAGTGTTAGATAATCTAGCAGTTTAGGGGGG----TAGGGGGGTTT--------
-AACGCT----------AAAAAGCCGAGAGAGGGG-------CACTTAGATATATTACTG
GTAAATATCCTCAATTATGCTCATGATAACCTAATATGCTACTC--TTTTTAGAAAGTCT
TTCCAACATTCAGCTATA--ATCCGTGGAGTCCTAGGGTGTGTTCCACCTTTCTCAGTTA
GATCGCGTTCACTGTGAAATGTCTATTGAAAGGAAAAGAAGAAAAAAGGAACCAGATGCC
CGATGGAAAGAACGCTCGGCATGGGGGT--TGCTCCCGCTTATGCTTTCCACCATTAACT
TATGCAAGCGTCGATGAAAGTGTGAGGGATAATATCAATTGATGGCCCTGAAGTAGGAAC
CAAATGCCAGGAATAATTCACTGAGTGAAACCCCCACAGTCATTGTCCCTCACCTTCAAT
AACCGTTGGCATTAAGATATGGACTTGTAGGTAGGCTCTTACTGCGCATTAATGCTTGAT
TTAACGGGATG----------------TTGGGTAAAGGTATATATTTGCCAGTGAATTTT
GCTGTTAGATCTTAAATTTCTTTCATCTTAATTTCATATTCGTTTGGATTTTTAGTAGTA
TGCTTTGCATACCCCTTG------
>ID_H12 | population:Indonesia_Genbank
CCTATTTTTTGGCCATAAAAAAACTACTAGAGATTTTCCTGGTT-------CCGGGGGGT
TTACAGGAGTGTTAGATAATCTAGCAGTTTAGGGGGG----TAGGGGGGTTT--------
-AACGCT----------AAAAAGCCGAGAGAGGGG-------CACTTAGATATATTACTG
GTAAATATCCTCAATTATGCTCATGATAACCTAATATGCTACTC--TTTTTAGAAAGTCT
TTCCAACATTCAGCTATA--ATCCGTGGAGTCCTAGGGTGTGTTCCACCTTTCTCAGTTA
GATCGCGTTCACTGTGAAATGTCTATTGAAAGGAAAAGAAGAAAAAAGGAACCAGATGCC
CGATGGAAAGAACGCTCGGCATGGGGGT--TGCTCCCGCTTATGTTTTCCACCATTAACT
TATGCAAGCGTCGATGAAAGTGTGAGGGATAATATCAATTGATGGCCCTGAAGTAGGAAC
CAAATGCCAGGAATAATTCACTGAGTGAAACCCCCACAATCATTGTCCCTCACCTTCAAT
AACCGTTGGCATTAAGATATGGACTTGTAGGTAGGCTCTTACTGCGCATTAATGCTTGAT
TTAACGGGATG----------------TTGGGTAAAGGTATATATTTGCCAGTGAATTTT
GCTGTTAGATCTTAAATTTCTTTCATCTTAATTTCATATTCGTTTGGATTTTTAGTAGTA
TGCTTTGCATACCCCTTG------
>ID_H13 | population:Indonesia_Genbank
CCTATTTTTTGGCCATAAAAAAACTACTAGAGATTTTCCTGGTT-------CCGGGGGGT
TTACAGGAGTGTTAGATAATCTAGCAGTTTAGGGGGG----TAGGGGGGTTT--------
-AACGCT----------AAAAAGCCGAGAGAGGGG-------CACTTAGATATATTACTG
GTAAATATCCTCAATTATGCTCATGATAACCTAATATGCTACTC--TTTTTAGAAAGTCT
TTCCAACATTCAGCTATA--ATCCGTGGAGTCCTAGGGTGTGTTCCACCTTTCTCAGTTA
GATCGCGTTCACTGTGAAATGTCTATTGAAAGGAAAAGAAGAAAAAAGGAACCAGATGCC
CGATGGAAAGAACGCTCGGCATGGGGGT--TGCTCCCGCTTATGTTTTCCACCATTAACT
TATGCAAGCGTCGATGAAAGTGTGAGGGATAATATCAATTGATGGCCCTGAAGTAGGAAC
CAAATGCCAGGAATAATTCACTGAGTGAAACCCCCACAGTCATTGTCCCTCACCTTCAAT
AACCGTTGGCATTAAGATATGGACTTGTAGGTAGGCTCTTACTGCGCATTAATGCTTGAT
TTAACGGGATG----------------TTGGGTAAAGGTATATATTTGTCAGTGAATTTT
GCTGTTAGATCTTAAATTTCTTTCATCTTAATTTCATATTCGTTTGGATTTTTAGTAGTA
TGCTTTGCATACCCCTTG------
>ID_H14 | population:Indonesia_Genbank
CCTATTTTTTGGCCATAAAAAAACTACTAGAGATTTTCCTGGTT-------CCGGGGGGT
TTACAGGAGTGTTAGATAATCTAGCAGTTTAGGGGGG----TAGGGGGGTTT--------
-AACGCT----------AAAAAGCCGAGAGAGGGG-------CACTTAGATATATTACTG
GTAAATATCCTCAATTATGCTCATGATAACCTAATATGCTACTC--TTTTTAGAAAGTCT
TTCCAACATTCAGCTATA--ATCCGTGGAGTCCTAGGGTGTGTTCCACCTTTCTCAGTTA
GATCGCGTTCACTGTGAAATGTCTATTGAAAGGAAAAGAAGAAAAAAGGAACCAGATGCC
CGATGGAAAGAACGCTCGGCATGGGGGT--TGCTCCCGCTTATGTTTTCCACCATTAACT
TATGCAAGCGTCGATGAAAGTGTGAGGGATAATATCAATTGATGGCCCTGAAGTAGGAAC
CAAATGCCAGGAATAATTCACTGAGTGAAACCCCCACAGTCATTGTCCCTCACCTTCAAT
AACCGTTGGCATTAAGATATGGACTTGTAGGTAGGCTCTTACTGCGCATTAATGTTTGAT
TTAACGGGATG----------------TTGGGTAAAGGTATATATTTGCCAGTGAATTTT
GCTGTTAGATCTTAAATTTCTTTCATCTTAATTTCATATTCGTTTGGATTTTTAGTAGTA
TGCTTTGCATACCCCTTG------
>ID_H15 | population:Indonesia_Genbank
CCTATTTTTTGGCCATAAAAAAACTACTAGAGATTTTCCTGGTT-------CCGGGGGGT
TTACAGGAGTGTTAGATAATCTAGCAGTTTAGGGGGG----TAGGGGGGTTT--------
-AACGCT----------AAAAAGCCGAGAGAGGGG-------CACTTAGATATATTACTG
GTAAATATCCTCAATTATGCTCATGATAACCTAATATGCTACTC--TTTTTAGAAAGTCT
TTCCAACATTCAGCTATA--ATCCGTGGAGTCCTAGGGTGTGTTCCACCTTTCTTAGTTA
GATCGCGTTCACTGTGAAATGTCTATTGAAAGGAAAAGAAGAAAAAAGGAACCAGATGCC
CGATGGAAAGAACGCTCGGCATGGGGGT--TGCTCCCGCTTATGTTTTCCACCATTAACT
TATGCAAGCGTCGATGAAAGTGTGAGGGATAATATCAATTGATGGCCCTGAAGTAGGAAC
CAAATGCCAGGAATAATTCACTGAGTGAAACCCCCACAGTCATTGTCCCTCACCTTCAAT
AACCGTTGGCATTAAGATATGGACTTGTAGGTAGGCTCTTACTGCGCATTAATGCTTGAT
TTAACGGGATG----------------TTGGGTAAAGGTATATATTTGCCAGTGAATTTT
GCTGTTAGATCTTAAATTTCTTTCATCTTAATTTCATATTCGTTTGGATTTTTAGTAGTA
TGCTTTGCATACCCCTTG------
>ID_H15_2 | population:Indonesia_Genbank
CCTATTTTTTGGCCATAAAAAAACTACTAGAGATTTTCCTGGTT-------CCGGGGGGT
TTACAGGAGTGTTAGATAATCTAGCAGTTTAGGGGGG----TAGGGGGGTTT--------
-AACGCT----------AAAAAGCCGAGAGAGGGG-------CACTTAGATATATTACTG
GTAAATATCCTCAATTATGCTCATGATAACCTAATATGCTACTC--TTTTTAGAAAGTCT
TTCCAACATTCAGCTATA--ATCCGTGGAGTCCTAGGGTGTGTTCCACCTTTCTTAGTTA
GATCGCGTTCACTGTGAAATGTCTATTGAAAGGAAAAGAAGAAAAAAGGAACCAGATGCC
CGATGGAAAGAACGCTCGGCATGGGGGT--TGCTCCCGCTTATGTTTTCCACCATTAACT
TATGCAAGCGTCGATGAAAGTGTGAGGGATAATATCAATTGATGGCCCTGAAGTAGGAAC
CAAATGCCAGGAATAATTCACTGAGTGAAACCCCCACAGTCATTGTCCCTCACCTTCAAT
AACCGTTGGCATTAAGATATGGACTTGTAGGTAGGCTCTTACTGCGCATTAATGCTTGAT
TTAACGGGATG----------------TTGGGTAAAGGTATATATTTGCCAGTGAATTTT
GCTGTTAGATCTTAAATTTCTTTCATCTTAATTTCATATTCGTTTGGATTTTTAGTAGTA
TGCTTTGCATACCCCTTG------
>ID_H17 | population:Indonesia_Genbank
CCTATTTTTTGGCCATAAAAAAACTACTAGAGATTTTCCTGGTT-------CCGGGGGGT
TTACAGGAGTGTTAGATAATCTAGCAGTTTAGGGGGG----TAGGGGGGTTT--------
-AACGCT----------AAAAAGCCGAGAGAGGGA-------CACTTAGATATATTACTG
GTAAATATCCTCAATTATGCTCATGATAACCTAATATGCTACTC--TTTTTAGAAAGTCT
TTCCAACATTCAGCTATA--ATCCGTGGAGTCCTAGGGTGTGTTCCACCTTTCTCAGTTA
GATCGCGTTCACTGTGAAATGTCTATTGAAAGGAAAAGAAGAAAAAAGGAACCAGATGCC
CGATGGAAAGAACGCTCGGCATGGGGGT--TGCTCCCGCTTATGTTTTCCACCATTAACT
TATGCAAGCGTCGATGAAAGTGTGAGGGATAATATCAATTGATGGCCCTGAAGTAGGAAC
CAAATGCCAGGAATAATTCACTGAGTGAAACCCCCACAGTCATTGTCCCTCACCTTCAAT
AACCGTTGGCATTAAGATATGGACTTGTAGGTAGGCTCTTACTGCGCATTAATGCTTGAT
TTAACGGGATG----------------TTGGGTAAAGGTATATATTTGCCAGTGAATTTT
GCTGTTAGATCTTAAATTTCTTTCATCTTAATTTCATATTCGTTTGGATTTTTAGTAGTA
TGCTTTGCATACCCCTTG------
>ID_H17_2 | population:Indonesia_Genbank
CCTATTTTTTGGCCATAAAAAAACTACTAGAGATTTTCCTGGTT-------CCGGGGGGT
TTACAGGAGTGTTAGATAATCTAGCAGTTTAGGGGGG----TAGGGGGGTTT--------
-AACGCT----------AAAAAGCCGAGAGAGGGA-------CACTTAGATATATTACTG
GTAAATATCCTCAATTATGCTCATGATAACCTAATATGCTACTC--TTTTTAGAAAGTCT
TTCCAACATTCAGCTATA--ATCCGTGGAGTCCTAGGGTGTGTTCCACCTTTCTCAGTTA
GATCGCGTTCACTGTGAAATGTCTATTGAAAGGAAAAGAAGAAAAAAGGAACCAGATGCC
CGATGGAAAGAACGCTCGGCATGGGGGT--TGCTCCCGCTTATGTTTTCCACCATTAACT
TATGCAAGCGTCGATGAAAGTGTGAGGGATAATATCAATTGATGGCCCTGAAGTAGGAAC
CAAATGCCAGGAATAATTCACTGAGTGAAACCCCCACAGTCATTGTCCCTCACCTTCAAT
AACCGTTGGCATTAAGATATGGACTTGTAGGTAGGCTCTTACTGCGCATTAATGCTTGAT
TTAACGGGATG----------------TTGGGTAAAGGTATATATTTGCCAGTGAATTTT
GCTGTTAGATCTTAAATTTCTTTCATCTTAATTTCATATTCGTTTGGATTTTTAGTAGTA
TGCTTTGCATACCCCTTG------
>ID_H18 | population:Indonesia_Genbank
CCTATTTTTTGGCCATAAA-AAACTACTAGAGATTTTCCTGGTT-------CCGGGGGGT
TTACAGGAGTGTTAGATAATCTAGCAGTTTAGGGGGG----TAGGGGGGTTT--------
-AACGCT----------AAAAAGCCGAGAGAGGGG-------CACTTAGATATATTACTG
GTAAATATCCTCAATTATGCTCATGATAACCTAATATGCTACTC--TTTTTAGAAAGTCT
TTCCAACATTCAGCTATA--ATCCGTGGAGTCCTAGGGTGTGTTCCACCTTTCTCAGTTA
GATCGCGTTCACTGTGAAATGTCTATTGAAAGGAAAAGAAGAAAAAAGGAACCAGATGCC
CGATGGAAAGAACGCTCGGCATGGGGGT--TGCTCCCGCTTATGTTTTCCACCATTAACT
TATGCAAGCGTCGATGAAAGTGTGAGGGATAATATCAATTGATGGCCCTGAAGTAGGAAC
CAAATGCCAGGAATAATTCACTGAGTGAAACCCCCACAGTCATTGTCCCTCACCTTCAAT
AACCGTTGGCATTAAGATATGGACTTGTAGGTAGGCTCTTACTGCGCATTAATGCTTGAT
TTAACGGGATG----------------TTGGGTAAAGGTATATATTTGCCAGTGAATTTT
GCTGTTAGATCTTAAATTTCTTTCATCTTAATTTCATATTCGTTTGGATTTTTAGTAGTA
TGCTTTGCATACCCCTTG------
>ID_H18_2 | population:Indonesia_Genbank
CCTATTTTTTGGCCATAAA-AAACTACTAGAGATTTTCCTGGTT-------CCGGGGGGT
TTACAGGAGTGTTAGATAATCTAGCAGTTTAGGGGGG----TAGGGGGGTTT--------
-AACGCT----------AAAAAGCCGAGAGAGGGG-------CACTTAGATATATTACTG
GTAAATATCCTCAATTATGCTCATGATAACCTAATATGCTACTC--TTTTTAGAAAGTCT
TTCCAACATTCAGCTATA--ATCCGTGGAGTCCTAGGGTGTGTTCCACCTTTCTCAGTTA
GATCGCGTTCACTGTGAAATGTCTATTGAAAGGAAAAGAAGAAAAAAGGAACCAGATGCC
CGATGGAAAGAACGCTCGGCATGGGGGT--TGCTCCCGCTTATGTTTTCCACCATTAACT
TATGCAAGCGTCGATGAAAGTGTGAGGGATAATATCAATTGATGGCCCTGAAGTAGGAAC
CAAATGCCAGGAATAATTCACTGAGTGAAACCCCCACAGTCATTGTCCCTCACCTTCAAT
AACCGTTGGCATTAAGATATGGACTTGTAGGTAGGCTCTTACTGCGCATTAATGCTTGAT
TTAACGGGATG----------------TTGGGTAAAGGTATATATTTGCCAGTGAATTTT
GCTGTTAGATCTTAAATTTCTTTCATCTTAATTTCATATTCGTTTGGATTTTTAGTAGTA
TGCTTTGCATACCCCTTG------
>ID_H18_3 | population:Indonesia_Genbank
CCTATTTTTTGGCCATAAA-AAACTACTAGAGATTTTCCTGGTT-------CCGGGGGGT
TTACAGGAGTGTTAGATAATCTAGCAGTTTAGGGGGG----TAGGGGGGTTT--------
-AACGCT----------AAAAAGCCGAGAGAGGGG-------CACTTAGATATATTACTG
GTAAATATCCTCAATTATGCTCATGATAACCTAATATGCTACTC--TTTTTAGAAAGTCT
TTCCAACATTCAGCTATA--ATCCGTGGAGTCCTAGGGTGTGTTCCACCTTTCTCAGTTA
GATCGCGTTCACTGTGAAATGTCTATTGAAAGGAAAAGAAGAAAAAAGGAACCAGATGCC
CGATGGAAAGAACGCTCGGCATGGGGGT--TGCTCCCGCTTATGTTTTCCACCATTAACT
TATGCAAGCGTCGATGAAAGTGTGAGGGATAATATCAATTGATGGCCCTGAAGTAGGAAC
CAAATGCCAGGAATAATTCACTGAGTGAAACCCCCACAGTCATTGTCCCTCACCTTCAAT
AACCGTTGGCATTAAGATATGGACTTGTAGGTAGGCTCTTACTGCGCATTAATGCTTGAT
TTAACGGGATG----------------TTGGGTAAAGGTATATATTTGCCAGTGAATTTT
GCTGTTAGATCTTAAATTTCTTTCATCTTAATTTCATATTCGTTTGGATTTTTAGTAGTA
TGCTTTGCATACCCCTTG------
>ID_H18_4 | population:Indonesia_Genbank
CCTATTTTTTGGCCATAAA-AAACTACTAGAGATTTTCCTGGTT-------CCGGGGGGT
TTACAGGAGTGTTAGATAATCTAGCAGTTTAGGGGGG----TAGGGGGGTTT--------
-AACGCT----------AAAAAGCCGAGAGAGGGG-------CACTTAGATATATTACTG
GTAAATATCCTCAATTATGCTCATGATAACCTAATATGCTACTC--TTTTTAGAAAGTCT
TTCCAACATTCAGCTATA--ATCCGTGGAGTCCTAGGGTGTGTTCCACCTTTCTCAGTTA
GATCGCGTTCACTGTGAAATGTCTATTGAAAGGAAAAGAAGAAAAAAGGAACCAGATGCC
CGATGGAAAGAACGCTCGGCATGGGGGT--TGCTCCCGCTTATGTTTTCCACCATTAACT
TATGCAAGCGTCGATGAAAGTGTGAGGGATAATATCAATTGATGGCCCTGAAGTAGGAAC
CAAATGCCAGGAATAATTCACTGAGTGAAACCCCCACAGTCATTGTCCCTCACCTTCAAT
AACCGTTGGCATTAAGATATGGACTTGTAGGTAGGCTCTTACTGCGCATTAATGCTTGAT
TTAACGGGATG----------------TTGGGTAAAGGTATATATTTGCCAGTGAATTTT
GCTGTTAGATCTTAAATTTCTTTCATCTTAATTTCATATTCGTTTGGATTTTTAGTAGTA
TGCTTTGCATACCCCTTG------
>ID_H18_5 | population:Indonesia_Genbank
CCTATTTTTTGGCCATAAA-AAACTACTAGAGATTTTCCTGGTT-------CCGGGGGGT
TTACAGGAGTGTTAGATAATCTAGCAGTTTAGGGGGG----TAGGGGGGTTT--------
-AACGCT----------AAAAAGCCGAGAGAGGGG-------CACTTAGATATATTACTG
GTAAATATCCTCAATTATGCTCATGATAACCTAATATGCTACTC--TTTTTAGAAAGTCT
TTCCAACATTCAGCTATA--ATCCGTGGAGTCCTAGGGTGTGTTCCACCTTTCTCAGTTA
GATCGCGTTCACTGTGAAATGTCTATTGAAAGGAAAAGAAGAAAAAAGGAACCAGATGCC
CGATGGAAAGAACGCTCGGCATGGGGGT--TGCTCCCGCTTATGTTTTCCACCATTAACT
TATGCAAGCGTCGATGAAAGTGTGAGGGATAATATCAATTGATGGCCCTGAAGTAGGAAC
CAAATGCCAGGAATAATTCACTGAGTGAAACCCCCACAGTCATTGTCCCTCACCTTCAAT
AACCGTTGGCATTAAGATATGGACTTGTAGGTAGGCTCTTACTGCGCATTAATGCTTGAT
TTAACGGGATG----------------TTGGGTAAAGGTATATATTTGCCAGTGAATTTT
GCTGTTAGATCTTAAATTTCTTTCATCTTAATTTCATATTCGTTTGGATTTTTAGTAGTA
TGCTTTGCATACCCCTTG------
>ID_H18_6 | population:Indonesia_Genbank
CCTATTTTTTGGCCATAAA-AAACTACTAGAGATTTTCCTGGTT-------CCGGGGGGT
TTACAGGAGTGTTAGATAATCTAGCAGTTTAGGGGGG----TAGGGGGGTTT--------
-AACGCT----------AAAAAGCCGAGAGAGGGG-------CACTTAGATATATTACTG
GTAAATATCCTCAATTATGCTCATGATAACCTAATATGCTACTC--TTTTTAGAAAGTCT
TTCCAACATTCAGCTATA--ATCCGTGGAGTCCTAGGGTGTGTTCCACCTTTCTCAGTTA
GATCGCGTTCACTGTGAAATGTCTATTGAAAGGAAAAGAAGAAAAAAGGAACCAGATGCC
CGATGGAAAGAACGCTCGGCATGGGGGT--TGCTCCCGCTTATGTTTTCCACCATTAACT
TATGCAAGCGTCGATGAAAGTGTGAGGGATAATATCAATTGATGGCCCTGAAGTAGGAAC
CAAATGCCAGGAATAATTCACTGAGTGAAACCCCCACAGTCATTGTCCCTCACCTTCAAT
AACCGTTGGCATTAAGATATGGACTTGTAGGTAGGCTCTTACTGCGCATTAATGCTTGAT
TTAACGGGATG----------------TTGGGTAAAGGTATATATTTGCCAGTGAATTTT
GCTGTTAGATCTTAAATTTCTTTCATCTTAATTTCATATTCGTTTGGATTTTTAGTAGTA
TGCTTTGCATACCCCTTG------
>ID_H18_7 | population:Indonesia_Genbank
CCTATTTTTTGGCCATAAA-AAACTACTAGAGATTTTCCTGGTT-------CCGGGGGGT
TTACAGGAGTGTTAGATAATCTAGCAGTTTAGGGGGG----TAGGGGGGTTT--------
-AACGCT----------AAAAAGCCGAGAGAGGGG-------CACTTAGATATATTACTG
GTAAATATCCTCAATTATGCTCATGATAACCTAATATGCTACTC--TTTTTAGAAAGTCT
TTCCAACATTCAGCTATA--ATCCGTGGAGTCCTAGGGTGTGTTCCACCTTTCTCAGTTA
GATCGCGTTCACTGTGAAATGTCTATTGAAAGGAAAAGAAGAAAAAAGGAACCAGATGCC
CGATGGAAAGAACGCTCGGCATGGGGGT--TGCTCCCGCTTATGTTTTCCACCATTAACT
TATGCAAGCGTCGATGAAAGTGTGAGGGATAATATCAATTGATGGCCCTGAAGTAGGAAC
CAAATGCCAGGAATAATTCACTGAGTGAAACCCCCACAGTCATTGTCCCTCACCTTCAAT
AACCGTTGGCATTAAGATATGGACTTGTAGGTAGGCTCTTACTGCGCATTAATGCTTGAT
TTAACGGGATG----------------TTGGGTAAAGGTATATATTTGCCAGTGAATTTT
GCTGTTAGATCTTAAATTTCTTTCATCTTAATTTCATATTCGTTTGGATTTTTAGTAGTA
TGCTTTGCATACCCCTTG------
>ID_H16 | population:Indonesia_Genbank
CCTATTTTTTGGCCATAAAAAAACTACTAGAGATTTTCCTGGTT-------CCGGGGGGT
TTACAGGAGTGTTAGATAATCTAGCAGTTTAGGGGGG----TAGGGGGGTTT--------
-AACGCT----------AAAAAGCCGAGAGAGGGG-------CACTTAGATATATTACTG
GTAAATATCCTCAATTATGCTCATGATAACCTAATATGCTACTC--TTTTTAGAAAGTCT
TTCCAACATTCAGCTATA--ATCCGTGGAGTCCTAGGGCGTGTTCCACCTTTCTCAGTTA
GATCGCGTTCACTGTGAAATGTCTATTGAAAGGAAAAGAAGAAAAAAGGAACCAGATGCC
CGATGGAAAGAACGCTCGGCATGGGGGT--TGCTCCCGCTTATGTTTTCCACCATTAACT
TATGCAAGCGTCGATGAAAGTGTGAGGGATAATATCAATTGATGGCCCTGAAGTAGGAAC
CAAATGCCAGGAATAATTCACTGAGTGAAACCCCCACAGTCATTGTCCCTCACCTTCAAT
AACCGTTGGCATTAAGATATGGACTTGTAGGTAGGCTCTTACTGCGCATTAATGCTTGAT
TTAACGGGATG----------------TTGGGTAAAGGTATATATTTGCCAATGAATTTT
GCTGTTAGATCTTAAATTTCTTTCATCTTAATTTCATATTCGTTTGGATTTTTAGTAGTA
TGCTTTGCATACCCCTTG------
>ID_H19 | population:Indonesia_Genbank
CCTATTTTTTGGCCATAAAAAAACTACTAGAGATTTTCCTGGTT-------CCGGGGGGT
TTACAGGAGTGTTAGATAATCTAGCAGTTTAGGGGGG----TAGGGGGGTTT--------
-AACGCT----------AAAAAGCCGAGAGAGGGG-------CACTTAGATATATTACTG
GTAAATATCCTCAATTATGCTCATGATAACCTAATATGCTACTC--TTTTTAGAAAATCT
TTCCAACATTCAACTATA--ATCCGGGGAGTCCTAGGGTGTGTTCCACCTTTCTCAGTTA
GATCGCGTTCACTGTGAAATGTCTATTGAAAGGAAAAGAAGAAAAAAGGAACCAGATGCC
CGATGGAAAGAACGCTCGGCATGGGGGT--TGCTCCCGCTTATGTTTTCCACCATTAACT
TATGCAAGCGTCGATGAAAGTGTGAGGGATAATATCAATTGATGGCCCTGAAGTAGGAAC
CAAATGCCAGGAATAATTCACTGAGTGAAACCCCCACAGTCATTGTCCCTCACCTTCAAT
AACCGTTGGCATTAAGATATGGACTTGTAGGTAGGCTCTTACTGCGCATTGATGCTTGAT
TTAACGGGATG----------------TTGGGTAAAGGTATATATTTGCCAATGAATTCT
GCTGTTAGATCTTAAATTTCTTTCATCTTAATTTCATATTCGTTTGGATCTTTAGTAGTA
TGCTTTGTATACCCCTTA------
>ID_H20 | population:Indonesia_Genbank
CCTATTTTTTGGCCATAAAAAAACTACTAGAGATTTTCCTGGTT-------CCGGGGGGT
TTACAGGAGTGTTAGATAATCTAGCAGTTTAGGGGGG----TAGGGGGGTTT--------
-AACGCT----------AAAAAGCCGAGAGAGGGA-------CACTTAGATATATTACTG
GTAAATATCCTCAATTATGCTCATGATAACCTAATATGCTACTC--TTTTTAGAAAGTCT
TTCCAACATTCAGCTATA--ATCCGGGGAGTCCTAGGGTGTGTTCCACCTTTCTCAGTTA
GATCGCGTTCACTGTGAAATGTCTATTGAAAGGAAAAGAAGAAAAAAGGAACCAGATGCC
CGATGGAAAGAACGCTCGGCATGGGGGT--TGCTCCCGCTTATGTTTTCCACCATTAACT
TATGCAAGCGTCGATGAAAGTGTGAGGGATAATATCAATTGATGGCCCTGAAGTAGGAAC
CAAATGCCAGGAATAATTCACTGAGTGAAACCCCCACAGTCATTGTCCCTCACCTTCAAT
AACCGTTGGCATTAAGATATGGACTTGTAGGTAGGCTCTTACTGCGCATTGATGCTTGAT
TTAACGGGATG----------------TTGGGTAAAGGTATATATTTGCCAATGAATTTT
GCTGTTAGATCTTAAATTTCTTTCATCTTAATTTCATATTCGTTTGGATTTTTAGTAGTA
TGCTTTGTATACCCCTTA------
>ID_H21 | population:Indonesia_Genbank
CCTATTTTTTGGCCATAAAAAAACTACTAGAGATTTTCCTGGTT-------CCGGGGGGT
TTACAGGAGTGTTAGATAATCTAGCAGTTTAGGGGGG----TAGGGGGGTTT--------
-AACGCT----------AAAAAGCCGAGAGAGGGA-------CACTTAGATATATTACTG
GTAAATATCCTCAATTATGCTCATGATAACCTAATATGCTACTC--TTTTTAGAAAGTCT
TTCCAACATTCAGCTATA--ATCCGGGGAGTCCTAGGGTGTGTTCCACCTTTCTCAGTTA
GATCGCGTTCACTGTGAAATGTCTATTGAAAGGAAAAGAAGAAAAAAGGAACCAGATGCC
CGATGGAAAGAACGCTCGGCATGGGGGT--TGCTCCCGCTTATGTTTTCCACCATTAACT
TATGCAAGCGTCGATGAAAGTGTGAGGGATAATATCAATTGATGGCCCTGAAGTAGGAAC
CAAATGCCAGGAATAATTCACTGAGTGAAACCCCCACAGTCATTGTCCCTCACCTTCAAT
AACCGTTGGCATTAAGATATGGACTTGTAGGTAGGCTCTTACTGCGCATTGATGCTTGAT
TTAACGGGATG----------------TTGGGTAAAGGTATATATTTGCCAATGAATTTT
GCTGTTAGATCTTAAATTTCTTTCATCTTAATTTCATATTCGTTTGAATTTTTAGTAGTA
TGCTTTGTATACCCCTTA------
>ID_H29 | population:Indonesia_Genbank
CCTATTTTTTGGCCATAAAAAAACTACTAGAGATTTTCCTGGTT-------CCGGGGGGT
TTACAGGAGTGTTAGATAATCTAGCAGTTTAGGGGGG----TAGGGGGGTTT--------
-AACGCT----------AAAAAGCCGAGAGAGGGG-------TACTTAGATATATTACTG
GTAAATATCCTCAATTATGCTCATGATAACCTAATATGCTACTC--TTTTTAGAAAGTCT
TTCCAACGTTCAGCTATA--ATCCGGGGAGTCCTAGGGTGTGTTCCACCTTTCTCAGTTA
GATCGCGTTCACTGTGAAATGTCTATTGAAAGGAAAAGAAGAAAAAAGGAACCAGATGCC
CGATGGAAAGAACGCTCGGCATGGGGGT--TGCTCCCGCTTATGTTTTCCACCATTAACT
TATGCAAGCGTCGATGAAAGTGTGAGGGATAATATCAATCAATGGCCCTGAAGTAGGAAC
CAAATGCCAGGAATAATTCACTGAGTGAAACCCCCACAGTCATTGTCCCTCACCTTCAAT
AACCGTTGGCATTAAGATATGGACTTGTAGGTAGGCTCTTACTGCGCATTAATGTTTGAT
TTAACGGGATG----------------TTGGGTAAAGGTATATATTTGCCAGTGAATTTT
GCTGTTAGATCTTAAATTTCTTTCATCTTAATTTCATATTCGTTTGGATTCTTAGTAGTA
TGCTTTGCATACCCCTTA------
>ID_H29_2 | population:Indonesia_Genbank
CCTATTTTTTGGCCATAAAAAAACTACTAGAGATTTTCCTGGTT-------CCGGGGGGT
TTACAGGAGTGTTAGATAATCTAGCAGTTTAGGGGGG----TAGGGGGGTTT--------
-AACGCT----------AAAAAGCCGAGAGAGGGG-------TACTTAGATATATTACTG
GTAAATATCCTCAATTATGCTCATGATAACCTAATATGCTACTC--TTTTTAGAAAGTCT
TTCCAACGTTCAGCTATA--ATCCGGGGAGTCCTAGGGTGTGTTCCACCTTTCTCAGTTA
GATCGCGTTCACTGTGAAATGTCTATTGAAAGGAAAAGAAGAAAAAAGGAACCAGATGCC
CGATGGAAAGAACGCTCGGCATGGGGGT--TGCTCCCGCTTATGTTTTCCACCATTAACT
TATGCAAGCGTCGATGAAAGTGTGAGGGATAATATCAATCAATGGCCCTGAAGTAGGAAC
CAAATGCCAGGAATAATTCACTGAGTGAAACCCCCACAGTCATTGTCCCTCACCTTCAAT
AACCGTTGGCATTAAGATATGGACTTGTAGGTAGGCTCTTACTGCGCATTAATGTTTGAT
TTAACGGGATG----------------TTGGGTAAAGGTATATATTTGCCAGTGAATTTT
GCTGTTAGATCTTAAATTTCTTTCATCTTAATTTCATATTCGTTTGGATTCTTAGTAGTA
TGCTTTGCATACCCCTTA------
>ID_H30 | population:Indonesia_Genbank
CCTATTTTTTGGCCATAAAAAAACTACTAGAGATTTTCCTGGTT-------CCGGGGGGT
TTACAGGAGTGTTAGATAATCTAGCAGTTTAGGGGGG----TAGGGGGGTTT--------
-AACGCT----------AAAAAGCCGAGAGAGGGG-------CACTTAGATATATTACTG
GTAAATATCCTCAATTATGCTCATGATAACCTAATATGCTACTC--TTTTTAGAAAGTCT
TTCCAACGTTCAGCTATA--ATCCGGGGAGTCCTAGGGTGTGTTCCACCTTTCTCAGTTA
GATCGCGTTCACTGTGAAATGTCTATTGAAAGGAAAAGAAGAAAAAAGGAACCAGATGCC
CGATGGAAAGAACGCCCGGCATGGGGGT--TGCTCCCGCTTATGTTTTCCACCATTAACT
TATGCAAGCGTCGATGAAAGTGTGAGGGATAATATCAATCAATGGCCCTGAAGTAGGAAC
CAAATGCCAGGAATAATTCACTGAGTGAAACCCCCACAGTCATTGTCCCTCACCTTCAAT
AACCGTTGGCATTAAGATATGGACTTGTAGGTAGGCTCTTACTGCGCATTAATGCTTGAT
TTAACGGGATG----------------TTGGGTAAAGGTATATATTTGCCAGTGAATTTT
GCTGTTAGATCTTAAATTTCTTTCATCTTAATTTCATATTCGTTTGGATTTTTAGTAGTA
TGCTTTGCATACCCCTTA------
>ID_H23 | population:Indonesia_Genbank
CCTATTTTTTGGCCATAAAAAAACTACTAGAGATTTTCCTGGTT-------CCGGGGGGT
TTACAGGAGTGTTAGATAATCTAGCAGTTTAGGGGGG----TAGGGGGGTTT--------
-AACGCT----------AAAAAGCCGAGAGAGGGG-------CACTTAGATATATTACTG
GTAAATATCCTCAATTATGCTCATGATAACCTAATATGCTACTC--TTTTTAGAAAGTCT
TTCCAACACTCAGCTATA--ATCCGGGGAGTCCTAGGGTGTGTTCCACCTTTCTTAGTTA
GATCGCGTTCACTGTGAAATGTCTATTGAAAGGAAAAGAAGAAAAAAGGAACCAGATGCC
CGATGGAAAGAACGCTCGGCATGGGGGT--TGCTCCCGCTTATGTTTTCCACCATTAACT
TATGCAAGCGTCGATGAAAGTGTGAGGGATAATATCAATTGATGGCCCTGAAGTAGGAAC
CAAATGCCAGGAATAATTCACTGAGTGAAACCCCCACAGTCATTGTCCCTCACCTTCAAT
AACCGTTGGCATTAAGATATGGACTTGTAGGTAGGCTCTTACTGCGCATTAATGCTTGAT
TTAACGGGATG----------------TTGGGTAAAGGTATATATTTGCCAGTGAATTTT
GCTGTTAGATCTTAAATTTCTTTCATCTTAATTTCATATTCGTTTGGATTTTTAGTAGTA
TGCTTTGCATACCCCTTA------
>ID_H26 | population:Indonesia_Genbank
CCTATTTTTTGGCCATAAAAAAACTACTAGAGATTTTCCTGGTT-------CCGGGGGGT
TTACAGGAGTGTTAGATAATCTAGCAGTTTAGGGGGG----TAGGGGGGTTT--------
-AACGCT----------AAAAAGCCGAGAGAGGGG-------CACTTAGATATATTACTG
GTAAATATCCTCAATTATGCTCATGATAACCTAATATGCTACTC--TTTTTAGAAAGTCT
TTCCAACGTTCAGCTATA--ATCCGGGGAGTCCTAGGGTGTGTTCCACCTTTCTCAGTTA
GATCGCGTTCACTGTGAAATGTCTATTGAAAGGAAAAGAAGAAAAAAGGAACCAGATGCC
CGATGGAAAGAACGCTCGGCATGGGGGT--TGCTCCCGCTTATGTTTTCCACCATTAACT
TATGCAAGCGTCGATGAAAGTGTGAGGGATAATATCAATTCATGGCCCTGAAGTAGGAAC
CAAATGCCAGGAATAATTCACTGAGTGAAACCCCCACAGTCATTGTCCCTCACCTTCAAT
AACCGTTGGCATTAAGATATGGACTTGTAGGTAGGCTCTTACTGCGCATTAATGCTTGAT
TTAACGGGATG----------------TTGGGTAAAGGTATATATTTGCCAGTGAATTTT
GCTGTTAGATCTTAAATTTCTTTCATCTTAATTTCATATTCGTTTGGATTTTTAGTAGTA
TGCTTTGCATACCCCTTA------
>ID_H26_2 | population:Indonesia_Genbank
CCTATTTTTTGGCCATAAAAAAACTACTAGAGATTTTCCTGGTT-------CCGGGGGGT
TTACAGGAGTGTTAGATAATCTAGCAGTTTAGGGGGG----TAGGGGGGTTT--------
-AACGCT----------AAAAAGCCGAGAGAGGGG-------CACTTAGATATATTACTG
GTAAATATCCTCAATTATGCTCATGATAACCTAATATGCTACTC--TTTTTAGAAAGTCT
TTCCAACGTTCAGCTATA--ATCCGGGGAGTCCTAGGGTGTGTTCCACCTTTCTCAGTTA
GATCGCGTTCACTGTGAAATGTCTATTGAAAGGAAAAGAAGAAAAAAGGAACCAGATGCC
CGATGGAAAGAACGCTCGGCATGGGGGT--TGCTCCCGCTTATGTTTTCCACCATTAACT
TATGCAAGCGTCGATGAAAGTGTGAGGGATAATATCAATTCATGGCCCTGAAGTAGGAAC
CAAATGCCAGGAATAATTCACTGAGTGAAACCCCCACAGTCATTGTCCCTCACCTTCAAT
AACCGTTGGCATTAAGATATGGACTTGTAGGTAGGCTCTTACTGCGCATTAATGCTTGAT
TTAACGGGATG----------------TTGGGTAAAGGTATATATTTGCCAGTGAATTTT
GCTGTTAGATCTTAAATTTCTTTCATCTTAATTTCATATTCGTTTGGATTTTTAGTAGTA
TGCTTTGCATACCCCTTA------
>ID_H24 | population:Indonesia_Genbank
CCTATTTTTTGGCCATAAAAAAACTACTAGAGATTTTCCTGGTT-------CCGGGGGGT
TTACAGGAGTGTTAGATAATCTAGCAGTTTAGGGGGG----TAGGGGGGTTT--------
-AACGCT----------AAAAAGCCGAGAGAGGGG-------CACTTAGATATATTACTG
GTAAATATCCTCAATTATGCTCATGATAACCTAATATGCTACTC--TTTTTAGAAAGTCT
TTCCAACGTTCAGCTATA--ATCCGGGGAGTCCTAGGGTGTGTTCCACCTTTCTCAGTTA
GATCGCGTTCACTGTGAAATGTCTATTGAAAGGAAAAGAAGAAAAAAGGAACCAGATGCC
CGATGGAAAGAACGCTCGGCATGGGGGT--TGCTCCCGCTTATGTTTTCCACCATTAACT
TATGCAAGCGTCGATGAAAGTGTGAGGGATAATATCAATTGATGGCCCTGAAGTAGGAAC
CAAATGCCAGGAATAATTCACTGAGTGAAACCCCCACAGTCATTGTCCCTCACCTTCAAT
AACCGTTGGCATTAAGATATGGACTTGTAGGTAGGCTCTTACTGCGCATTAATGCTTGTT
TTAACGGGATG----------------TTGGGTAAAGGTATATATTTGCCAGTGAATTTT
GCTGTTAGATCTTAAATTTCTTTCATCTTAATTTCATATTCGTTTGGATTTTTAGTAGTA
TGCTTTGCATACCCCTTA------
>ID_H22 | population:Indonesia_Genbank
CCTATTTTTTGGCCATAAAAAAACTACTAGAGATTTTCCTGGTT-------CCGGGGGGT
TTACAGGAGTGTTAGATAATCTAGCAGTTTAGGGGGG----TAGGGGGGTTT--------
-AACGCT----------AAAAAGCCGAGAGAGGGG-------CACTTAGATATATTACTG
GTAAATATCCTCAATTATGCTCATGATAACCTAATATGCTACTC--TTTTTAGAAAGTCT
TTCCAACATTCAGCTATA--ATCCGGGGAGTCCTAGGGTGTGTTCCACCTTTCTCAGTTA
GATCGCGTTCACTGTGAAATGTCTATTGAAAGGAAAAGAAGAAAAAAGGAACCAGATGCC
CGATGGAAAGAACGCTCGGCATGGGGGT--TGCTCCCGCTTATGTTTTCCACCATTAACT
TATGCAAGCGTCGATGAAAGTGTGAGGGATAATATCAATTGATGGCCCTGAAGTAGGAAC
CAAATGCCAGGAATAATTCACTGAGTGAAACCCCCACAGTCATTGTCCCTCACCTTCAAT
AACCGTTGGCATTAAGATATGGACTTGTAGGTAGGCTCTTACTGCGCATTAATGCTTGAT
TTAACGGGATG----------------TTGGGTAAAGGTATATATTTGCCAGTGAATTTT
GCTGTTAGATCTTAAATTTCTTTCATCTTAATTTCATATTCGTTTGGATTTTTAGTAGTA
TGCTTTGCATACCCCTTA------
>ID_H22_2 | population:Indonesia_Genbank
CCTATTTTTTGGCCATAAAAAAACTACTAGAGATTTTCCTGGTT-------CCGGGGGGT
TTACAGGAGTGTTAGATAATCTAGCAGTTTAGGGGGG----TAGGGGGGTTT--------
-AACGCT----------AAAAAGCCGAGAGAGGGG-------CACTTAGATATATTACTG
GTAAATATCCTCAATTATGCTCATGATAACCTAATATGCTACTC--TTTTTAGAAAGTCT
TTCCAACATTCAGCTATA--ATCCGGGGAGTCCTAGGGTGTGTTCCACCTTTCTCAGTTA
GATCGCGTTCACTGTGAAATGTCTATTGAAAGGAAAAGAAGAAAAAAGGAACCAGATGCC
CGATGGAAAGAACGCTCGGCATGGGGGT--TGCTCCCGCTTATGTTTTCCACCATTAACT
TATGCAAGCGTCGATGAAAGTGTGAGGGATAATATCAATTGATGGCCCTGAAGTAGGAAC
CAAATGCCAGGAATAATTCACTGAGTGAAACCCCCACAGTCATTGTCCCTCACCTTCAAT
AACCGTTGGCATTAAGATATGGACTTGTAGGTAGGCTCTTACTGCGCATTAATGCTTGAT
TTAACGGGATG----------------TTGGGTAAAGGTATATATTTGCCAGTGAATTTT
GCTGTTAGATCTTAAATTTCTTTCATCTTAATTTCATATTCGTTTGGATTTTTAGTAGTA
TGCTTTGCATACCCCTTA------
>ID_H25 | population:Indonesia_Genbank
CCTATTTTTTGGCCATAAAAAAACTACTAGAGATTTTCCTGGTT-------CCGGGGGGT
TTACAGGAGTGTTAGATAATCTAGCAGTTTAGGGGGG----TAGGGGGGTTT--------
-AACGCT----------AAAAAGCCGAGAGAGGGG-------CACTTAGATATATTACTG
GTAAATATCCTCAATTATGCTCATGATAACCTAATATGCTACTC--TTTTTAGAAAGTCT
TTCCAACGTTCAGCTATA--ATCCGGGGAGTCCTAGGGTGTGTTCCACCTTTCTCAGTTA
GATCGCGTTCACTGTGAAATGTCTATTGAAAGGAAAAGAAGAAAAAAGGAACCAGATGCC
CGATGGAAAGAACGCTCGGCATGGGGGT--TGCTCCCGCTTATGTTTTCCACCATTAACT
TATGCAAGCGTCGATGAAAGTGTGAGGGATAATATCAATTGATGGCCCTGAAGTAGGAAC
CAAATGCCAGGAATAATTCACTGAGTGAAACCCCCACAGTCATTGTCCCTCACCTTCAAT
AACCGTTGGCATTAAGATATGGACTTGTAGGTAGGCTCTTACTGCGCATTAATGCTTGAT
TTAACGGGATG----------------TTGGGTAAAGGTATATATTTGCCAGTGAATTTT
GCTGTTAGATCTTAAATTTCTTTCATCTTAATTTCATATTCGTTTGGATTTTTAGTAGTA
TGCTTTGCATACCCCTTA------
>H006 | population:North_Atlantic
------TAAGGGGTATGCAAACCATACTATTAAAAATCCAAACGAATA-TGAAATTAAGA
TGAAAGAAATTTAAGATCTAACAGCAAAATTCACTGGCAAATATATACCTTTACCCAACA
TCCCGTTAAATCAAGCATTAATGCGCAGTAAGAGCCTACCTACAAGTCCATATCTTAATG
CCAACGGTTATTG---AAGGTGAGGGACAATGACTGTGGGGGTTTCACTCAGTGAATTAT
TCCTGGCATTTGGTTCCTACTTCAGGGCCATCAATTGATATT----ATCCCTCACACTTT
CATCGACGCTTG---CATAAGTTAATG-----GTGGAAAACATAAGCGGGAG--CAACCC
CCATGCCGAGCGTTCTTTCCATCGGGCATCTGGTTCCTTTTTTCTTCTTTTCCTTTCAA-
TAGACATTTCACAGTGAACGCGATCTAACTGAGAAAGGTGGAACACACCCTAGGAC----
----TCCCCGGATTATA------GCTGAATGTTGGAAAGACTTTCTAA------------
AAAG------AGTAGCATATTAGGTTATCATGAGCATAATTGAGGATATTTACCAGTAAT
ATATCTAAGTGTCCCTCTCTCGGCTTTTTAGCGTTAAACCCCCCTACCCCCCT--AAACT
GCTAGATTATCTAACACTCCTGTAAACCC---CCCGGAACCA---GGAAAATCTCTAGTA
GTTTTTTTATGGCCAAAAAATAGG
>H006_2 | population:North_Atlantic
------TAAGGGGTATGCAAACCATACTATTAAAAATCCAAACGAATA-TGAAATTAAGA
TGAAAGAAATTTAAGATCTAACAGCAAAATTCACTGGCAAATATATACCTTTACCCAACA
TCCCGTTAAATCAAGCATTAATGCGCAGTAAGAGCCTACCTACAAGTCCATATCTTAATG
CCAACGGTTATTG---AAGGTGAGGGACAATGACTGTGGGGGTTTCACTCAGTGAATTAT
TCCTGGCATTTGGTTCCTACTTCAGGGCCATCAATTGATATT----ATCCCTCACACTTT
CATCGACGCTTG---CATAAGTTAATG-----GTGGAAAACATAAGCGGGAG--CAACCC
CCATGCCGAGCGTTCTTTCCATCGGGCATCTGGTTCCTTTTTTCTTCTTTTCCTTTCAA-
TAGACATTTCACAGTGAACGCGATCTAACTGAGAAAGGTGGAACACACCCTAGGAC----
----TCCCCGGATTATA------GCTGAATGTTGGAAAGACTTTCTAA------------
AAAG------AGTAGCATATTAGGTTATCATGAGCATAATTGAGGATATTTACCAGTAAT
ATATCTAAGTGTCCCTCTCTCGGCTTTTTAGCGTTAAACCCCCCTACCCCCCT--AAACT
GCTAGATTATCTAACACTCCTGTAAACCC---CCCGGAACCA---GGAAAATCTCTAGTA
GTTTTTTTATGGCCAAAAAATAGG
>H006_3 | population:North_Atlantic
------TAAGGGGTATGCAAACCATACTATTAAAAATCCAAACGAATA-TGAAATTAAGA
TGAAAGAAATTTAAGATCTAACAGCAAAATTCACTGGCAAATATATACCTTTACCCAACA
TCCCGTTAAATCAAGCATTAATGCGCAGTAAGAGCCTACCTACAAGTCCATATCTTAATG
CCAACGGTTATTG---AAGGTGAGGGACAATGACTGTGGGGGTTTCACTCAGTGAATTAT
TCCTGGCATTTGGTTCCTACTTCAGGGCCATCAATTGATATT----ATCCCTCACACTTT
CATCGACGCTTG---CATAAGTTAATG-----GTGGAAAACATAAGCGGGAG--CAACCC
CCATGCCGAGCGTTCTTTCCATCGGGCATCTGGTTCCTTTTTTCTTCTTTTCCTTTCAA-
TAGACATTTCACAGTGAACGCGATCTAACTGAGAAAGGTGGAACACACCCTAGGAC----
----TCCCCGGATTATA------GCTGAATGTTGGAAAGACTTTCTAA------------
AAAG------AGTAGCATATTAGGTTATCATGAGCATAATTGAGGATATTTACCAGTAAT
ATATCTAAGTGTCCCTCTCTCGGCTTTTTAGCGTTAAACCCCCCTACCCCCCT--AAACT
GCTAGATTATCTAACACTCCTGTAAACCC---CCCGGAACCA---GGAAAATCTCTAGTA
GTTTTTTTATGGCCAAAAAATAGG
>H006_4 | population:North_Atlantic
------TAAGGGGTATGCAAACCATACTATTAAAAATCCAAACGAATA-TGAAATTAAGA
TGAAAGAAATTTAAGATCTAACAGCAAAATTCACTGGCAAATATATACCTTTACCCAACA
TCCCGTTAAATCAAGCATTAATGCGCAGTAAGAGCCTACCTACAAGTCCATATCTTAATG
CCAACGGTTATTG---AAGGTGAGGGACAATGACTGTGGGGGTTTCACTCAGTGAATTAT
TCCTGGCATTTGGTTCCTACTTCAGGGCCATCAATTGATATT----ATCCCTCACACTTT
CATCGACGCTTG---CATAAGTTAATG-----GTGGAAAACATAAGCGGGAG--CAACCC
CCATGCCGAGCGTTCTTTCCATCGGGCATCTGGTTCCTTTTTTCTTCTTTTCCTTTCAA-
TAGACATTTCACAGTGAACGCGATCTAACTGAGAAAGGTGGAACACACCCTAGGAC----
----TCCCCGGATTATA------GCTGAATGTTGGAAAGACTTTCTAA------------
AAAG------AGTAGCATATTAGGTTATCATGAGCATAATTGAGGATATTTACCAGTAAT
ATATCTAAGTGTCCCTCTCTCGGCTTTTTAGCGTTAAACCCCCCTACCCCCCT--AAACT
GCTAGATTATCTAACACTCCTGTAAACCC---CCCGGAACCA---GGAAAATCTCTAGTA
GTTTTTTTATGGCCAAAAAATAGG
>H006_NC | population:North_Atlantic
------TAAGGGGTATGCAAACCATACTATTAAAAATCCAAACGAATA-TGAAATTAAGA
TGAAAGAAATTTAAGATCTAACAGCAAAATTCACTGGCAAATATATACCTTTACCCAACA
TCCCGTTAAATCAAGCATTAATGCGCAGTAAGAGCCTACCTACAAGTCCATATCTTAATG
CCAACGGTTATTG---AAGGTGAGGGACAATGACTGTGGGGGTTTCACTCAGTGAATTAT
TCCTGGCATTTGGTTCCTACTTCAGGGCCATCAATTGATATT----ATCCCTCACACTTT
CATCGACGCTTG---CATAAGTTAATG-----GTGGAAAACATAAGCGGGAG--CAACCC
CCATGCCGAGCGTTCTTTCCATCGGGCATCTGGTTCCTTTTTTCTTCTTTTCCTTTCAA-
TAGACATTTCACAGTGAACGCGATCTAACTGAGAAAGGTGGAACACACCCTAGGAC----
----TCCCCGGATTATA------GCTGAATGTTGGAAAGACTTTCTAA------------
AAAG------AGTAGCATATTAGGTTATCATGAGCATAATTGAGGATATTTACCAGTAAT
ATATCTAAGTGTCCCTCTCTCGGCTTTTTAGCGTTAAACCCCCCTACCCCCCT--AAACT
GCTAGATTATCTAACACTCCTGTAAACCC---CCCGGAACCA---GGAAAATCTCTAGTA
GTTTTTTTATGGCCAAAAAATAGG
>H006_NC_2 | population:North_Atlantic
------TAAGGGGTATGCAAACCATACTATTAAAAATCCAAACGAATA-TGAAATTAAGA
TGAAAGAAATTTAAGATCTAACAGCAAAATTCACTGGCAAATATATACCTTTACCCAACA
TCCCGTTAAATCAAGCATTAATGCGCAGTAAGAGCCTACCTACAAGTCCATATCTTAATG
CCAACGGTTATTG---AAGGTGAGGGACAATGACTGTGGGGGTTTCACTCAGTGAATTAT
TCCTGGCATTTGGTTCCTACTTCAGGGCCATCAATTGATATT----ATCCCTCACACTTT
CATCGACGCTTG---CATAAGTTAATG-----GTGGAAAACATAAGCGGGAG--CAACCC
CCATGCCGAGCGTTCTTTCCATCGGGCATCTGGTTCCTTTTTTCTTCTTTTCCTTTCAA-
TAGACATTTCACAGTGAACGCGATCTAACTGAGAAAGGTGGAACACACCCTAGGAC----
----TCCCCGGATTATA------GCTGAATGTTGGAAAGACTTTCTAA------------
AAAG------AGTAGCATATTAGGTTATCATGAGCATAATTGAGGATATTTACCAGTAAT
ATATCTAAGTGTCCCTCTCTCGGCTTTTTAGCGTTAAACCCCCCTACCCCCCT--AAACT
GCTAGATTATCTAACACTCCTGTAAACCC---CCCGGAACCA---GGAAAATCTCTAGTA
GTTTTTTTATGGCCAAAAAATAGG
>H006_NC_3 | population:North_Atlantic
------TAAGGGGTATGCAAACCATACTATTAAAAATCCAAACGAATA-TGAAATTAAGA
TGAAAGAAATTTAAGATCTAACAGCAAAATTCACTGGCAAATATATACCTTTACCCAACA
TCCCGTTAAATCAAGCATTAATGCGCAGTAAGAGCCTACCTACAAGTCCATATCTTAATG
CCAACGGTTATTG---AAGGTGAGGGACAATGACTGTGGGGGTTTCACTCAGTGAATTAT
TCCTGGCATTTGGTTCCTACTTCAGGGCCATCAATTGATATT----ATCCCTCACACTTT
CATCGACGCTTG---CATAAGTTAATG-----GTGGAAAACATAAGCGGGAG--CAACCC
CCATGCCGAGCGTTCTTTCCATCGGGCATCTGGTTCCTTTTTTCTTCTTTTCCTTTCAA-
TAGACATTTCACAGTGAACGCGATCTAACTGAGAAAGGTGGAACACACCCTAGGAC----
----TCCCCGGATTATA------GCTGAATGTTGGAAAGACTTTCTAA------------
AAAG------AGTAGCATATTAGGTTATCATGAGCATAATTGAGGATATTTACCAGTAAT
ATATCTAAGTGTCCCTCTCTCGGCTTTTTAGCGTTAAACCCCCCTACCCCCCT--AAACT
GCTAGATTATCTAACACTCCTGTAAACCC---CCCGGAACCA---GGAAAATCTCTAGTA
GTTTTTTTATGGCCAAAAAATAGG
>H006_NC_4 | population:North_Atlantic
------TAAGGGGTATGCAAACCATACTATTAAAAATCCAAACGAATA-TGAAATTAAGA
TGAAAGAAATTTAAGATCTAACAGCAAAATTCACTGGCAAATATATACCTTTACCCAACA
TCCCGTTAAATCAAGCATTAATGCGCAGTAAGAGCCTACCTACAAGTCCATATCTTAATG
CCAACGGTTATTG---AAGGTGAGGGACAATGACTGTGGGGGTTTCACTCAGTGAATTAT
TCCTGGCATTTGGTTCCTACTTCAGGGCCATCAATTGATATT----ATCCCTCACACTTT
CATCGACGCTTG---CATAAGTTAATG-----GTGGAAAACATAAGCGGGAG--CAACCC
CCATGCCGAGCGTTCTTTCCATCGGGCATCTGGTTCCTTTTTTCTTCTTTTCCTTTCAA-
TAGACATTTCACAGTGAACGCGATCTAACTGAGAAAGGTGGAACACACCCTAGGAC----
----TCCCCGGATTATA------GCTGAATGTTGGAAAGACTTTCTAA------------
AAAG------AGTAGCATATTAGGTTATCATGAGCATAATTGAGGATATTTACCAGTAAT
ATATCTAAGTGTCCCTCTCTCGGCTTTTTAGCGTTAAACCCCCCTACCCCCCT--AAACT
GCTAGATTATCTAACACTCCTGTAAACCC---CCCGGAACCA---GGAAAATCTCTAGTA
GTTTTTTTATGGCCAAAAAATAGG
>H006_NC_5 | population:North_Atlantic
------TAAGGGGTATGCAAACCATACTATTAAAAATCCAAACGAATA-TGAAATTAAGA
TGAAAGAAATTTAAGATCTAACAGCAAAATTCACTGGCAAATATATACCTTTACCCAACA
TCCCGTTAAATCAAGCATTAATGCGCAGTAAGAGCCTACCTACAAGTCCATATCTTAATG
CCAACGGTTATTG---AAGGTGAGGGACAATGACTGTGGGGGTTTCACTCAGTGAATTAT
TCCTGGCATTTGGTTCCTACTTCAGGGCCATCAATTGATATT----ATCCCTCACACTTT
CATCGACGCTTG---CATAAGTTAATG-----GTGGAAAACATAAGCGGGAG--CAACCC
CCATGCCGAGCGTTCTTTCCATCGGGCATCTGGTTCCTTTTTTCTTCTTTTCCTTTCAA-
TAGACATTTCACAGTGAACGCGATCTAACTGAGAAAGGTGGAACACACCCTAGGAC----
----TCCCCGGATTATA------GCTGAATGTTGGAAAGACTTTCTAA------------
AAAG------AGTAGCATATTAGGTTATCATGAGCATAATTGAGGATATTTACCAGTAAT
ATATCTAAGTGTCCCTCTCTCGGCTTTTTAGCGTTAAACCCCCCTACCCCCCT--AAACT
GCTAGATTATCTAACACTCCTGTAAACCC---CCCGGAACCA---GGAAAATCTCTAGTA
GTTTTTTTATGGCCAAAAAATAGG
>H006_NC_6 | population:North_Atlantic
------TAAGGGGTATGCAAACCATACTATTAAAAATCCAAACGAATA-TGAAATTAAGA
TGAAAGAAATTTAAGATCTAACAGCAAAATTCACTGGCAAATATATACCTTTACCCAACA
TCCCGTTAAATCAAGCATTAATGCGCAGTAAGAGCCTACCTACAAGTCCATATCTTAATG
CCAACGGTTATTG---AAGGTGAGGGACAATGACTGTGGGGGTTTCACTCAGTGAATTAT
TCCTGGCATTTGGTTCCTACTTCAGGGCCATCAATTGATATT----ATCCCTCACACTTT
CATCGACGCTTG---CATAAGTTAATG-----GTGGAAAACATAAGCGGGAG--CAACCC
CCATGCCGAGCGTTCTTTCCATCGGGCATCTGGTTCCTTTTTTCTTCTTTTCCTTTCAA-
TAGACATTTCACAGTGAACGCGATCTAACTGAGAAAGGTGGAACACACCCTAGGAC----
----TCCCCGGATTATA------GCTGAATGTTGGAAAGACTTTCTAA------------
AAAG------AGTAGCATATTAGGTTATCATGAGCATAATTGAGGATATTTACCAGTAAT
ATATCTAAGTGTCCCTCTCTCGGCTTTTTAGCGTTAAACCCCCCTACCCCCCT--AAACT
GCTAGATTATCTAACACTCCTGTAAACCC---CCCGGAACCA---GGAAAATCTCTAGTA
GTTTTTTTATGGCCAAAAAATAGG
>H006_NC_7 | population:North_Atlantic
------TAAGGGGTATGCAAACCATACTATTAAAAATCCAAACGAATA-TGAAATTAAGA
TGAAAGAAATTTAAGATCTAACAGCAAAATTCACTGGCAAATATATACCTTTACCCAACA
TCCCGTTAAATCAAGCATTAATGCGCAGTAAGAGCCTACCTACAAGTCCATATCTTAATG
CCAACGGTTATTG---AAGGTGAGGGACAATGACTGTGGGGGTTTCACTCAGTGAATTAT
TCCTGGCATTTGGTTCCTACTTCAGGGCCATCAATTGATATT----ATCCCTCACACTTT
CATCGACGCTTG---CATAAGTTAATG-----GTGGAAAACATAAGCGGGAG--CAACCC
CCATGCCGAGCGTTCTTTCCATCGGGCATCTGGTTCCTTTTTTCTTCTTTTCCTTTCAA-
TAGACATTTCACAGTGAACGCGATCTAACTGAGAAAGGTGGAACACACCCTAGGAC----
----TCCCCGGATTATA------GCTGAATGTTGGAAAGACTTTCTAA------------
AAAG------AGTAGCATATTAGGTTATCATGAGCATAATTGAGGATATTTACCAGTAAT
ATATCTAAGTGTCCCTCTCTCGGCTTTTTAGCGTTAAACCCCCCTACCCCCCT--AAACT
GCTAGATTATCTAACACTCCTGTAAACCC---CCCGGAACCA---GGAAAATCTCTAGTA
GTTTTTTTATGGCCAAAAAATAGG
>H006_NC_8 | population:North_Atlantic
------TAAGGGGTATGCAAACCATACTATTAAAAATCCAAACGAATA-TGAAATTAAGA
TGAAAGAAATTTAAGATCTAACAGCAAAATTCACTGGCAAATATATACCTTTACCCAACA
TCCCGTTAAATCAAGCATTAATGCGCAGTAAGAGCCTACCTACAAGTCCATATCTTAATG
CCAACGGTTATTG---AAGGTGAGGGACAATGACTGTGGGGGTTTCACTCAGTGAATTAT
TCCTGGCATTTGGTTCCTACTTCAGGGCCATCAATTGATATT----ATCCCTCACACTTT
CATCGACGCTTG---CATAAGTTAATG-----GTGGAAAACATAAGCGGGAG--CAACCC
CCATGCCGAGCGTTCTTTCCATCGGGCATCTGGTTCCTTTTTTCTTCTTTTCCTTTCAA-
TAGACATTTCACAGTGAACGCGATCTAACTGAGAAAGGTGGAACACACCCTAGGAC----
----TCCCCGGATTATA------GCTGAATGTTGGAAAGACTTTCTAA------------
AAAG------AGTAGCATATTAGGTTATCATGAGCATAATTGAGGATATTTACCAGTAAT
ATATCTAAGTGTCCCTCTCTCGGCTTTTTAGCGTTAAACCCCCCTACCCCCCT--AAACT
GCTAGATTATCTAACACTCCTGTAAACCC---CCCGGAACCA---GGAAAATCTCTAGTA
GTTTTTTTATGGCCAAAAAATAGG
>H006_NC_9 | population:North_Atlantic
------TAAGGGGTATGCAAACCATACTATTAAAAATCCAAACGAATA-TGAAATTAAGA
TGAAAGAAATTTAAGATCTAACAGCAAAATTCACTGGCAAATATATACCTTTACCCAACA
TCCCGTTAAATCAAGCATTAATGCGCAGTAAGAGCCTACCTACAAGTCCATATCTTAATG
CCAACGGTTATTG---AAGGTGAGGGACAATGACTGTGGGGGTTTCACTCAGTGAATTAT
TCCTGGCATTTGGTTCCTACTTCAGGGCCATCAATTGATATT----ATCCCTCACACTTT
CATCGACGCTTG---CATAAGTTAATG-----GTGGAAAACATAAGCGGGAG--CAACCC
CCATGCCGAGCGTTCTTTCCATCGGGCATCTGGTTCCTTTTTTCTTCTTTTCCTTTCAA-
TAGACATTTCACAGTGAACGCGATCTAACTGAGAAAGGTGGAACACACCCTAGGAC----
----TCCCCGGATTATA------GCTGAATGTTGGAAAGACTTTCTAA------------
AAAG------AGTAGCATATTAGGTTATCATGAGCATAATTGAGGATATTTACCAGTAAT
ATATCTAAGTGTCCCTCTCTCGGCTTTTTAGCGTTAAACCCCCCTACCCCCCT--AAACT
GCTAGATTATCTAACACTCCTGTAAACCC---CCCGGAACCA---GGAAAATCTCTAGTA
GTTTTTTTATGGCCAAAAAATAGG
>H006_NC_10 | population:North_Atlantic
------TAAGGGGTATGCAAACCATACTATTAAAAATCCAAACGAATA-TGAAATTAAGA
TGAAAGAAATTTAAGATCTAACAGCAAAATTCACTGGCAAATATATACCTTTACCCAACA
TCCCGTTAAATCAAGCATTAATGCGCAGTAAGAGCCTACCTACAAGTCCATATCTTAATG
CCAACGGTTATTG---AAGGTGAGGGACAATGACTGTGGGGGTTTCACTCAGTGAATTAT
TCCTGGCATTTGGTTCCTACTTCAGGGCCATCAATTGATATT----ATCCCTCACACTTT
CATCGACGCTTG---CATAAGTTAATG-----GTGGAAAACATAAGCGGGAG--CAACCC
CCATGCCGAGCGTTCTTTCCATCGGGCATCTGGTTCCTTTTTTCTTCTTTTCCTTTCAA-
TAGACATTTCACAGTGAACGCGATCTAACTGAGAAAGGTGGAACACACCCTAGGAC----
----TCCCCGGATTATA------GCTGAATGTTGGAAAGACTTTCTAA------------
AAAG------AGTAGCATATTAGGTTATCATGAGCATAATTGAGGATATTTACCAGTAAT
ATATCTAAGTGTCCCTCTCTCGGCTTTTTAGCGTTAAACCCCCCTACCCCCCT--AAACT
GCTAGATTATCTAACACTCCTGTAAACCC---CCCGGAACCA---GGAAAATCTCTAGTA
GTTTTTTTATGGCCAAAAAATAGG
>H006_BER | population:North_Atlantic
------TAAGGGGTATGCAAACCATACTATTAAAAATCCAAACGAATA-TGAAATTAAGA
TGAAAGAAATTTAAGATCTAACAGCAAAATTCACTGGCAAATATATACCTTTACCCAACA
TCCCGTTAAATCAAGCATTAATGCGCAGTAAGAGCCTACCTACAAGTCCATATCTTAATG
CCAACGGTTATTG---AAGGTGAGGGACAATGACTGTGGGGGTTTCACTCAGTGAATTAT
TCCTGGCATTTGGTTCCTACTTCAGGGCCATCAATTGATATT----ATCCCTCACACTTT
CATCGACGCTTG---CATAAGTTAATG-----GTGGAAAACATAAGCGGGAG--CAACCC
CCATGCCGAGCGTTCTTTCCATCGGGCATCTGGTTCCTTTTTTCTTCTTTTCCTTTCAA-
TAGACATTTCACAGTGAACGCGATCTAACTGAGAAAGGTGGAACACACCCTAGGAC----
----TCCCCGGATTATA------GCTGAATGTTGGAAAGACTTTCTAA------------
AAAG------AGTAGCATATTAGGTTATCATGAGCATAATTGAGGATATTTACCAGTAAT
ATATCTAAGTGTCCCTCTCTCGGCTTTTTAGCGTTAAACCCCCCTACCCCCCT--AAACT
GCTAGATTATCTAACACTCCTGTAAACCC---CCCGGAACCA---GGAAAATCTCTAGTA
GTTTTTTTATGGCCAAAAAATAGG
>H001_NC_25 | population:North_Atlantic
------TAAGGGGTATGCAAACCATACTACTAAAAATCCAAACGAATA-TGAAATTAAGA
TGAAAGAAATTTAAGATCTAACAGCAAAATTCACTGGCAAATATATACCTTTACCCAACA
TCCCGTTAAATCAAGCATTAATGCGCAGTAAGAGCCTACCTACAAGTCCATATCTTAATG
CCAACGGTTATTG---AAGGTGAGGGACAATGACTGTGGGGGTTTCACTCAGTGAATTAT
TCCTGGCATTTGGTTCCTACTTCAGGGCCATCAATTGATATT----ATCCCTCACACTTT
CATCGACGCTTG---CATAAGTTAATG-----GTGGAAAACATAAGCGGGAG--CAACCC
CCATGCCGAGCGTTCTTTCCATCGGGCATCTGGTTCCTTTTTTCTTCTTTTCCTTTCAA-
TAGACATTTCACAGTGAACGCGATCTAACTGAGAAAGGTGGAACACACCCTAGGAC----
----TCCCCGGATTATA------GCTGAATGTTGGAAAGACTTTCTAA------------
AAAG------AGTAGCATATTAGGTTATCATGAGCATAATTGAGGATATTTACCAGTAAT
ATATCTAAGTGTCCCTCTCTCGGCTTTTTAGCGTTAAACCCCCCTACCCCCCT--AAACT
GCTAGATTATCTAACACTCCTGTAAACCC---CCCGGAACCA---GGAAAATCTCTAGTA
GTTTTTTTATGGCCAAAAAATAGG
>H001_47 | population:North_Atlantic
------TAAGGGGTATGCAAACCATACTACTAAAAATCCAAACGAATA-TGAAATTAAGA
TGAAAGAAATTTAAGATCTAACAGCAAAATTCACTGGCAAATATATACCTTTACCCAACA
TCCCGTTAAATCAAGCATTAATGCGCAGTAAGAGCCTACCTACAAGTCCATATCTTAATG
CCAACGGTTATTG---AAGGTGAGGGACAATGACTGTGGGGGTTTCACTCAGTGAATTAT
TCCTGGCATTTGGTTCCTACTTCAGGGCCATCAATTGATATT----ATCCCTCACACTTT
CATCGACGCTTG---CATAAGTTAATG-----GTGGAAAACATAAGCGGGAG--CAACCC
CCATGCCGAGCGTTCTTTCCATCGGGCATCTGGTTCCTTTTTTCTTCTTTTCCTTTCAA-
TAGACATTTCACAGTGAACGCGATCTAACTGAGAAAGGTGGAACACACCCTAGGAC----
----TCCCCGGATTATA------GCTGAATGTTGGAAAGACTTTCTAA------------
AAAG------AGTAGCATATTAGGTTATCATGAGCATAATTGAGGATATTTACCAGTAAT
ATATCTAAGTGTCCCTCTCTCGGCTTTTTAGCGTTAAACCCCCCTACCCCCCT--AAACT
GCTAGATTATCTAACACTCCTGTAAACCC---CCCGGAACCA---GGAAAATCTCTAGTA
GTTTTTTTATGGCCAAAAAATAGG
>H001_BEL_29 | population:Carib
------TAAGGGGTATGCAAACCATACTACTAAAAATCCAAACGAATA-TGAAATTAAGA
TGAAAGAAATTTAAGATCTAACAGCAAAATTCACTGGCAAATATATACCTTTACCCAACA
TCCCGTTAAATCAAGCATTAATGCGCAGTAAGAGCCTACCTACAAGTCCATATCTTAATG
CCAACGGTTATTG---AAGGTGAGGGACAATGACTGTGGGGGTTTCACTCAGTGAATTAT
TCCTGGCATTTGGTTCCTACTTCAGGGCCATCAATTGATATT----ATCCCTCACACTTT
CATCGACGCTTG---CATAAGTTAATG-----GTGGAAAACATAAGCGGGAG--CAACCC
CCATGCCGAGCGTTCTTTCCATCGGGCATCTGGTTCCTTTTTTCTTCTTTTCCTTTCAA-
TAGACATTTCACAGTGAACGCGATCTAACTGAGAAAGGTGGAACACACCCTAGGAC----
----TCCCCGGATTATA------GCTGAATGTTGGAAAGACTTTCTAA------------
AAAG------AGTAGCATATTAGGTTATCATGAGCATAATTGAGGATATTTACCAGTAAT
ATATCTAAGTGTCCCTCTCTCGGCTTTTTAGCGTTAAACCCCCCTACCCCCCT--AAACT
GCTAGATTATCTAACACTCCTGTAAACCC---CCCGGAACCA---GGAAAATCTCTAGTA
GTTTTTTTATGGCCAAAAAATAGG
>H001_NC | population:North_Atlantic
------TAAGGGGTATGCAAACCATACTACTAAAAATCCAAACGAATA-TGAAATTAAGA
TGAAAGAAATTTAAGATCTAACAGCAAAATTCACTGGCAAATATATACCTTTACCCAACA
TCCCGTTAAATCAAGCATTAATGCGCAGTAAGAGCCTACCTACAAGTCCATATCTTAATG
CCAACGGTTATTG---AAGGTGAGGGACAATGACTGTGGGGGTTTCACTCAGTGAATTAT
TCCTGGCATTTGGTTCCTACTTCAGGGCCATCAATTGATATT----ATCCCTCACACTTT
CATCGACGCTTG---CATAAGTTAATG-----GTGGAAAACATAAGCGGGAG--CAACCC
CCATGCCGAGCGTTCTTTCCATCGGGCATCTGGTTCCTTTTTTCTTCTTTTCCTTTCAA-
TAGACATTTCACAGTGAACGCGATCTAACTGAGAAAGGTGGAACACACCCTAGGAC----
----TCCCCGGATTATA------GCTGAATGTTGGAAAGACTTTCTAA------------
AAAG------AGTAGCATATTAGGTTATCATGAGCATAATTGAGGATATTTACCAGTAAT
ATATCTAAGTGTCCCTCTCTCGGCTTTTTAGCGTTAAACCCCCCTACCCCCCT--AAACT
GCTAGATTATCTAACACTCCTGTAAACCC---CCCGGAACCA---GGAAAATCTCTAGTA
GTTTTTTTATGGCCAAAAAATAGG
>H001_NC_13 | population:North_Atlantic
------TAAGGGGTATGCAAACCATACTACTAAAAATCCAAACGAATA-TGAAATTAAGA
TGAAAGAAATTTAAGATCTAACAGCAAAATTCACTGGCAAATATATACCTTTACCCAACA
TCCCGTTAAATCAAGCATTAATGCGCAGTAAGAGCCTACCTACAAGTCCATATCTTAATG
CCAACGGTTATTG---AAGGTGAGGGACAATGACTGTGGGGGTTTCACTCAGTGAATTAT
TCCTGGCATTTGGTTCCTACTTCAGGGCCATCAATTGATATT----ATCCCTCACACTTT
CATCGACGCTTG---CATAAGTTAATG-----GTGGAAAACATAAGCGGGAG--CAACCC
CCATGCCGAGCGTTCTTTCCATCGGGCATCTGGTTCCTTTTTTCTTCTTTTCCTTTCAA-
TAGACATTTCACAGTGAACGCGATCTAACTGAGAAAGGTGGAACACACCCTAGGAC----
----TCCCCGGATTATA------GCTGAATGTTGGAAAGACTTTCTAA------------
AAAG------AGTAGCATATTAGGTTATCATGAGCATAATTGAGGATATTTACCAGTAAT
ATATCTAAGTGTCCCTCTCTCGGCTTTTTAGCGTTAAACCCCCCTACCCCCCT--AAACT
GCTAGATTATCTAACACTCCTGTAAACCC---CCCGGAACCA---GGAAAATCTCTAGTA
GTTTTTTTATGGCCAAAAAATAGG
>H001_11 | population:North_Atlantic
------TAAGGGGTATGCAAACCATACTACTAAAAATCCAAACGAATA-TGAAATTAAGA
TGAAAGAAATTTAAGATCTAACAGCAAAATTCACTGGCAAATATATACCTTTACCCAACA
TCCCGTTAAATCAAGCATTAATGCGCAGTAAGAGCCTACCTACAAGTCCATATCTTAATG
CCAACGGTTATTG---AAGGTGAGGGACAATGACTGTGGGGGTTTCACTCAGTGAATTAT
TCCTGGCATTTGGTTCCTACTTCAGGGCCATCAATTGATATT----ATCCCTCACACTTT
CATCGACGCTTG---CATAAGTTAATG-----GTGGAAAACATAAGCGGGAG--CAACCC
CCATGCCGAGCGTTCTTTCCATCGGGCATCTGGTTCCTTTTTTCTTCTTTTCCTTTCAA-
TAGACATTTCACAGTGAACGCGATCTAACTGAGAAAGGTGGAACACACCCTAGGAC----
----TCCCCGGATTATA------GCTGAATGTTGGAAAGACTTTCTAA------------
AAAG------AGTAGCATATTAGGTTATCATGAGCATAATTGAGGATATTTACCAGTAAT
ATATCTAAGTGTCCCTCTCTCGGCTTTTTAGCGTTAAACCCCCCTACCCCCCT--AAACT
GCTAGATTATCTAACACTCCTGTAAACCC---CCCGGAACCA---GGAAAATCTCTAGTA
GTTTTTTTATGGCCAAAAAATAGG
>H001_NC_73 | population:North_Atlantic
------TAAGGGGTATGCAAACCATACTACTAAAAATCCAAACGAATA-TGAAATTAAGA
TGAAAGAAATTTAAGATCTAACAGCAAAATTCACTGGCAAATATATACCTTTACCCAACA
TCCCGTTAAATCAAGCATTAATGCGCAGTAAGAGCCTACCTACAAGTCCATATCTTAATG
CCAACGGTTATTG---AAGGTGAGGGACAATGACTGTGGGGGTTTCACTCAGTGAATTAT
TCCTGGCATTTGGTTCCTACTTCAGGGCCATCAATTGATATT----ATCCCTCACACTTT
CATCGACGCTTG---CATAAGTTAATG-----GTGGAAAACATAAGCGGGAG--CAACCC
CCATGCCGAGCGTTCTTTCCATCGGGCATCTGGTTCCTTTTTTCTTCTTTTCCTTTCAA-
TAGACATTTCACAGTGAACGCGATCTAACTGAGAAAGGTGGAACACACCCTAGGAC----
----TCCCCGGATTATA------GCTGAATGTTGGAAAGACTTTCTAA------------
AAAG------AGTAGCATATTAGGTTATCATGAGCATAATTGAGGATATTTACCAGTAAT
ATATCTAAGTGTCCCTCTCTCGGCTTTTTAGCGTTAAACCCCCCTACCCCCCT--AAACT
GCTAGATTATCTAACACTCCTGTAAACCC---CCCGGAACCA---GGAAAATCTCTAGTA
GTTTTTTTATGGCCAAAAAATAGG
>H001_NC_37 | population:North_Atlantic
------TAAGGGGTATGCAAACCATACTACTAAAAATCCAAACGAATA-TGAAATTAAGA
TGAAAGAAATTTAAGATCTAACAGCAAAATTCACTGGCAAATATATACCTTTACCCAACA
TCCCGTTAAATCAAGCATTAATGCGCAGTAAGAGCCTACCTACAAGTCCATATCTTAATG
CCAACGGTTATTG---AAGGTGAGGGACAATGACTGTGGGGGTTTCACTCAGTGAATTAT
TCCTGGCATTTGGTTCCTACTTCAGGGCCATCAATTGATATT----ATCCCTCACACTTT
CATCGACGCTTG---CATAAGTTAATG-----GTGGAAAACATAAGCGGGAG--CAACCC
CCATGCCGAGCGTTCTTTCCATCGGGCATCTGGTTCCTTTTTTCTTCTTTTCCTTTCAA-
TAGACATTTCACAGTGAACGCGATCTAACTGAGAAAGGTGGAACACACCCTAGGAC----
----TCCCCGGATTATA------GCTGAATGTTGGAAAGACTTTCTAA------------
AAAG------AGTAGCATATTAGGTTATCATGAGCATAATTGAGGATATTTACCAGTAAT
ATATCTAAGTGTCCCTCTCTCGGCTTTTTAGCGTTAAACCCCCCTACCCCCCT--AAACT
GCTAGATTATCTAACACTCCTGTAAACCC---CCCGGAACCA---GGAAAATCTCTAGTA
GTTTTTTTATGGCCAAAAAATAGG
>H001_NC_61 | population:North_Atlantic
------TAAGGGGTATGCAAACCATACTACTAAAAATCCAAACGAATA-TGAAATTAAGA
TGAAAGAAATTTAAGATCTAACAGCAAAATTCACTGGCAAATATATACCTTTACCCAACA
TCCCGTTAAATCAAGCATTAATGCGCAGTAAGAGCCTACCTACAAGTCCATATCTTAATG
CCAACGGTTATTG---AAGGTGAGGGACAATGACTGTGGGGGTTTCACTCAGTGAATTAT
TCCTGGCATTTGGTTCCTACTTCAGGGCCATCAATTGATATT----ATCCCTCACACTTT
CATCGACGCTTG---CATAAGTTAATG-----GTGGAAAACATAAGCGGGAG--CAACCC
CCATGCCGAGCGTTCTTTCCATCGGGCATCTGGTTCCTTTTTTCTTCTTTTCCTTTCAA-
TAGACATTTCACAGTGAACGCGATCTAACTGAGAAAGGTGGAACACACCCTAGGAC----
----TCCCCGGATTATA------GCTGAATGTTGGAAAGACTTTCTAA------------
AAAG------AGTAGCATATTAGGTTATCATGAGCATAATTGAGGATATTTACCAGTAAT
ATATCTAAGTGTCCCTCTCTCGGCTTTTTAGCGTTAAACCCCCCTACCCCCCT--AAACT
GCTAGATTATCTAACACTCCTGTAAACCC---CCCGGAACCA---GGAAAATCTCTAGTA
GTTTTTTTATGGCCAAAAAATAGG
>H001_BER | population:North_Atlantic
------TAAGGGGTATGCAAACCATACTACTAAAAATCCAAACGAATA-TGAAATTAAGA
TGAAAGAAATTTAAGATCTAACAGCAAAATTCACTGGCAAATATATACCTTTACCCAACA
TCCCGTTAAATCAAGCATTAATGCGCAGTAAGAGCCTACCTACAAGTCCATATCTTAATG
CCAACGGTTATTG---AAGGTGAGGGACAATGACTGTGGGGGTTTCACTCAGTGAATTAT
TCCTGGCATTTGGTTCCTACTTCAGGGCCATCAATTGATATT----ATCCCTCACACTTT
CATCGACGCTTG---CATAAGTTAATG-----GTGGAAAACATAAGCGGGAG--CAACCC
CCATGCCGAGCGTTCTTTCCATCGGGCATCTGGTTCCTTTTTTCTTCTTTTCCTTTCAA-
TAGACATTTCACAGTGAACGCGATCTAACTGAGAAAGGTGGAACACACCCTAGGAC----
----TCCCCGGATTATA------GCTGAATGTTGGAAAGACTTTCTAA------------
AAAG------AGTAGCATATTAGGTTATCATGAGCATAATTGAGGATATTTACCAGTAAT
ATATCTAAGTGTCCCTCTCTCGGCTTTTTAGCGTTAAACCCCCCTACCCCCCT--AAACT
GCTAGATTATCTAACACTCCTGTAAACCC---CCCGGAACCA---GGAAAATCTCTAGTA
GTTTTTTTATGGCCAAAAAATAGG
>H001_NC_49 | population:North_Atlantic
------TAAGGGGTATGCAAACCATACTACTAAAAATCCAAACGAATA-TGAAATTAAGA
TGAAAGAAATTTAAGATCTAACAGCAAAATTCACTGGCAAATATATACCTTTACCCAACA
TCCCGTTAAATCAAGCATTAATGCGCAGTAAGAGCCTACCTACAAGTCCATATCTTAATG
CCAACGGTTATTG---AAGGTGAGGGACAATGACTGTGGGGGTTTCACTCAGTGAATTAT
TCCTGGCATTTGGTTCCTACTTCAGGGCCATCAATTGATATT----ATCCCTCACACTTT
CATCGACGCTTG---CATAAGTTAATG-----GTGGAAAACATAAGCGGGAG--CAACCC
CCATGCCGAGCGTTCTTTCCATCGGGCATCTGGTTCCTTTTTTCTTCTTTTCCTTTCAA-
TAGACATTTCACAGTGAACGCGATCTAACTGAGAAAGGTGGAACACACCCTAGGAC----
----TCCCCGGATTATA------GCTGAATGTTGGAAAGACTTTCTAA------------
AAAG------AGTAGCATATTAGGTTATCATGAGCATAATTGAGGATATTTACCAGTAAT
ATATCTAAGTGTCCCTCTCTCGGCTTTTTAGCGTTAAACCCCCCTACCCCCCT--AAACT
GCTAGATTATCTAACACTCCTGTAAACCC---CCCGGAACCA---GGAAAATCTCTAGTA
GTTTTTTTATGGCCAAAAAATAGG
>H001_NC_97 | population:North_Atlantic
------TAAGGGGTATGCAAACCATACTACTAAAAATCCAAACGAATA-TGAAATTAAGA
TGAAAGAAATTTAAGATCTAACAGCAAAATTCACTGGCAAATATATACCTTTACCCAACA
TCCCGTTAAATCAAGCATTAATGCGCAGTAAGAGCCTACCTACAAGTCCATATCTTAATG
CCAACGGTTATTG---AAGGTGAGGGACAATGACTGTGGGGGTTTCACTCAGTGAATTAT
TCCTGGCATTTGGTTCCTACTTCAGGGCCATCAATTGATATT----ATCCCTCACACTTT
CATCGACGCTTG---CATAAGTTAATG-----GTGGAAAACATAAGCGGGAG--CAACCC
CCATGCCGAGCGTTCTTTCCATCGGGCATCTGGTTCCTTTTTTCTTCTTTTCCTTTCAA-
TAGACATTTCACAGTGAACGCGATCTAACTGAGAAAGGTGGAACACACCCTAGGAC----
----TCCCCGGATTATA------GCTGAATGTTGGAAAGACTTTCTAA------------
AAAG------AGTAGCATATTAGGTTATCATGAGCATAATTGAGGATATTTACCAGTAAT
ATATCTAAGTGTCCCTCTCTCGGCTTTTTAGCGTTAAACCCCCCTACCCCCCT--AAACT
GCTAGATTATCTAACACTCCTGTAAACCC---CCCGGAACCA---GGAAAATCTCTAGTA
GTTTTTTTATGGCCAAAAAATAGG
>H001_BER_13 | population:North_Atlantic
------TAAGGGGTATGCAAACCATACTACTAAAAATCCAAACGAATA-TGAAATTAAGA
TGAAAGAAATTTAAGATCTAACAGCAAAATTCACTGGCAAATATATACCTTTACCCAACA
TCCCGTTAAATCAAGCATTAATGCGCAGTAAGAGCCTACCTACAAGTCCATATCTTAATG
CCAACGGTTATTG---AAGGTGAGGGACAATGACTGTGGGGGTTTCACTCAGTGAATTAT
TCCTGGCATTTGGTTCCTACTTCAGGGCCATCAATTGATATT----ATCCCTCACACTTT
CATCGACGCTTG---CATAAGTTAATG-----GTGGAAAACATAAGCGGGAG--CAACCC
CCATGCCGAGCGTTCTTTCCATCGGGCATCTGGTTCCTTTTTTCTTCTTTTCCTTTCAA-
TAGACATTTCACAGTGAACGCGATCTAACTGAGAAAGGTGGAACACACCCTAGGAC----
----TCCCCGGATTATA------GCTGAATGTTGGAAAGACTTTCTAA------------
AAAG------AGTAGCATATTAGGTTATCATGAGCATAATTGAGGATATTTACCAGTAAT
ATATCTAAGTGTCCCTCTCTCGGCTTTTTAGCGTTAAACCCCCCTACCCCCCT--AAACT
GCTAGATTATCTAACACTCCTGTAAACCC---CCCGGAACCA---GGAAAATCTCTAGTA
GTTTTTTTATGGCCAAAAAATAGG
>H001_BEL_5 | population:Carib
------TAAGGGGTATGCAAACCATACTACTAAAAATCCAAACGAATA-TGAAATTAAGA
TGAAAGAAATTTAAGATCTAACAGCAAAATTCACTGGCAAATATATACCTTTACCCAACA
TCCCGTTAAATCAAGCATTAATGCGCAGTAAGAGCCTACCTACAAGTCCATATCTTAATG
CCAACGGTTATTG---AAGGTGAGGGACAATGACTGTGGGGGTTTCACTCAGTGAATTAT
TCCTGGCATTTGGTTCCTACTTCAGGGCCATCAATTGATATT----ATCCCTCACACTTT
CATCGACGCTTG---CATAAGTTAATG-----GTGGAAAACATAAGCGGGAG--CAACCC
CCATGCCGAGCGTTCTTTCCATCGGGCATCTGGTTCCTTTTTTCTTCTTTTCCTTTCAA-
TAGACATTTCACAGTGAACGCGATCTAACTGAGAAAGGTGGAACACACCCTAGGAC----
----TCCCCGGATTATA------GCTGAATGTTGGAAAGACTTTCTAA------------
AAAG------AGTAGCATATTAGGTTATCATGAGCATAATTGAGGATATTTACCAGTAAT
ATATCTAAGTGTCCCTCTCTCGGCTTTTTAGCGTTAAACCCCCCTACCCCCCT--AAACT
GCTAGATTATCTAACACTCCTGTAAACCC---CCCGGAACCA---GGAAAATCTCTAGTA
GTTTTTTTATGGCCAAAAAATAGG
>H001_BON_7 | population:Carib
------TAAGGGGTATGCAAACCATACTACTAAAAATCCAAACGAATA-TGAAATTAAGA
TGAAAGAAATTTAAGATCTAACAGCAAAATTCACTGGCAAATATATACCTTTACCCAACA
TCCCGTTAAATCAAGCATTAATGCGCAGTAAGAGCCTACCTACAAGTCCATATCTTAATG
CCAACGGTTATTG---AAGGTGAGGGACAATGACTGTGGGGGTTTCACTCAGTGAATTAT
TCCTGGCATTTGGTTCCTACTTCAGGGCCATCAATTGATATT----ATCCCTCACACTTT
CATCGACGCTTG---CATAAGTTAATG-----GTGGAAAACATAAGCGGGAG--CAACCC
CCATGCCGAGCGTTCTTTCCATCGGGCATCTGGTTCCTTTTTTCTTCTTTTCCTTTCAA-
TAGACATTTCACAGTGAACGCGATCTAACTGAGAAAGGTGGAACACACCCTAGGAC----
----TCCCCGGATTATA------GCTGAATGTTGGAAAGACTTTCTAA------------
AAAG------AGTAGCATATTAGGTTATCATGAGCATAATTGAGGATATTTACCAGTAAT
ATATCTAAGTGTCCCTCTCTCGGCTTTTTAGCGTTAAACCCCCCTACCCCCCT--AAACT
GCTAGATTATCTAACACTCCTGTAAACCC---CCCGGAACCA---GGAAAATCTCTAGTA
GTTTTTTTATGGCCAAAAAATAGG
>H001_CAY_5 | population:Carib
------TAAGGGGTATGCAAACCATACTACTAAAAATCCAAACGAATA-TGAAATTAAGA
TGAAAGAAATTTAAGATCTAACAGCAAAATTCACTGGCAAATATATACCTTTACCCAACA
TCCCGTTAAATCAAGCATTAATGCGCAGTAAGAGCCTACCTACAAGTCCATATCTTAATG
CCAACGGTTATTG---AAGGTGAGGGACAATGACTGTGGGGGTTTCACTCAGTGAATTAT
TCCTGGCATTTGGTTCCTACTTCAGGGCCATCAATTGATATT----ATCCCTCACACTTT
CATCGACGCTTG---CATAAGTTAATG-----GTGGAAAACATAAGCGGGAG--CAACCC
CCATGCCGAGCGTTCTTTCCATCGGGCATCTGGTTCCTTTTTTCTTCTTTTCCTTTCAA-
TAGACATTTCACAGTGAACGCGATCTAACTGAGAAAGGTGGAACACACCCTAGGAC----
----TCCCCGGATTATA------GCTGAATGTTGGAAAGACTTTCTAA------------
AAAG------AGTAGCATATTAGGTTATCATGAGCATAATTGAGGATATTTACCAGTAAT
ATATCTAAGTGTCCCTCTCTCGGCTTTTTAGCGTTAAACCCCCCTACCCCCCT--AAACT
GCTAGATTATCTAACACTCCTGTAAACCC---CCCGGAACCA---GGAAAATCTCTAGTA
GTTTTTTTATGGCCAAAAAATAGG
>H001_CUB_2 | population:Carib
------TAAGGGGTATGCAAACCATACTACTAAAAATCCAAACGAATA-TGAAATTAAGA
TGAAAGAAATTTAAGATCTAACAGCAAAATTCACTGGCAAATATATACCTTTACCCAACA
TCCCGTTAAATCAAGCATTAATGCGCAGTAAGAGCCTACCTACAAGTCCATATCTTAATG
CCAACGGTTATTG---AAGGTGAGGGACAATGACTGTGGGGGTTTCACTCAGTGAATTAT
TCCTGGCATTTGGTTCCTACTTCAGGGCCATCAATTGATATT----ATCCCTCACACTTT
CATCGACGCTTG---CATAAGTTAATG-----GTGGAAAACATAAGCGGGAG--CAACCC
CCATGCCGAGCGTTCTTTCCATCGGGCATCTGGTTCCTTTTTTCTTCTTTTCCTTTCAA-
TAGACATTTCACAGTGAACGCGATCTAACTGAGAAAGGTGGAACACACCCTAGGAC----
----TCCCCGGATTATA------GCTGAATGTTGGAAAGACTTTCTAA------------
AAAG------AGTAGCATATTAGGTTATCATGAGCATAATTGAGGATATTTACCAGTAAT
ATATCTAAGTGTCCCTCTCTCGGCTTTTTAGCGTTAAACCCCCCTACCCCCCT--AAACT
GCTAGATTATCTAACACTCCTGTAAACCC---CCCGGAACCA---GGAAAATCTCTAGTA
GTTTTTTTATGGCCAAAAAATAGG
>H001_23 | population:North_Atlantic
------TAAGGGGTATGCAAACCATACTACTAAAAATCCAAACGAATA-TGAAATTAAGA
TGAAAGAAATTTAAGATCTAACAGCAAAATTCACTGGCAAATATATACCTTTACCCAACA
TCCCGTTAAATCAAGCATTAATGCGCAGTAAGAGCCTACCTACAAGTCCATATCTTAATG
CCAACGGTTATTG---AAGGTGAGGGACAATGACTGTGGGGGTTTCACTCAGTGAATTAT
TCCTGGCATTTGGTTCCTACTTCAGGGCCATCAATTGATATT----ATCCCTCACACTTT
CATCGACGCTTG---CATAAGTTAATG-----GTGGAAAACATAAGCGGGAG--CAACCC
CCATGCCGAGCGTTCTTTCCATCGGGCATCTGGTTCCTTTTTTCTTCTTTTCCTTTCAA-
TAGACATTTCACAGTGAACGCGATCTAACTGAGAAAGGTGGAACACACCCTAGGAC----
----TCCCCGGATTATA------GCTGAATGTTGGAAAGACTTTCTAA------------
AAAG------AGTAGCATATTAGGTTATCATGAGCATAATTGAGGATATTTACCAGTAAT
ATATCTAAGTGTCCCTCTCTCGGCTTTTTAGCGTTAAACCCCCCTACCCCCCT--AAACT
GCTAGATTATCTAACACTCCTGTAAACCC---CCCGGAACCA---GGAAAATCTCTAGTA
GTTTTTTTATGGCCAAAAAATAGG
>H001_CAY_29 | population:Carib
------TAAGGGGTATGCAAACCATACTACTAAAAATCCAAACGAATA-TGAAATTAAGA
TGAAAGAAATTTAAGATCTAACAGCAAAATTCACTGGCAAATATATACCTTTACCCAACA
TCCCGTTAAATCAAGCATTAATGCGCAGTAAGAGCCTACCTACAAGTCCATATCTTAATG
CCAACGGTTATTG---AAGGTGAGGGACAATGACTGTGGGGGTTTCACTCAGTGAATTAT
TCCTGGCATTTGGTTCCTACTTCAGGGCCATCAATTGATATT----ATCCCTCACACTTT
CATCGACGCTTG---CATAAGTTAATG-----GTGGAAAACATAAGCGGGAG--CAACCC
CCATGCCGAGCGTTCTTTCCATCGGGCATCTGGTTCCTTTTTTCTTCTTTTCCTTTCAA-
TAGACATTTCACAGTGAACGCGATCTAACTGAGAAAGGTGGAACACACCCTAGGAC----
----TCCCCGGATTATA------GCTGAATGTTGGAAAGACTTTCTAA------------
AAAG------AGTAGCATATTAGGTTATCATGAGCATAATTGAGGATATTTACCAGTAAT
ATATCTAAGTGTCCCTCTCTCGGCTTTTTAGCGTTAAACCCCCCTACCCCCCT--AAACT
GCTAGATTATCTAACACTCCTGTAAACCC---CCCGGAACCA---GGAAAATCTCTAGTA
GTTTTTTTATGGCCAAAAAATAGG
>H001_JAM_21 | population:Carib
------TAAGGGGTATGCAAACCATACTACTAAAAATCCAAACGAATA-TGAAATTAAGA
TGAAAGAAATTTAAGATCTAACAGCAAAATTCACTGGCAAATATATACCTTTACCCAACA
TCCCGTTAAATCAAGCATTAATGCGCAGTAAGAGCCTACCTACAAGTCCATATCTTAATG
CCAACGGTTATTG---AAGGTGAGGGACAATGACTGTGGGGGTTTCACTCAGTGAATTAT
TCCTGGCATTTGGTTCCTACTTCAGGGCCATCAATTGATATT----ATCCCTCACACTTT
CATCGACGCTTG---CATAAGTTAATG-----GTGGAAAACATAAGCGGGAG--CAACCC
CCATGCCGAGCGTTCTTTCCATCGGGCATCTGGTTCCTTTTTTCTTCTTTTCCTTTCAA-
TAGACATTTCACAGTGAACGCGATCTAACTGAGAAAGGTGGAACACACCCTAGGAC----
----TCCCCGGATTATA------GCTGAATGTTGGAAAGACTTTCTAA------------
AAAG------AGTAGCATATTAGGTTATCATGAGCATAATTGAGGATATTTACCAGTAAT
ATATCTAAGTGTCCCTCTCTCGGCTTTTTAGCGTTAAACCCCCCTACCCCCCT--AAACT
GCTAGATTATCTAACACTCCTGTAAACCC---CCCGGAACCA---GGAAAATCTCTAGTA
GTTTTTTTATGGCCAAAAAATAGG
>H001_CUB_14 | population:Carib
------TAAGGGGTATGCAAACCATACTACTAAAAATCCAAACGAATA-TGAAATTAAGA
TGAAAGAAATTTAAGATCTAACAGCAAAATTCACTGGCAAATATATACCTTTACCCAACA
TCCCGTTAAATCAAGCATTAATGCGCAGTAAGAGCCTACCTACAAGTCCATATCTTAATG
CCAACGGTTATTG---AAGGTGAGGGACAATGACTGTGGGGGTTTCACTCAGTGAATTAT
TCCTGGCATTTGGTTCCTACTTCAGGGCCATCAATTGATATT----ATCCCTCACACTTT
CATCGACGCTTG---CATAAGTTAATG-----GTGGAAAACATAAGCGGGAG--CAACCC
CCATGCCGAGCGTTCTTTCCATCGGGCATCTGGTTCCTTTTTTCTTCTTTTCCTTTCAA-
TAGACATTTCACAGTGAACGCGATCTAACTGAGAAAGGTGGAACACACCCTAGGAC----
----TCCCCGGATTATA------GCTGAATGTTGGAAAGACTTTCTAA------------
AAAG------AGTAGCATATTAGGTTATCATGAGCATAATTGAGGATATTTACCAGTAAT
ATATCTAAGTGTCCCTCTCTCGGCTTTTTAGCGTTAAACCCCCCTACCCCCCT--AAACT
GCTAGATTATCTAACACTCCTGTAAACCC---CCCGGAACCA---GGAAAATCTCTAGTA
GTTTTTTTATGGCCAAAAAATAGG
>H001_JAM_9 | population:Carib
------TAAGGGGTATGCAAACCATACTACTAAAAATCCAAACGAATA-TGAAATTAAGA
TGAAAGAAATTTAAGATCTAACAGCAAAATTCACTGGCAAATATATACCTTTACCCAACA
TCCCGTTAAATCAAGCATTAATGCGCAGTAAGAGCCTACCTACAAGTCCATATCTTAATG
CCAACGGTTATTG---AAGGTGAGGGACAATGACTGTGGGGGTTTCACTCAGTGAATTAT
TCCTGGCATTTGGTTCCTACTTCAGGGCCATCAATTGATATT----ATCCCTCACACTTT
CATCGACGCTTG---CATAAGTTAATG-----GTGGAAAACATAAGCGGGAG--CAACCC
CCATGCCGAGCGTTCTTTCCATCGGGCATCTGGTTCCTTTTTTCTTCTTTTCCTTTCAA-
TAGACATTTCACAGTGAACGCGATCTAACTGAGAAAGGTGGAACACACCCTAGGAC----
----TCCCCGGATTATA------GCTGAATGTTGGAAAGACTTTCTAA------------
AAAG------AGTAGCATATTAGGTTATCATGAGCATAATTGAGGATATTTACCAGTAAT
ATATCTAAGTGTCCCTCTCTCGGCTTTTTAGCGTTAAACCCCCCTACCCCCCT--AAACT
GCTAGATTATCTAACACTCCTGTAAACCC---CCCGGAACCA---GGAAAATCTCTAGTA
GTTTTTTTATGGCCAAAAAATAGG
>H001_CAY_53 | population:Carib
------TAAGGGGTATGCAAACCATACTACTAAAAATCCAAACGAATA-TGAAATTAAGA
TGAAAGAAATTTAAGATCTAACAGCAAAATTCACTGGCAAATATATACCTTTACCCAACA
TCCCGTTAAATCAAGCATTAATGCGCAGTAAGAGCCTACCTACAAGTCCATATCTTAATG
CCAACGGTTATTG---AAGGTGAGGGACAATGACTGTGGGGGTTTCACTCAGTGAATTAT
TCCTGGCATTTGGTTCCTACTTCAGGGCCATCAATTGATATT----ATCCCTCACACTTT
CATCGACGCTTG---CATAAGTTAATG-----GTGGAAAACATAAGCGGGAG--CAACCC
CCATGCCGAGCGTTCTTTCCATCGGGCATCTGGTTCCTTTTTTCTTCTTTTCCTTTCAA-
TAGACATTTCACAGTGAACGCGATCTAACTGAGAAAGGTGGAACACACCCTAGGAC----
----TCCCCGGATTATA------GCTGAATGTTGGAAAGACTTTCTAA------------
AAAG------AGTAGCATATTAGGTTATCATGAGCATAATTGAGGATATTTACCAGTAAT
ATATCTAAGTGTCCCTCTCTCGGCTTTTTAGCGTTAAACCCCCCTACCCCCCT--AAACT
GCTAGATTATCTAACACTCCTGTAAACCC---CCCGGAACCA---GGAAAATCTCTAGTA
GTTTTTTTATGGCCAAAAAATAGG
>H001_HON_2 | population:Carib
------TAAGGGGTATGCAAACCATACTACTAAAAATCCAAACGAATA-TGAAATTAAGA
TGAAAGAAATTTAAGATCTAACAGCAAAATTCACTGGCAAATATATACCTTTACCCAACA
TCCCGTTAAATCAAGCATTAATGCGCAGTAAGAGCCTACCTACAAGTCCATATCTTAATG
CCAACGGTTATTG---AAGGTGAGGGACAATGACTGTGGGGGTTTCACTCAGTGAATTAT
TCCTGGCATTTGGTTCCTACTTCAGGGCCATCAATTGATATT----ATCCCTCACACTTT
CATCGACGCTTG---CATAAGTTAATG-----GTGGAAAACATAAGCGGGAG--CAACCC
CCATGCCGAGCGTTCTTTCCATCGGGCATCTGGTTCCTTTTTTCTTCTTTTCCTTTCAA-
TAGACATTTCACAGTGAACGCGATCTAACTGAGAAAGGTGGAACACACCCTAGGAC----
----TCCCCGGATTATA------GCTGAATGTTGGAAAGACTTTCTAA------------
AAAG------AGTAGCATATTAGGTTATCATGAGCATAATTGAGGATATTTACCAGTAAT
ATATCTAAGTGTCCCTCTCTCGGCTTTTTAGCGTTAAACCCCCCTACCCCCCT--AAACT
GCTAGATTATCTAACACTCCTGTAAACCC---CCCGGAACCA---GGAAAATCTCTAGTA
GTTTTTTTATGGCCAAAAAATAGG
>H001_CAY_17 | population:Carib
------TAAGGGGTATGCAAACCATACTACTAAAAATCCAAACGAATA-TGAAATTAAGA
TGAAAGAAATTTAAGATCTAACAGCAAAATTCACTGGCAAATATATACCTTTACCCAACA
TCCCGTTAAATCAAGCATTAATGCGCAGTAAGAGCCTACCTACAAGTCCATATCTTAATG
CCAACGGTTATTG---AAGGTGAGGGACAATGACTGTGGGGGTTTCACTCAGTGAATTAT
TCCTGGCATTTGGTTCCTACTTCAGGGCCATCAATTGATATT----ATCCCTCACACTTT
CATCGACGCTTG---CATAAGTTAATG-----GTGGAAAACATAAGCGGGAG--CAACCC
CCATGCCGAGCGTTCTTTCCATCGGGCATCTGGTTCCTTTTTTCTTCTTTTCCTTTCAA-
TAGACATTTCACAGTGAACGCGATCTAACTGAGAAAGGTGGAACACACCCTAGGAC----
----TCCCCGGATTATA------GCTGAATGTTGGAAAGACTTTCTAA------------
AAAG------AGTAGCATATTAGGTTATCATGAGCATAATTGAGGATATTTACCAGTAAT
ATATCTAAGTGTCCCTCTCTCGGCTTTTTAGCGTTAAACCCCCCTACCCCCCT--AAACT
GCTAGATTATCTAACACTCCTGTAAACCC---CCCGGAACCA---GGAAAATCTCTAGTA
GTTTTTTTATGGCCAAAAAATAGG
>H001_SA_22 | population:Carib
------TAAGGGGTATGCAAACCATACTACTAAAAATCCAAACGAATA-TGAAATTAAGA
TGAAAGAAATTTAAGATCTAACAGCAAAATTCACTGGCAAATATATACCTTTACCCAACA
TCCCGTTAAATCAAGCATTAATGCGCAGTAAGAGCCTACCTACAAGTCCATATCTTAATG
CCAACGGTTATTG---AAGGTGAGGGACAATGACTGTGGGGGTTTCACTCAGTGAATTAT
TCCTGGCATTTGGTTCCTACTTCAGGGCCATCAATTGATATT----ATCCCTCACACTTT
CATCGACGCTTG---CATAAGTTAATG-----GTGGAAAACATAAGCGGGAG--CAACCC
CCATGCCGAGCGTTCTTTCCATCGGGCATCTGGTTCCTTTTTTCTTCTTTTCCTTTCAA-
TAGACATTTCACAGTGAACGCGATCTAACTGAGAAAGGTGGAACACACCCTAGGAC----
----TCCCCGGATTATA------GCTGAATGTTGGAAAGACTTTCTAA------------
AAAG------AGTAGCATATTAGGTTATCATGAGCATAATTGAGGATATTTACCAGTAAT
ATATCTAAGTGTCCCTCTCTCGGCTTTTTAGCGTTAAACCCCCCTACCCCCCT--AAACT
GCTAGATTATCTAACACTCCTGTAAACCC---CCCGGAACCA---GGAAAATCTCTAGTA
GTTTTTTTATGGCCAAAAAATAGG
>H001_PR_55 | population:Carib
------TAAGGGGTATGCAAACCATACTACTAAAAATCCAAACGAATA-TGAAATTAAGA
TGAAAGAAATTTAAGATCTAACAGCAAAATTCACTGGCAAATATATACCTTTACCCAACA
TCCCGTTAAATCAAGCATTAATGCGCAGTAAGAGCCTACCTACAAGTCCATATCTTAATG
CCAACGGTTATTG---AAGGTGAGGGACAATGACTGTGGGGGTTTCACTCAGTGAATTAT
TCCTGGCATTTGGTTCCTACTTCAGGGCCATCAATTGATATT----ATCCCTCACACTTT
CATCGACGCTTG---CATAAGTTAATG-----GTGGAAAACATAAGCGGGAG--CAACCC
CCATGCCGAGCGTTCTTTCCATCGGGCATCTGGTTCCTTTTTTCTTCTTTTCCTTTCAA-
TAGACATTTCACAGTGAACGCGATCTAACTGAGAAAGGTGGAACACACCCTAGGAC----
----TCCCCGGATTATA------GCTGAATGTTGGAAAGACTTTCTAA------------
AAAG------AGTAGCATATTAGGTTATCATGAGCATAATTGAGGATATTTACCAGTAAT
ATATCTAAGTGTCCCTCTCTCGGCTTTTTAGCGTTAAACCCCCCTACCCCCCT--AAACT
GCTAGATTATCTAACACTCCTGTAAACCC---CCCGGAACCA---GGAAAATCTCTAGTA
GTTTTTTTATGGCCAAAAAATAGG
>H001_PAN_3 | population:Carib
------TAAGGGGTATGCAAACCATACTACTAAAAATCCAAACGAATA-TGAAATTAAGA
TGAAAGAAATTTAAGATCTAACAGCAAAATTCACTGGCAAATATATACCTTTACCCAACA
TCCCGTTAAATCAAGCATTAATGCGCAGTAAGAGCCTACCTACAAGTCCATATCTTAATG
CCAACGGTTATTG---AAGGTGAGGGACAATGACTGTGGGGGTTTCACTCAGTGAATTAT
TCCTGGCATTTGGTTCCTACTTCAGGGCCATCAATTGATATT----ATCCCTCACACTTT
CATCGACGCTTG---CATAAGTTAATG-----GTGGAAAACATAAGCGGGAG--CAACCC
CCATGCCGAGCGTTCTTTCCATCGGGCATCTGGTTCCTTTTTTCTTCTTTTCCTTTCAA-
TAGACATTTCACAGTGAACGCGATCTAACTGAGAAAGGTGGAACACACCCTAGGAC----
----TCCCCGGATTATA------GCTGAATGTTGGAAAGACTTTCTAA------------
AAAG------AGTAGCATATTAGGTTATCATGAGCATAATTGAGGATATTTACCAGTAAT
ATATCTAAGTGTCCCTCTCTCGGCTTTTTAGCGTTAAACCCCCCTACCCCCCT--AAACT
GCTAGATTATCTAACACTCCTGTAAACCC---CCCGGAACCA---GGAAAATCTCTAGTA
GTTTTTTTATGGCCAAAAAATAGG
>H001_PR_43 | population:Carib
------TAAGGGGTATGCAAACCATACTACTAAAAATCCAAACGAATA-TGAAATTAAGA
TGAAAGAAATTTAAGATCTAACAGCAAAATTCACTGGCAAATATATACCTTTACCCAACA
TCCCGTTAAATCAAGCATTAATGCGCAGTAAGAGCCTACCTACAAGTCCATATCTTAATG
CCAACGGTTATTG---AAGGTGAGGGACAATGACTGTGGGGGTTTCACTCAGTGAATTAT
TCCTGGCATTTGGTTCCTACTTCAGGGCCATCAATTGATATT----ATCCCTCACACTTT
CATCGACGCTTG---CATAAGTTAATG-----GTGGAAAACATAAGCGGGAG--CAACCC
CCATGCCGAGCGTTCTTTCCATCGGGCATCTGGTTCCTTTTTTCTTCTTTTCCTTTCAA-
TAGACATTTCACAGTGAACGCGATCTAACTGAGAAAGGTGGAACACACCCTAGGAC----
----TCCCCGGATTATA------GCTGAATGTTGGAAAGACTTTCTAA------------
AAAG------AGTAGCATATTAGGTTATCATGAGCATAATTGAGGATATTTACCAGTAAT
ATATCTAAGTGTCCCTCTCTCGGCTTTTTAGCGTTAAACCCCCCTACCCCCCT--AAACT
GCTAGATTATCTAACACTCCTGTAAACCC---CCCGGAACCA---GGAAAATCTCTAGTA
GTTTTTTTATGGCCAAAAAATAGG
>H001_SFG_37 | population:GoM
------TAAGGGGTATGCAAACCATACTACTAAAAATCCAAACGAATA-TGAAATTAAGA
TGAAAGAAATTTAAGATCTAACAGCAAAATTCACTGGCAAATATATACCTTTACCCAACA
TCCCGTTAAATCAAGCATTAATGCGCAGTAAGAGCCTACCTACAAGTCCATATCTTAATG
CCAACGGTTATTG---AAGGTGAGGGACAATGACTGTGGGGGTTTCACTCAGTGAATTAT
TCCTGGCATTTGGTTCCTACTTCAGGGCCATCAATTGATATT----ATCCCTCACACTTT
CATCGACGCTTG---CATAAGTTAATG-----GTGGAAAACATAAGCGGGAG--CAACCC
CCATGCCGAGCGTTCTTTCCATCGGGCATCTGGTTCCTTTTTTCTTCTTTTCCTTTCAA-
TAGACATTTCACAGTGAACGCGATCTAACTGAGAAAGGTGGAACACACCCTAGGAC----
----TCCCCGGATTATA------GCTGAATGTTGGAAAGACTTTCTAA------------
AAAG------AGTAGCATATTAGGTTATCATGAGCATAATTGAGGATATTTACCAGTAAT
ATATCTAAGTGTCCCTCTCTCGGCTTTTTAGCGTTAAACCCCCCTACCCCCCT--AAACT
GCTAGATTATCTAACACTCCTGTAAACCC---CCCGGAACCA---GGAAAATCTCTAGTA
GTTTTTTTATGGCCAAAAAATAGG
>H001_SA_10 | population:Carib
------TAAGGGGTATGCAAACCATACTACTAAAAATCCAAACGAATA-TGAAATTAAGA
TGAAAGAAATTTAAGATCTAACAGCAAAATTCACTGGCAAATATATACCTTTACCCAACA
TCCCGTTAAATCAAGCATTAATGCGCAGTAAGAGCCTACCTACAAGTCCATATCTTAATG
CCAACGGTTATTG---AAGGTGAGGGACAATGACTGTGGGGGTTTCACTCAGTGAATTAT
TCCTGGCATTTGGTTCCTACTTCAGGGCCATCAATTGATATT----ATCCCTCACACTTT
CATCGACGCTTG---CATAAGTTAATG-----GTGGAAAACATAAGCGGGAG--CAACCC
CCATGCCGAGCGTTCTTTCCATCGGGCATCTGGTTCCTTTTTTCTTCTTTTCCTTTCAA-
TAGACATTTCACAGTGAACGCGATCTAACTGAGAAAGGTGGAACACACCCTAGGAC----
----TCCCCGGATTATA------GCTGAATGTTGGAAAGACTTTCTAA------------
AAAG------AGTAGCATATTAGGTTATCATGAGCATAATTGAGGATATTTACCAGTAAT
ATATCTAAGTGTCCCTCTCTCGGCTTTTTAGCGTTAAACCCCCCTACCCCCCT--AAACT
GCTAGATTATCTAACACTCCTGTAAACCC---CCCGGAACCA---GGAAAATCTCTAGTA
GTTTTTTTATGGCCAAAAAATAGG
>H001_SFG | population:GoM
------TAAGGGGTATGCAAACCATACTACTAAAAATCCAAACGAATA-TGAAATTAAGA
TGAAAGAAATTTAAGATCTAACAGCAAAATTCACTGGCAAATATATACCTTTACCCAACA
TCCCGTTAAATCAAGCATTAATGCGCAGTAAGAGCCTACCTACAAGTCCATATCTTAATG
CCAACGGTTATTG---AAGGTGAGGGACAATGACTGTGGGGGTTTCACTCAGTGAATTAT
TCCTGGCATTTGGTTCCTACTTCAGGGCCATCAATTGATATT----ATCCCTCACACTTT
CATCGACGCTTG---CATAAGTTAATG-----GTGGAAAACATAAGCGGGAG--CAACCC
CCATGCCGAGCGTTCTTTCCATCGGGCATCTGGTTCCTTTTTTCTTCTTTTCCTTTCAA-
TAGACATTTCACAGTGAACGCGATCTAACTGAGAAAGGTGGAACACACCCTAGGAC----
----TCCCCGGATTATA------GCTGAATGTTGGAAAGACTTTCTAA------------
AAAG------AGTAGCATATTAGGTTATCATGAGCATAATTGAGGATATTTACCAGTAAT
ATATCTAAGTGTCCCTCTCTCGGCTTTTTAGCGTTAAACCCCCCTACCCCCCT--AAACT
GCTAGATTATCTAACACTCCTGTAAACCC---CCCGGAACCA---GGAAAATCTCTAGTA
GTTTTTTTATGGCCAAAAAATAGG
>H001_PR_19 | population:Carib
------TAAGGGGTATGCAAACCATACTACTAAAAATCCAAACGAATA-TGAAATTAAGA
TGAAAGAAATTTAAGATCTAACAGCAAAATTCACTGGCAAATATATACCTTTACCCAACA
TCCCGTTAAATCAAGCATTAATGCGCAGTAAGAGCCTACCTACAAGTCCATATCTTAATG
CCAACGGTTATTG---AAGGTGAGGGACAATGACTGTGGGGGTTTCACTCAGTGAATTAT
TCCTGGCATTTGGTTCCTACTTCAGGGCCATCAATTGATATT----ATCCCTCACACTTT
CATCGACGCTTG---CATAAGTTAATG-----GTGGAAAACATAAGCGGGAG--CAACCC
CCATGCCGAGCGTTCTTTCCATCGGGCATCTGGTTCCTTTTTTCTTCTTTTCCTTTCAA-
TAGACATTTCACAGTGAACGCGATCTAACTGAGAAAGGTGGAACACACCCTAGGAC----
----TCCCCGGATTATA------GCTGAATGTTGGAAAGACTTTCTAA------------
AAAG------AGTAGCATATTAGGTTATCATGAGCATAATTGAGGATATTTACCAGTAAT
ATATCTAAGTGTCCCTCTCTCGGCTTTTTAGCGTTAAACCCCCCTACCCCCCT--AAACT
GCTAGATTATCTAACACTCCTGTAAACCC---CCCGGAACCA---GGAAAATCTCTAGTA
GTTTTTTTATGGCCAAAAAATAGG
>H001_NC_85 | population:North_Atlantic
------TAAGGGGTATGCAAACCATACTACTAAAAATCCAAACGAATA-TGAAATTAAGA
TGAAAGAAATTTAAGATCTAACAGCAAAATTCACTGGCAAATATATACCTTTACCCAACA
TCCCGTTAAATCAAGCATTAATGCGCAGTAAGAGCCTACCTACAAGTCCATATCTTAATG
CCAACGGTTATTG---AAGGTGAGGGACAATGACTGTGGGGGTTTCACTCAGTGAATTAT
TCCTGGCATTTGGTTCCTACTTCAGGGCCATCAATTGATATT----ATCCCTCACACTTT
CATCGACGCTTG---CATAAGTTAATG-----GTGGAAAACATAAGCGGGAG--CAACCC
CCATGCCGAGCGTTCTTTCCATCGGGCATCTGGTTCCTTTTTTCTTCTTTTCCTTTCAA-
TAGACATTTCACAGTGAACGCGATCTAACTGAGAAAGGTGGAACACACCCTAGGAC----
----TCCCCGGATTATA------GCTGAATGTTGGAAAGACTTTCTAA------------
AAAG------AGTAGCATATTAGGTTATCATGAGCATAATTGAGGATATTTACCAGTAAT
ATATCTAAGTGTCCCTCTCTCGGCTTTTTAGCGTTAAACCCCCCTACCCCCCT--AAACT
GCTAGATTATCTAACACTCCTGTAAACCC---CCCGGAACCA---GGAAAATCTCTAGTA
GTTTTTTTATGGCCAAAAAATAGG
>H001_PR_67 | population:Carib
------TAAGGGGTATGCAAACCATACTACTAAAAATCCAAACGAATA-TGAAATTAAGA
TGAAAGAAATTTAAGATCTAACAGCAAAATTCACTGGCAAATATATACCTTTACCCAACA
TCCCGTTAAATCAAGCATTAATGCGCAGTAAGAGCCTACCTACAAGTCCATATCTTAATG
CCAACGGTTATTG---AAGGTGAGGGACAATGACTGTGGGGGTTTCACTCAGTGAATTAT
TCCTGGCATTTGGTTCCTACTTCAGGGCCATCAATTGATATT----ATCCCTCACACTTT
CATCGACGCTTG---CATAAGTTAATG-----GTGGAAAACATAAGCGGGAG--CAACCC
CCATGCCGAGCGTTCTTTCCATCGGGCATCTGGTTCCTTTTTTCTTCTTTTCCTTTCAA-
TAGACATTTCACAGTGAACGCGATCTAACTGAGAAAGGTGGAACACACCCTAGGAC----
----TCCCCGGATTATA------GCTGAATGTTGGAAAGACTTTCTAA------------
AAAG------AGTAGCATATTAGGTTATCATGAGCATAATTGAGGATATTTACCAGTAAT
ATATCTAAGTGTCCCTCTCTCGGCTTTTTAGCGTTAAACCCCCCTACCCCCCT--AAACT
GCTAGATTATCTAACACTCCTGTAAACCC---CCCGGAACCA---GGAAAATCTCTAGTA
GTTTTTTTATGGCCAAAAAATAGG
>H001_PR_79 | population:Carib
------TAAGGGGTATGCAAACCATACTACTAAAAATCCAAACGAATA-TGAAATTAAGA
TGAAAGAAATTTAAGATCTAACAGCAAAATTCACTGGCAAATATATACCTTTACCCAACA
TCCCGTTAAATCAAGCATTAATGCGCAGTAAGAGCCTACCTACAAGTCCATATCTTAATG
CCAACGGTTATTG---AAGGTGAGGGACAATGACTGTGGGGGTTTCACTCAGTGAATTAT
TCCTGGCATTTGGTTCCTACTTCAGGGCCATCAATTGATATT----ATCCCTCACACTTT
CATCGACGCTTG---CATAAGTTAATG-----GTGGAAAACATAAGCGGGAG--CAACCC
CCATGCCGAGCGTTCTTTCCATCGGGCATCTGGTTCCTTTTTTCTTCTTTTCCTTTCAA-
TAGACATTTCACAGTGAACGCGATCTAACTGAGAAAGGTGGAACACACCCTAGGAC----
----TCCCCGGATTATA------GCTGAATGTTGGAAAGACTTTCTAA------------
AAAG------AGTAGCATATTAGGTTATCATGAGCATAATTGAGGATATTTACCAGTAAT
ATATCTAAGTGTCCCTCTCTCGGCTTTTTAGCGTTAAACCCCCCTACCCCCCT--AAACT
GCTAGATTATCTAACACTCCTGTAAACCC---CCCGGAACCA---GGAAAATCTCTAGTA
GTTTTTTTATGGCCAAAAAATAGG
>H001_PR_7 | population:Carib
------TAAGGGGTATGCAAACCATACTACTAAAAATCCAAACGAATA-TGAAATTAAGA
TGAAAGAAATTTAAGATCTAACAGCAAAATTCACTGGCAAATATATACCTTTACCCAACA
TCCCGTTAAATCAAGCATTAATGCGCAGTAAGAGCCTACCTACAAGTCCATATCTTAATG
CCAACGGTTATTG---AAGGTGAGGGACAATGACTGTGGGGGTTTCACTCAGTGAATTAT
TCCTGGCATTTGGTTCCTACTTCAGGGCCATCAATTGATATT----ATCCCTCACACTTT
CATCGACGCTTG---CATAAGTTAATG-----GTGGAAAACATAAGCGGGAG--CAACCC
CCATGCCGAGCGTTCTTTCCATCGGGCATCTGGTTCCTTTTTTCTTCTTTTCCTTTCAA-
TAGACATTTCACAGTGAACGCGATCTAACTGAGAAAGGTGGAACACACCCTAGGAC----
----TCCCCGGATTATA------GCTGAATGTTGGAAAGACTTTCTAA------------
AAAG------AGTAGCATATTAGGTTATCATGAGCATAATTGAGGATATTTACCAGTAAT
ATATCTAAGTGTCCCTCTCTCGGCTTTTTAGCGTTAAACCCCCCTACCCCCCT--AAACT
GCTAGATTATCTAACACTCCTGTAAACCC---CCCGGAACCA---GGAAAATCTCTAGTA
GTTTTTTTATGGCCAAAAAATAGG
>H001_SM_35 | population:Carib
------TAAGGGGTATGCAAACCATACTACTAAAAATCCAAACGAATA-TGAAATTAAGA
TGAAAGAAATTTAAGATCTAACAGCAAAATTCACTGGCAAATATATACCTTTACCCAACA
TCCCGTTAAATCAAGCATTAATGCGCAGTAAGAGCCTACCTACAAGTCCATATCTTAATG
CCAACGGTTATTG---AAGGTGAGGGACAATGACTGTGGGGGTTTCACTCAGTGAATTAT
TCCTGGCATTTGGTTCCTACTTCAGGGCCATCAATTGATATT----ATCCCTCACACTTT
CATCGACGCTTG---CATAAGTTAATG-----GTGGAAAACATAAGCGGGAG--CAACCC
CCATGCCGAGCGTTCTTTCCATCGGGCATCTGGTTCCTTTTTTCTTCTTTTCCTTTCAA-
TAGACATTTCACAGTGAACGCGATCTAACTGAGAAAGGTGGAACACACCCTAGGAC----
----TCCCCGGATTATA------GCTGAATGTTGGAAAGACTTTCTAA------------
AAAG------AGTAGCATATTAGGTTATCATGAGCATAATTGAGGATATTTACCAGTAAT
ATATCTAAGTGTCCCTCTCTCGGCTTTTTAGCGTTAAACCCCCCTACCCCCCT--AAACT
GCTAGATTATCTAACACTCCTGTAAACCC---CCCGGAACCA---GGAAAATCTCTAGTA
GTTTTTTTATGGCCAAAAAATAGG
>H001_PR_31 | population:Carib
------TAAGGGGTATGCAAACCATACTACTAAAAATCCAAACGAATA-TGAAATTAAGA
TGAAAGAAATTTAAGATCTAACAGCAAAATTCACTGGCAAATATATACCTTTACCCAACA
TCCCGTTAAATCAAGCATTAATGCGCAGTAAGAGCCTACCTACAAGTCCATATCTTAATG
CCAACGGTTATTG---AAGGTGAGGGACAATGACTGTGGGGGTTTCACTCAGTGAATTAT
TCCTGGCATTTGGTTCCTACTTCAGGGCCATCAATTGATATT----ATCCCTCACACTTT
CATCGACGCTTG---CATAAGTTAATG-----GTGGAAAACATAAGCGGGAG--CAACCC
CCATGCCGAGCGTTCTTTCCATCGGGCATCTGGTTCCTTTTTTCTTCTTTTCCTTTCAA-
TAGACATTTCACAGTGAACGCGATCTAACTGAGAAAGGTGGAACACACCCTAGGAC----
----TCCCCGGATTATA------GCTGAATGTTGGAAAGACTTTCTAA------------
AAAG------AGTAGCATATTAGGTTATCATGAGCATAATTGAGGATATTTACCAGTAAT
ATATCTAAGTGTCCCTCTCTCGGCTTTTTAGCGTTAAACCCCCCTACCCCCCT--AAACT
GCTAGATTATCTAACACTCCTGTAAACCC---CCCGGAACCA---GGAAAATCTCTAGTA
GTTTTTTTATGGCCAAAAAATAGG
>H001_SM_11 | population:Carib
------TAAGGGGTATGCAAACCATACTACTAAAAATCCAAACGAATA-TGAAATTAAGA
TGAAAGAAATTTAAGATCTAACAGCAAAATTCACTGGCAAATATATACCTTTACCCAACA
TCCCGTTAAATCAAGCATTAATGCGCAGTAAGAGCCTACCTACAAGTCCATATCTTAATG
CCAACGGTTATTG---AAGGTGAGGGACAATGACTGTGGGGGTTTCACTCAGTGAATTAT
TCCTGGCATTTGGTTCCTACTTCAGGGCCATCAATTGATATT----ATCCCTCACACTTT
CATCGACGCTTG---CATAAGTTAATG-----GTGGAAAACATAAGCGGGAG--CAACCC
CCATGCCGAGCGTTCTTTCCATCGGGCATCTGGTTCCTTTTTTCTTCTTTTCCTTTCAA-
TAGACATTTCACAGTGAACGCGATCTAACTGAGAAAGGTGGAACACACCCTAGGAC----
----TCCCCGGATTATA------GCTGAATGTTGGAAAGACTTTCTAA------------
AAAG------AGTAGCATATTAGGTTATCATGAGCATAATTGAGGATATTTACCAGTAAT
ATATCTAAGTGTCCCTCTCTCGGCTTTTTAGCGTTAAACCCCCCTACCCCCCT--AAACT
GCTAGATTATCTAACACTCCTGTAAACCC---CCCGGAACCA---GGAAAATCTCTAGTA
GTTTTTTTATGGCCAAAAAATAGG
>H001_PR_91 | population:Carib
------TAAGGGGTATGCAAACCATACTACTAAAAATCCAAACGAATA-TGAAATTAAGA
TGAAAGAAATTTAAGATCTAACAGCAAAATTCACTGGCAAATATATACCTTTACCCAACA
TCCCGTTAAATCAAGCATTAATGCGCAGTAAGAGCCTACCTACAAGTCCATATCTTAATG
CCAACGGTTATTG---AAGGTGAGGGACAATGACTGTGGGGGTTTCACTCAGTGAATTAT
TCCTGGCATTTGGTTCCTACTTCAGGGCCATCAATTGATATT----ATCCCTCACACTTT
CATCGACGCTTG---CATAAGTTAATG-----GTGGAAAACATAAGCGGGAG--CAACCC
CCATGCCGAGCGTTCTTTCCATCGGGCATCTGGTTCCTTTTTTCTTCTTTTCCTTTCAA-
TAGACATTTCACAGTGAACGCGATCTAACTGAGAAAGGTGGAACACACCCTAGGAC----
----TCCCCGGATTATA------GCTGAATGTTGGAAAGACTTTCTAA------------
AAAG------AGTAGCATATTAGGTTATCATGAGCATAATTGAGGATATTTACCAGTAAT
ATATCTAAGTGTCCCTCTCTCGGCTTTTTAGCGTTAAACCCCCCTACCCCCCT--AAACT
GCTAGATTATCTAACACTCCTGTAAACCC---CCCGGAACCA---GGAAAATCTCTAGTA
GTTTTTTTATGGCCAAAAAATAGG
>H001_SM_71 | population:Carib
------TAAGGGGTATGCAAACCATACTACTAAAAATCCAAACGAATA-TGAAATTAAGA
TGAAAGAAATTTAAGATCTAACAGCAAAATTCACTGGCAAATATATACCTTTACCCAACA
TCCCGTTAAATCAAGCATTAATGCGCAGTAAGAGCCTACCTACAAGTCCATATCTTAATG
CCAACGGTTATTG---AAGGTGAGGGACAATGACTGTGGGGGTTTCACTCAGTGAATTAT
TCCTGGCATTTGGTTCCTACTTCAGGGCCATCAATTGATATT----ATCCCTCACACTTT
CATCGACGCTTG---CATAAGTTAATG-----GTGGAAAACATAAGCGGGAG--CAACCC
CCATGCCGAGCGTTCTTTCCATCGGGCATCTGGTTCCTTTTTTCTTCTTTTCCTTTCAA-
TAGACATTTCACAGTGAACGCGATCTAACTGAGAAAGGTGGAACACACCCTAGGAC----
----TCCCCGGATTATA------GCTGAATGTTGGAAAGACTTTCTAA------------
AAAG------AGTAGCATATTAGGTTATCATGAGCATAATTGAGGATATTTACCAGTAAT
ATATCTAAGTGTCCCTCTCTCGGCTTTTTAGCGTTAAACCCCCCTACCCCCCT--AAACT
GCTAGATTATCTAACACTCCTGTAAACCC---CCCGGAACCA---GGAAAATCTCTAGTA
GTTTTTTTATGGCCAAAAAATAGG
>H001_SM_23 | population:Carib
------TAAGGGGTATGCAAACCATACTACTAAAAATCCAAACGAATA-TGAAATTAAGA
TGAAAGAAATTTAAGATCTAACAGCAAAATTCACTGGCAAATATATACCTTTACCCAACA
TCCCGTTAAATCAAGCATTAATGCGCAGTAAGAGCCTACCTACAAGTCCATATCTTAATG
CCAACGGTTATTG---AAGGTGAGGGACAATGACTGTGGGGGTTTCACTCAGTGAATTAT
TCCTGGCATTTGGTTCCTACTTCAGGGCCATCAATTGATATT----ATCCCTCACACTTT
CATCGACGCTTG---CATAAGTTAATG-----GTGGAAAACATAAGCGGGAG--CAACCC
CCATGCCGAGCGTTCTTTCCATCGGGCATCTGGTTCCTTTTTTCTTCTTTTCCTTTCAA-
TAGACATTTCACAGTGAACGCGATCTAACTGAGAAAGGTGGAACACACCCTAGGAC----
----TCCCCGGATTATA------GCTGAATGTTGGAAAGACTTTCTAA------------
AAAG------AGTAGCATATTAGGTTATCATGAGCATAATTGAGGATATTTACCAGTAAT
ATATCTAAGTGTCCCTCTCTCGGCTTTTTAGCGTTAAACCCCCCTACCCCCCT--AAACT
GCTAGATTATCTAACACTCCTGTAAACCC---CCCGGAACCA---GGAAAATCTCTAGTA
GTTTTTTTATGGCCAAAAAATAGG
>H001_NFG_16 | population:GoM
------TAAGGGGTATGCAAACCATACTACTAAAAATCCAAACGAATA-TGAAATTAAGA
TGAAAGAAATTTAAGATCTAACAGCAAAATTCACTGGCAAATATATACCTTTACCCAACA
TCCCGTTAAATCAAGCATTAATGCGCAGTAAGAGCCTACCTACAAGTCCATATCTTAATG
CCAACGGTTATTG---AAGGTGAGGGACAATGACTGTGGGGGTTTCACTCAGTGAATTAT
TCCTGGCATTTGGTTCCTACTTCAGGGCCATCAATTGATATT----ATCCCTCACACTTT
CATCGACGCTTG---CATAAGTTAATG-----GTGGAAAACATAAGCGGGAG--CAACCC
CCATGCCGAGCGTTCTTTCCATCGGGCATCTGGTTCCTTTTTTCTTCTTTTCCTTTCAA-
TAGACATTTCACAGTGAACGCGATCTAACTGAGAAAGGTGGAACACACCCTAGGAC----
----TCCCCGGATTATA------GCTGAATGTTGGAAAGACTTTCTAA------------
AAAG------AGTAGCATATTAGGTTATCATGAGCATAATTGAGGATATTTACCAGTAAT
ATATCTAAGTGTCCCTCTCTCGGCTTTTTAGCGTTAAACCCCCCTACCCCCCT--AAACT
GCTAGATTATCTAACACTCCTGTAAACCC---CCCGGAACCA---GGAAAATCTCTAGTA
GTTTTTTTATGGCCAAAAAATAGG
>H001_SM_47 | population:Carib
------TAAGGGGTATGCAAACCATACTACTAAAAATCCAAACGAATA-TGAAATTAAGA
TGAAAGAAATTTAAGATCTAACAGCAAAATTCACTGGCAAATATATACCTTTACCCAACA
TCCCGTTAAATCAAGCATTAATGCGCAGTAAGAGCCTACCTACAAGTCCATATCTTAATG
CCAACGGTTATTG---AAGGTGAGGGACAATGACTGTGGGGGTTTCACTCAGTGAATTAT
TCCTGGCATTTGGTTCCTACTTCAGGGCCATCAATTGATATT----ATCCCTCACACTTT
CATCGACGCTTG---CATAAGTTAATG-----GTGGAAAACATAAGCGGGAG--CAACCC
CCATGCCGAGCGTTCTTTCCATCGGGCATCTGGTTCCTTTTTTCTTCTTTTCCTTTCAA-
TAGACATTTCACAGTGAACGCGATCTAACTGAGAAAGGTGGAACACACCCTAGGAC----
----TCCCCGGATTATA------GCTGAATGTTGGAAAGACTTTCTAA------------
AAAG------AGTAGCATATTAGGTTATCATGAGCATAATTGAGGATATTTACCAGTAAT
ATATCTAAGTGTCCCTCTCTCGGCTTTTTAGCGTTAAACCCCCCTACCCCCCT--AAACT
GCTAGATTATCTAACACTCCTGTAAACCC---CCCGGAACCA---GGAAAATCTCTAGTA
GTTTTTTTATGGCCAAAAAATAGG
>H001_NFG_4 | population:GoM
------TAAGGGGTATGCAAACCATACTACTAAAAATCCAAACGAATA-TGAAATTAAGA
TGAAAGAAATTTAAGATCTAACAGCAAAATTCACTGGCAAATATATACCTTTACCCAACA
TCCCGTTAAATCAAGCATTAATGCGCAGTAAGAGCCTACCTACAAGTCCATATCTTAATG
CCAACGGTTATTG---AAGGTGAGGGACAATGACTGTGGGGGTTTCACTCAGTGAATTAT
TCCTGGCATTTGGTTCCTACTTCAGGGCCATCAATTGATATT----ATCCCTCACACTTT
CATCGACGCTTG---CATAAGTTAATG-----GTGGAAAACATAAGCGGGAG--CAACCC
CCATGCCGAGCGTTCTTTCCATCGGGCATCTGGTTCCTTTTTTCTTCTTTTCCTTTCAA-
TAGACATTTCACAGTGAACGCGATCTAACTGAGAAAGGTGGAACACACCCTAGGAC----
----TCCCCGGATTATA------GCTGAATGTTGGAAAGACTTTCTAA------------
AAAG------AGTAGCATATTAGGTTATCATGAGCATAATTGAGGATATTTACCAGTAAT
ATATCTAAGTGTCCCTCTCTCGGCTTTTTAGCGTTAAACCCCCCTACCCCCCT--AAACT
GCTAGATTATCTAACACTCCTGTAAACCC---CCCGGAACCA---GGAAAATCTCTAGTA
GTTTTTTTATGGCCAAAAAATAGG
>H001_SM_95 | population:Carib
------TAAGGGGTATGCAAACCATACTACTAAAAATCCAAACGAATA-TGAAATTAAGA
TGAAAGAAATTTAAGATCTAACAGCAAAATTCACTGGCAAATATATACCTTTACCCAACA
TCCCGTTAAATCAAGCATTAATGCGCAGTAAGAGCCTACCTACAAGTCCATATCTTAATG
CCAACGGTTATTG---AAGGTGAGGGACAATGACTGTGGGGGTTTCACTCAGTGAATTAT
TCCTGGCATTTGGTTCCTACTTCAGGGCCATCAATTGATATT----ATCCCTCACACTTT
CATCGACGCTTG---CATAAGTTAATG-----GTGGAAAACATAAGCGGGAG--CAACCC
CCATGCCGAGCGTTCTTTCCATCGGGCATCTGGTTCCTTTTTTCTTCTTTTCCTTTCAA-
TAGACATTTCACAGTGAACGCGATCTAACTGAGAAAGGTGGAACACACCCTAGGAC----
----TCCCCGGATTATA------GCTGAATGTTGGAAAGACTTTCTAA------------
AAAG------AGTAGCATATTAGGTTATCATGAGCATAATTGAGGATATTTACCAGTAAT
ATATCTAAGTGTCCCTCTCTCGGCTTTTTAGCGTTAAACCCCCCTACCCCCCT--AAACT
GCTAGATTATCTAACACTCCTGTAAACCC---CCCGGAACCA---GGAAAATCTCTAGTA
GTTTTTTTATGGCCAAAAAATAGG
>H001_TEX_7 | population:GoM
------TAAGGGGTATGCAAACCATACTACTAAAAATCCAAACGAATA-TGAAATTAAGA
TGAAAGAAATTTAAGATCTAACAGCAAAATTCACTGGCAAATATATACCTTTACCCAACA
TCCCGTTAAATCAAGCATTAATGCGCAGTAAGAGCCTACCTACAAGTCCATATCTTAATG
CCAACGGTTATTG---AAGGTGAGGGACAATGACTGTGGGGGTTTCACTCAGTGAATTAT
TCCTGGCATTTGGTTCCTACTTCAGGGCCATCAATTGATATT----ATCCCTCACACTTT
CATCGACGCTTG---CATAAGTTAATG-----GTGGAAAACATAAGCGGGAG--CAACCC
CCATGCCGAGCGTTCTTTCCATCGGGCATCTGGTTCCTTTTTTCTTCTTTTCCTTTCAA-
TAGACATTTCACAGTGAACGCGATCTAACTGAGAAAGGTGGAACACACCCTAGGAC----
----TCCCCGGATTATA------GCTGAATGTTGGAAAGACTTTCTAA------------
AAAG------AGTAGCATATTAGGTTATCATGAGCATAATTGAGGATATTTACCAGTAAT
ATATCTAAGTGTCCCTCTCTCGGCTTTTTAGCGTTAAACCCCCCTACCCCCCT--AAACT
GCTAGATTATCTAACACTCCTGTAAACCC---CCCGGAACCA---GGAAAATCTCTAGTA
GTTTTTTTATGGCCAAAAAATAGG
>H001_TEX_19 | population:GoM
------TAAGGGGTATGCAAACCATACTACTAAAAATCCAAACGAATA-TGAAATTAAGA
TGAAAGAAATTTAAGATCTAACAGCAAAATTCACTGGCAAATATATACCTTTACCCAACA
TCCCGTTAAATCAAGCATTAATGCGCAGTAAGAGCCTACCTACAAGTCCATATCTTAATG
CCAACGGTTATTG---AAGGTGAGGGACAATGACTGTGGGGGTTTCACTCAGTGAATTAT
TCCTGGCATTTGGTTCCTACTTCAGGGCCATCAATTGATATT----ATCCCTCACACTTT
CATCGACGCTTG---CATAAGTTAATG-----GTGGAAAACATAAGCGGGAG--CAACCC
CCATGCCGAGCGTTCTTTCCATCGGGCATCTGGTTCCTTTTTTCTTCTTTTCCTTTCAA-
TAGACATTTCACAGTGAACGCGATCTAACTGAGAAAGGTGGAACACACCCTAGGAC----
----TCCCCGGATTATA------GCTGAATGTTGGAAAGACTTTCTAA------------
AAAG------AGTAGCATATTAGGTTATCATGAGCATAATTGAGGATATTTACCAGTAAT
ATATCTAAGTGTCCCTCTCTCGGCTTTTTAGCGTTAAACCCCCCTACCCCCCT--AAACT
GCTAGATTATCTAACACTCCTGTAAACCC---CCCGGAACCA---GGAAAATCTCTAGTA
GTTTTTTTATGGCCAAAAAATAGG
>H001_USVI_6 | population:Carib
------TAAGGGGTATGCAAACCATACTACTAAAAATCCAAACGAATA-TGAAATTAAGA
TGAAAGAAATTTAAGATCTAACAGCAAAATTCACTGGCAAATATATACCTTTACCCAACA
TCCCGTTAAATCAAGCATTAATGCGCAGTAAGAGCCTACCTACAAGTCCATATCTTAATG
CCAACGGTTATTG---AAGGTGAGGGACAATGACTGTGGGGGTTTCACTCAGTGAATTAT
TCCTGGCATTTGGTTCCTACTTCAGGGCCATCAATTGATATT----ATCCCTCACACTTT
CATCGACGCTTG---CATAAGTTAATG-----GTGGAAAACATAAGCGGGAG--CAACCC
CCATGCCGAGCGTTCTTTCCATCGGGCATCTGGTTCCTTTTTTCTTCTTTTCCTTTCAA-
TAGACATTTCACAGTGAACGCGATCTAACTGAGAAAGGTGGAACACACCCTAGGAC----
----TCCCCGGATTATA------GCTGAATGTTGGAAAGACTTTCTAA------------
AAAG------AGTAGCATATTAGGTTATCATGAGCATAATTGAGGATATTTACCAGTAAT
ATATCTAAGTGTCCCTCTCTCGGCTTTTTAGCGTTAAACCCCCCTACCCCCCT--AAACT
GCTAGATTATCTAACACTCCTGTAAACCC---CCCGGAACCA---GGAAAATCTCTAGTA
GTTTTTTTATGGCCAAAAAATAGG
>H001_SM_59 | population:Carib
------TAAGGGGTATGCAAACCATACTACTAAAAATCCAAACGAATA-TGAAATTAAGA
TGAAAGAAATTTAAGATCTAACAGCAAAATTCACTGGCAAATATATACCTTTACCCAACA
TCCCGTTAAATCAAGCATTAATGCGCAGTAAGAGCCTACCTACAAGTCCATATCTTAATG
CCAACGGTTATTG---AAGGTGAGGGACAATGACTGTGGGGGTTTCACTCAGTGAATTAT
TCCTGGCATTTGGTTCCTACTTCAGGGCCATCAATTGATATT----ATCCCTCACACTTT
CATCGACGCTTG---CATAAGTTAATG-----GTGGAAAACATAAGCGGGAG--CAACCC
CCATGCCGAGCGTTCTTTCCATCGGGCATCTGGTTCCTTTTTTCTTCTTTTCCTTTCAA-
TAGACATTTCACAGTGAACGCGATCTAACTGAGAAAGGTGGAACACACCCTAGGAC----
----TCCCCGGATTATA------GCTGAATGTTGGAAAGACTTTCTAA------------
AAAG------AGTAGCATATTAGGTTATCATGAGCATAATTGAGGATATTTACCAGTAAT
ATATCTAAGTGTCCCTCTCTCGGCTTTTTAGCGTTAAACCCCCCTACCCCCCT--AAACT
GCTAGATTATCTAACACTCCTGTAAACCC---CCCGGAACCA---GGAAAATCTCTAGTA
GTTTTTTTATGGCCAAAAAATAGG
>H001_CAY_41 | population:Carib
------TAAGGGGTATGCAAACCATACTACTAAAAATCCAAACGAATA-TGAAATTAAGA
TGAAAGAAATTTAAGATCTAACAGCAAAATTCACTGGCAAATATATACCTTTACCCAACA
TCCCGTTAAATCAAGCATTAATGCGCAGTAAGAGCCTACCTACAAGTCCATATCTTAATG
CCAACGGTTATTG---AAGGTGAGGGACAATGACTGTGGGGGTTTCACTCAGTGAATTAT
TCCTGGCATTTGGTTCCTACTTCAGGGCCATCAATTGATATT----ATCCCTCACACTTT
CATCGACGCTTG---CATAAGTTAATG-----GTGGAAAACATAAGCGGGAG--CAACCC
CCATGCCGAGCGTTCTTTCCATCGGGCATCTGGTTCCTTTTTTCTTCTTTTCCTTTCAA-
TAGACATTTCACAGTGAACGCGATCTAACTGAGAAAGGTGGAACACACCCTAGGAC----
----TCCCCGGATTATA------GCTGAATGTTGGAAAGACTTTCTAA------------
AAAG------AGTAGCATATTAGGTTATCATGAGCATAATTGAGGATATTTACCAGTAAT
ATATCTAAGTGTCCCTCTCTCGGCTTTTTAGCGTTAAACCCCCCTACCCCCCT--AAACT
GCTAGATTATCTAACACTCCTGTAAACCC---CCCGGAACCA---GGAAAATCTCTAGTA
GTTTTTTTATGGCCAAAAAATAGG
>H001_35 | population:North_Atlantic
------TAAGGGGTATGCAAACCATACTACTAAAAATCCAAACGAATA-TGAAATTAAGA
TGAAAGAAATTTAAGATCTAACAGCAAAATTCACTGGCAAATATATACCTTTACCCAACA
TCCCGTTAAATCAAGCATTAATGCGCAGTAAGAGCCTACCTACAAGTCCATATCTTAATG
CCAACGGTTATTG---AAGGTGAGGGACAATGACTGTGGGGGTTTCACTCAGTGAATTAT
TCCTGGCATTTGGTTCCTACTTCAGGGCCATCAATTGATATT----ATCCCTCACACTTT
CATCGACGCTTG---CATAAGTTAATG-----GTGGAAAACATAAGCGGGAG--CAACCC
CCATGCCGAGCGTTCTTTCCATCGGGCATCTGGTTCCTTTTTTCTTCTTTTCCTTTCAA-
TAGACATTTCACAGTGAACGCGATCTAACTGAGAAAGGTGGAACACACCCTAGGAC----
----TCCCCGGATTATA------GCTGAATGTTGGAAAGACTTTCTAA------------
AAAG------AGTAGCATATTAGGTTATCATGAGCATAATTGAGGATATTTACCAGTAAT
ATATCTAAGTGTCCCTCTCTCGGCTTTTTAGCGTTAAACCCCCCTACCCCCCT--AAACT
GCTAGATTATCTAACACTCCTGTAAACCC---CCCGGAACCA---GGAAAATCTCTAGTA
GTTTTTTTATGGCCAAAAAATAGG
>H001_SM_83 | population:Carib
------TAAGGGGTATGCAAACCATACTACTAAAAATCCAAACGAATA-TGAAATTAAGA
TGAAAGAAATTTAAGATCTAACAGCAAAATTCACTGGCAAATATATACCTTTACCCAACA
TCCCGTTAAATCAAGCATTAATGCGCAGTAAGAGCCTACCTACAAGTCCATATCTTAATG
CCAACGGTTATTG---AAGGTGAGGGACAATGACTGTGGGGGTTTCACTCAGTGAATTAT
TCCTGGCATTTGGTTCCTACTTCAGGGCCATCAATTGATATT----ATCCCTCACACTTT
CATCGACGCTTG---CATAAGTTAATG-----GTGGAAAACATAAGCGGGAG--CAACCC
CCATGCCGAGCGTTCTTTCCATCGGGCATCTGGTTCCTTTTTTCTTCTTTTCCTTTCAA-
TAGACATTTCACAGTGAACGCGATCTAACTGAGAAAGGTGGAACACACCCTAGGAC----
----TCCCCGGATTATA------GCTGAATGTTGGAAAGACTTTCTAA------------
AAAG------AGTAGCATATTAGGTTATCATGAGCATAATTGAGGATATTTACCAGTAAT
ATATCTAAGTGTCCCTCTCTCGGCTTTTTAGCGTTAAACCCCCCTACCCCCCT--AAACT
GCTAGATTATCTAACACTCCTGTAAACCC---CCCGGAACCA---GGAAAATCTCTAGTA
GTTTTTTTATGGCCAAAAAATAGG
>H001_NFG_28 | population:GoM
------TAAGGGGTATGCAAACCATACTACTAAAAATCCAAACGAATA-TGAAATTAAGA
TGAAAGAAATTTAAGATCTAACAGCAAAATTCACTGGCAAATATATACCTTTACCCAACA
TCCCGTTAAATCAAGCATTAATGCGCAGTAAGAGCCTACCTACAAGTCCATATCTTAATG
CCAACGGTTATTG---AAGGTGAGGGACAATGACTGTGGGGGTTTCACTCAGTGAATTAT
TCCTGGCATTTGGTTCCTACTTCAGGGCCATCAATTGATATT----ATCCCTCACACTTT
CATCGACGCTTG---CATAAGTTAATG-----GTGGAAAACATAAGCGGGAG--CAACCC
CCATGCCGAGCGTTCTTTCCATCGGGCATCTGGTTCCTTTTTTCTTCTTTTCCTTTCAA-
TAGACATTTCACAGTGAACGCGATCTAACTGAGAAAGGTGGAACACACCCTAGGAC----
----TCCCCGGATTATA------GCTGAATGTTGGAAAGACTTTCTAA------------
AAAG------AGTAGCATATTAGGTTATCATGAGCATAATTGAGGATATTTACCAGTAAT
ATATCTAAGTGTCCCTCTCTCGGCTTTTTAGCGTTAAACCCCCCTACCCCCCT--AAACT
GCTAGATTATCTAACACTCCTGTAAACCC---CCCGGAACCA---GGAAAATCTCTAGTA
GTTTTTTTATGGCCAAAAAATAGG
>H001_SFG_13 | population:GoM
------TAAGGGGTATGCAAACCATACTACTAAAAATCCAAACGAATA-TGAAATTAAGA
TGAAAGAAATTTAAGATCTAACAGCAAAATTCACTGGCAAATATATACCTTTACCCAACA
TCCCGTTAAATCAAGCATTAATGCGCAGTAAGAGCCTACCTACAAGTCCATATCTTAATG
CCAACGGTTATTG---AAGGTGAGGGACAATGACTGTGGGGGTTTCACTCAGTGAATTAT
TCCTGGCATTTGGTTCCTACTTCAGGGCCATCAATTGATATT----ATCCCTCACACTTT
CATCGACGCTTG---CATAAGTTAATG-----GTGGAAAACATAAGCGGGAG--CAACCC
CCATGCCGAGCGTTCTTTCCATCGGGCATCTGGTTCCTTTTTTCTTCTTTTCCTTTCAA-
TAGACATTTCACAGTGAACGCGATCTAACTGAGAAAGGTGGAACACACCCTAGGAC----
----TCCCCGGATTATA------GCTGAATGTTGGAAAGACTTTCTAA------------
AAAG------AGTAGCATATTAGGTTATCATGAGCATAATTGAGGATATTTACCAGTAAT
ATATCTAAGTGTCCCTCTCTCGGCTTTTTAGCGTTAAACCCCCCTACCCCCCT--AAACT
GCTAGATTATCTAACACTCCTGTAAACCC---CCCGGAACCA---GGAAAATCTCTAGTA
GTTTTTTTATGGCCAAAAAATAGG
>H001_SFG_25 | population:GoM
------TAAGGGGTATGCAAACCATACTACTAAAAATCCAAACGAATA-TGAAATTAAGA
TGAAAGAAATTTAAGATCTAACAGCAAAATTCACTGGCAAATATATACCTTTACCCAACA
TCCCGTTAAATCAAGCATTAATGCGCAGTAAGAGCCTACCTACAAGTCCATATCTTAATG
CCAACGGTTATTG---AAGGTGAGGGACAATGACTGTGGGGGTTTCACTCAGTGAATTAT
TCCTGGCATTTGGTTCCTACTTCAGGGCCATCAATTGATATT----ATCCCTCACACTTT
CATCGACGCTTG---CATAAGTTAATG-----GTGGAAAACATAAGCGGGAG--CAACCC
CCATGCCGAGCGTTCTTTCCATCGGGCATCTGGTTCCTTTTTTCTTCTTTTCCTTTCAA-
TAGACATTTCACAGTGAACGCGATCTAACTGAGAAAGGTGGAACACACCCTAGGAC----
----TCCCCGGATTATA------GCTGAATGTTGGAAAGACTTTCTAA------------
AAAG------AGTAGCATATTAGGTTATCATGAGCATAATTGAGGATATTTACCAGTAAT
ATATCTAAGTGTCCCTCTCTCGGCTTTTTAGCGTTAAACCCCCCTACCCCCCT--AAACT
GCTAGATTATCTAACACTCCTGTAAACCC---CCCGGAACCA---GGAAAATCTCTAGTA
GTTTTTTTATGGCCAAAAAATAGG
>H001_BEL_17 | population:Carib
------TAAGGGGTATGCAAACCATACTACTAAAAATCCAAACGAATA-TGAAATTAAGA
TGAAAGAAATTTAAGATCTAACAGCAAAATTCACTGGCAAATATATACCTTTACCCAACA
TCCCGTTAAATCAAGCATTAATGCGCAGTAAGAGCCTACCTACAAGTCCATATCTTAATG
CCAACGGTTATTG---AAGGTGAGGGACAATGACTGTGGGGGTTTCACTCAGTGAATTAT
TCCTGGCATTTGGTTCCTACTTCAGGGCCATCAATTGATATT----ATCCCTCACACTTT
CATCGACGCTTG---CATAAGTTAATG-----GTGGAAAACATAAGCGGGAG--CAACCC
CCATGCCGAGCGTTCTTTCCATCGGGCATCTGGTTCCTTTTTTCTTCTTTTCCTTTCAA-
TAGACATTTCACAGTGAACGCGATCTAACTGAGAAAGGTGGAACACACCCTAGGAC----
----TCCCCGGATTATA------GCTGAATGTTGGAAAGACTTTCTAA------------
AAAG------AGTAGCATATTAGGTTATCATGAGCATAATTGAGGATATTTACCAGTAAT
ATATCTAAGTGTCCCTCTCTCGGCTTTTTAGCGTTAAACCCCCCTACCCCCCT--AAACT
GCTAGATTATCTAACACTCCTGTAAACCC---CCCGGAACCA---GGAAAATCTCTAGTA
GTTTTTTTATGGCCAAAAAATAGG
>H001 | population:North_Atlantic
------TAAGGGGTATGCAAACCATACTACTAAAAATCCAAACGAATA-TGAAATTAAGA
TGAAAGAAATTTAAGATCTAACAGCAAAATTCACTGGCAAATATATACCTTTACCCAACA
TCCCGTTAAATCAAGCATTAATGCGCAGTAAGAGCCTACCTACAAGTCCATATCTTAATG
CCAACGGTTATTG---AAGGTGAGGGACAATGACTGTGGGGGTTTCACTCAGTGAATTAT
TCCTGGCATTTGGTTCCTACTTCAGGGCCATCAATTGATATT----ATCCCTCACACTTT
CATCGACGCTTG---CATAAGTTAATG-----GTGGAAAACATAAGCGGGAG--CAACCC
CCATGCCGAGCGTTCTTTCCATCGGGCATCTGGTTCCTTTTTTCTTCTTTTCCTTTCAA-
TAGACATTTCACAGTGAACGCGATCTAACTGAGAAAGGTGGAACACACCCTAGGAC----
----TCCCCGGATTATA------GCTGAATGTTGGAAAGACTTTCTAA------------
AAAG------AGTAGCATATTAGGTTATCATGAGCATAATTGAGGATATTTACCAGTAAT
ATATCTAAGTGTCCCTCTCTCGGCTTTTTAGCGTTAAACCCCCCTACCCCCCT--AAACT
GCTAGATTATCTAACACTCCTGTAAACCC---CCCGGAACCA---GGAAAATCTCTAGTA
GTTTTTTTATGGCCAAAAAATAGG
>H001_2 | population:North_Atlantic
------TAAGGGGTATGCAAACCATACTACTAAAAATCCAAACGAATA-TGAAATTAAGA
TGAAAGAAATTTAAGATCTAACAGCAAAATTCACTGGCAAATATATACCTTTACCCAACA
TCCCGTTAAATCAAGCATTAATGCGCAGTAAGAGCCTACCTACAAGTCCATATCTTAATG
CCAACGGTTATTG---AAGGTGAGGGACAATGACTGTGGGGGTTTCACTCAGTGAATTAT
TCCTGGCATTTGGTTCCTACTTCAGGGCCATCAATTGATATT----ATCCCTCACACTTT
CATCGACGCTTG---CATAAGTTAATG-----GTGGAAAACATAAGCGGGAG--CAACCC
CCATGCCGAGCGTTCTTTCCATCGGGCATCTGGTTCCTTTTTTCTTCTTTTCCTTTCAA-
TAGACATTTCACAGTGAACGCGATCTAACTGAGAAAGGTGGAACACACCCTAGGAC----
----TCCCCGGATTATA------GCTGAATGTTGGAAAGACTTTCTAA------------
AAAG------AGTAGCATATTAGGTTATCATGAGCATAATTGAGGATATTTACCAGTAAT
ATATCTAAGTGTCCCTCTCTCGGCTTTTTAGCGTTAAACCCCCCTACCCCCCT--AAACT
GCTAGATTATCTAACACTCCTGTAAACCC---CCCGGAACCA---GGAAAATCTCTAGTA
GTTTTTTTATGGCCAAAAAATAGG
>H001_3 | population:North_Atlantic
------TAAGGGGTATGCAAACCATACTACTAAAAATCCAAACGAATA-TGAAATTAAGA
TGAAAGAAATTTAAGATCTAACAGCAAAATTCACTGGCAAATATATACCTTTACCCAACA
TCCCGTTAAATCAAGCATTAATGCGCAGTAAGAGCCTACCTACAAGTCCATATCTTAATG
CCAACGGTTATTG---AAGGTGAGGGACAATGACTGTGGGGGTTTCACTCAGTGAATTAT
TCCTGGCATTTGGTTCCTACTTCAGGGCCATCAATTGATATT----ATCCCTCACACTTT
CATCGACGCTTG---CATAAGTTAATG-----GTGGAAAACATAAGCGGGAG--CAACCC
CCATGCCGAGCGTTCTTTCCATCGGGCATCTGGTTCCTTTTTTCTTCTTTTCCTTTCAA-
TAGACATTTCACAGTGAACGCGATCTAACTGAGAAAGGTGGAACACACCCTAGGAC----
----TCCCCGGATTATA------GCTGAATGTTGGAAAGACTTTCTAA------------
AAAG------AGTAGCATATTAGGTTATCATGAGCATAATTGAGGATATTTACCAGTAAT
ATATCTAAGTGTCCCTCTCTCGGCTTTTTAGCGTTAAACCCCCCTACCCCCCT--AAACT
GCTAGATTATCTAACACTCCTGTAAACCC---CCCGGAACCA---GGAAAATCTCTAGTA
GTTTTTTTATGGCCAAAAAATAGG
>H001_4 | population:North_Atlantic
------TAAGGGGTATGCAAACCATACTACTAAAAATCCAAACGAATA-TGAAATTAAGA
TGAAAGAAATTTAAGATCTAACAGCAAAATTCACTGGCAAATATATACCTTTACCCAACA
TCCCGTTAAATCAAGCATTAATGCGCAGTAAGAGCCTACCTACAAGTCCATATCTTAATG
CCAACGGTTATTG---AAGGTGAGGGACAATGACTGTGGGGGTTTCACTCAGTGAATTAT
TCCTGGCATTTGGTTCCTACTTCAGGGCCATCAATTGATATT----ATCCCTCACACTTT
CATCGACGCTTG---CATAAGTTAATG-----GTGGAAAACATAAGCGGGAG--CAACCC
CCATGCCGAGCGTTCTTTCCATCGGGCATCTGGTTCCTTTTTTCTTCTTTTCCTTTCAA-
TAGACATTTCACAGTGAACGCGATCTAACTGAGAAAGGTGGAACACACCCTAGGAC----
----TCCCCGGATTATA------GCTGAATGTTGGAAAGACTTTCTAA------------
AAAG------AGTAGCATATTAGGTTATCATGAGCATAATTGAGGATATTTACCAGTAAT
ATATCTAAGTGTCCCTCTCTCGGCTTTTTAGCGTTAAACCCCCCTACCCCCCT--AAACT
GCTAGATTATCTAACACTCCTGTAAACCC---CCCGGAACCA---GGAAAATCTCTAGTA
GTTTTTTTATGGCCAAAAAATAGG
>H001_5 | population:North_Atlantic
------TAAGGGGTATGCAAACCATACTACTAAAAATCCAAACGAATA-TGAAATTAAGA
TGAAAGAAATTTAAGATCTAACAGCAAAATTCACTGGCAAATATATACCTTTACCCAACA
TCCCGTTAAATCAAGCATTAATGCGCAGTAAGAGCCTACCTACAAGTCCATATCTTAATG
CCAACGGTTATTG---AAGGTGAGGGACAATGACTGTGGGGGTTTCACTCAGTGAATTAT
TCCTGGCATTTGGTTCCTACTTCAGGGCCATCAATTGATATT----ATCCCTCACACTTT
CATCGACGCTTG---CATAAGTTAATG-----GTGGAAAACATAAGCGGGAG--CAACCC
CCATGCCGAGCGTTCTTTCCATCGGGCATCTGGTTCCTTTTTTCTTCTTTTCCTTTCAA-
TAGACATTTCACAGTGAACGCGATCTAACTGAGAAAGGTGGAACACACCCTAGGAC----
----TCCCCGGATTATA------GCTGAATGTTGGAAAGACTTTCTAA------------
AAAG------AGTAGCATATTAGGTTATCATGAGCATAATTGAGGATATTTACCAGTAAT
ATATCTAAGTGTCCCTCTCTCGGCTTTTTAGCGTTAAACCCCCCTACCCCCCT--AAACT
GCTAGATTATCTAACACTCCTGTAAACCC---CCCGGAACCA---GGAAAATCTCTAGTA
GTTTTTTTATGGCCAAAAAATAGG
>H001_6 | population:North_Atlantic
------TAAGGGGTATGCAAACCATACTACTAAAAATCCAAACGAATA-TGAAATTAAGA
TGAAAGAAATTTAAGATCTAACAGCAAAATTCACTGGCAAATATATACCTTTACCCAACA
TCCCGTTAAATCAAGCATTAATGCGCAGTAAGAGCCTACCTACAAGTCCATATCTTAATG
CCAACGGTTATTG---AAGGTGAGGGACAATGACTGTGGGGGTTTCACTCAGTGAATTAT
TCCTGGCATTTGGTTCCTACTTCAGGGCCATCAATTGATATT----ATCCCTCACACTTT
CATCGACGCTTG---CATAAGTTAATG-----GTGGAAAACATAAGCGGGAG--CAACCC
CCATGCCGAGCGTTCTTTCCATCGGGCATCTGGTTCCTTTTTTCTTCTTTTCCTTTCAA-
TAGACATTTCACAGTGAACGCGATCTAACTGAGAAAGGTGGAACACACCCTAGGAC----
----TCCCCGGATTATA------GCTGAATGTTGGAAAGACTTTCTAA------------
AAAG------AGTAGCATATTAGGTTATCATGAGCATAATTGAGGATATTTACCAGTAAT
ATATCTAAGTGTCCCTCTCTCGGCTTTTTAGCGTTAAACCCCCCTACCCCCCT--AAACT
GCTAGATTATCTAACACTCCTGTAAACCC---CCCGGAACCA---GGAAAATCTCTAGTA
GTTTTTTTATGGCCAAAAAATAGG
>H001_7 | population:North_Atlantic
------TAAGGGGTATGCAAACCATACTACTAAAAATCCAAACGAATA-TGAAATTAAGA
TGAAAGAAATTTAAGATCTAACAGCAAAATTCACTGGCAAATATATACCTTTACCCAACA
TCCCGTTAAATCAAGCATTAATGCGCAGTAAGAGCCTACCTACAAGTCCATATCTTAATG
CCAACGGTTATTG---AAGGTGAGGGACAATGACTGTGGGGGTTTCACTCAGTGAATTAT
TCCTGGCATTTGGTTCCTACTTCAGGGCCATCAATTGATATT----ATCCCTCACACTTT
CATCGACGCTTG---CATAAGTTAATG-----GTGGAAAACATAAGCGGGAG--CAACCC
CCATGCCGAGCGTTCTTTCCATCGGGCATCTGGTTCCTTTTTTCTTCTTTTCCTTTCAA-
TAGACATTTCACAGTGAACGCGATCTAACTGAGAAAGGTGGAACACACCCTAGGAC----
----TCCCCGGATTATA------GCTGAATGTTGGAAAGACTTTCTAA------------
AAAG------AGTAGCATATTAGGTTATCATGAGCATAATTGAGGATATTTACCAGTAAT
ATATCTAAGTGTCCCTCTCTCGGCTTTTTAGCGTTAAACCCCCCTACCCCCCT--AAACT
GCTAGATTATCTAACACTCCTGTAAACCC---CCCGGAACCA---GGAAAATCTCTAGTA
GTTTTTTTATGGCCAAAAAATAGG
>H001_8 | population:North_Atlantic
------TAAGGGGTATGCAAACCATACTACTAAAAATCCAAACGAATA-TGAAATTAAGA
TGAAAGAAATTTAAGATCTAACAGCAAAATTCACTGGCAAATATATACCTTTACCCAACA
TCCCGTTAAATCAAGCATTAATGCGCAGTAAGAGCCTACCTACAAGTCCATATCTTAATG
CCAACGGTTATTG---AAGGTGAGGGACAATGACTGTGGGGGTTTCACTCAGTGAATTAT
TCCTGGCATTTGGTTCCTACTTCAGGGCCATCAATTGATATT----ATCCCTCACACTTT
CATCGACGCTTG---CATAAGTTAATG-----GTGGAAAACATAAGCGGGAG--CAACCC
CCATGCCGAGCGTTCTTTCCATCGGGCATCTGGTTCCTTTTTTCTTCTTTTCCTTTCAA-
TAGACATTTCACAGTGAACGCGATCTAACTGAGAAAGGTGGAACACACCCTAGGAC----
----TCCCCGGATTATA------GCTGAATGTTGGAAAGACTTTCTAA------------
AAAG------AGTAGCATATTAGGTTATCATGAGCATAATTGAGGATATTTACCAGTAAT
ATATCTAAGTGTCCCTCTCTCGGCTTTTTAGCGTTAAACCCCCCTACCCCCCT--AAACT
GCTAGATTATCTAACACTCCTGTAAACCC---CCCGGAACCA---GGAAAATCTCTAGTA
GTTTTTTTATGGCCAAAAAATAGG
>H001_9 | population:North_Atlantic
------TAAGGGGTATGCAAACCATACTACTAAAAATCCAAACGAATA-TGAAATTAAGA
TGAAAGAAATTTAAGATCTAACAGCAAAATTCACTGGCAAATATATACCTTTACCCAACA
TCCCGTTAAATCAAGCATTAATGCGCAGTAAGAGCCTACCTACAAGTCCATATCTTAATG
CCAACGGTTATTG---AAGGTGAGGGACAATGACTGTGGGGGTTTCACTCAGTGAATTAT
TCCTGGCATTTGGTTCCTACTTCAGGGCCATCAATTGATATT----ATCCCTCACACTTT
CATCGACGCTTG---CATAAGTTAATG-----GTGGAAAACATAAGCGGGAG--CAACCC
CCATGCCGAGCGTTCTTTCCATCGGGCATCTGGTTCCTTTTTTCTTCTTTTCCTTTCAA-
TAGACATTTCACAGTGAACGCGATCTAACTGAGAAAGGTGGAACACACCCTAGGAC----
----TCCCCGGATTATA------GCTGAATGTTGGAAAGACTTTCTAA------------
AAAG------AGTAGCATATTAGGTTATCATGAGCATAATTGAGGATATTTACCAGTAAT
ATATCTAAGTGTCCCTCTCTCGGCTTTTTAGCGTTAAACCCCCCTACCCCCCT--AAACT
GCTAGATTATCTAACACTCCTGTAAACCC---CCCGGAACCA---GGAAAATCTCTAGTA
GTTTTTTTATGGCCAAAAAATAGG
>H001_10 | population:North_Atlantic
------TAAGGGGTATGCAAACCATACTACTAAAAATCCAAACGAATA-TGAAATTAAGA
TGAAAGAAATTTAAGATCTAACAGCAAAATTCACTGGCAAATATATACCTTTACCCAACA
TCCCGTTAAATCAAGCATTAATGCGCAGTAAGAGCCTACCTACAAGTCCATATCTTAATG
CCAACGGTTATTG---AAGGTGAGGGACAATGACTGTGGGGGTTTCACTCAGTGAATTAT
TCCTGGCATTTGGTTCCTACTTCAGGGCCATCAATTGATATT----ATCCCTCACACTTT
CATCGACGCTTG---CATAAGTTAATG-----GTGGAAAACATAAGCGGGAG--CAACCC
CCATGCCGAGCGTTCTTTCCATCGGGCATCTGGTTCCTTTTTTCTTCTTTTCCTTTCAA-
TAGACATTTCACAGTGAACGCGATCTAACTGAGAAAGGTGGAACACACCCTAGGAC----
----TCCCCGGATTATA------GCTGAATGTTGGAAAGACTTTCTAA------------
AAAG------AGTAGCATATTAGGTTATCATGAGCATAATTGAGGATATTTACCAGTAAT
ATATCTAAGTGTCCCTCTCTCGGCTTTTTAGCGTTAAACCCCCCTACCCCCCT--AAACT
GCTAGATTATCTAACACTCCTGTAAACCC---CCCGGAACCA---GGAAAATCTCTAGTA
GTTTTTTTATGGCCAAAAAATAGG
>H001_12 | population:North_Atlantic
------TAAGGGGTATGCAAACCATACTACTAAAAATCCAAACGAATA-TGAAATTAAGA
TGAAAGAAATTTAAGATCTAACAGCAAAATTCACTGGCAAATATATACCTTTACCCAACA
TCCCGTTAAATCAAGCATTAATGCGCAGTAAGAGCCTACCTACAAGTCCATATCTTAATG
CCAACGGTTATTG---AAGGTGAGGGACAATGACTGTGGGGGTTTCACTCAGTGAATTAT
TCCTGGCATTTGGTTCCTACTTCAGGGCCATCAATTGATATT----ATCCCTCACACTTT
CATCGACGCTTG---CATAAGTTAATG-----GTGGAAAACATAAGCGGGAG--CAACCC
CCATGCCGAGCGTTCTTTCCATCGGGCATCTGGTTCCTTTTTTCTTCTTTTCCTTTCAA-
TAGACATTTCACAGTGAACGCGATCTAACTGAGAAAGGTGGAACACACCCTAGGAC----
----TCCCCGGATTATA------GCTGAATGTTGGAAAGACTTTCTAA------------
AAAG------AGTAGCATATTAGGTTATCATGAGCATAATTGAGGATATTTACCAGTAAT
ATATCTAAGTGTCCCTCTCTCGGCTTTTTAGCGTTAAACCCCCCTACCCCCCT--AAACT
GCTAGATTATCTAACACTCCTGTAAACCC---CCCGGAACCA---GGAAAATCTCTAGTA
GTTTTTTTATGGCCAAAAAATAGG
>H001_13 | population:North_Atlantic
------TAAGGGGTATGCAAACCATACTACTAAAAATCCAAACGAATA-TGAAATTAAGA
TGAAAGAAATTTAAGATCTAACAGCAAAATTCACTGGCAAATATATACCTTTACCCAACA
TCCCGTTAAATCAAGCATTAATGCGCAGTAAGAGCCTACCTACAAGTCCATATCTTAATG
CCAACGGTTATTG---AAGGTGAGGGACAATGACTGTGGGGGTTTCACTCAGTGAATTAT
TCCTGGCATTTGGTTCCTACTTCAGGGCCATCAATTGATATT----ATCCCTCACACTTT
CATCGACGCTTG---CATAAGTTAATG-----GTGGAAAACATAAGCGGGAG--CAACCC
CCATGCCGAGCGTTCTTTCCATCGGGCATCTGGTTCCTTTTTTCTTCTTTTCCTTTCAA-
TAGACATTTCACAGTGAACGCGATCTAACTGAGAAAGGTGGAACACACCCTAGGAC----
----TCCCCGGATTATA------GCTGAATGTTGGAAAGACTTTCTAA------------
AAAG------AGTAGCATATTAGGTTATCATGAGCATAATTGAGGATATTTACCAGTAAT
ATATCTAAGTGTCCCTCTCTCGGCTTTTTAGCGTTAAACCCCCCTACCCCCCT--AAACT
GCTAGATTATCTAACACTCCTGTAAACCC---CCCGGAACCA---GGAAAATCTCTAGTA
GTTTTTTTATGGCCAAAAAATAGG
>H001_14 | population:North_Atlantic
------TAAGGGGTATGCAAACCATACTACTAAAAATCCAAACGAATA-TGAAATTAAGA
TGAAAGAAATTTAAGATCTAACAGCAAAATTCACTGGCAAATATATACCTTTACCCAACA
TCCCGTTAAATCAAGCATTAATGCGCAGTAAGAGCCTACCTACAAGTCCATATCTTAATG
CCAACGGTTATTG---AAGGTGAGGGACAATGACTGTGGGGGTTTCACTCAGTGAATTAT
TCCTGGCATTTGGTTCCTACTTCAGGGCCATCAATTGATATT----ATCCCTCACACTTT
CATCGACGCTTG---CATAAGTTAATG-----GTGGAAAACATAAGCGGGAG--CAACCC
CCATGCCGAGCGTTCTTTCCATCGGGCATCTGGTTCCTTTTTTCTTCTTTTCCTTTCAA-
TAGACATTTCACAGTGAACGCGATCTAACTGAGAAAGGTGGAACACACCCTAGGAC----
----TCCCCGGATTATA------GCTGAATGTTGGAAAGACTTTCTAA------------
AAAG------AGTAGCATATTAGGTTATCATGAGCATAATTGAGGATATTTACCAGTAAT
ATATCTAAGTGTCCCTCTCTCGGCTTTTTAGCGTTAAACCCCCCTACCCCCCT--AAACT
GCTAGATTATCTAACACTCCTGTAAACCC---CCCGGAACCA---GGAAAATCTCTAGTA
GTTTTTTTATGGCCAAAAAATAGG
>H001_15 | population:North_Atlantic
------TAAGGGGTATGCAAACCATACTACTAAAAATCCAAACGAATA-TGAAATTAAGA
TGAAAGAAATTTAAGATCTAACAGCAAAATTCACTGGCAAATATATACCTTTACCCAACA
TCCCGTTAAATCAAGCATTAATGCGCAGTAAGAGCCTACCTACAAGTCCATATCTTAATG
CCAACGGTTATTG---AAGGTGAGGGACAATGACTGTGGGGGTTTCACTCAGTGAATTAT
TCCTGGCATTTGGTTCCTACTTCAGGGCCATCAATTGATATT----ATCCCTCACACTTT
CATCGACGCTTG---CATAAGTTAATG-----GTGGAAAACATAAGCGGGAG--CAACCC
CCATGCCGAGCGTTCTTTCCATCGGGCATCTGGTTCCTTTTTTCTTCTTTTCCTTTCAA-
TAGACATTTCACAGTGAACGCGATCTAACTGAGAAAGGTGGAACACACCCTAGGAC----
----TCCCCGGATTATA------GCTGAATGTTGGAAAGACTTTCTAA------------
AAAG------AGTAGCATATTAGGTTATCATGAGCATAATTGAGGATATTTACCAGTAAT
ATATCTAAGTGTCCCTCTCTCGGCTTTTTAGCGTTAAACCCCCCTACCCCCCT--AAACT
GCTAGATTATCTAACACTCCTGTAAACCC---CCCGGAACCA---GGAAAATCTCTAGTA
GTTTTTTTATGGCCAAAAAATAGG
>H001_16 | population:North_Atlantic
------TAAGGGGTATGCAAACCATACTACTAAAAATCCAAACGAATA-TGAAATTAAGA
TGAAAGAAATTTAAGATCTAACAGCAAAATTCACTGGCAAATATATACCTTTACCCAACA
TCCCGTTAAATCAAGCATTAATGCGCAGTAAGAGCCTACCTACAAGTCCATATCTTAATG
CCAACGGTTATTG---AAGGTGAGGGACAATGACTGTGGGGGTTTCACTCAGTGAATTAT
TCCTGGCATTTGGTTCCTACTTCAGGGCCATCAATTGATATT----ATCCCTCACACTTT
CATCGACGCTTG---CATAAGTTAATG-----GTGGAAAACATAAGCGGGAG--CAACCC
CCATGCCGAGCGTTCTTTCCATCGGGCATCTGGTTCCTTTTTTCTTCTTTTCCTTTCAA-
TAGACATTTCACAGTGAACGCGATCTAACTGAGAAAGGTGGAACACACCCTAGGAC----
----TCCCCGGATTATA------GCTGAATGTTGGAAAGACTTTCTAA------------
AAAG------AGTAGCATATTAGGTTATCATGAGCATAATTGAGGATATTTACCAGTAAT
ATATCTAAGTGTCCCTCTCTCGGCTTTTTAGCGTTAAACCCCCCTACCCCCCT--AAACT
GCTAGATTATCTAACACTCCTGTAAACCC---CCCGGAACCA---GGAAAATCTCTAGTA
GTTTTTTTATGGCCAAAAAATAGG
>H001_17 | population:North_Atlantic
------TAAGGGGTATGCAAACCATACTACTAAAAATCCAAACGAATA-TGAAATTAAGA
TGAAAGAAATTTAAGATCTAACAGCAAAATTCACTGGCAAATATATACCTTTACCCAACA
TCCCGTTAAATCAAGCATTAATGCGCAGTAAGAGCCTACCTACAAGTCCATATCTTAATG
CCAACGGTTATTG---AAGGTGAGGGACAATGACTGTGGGGGTTTCACTCAGTGAATTAT
TCCTGGCATTTGGTTCCTACTTCAGGGCCATCAATTGATATT----ATCCCTCACACTTT
CATCGACGCTTG---CATAAGTTAATG-----GTGGAAAACATAAGCGGGAG--CAACCC
CCATGCCGAGCGTTCTTTCCATCGGGCATCTGGTTCCTTTTTTCTTCTTTTCCTTTCAA-
TAGACATTTCACAGTGAACGCGATCTAACTGAGAAAGGTGGAACACACCCTAGGAC----
----TCCCCGGATTATA------GCTGAATGTTGGAAAGACTTTCTAA------------
AAAG------AGTAGCATATTAGGTTATCATGAGCATAATTGAGGATATTTACCAGTAAT
ATATCTAAGTGTCCCTCTCTCGGCTTTTTAGCGTTAAACCCCCCTACCCCCCT--AAACT
GCTAGATTATCTAACACTCCTGTAAACCC---CCCGGAACCA---GGAAAATCTCTAGTA
GTTTTTTTATGGCCAAAAAATAGG
>H001_18 | population:North_Atlantic
------TAAGGGGTATGCAAACCATACTACTAAAAATCCAAACGAATA-TGAAATTAAGA
TGAAAGAAATTTAAGATCTAACAGCAAAATTCACTGGCAAATATATACCTTTACCCAACA
TCCCGTTAAATCAAGCATTAATGCGCAGTAAGAGCCTACCTACAAGTCCATATCTTAATG
CCAACGGTTATTG---AAGGTGAGGGACAATGACTGTGGGGGTTTCACTCAGTGAATTAT
TCCTGGCATTTGGTTCCTACTTCAGGGCCATCAATTGATATT----ATCCCTCACACTTT
CATCGACGCTTG---CATAAGTTAATG-----GTGGAAAACATAAGCGGGAG--CAACCC
CCATGCCGAGCGTTCTTTCCATCGGGCATCTGGTTCCTTTTTTCTTCTTTTCCTTTCAA-
TAGACATTTCACAGTGAACGCGATCTAACTGAGAAAGGTGGAACACACCCTAGGAC----
----TCCCCGGATTATA------GCTGAATGTTGGAAAGACTTTCTAA------------
AAAG------AGTAGCATATTAGGTTATCATGAGCATAATTGAGGATATTTACCAGTAAT
ATATCTAAGTGTCCCTCTCTCGGCTTTTTAGCGTTAAACCCCCCTACCCCCCT--AAACT
GCTAGATTATCTAACACTCCTGTAAACCC---CCCGGAACCA---GGAAAATCTCTAGTA
GTTTTTTTATGGCCAAAAAATAGG
>H001_19 | population:North_Atlantic
------TAAGGGGTATGCAAACCATACTACTAAAAATCCAAACGAATA-TGAAATTAAGA
TGAAAGAAATTTAAGATCTAACAGCAAAATTCACTGGCAAATATATACCTTTACCCAACA
TCCCGTTAAATCAAGCATTAATGCGCAGTAAGAGCCTACCTACAAGTCCATATCTTAATG
CCAACGGTTATTG---AAGGTGAGGGACAATGACTGTGGGGGTTTCACTCAGTGAATTAT
TCCTGGCATTTGGTTCCTACTTCAGGGCCATCAATTGATATT----ATCCCTCACACTTT
CATCGACGCTTG---CATAAGTTAATG-----GTGGAAAACATAAGCGGGAG--CAACCC
CCATGCCGAGCGTTCTTTCCATCGGGCATCTGGTTCCTTTTTTCTTCTTTTCCTTTCAA-
TAGACATTTCACAGTGAACGCGATCTAACTGAGAAAGGTGGAACACACCCTAGGAC----
----TCCCCGGATTATA------GCTGAATGTTGGAAAGACTTTCTAA------------
AAAG------AGTAGCATATTAGGTTATCATGAGCATAATTGAGGATATTTACCAGTAAT
ATATCTAAGTGTCCCTCTCTCGGCTTTTTAGCGTTAAACCCCCCTACCCCCCT--AAACT
GCTAGATTATCTAACACTCCTGTAAACCC---CCCGGAACCA---GGAAAATCTCTAGTA
GTTTTTTTATGGCCAAAAAATAGG
>H001_20 | population:North_Atlantic
------TAAGGGGTATGCAAACCATACTACTAAAAATCCAAACGAATA-TGAAATTAAGA
TGAAAGAAATTTAAGATCTAACAGCAAAATTCACTGGCAAATATATACCTTTACCCAACA
TCCCGTTAAATCAAGCATTAATGCGCAGTAAGAGCCTACCTACAAGTCCATATCTTAATG
CCAACGGTTATTG---AAGGTGAGGGACAATGACTGTGGGGGTTTCACTCAGTGAATTAT
TCCTGGCATTTGGTTCCTACTTCAGGGCCATCAATTGATATT----ATCCCTCACACTTT
CATCGACGCTTG---CATAAGTTAATG-----GTGGAAAACATAAGCGGGAG--CAACCC
CCATGCCGAGCGTTCTTTCCATCGGGCATCTGGTTCCTTTTTTCTTCTTTTCCTTTCAA-
TAGACATTTCACAGTGAACGCGATCTAACTGAGAAAGGTGGAACACACCCTAGGAC----
----TCCCCGGATTATA------GCTGAATGTTGGAAAGACTTTCTAA------------
AAAG------AGTAGCATATTAGGTTATCATGAGCATAATTGAGGATATTTACCAGTAAT
ATATCTAAGTGTCCCTCTCTCGGCTTTTTAGCGTTAAACCCCCCTACCCCCCT--AAACT
GCTAGATTATCTAACACTCCTGTAAACCC---CCCGGAACCA---GGAAAATCTCTAGTA
GTTTTTTTATGGCCAAAAAATAGG
>H001_21 | population:North_Atlantic
------TAAGGGGTATGCAAACCATACTACTAAAAATCCAAACGAATA-TGAAATTAAGA
TGAAAGAAATTTAAGATCTAACAGCAAAATTCACTGGCAAATATATACCTTTACCCAACA
TCCCGTTAAATCAAGCATTAATGCGCAGTAAGAGCCTACCTACAAGTCCATATCTTAATG
CCAACGGTTATTG---AAGGTGAGGGACAATGACTGTGGGGGTTTCACTCAGTGAATTAT
TCCTGGCATTTGGTTCCTACTTCAGGGCCATCAATTGATATT----ATCCCTCACACTTT
CATCGACGCTTG---CATAAGTTAATG-----GTGGAAAACATAAGCGGGAG--CAACCC
CCATGCCGAGCGTTCTTTCCATCGGGCATCTGGTTCCTTTTTTCTTCTTTTCCTTTCAA-
TAGACATTTCACAGTGAACGCGATCTAACTGAGAAAGGTGGAACACACCCTAGGAC----
----TCCCCGGATTATA------GCTGAATGTTGGAAAGACTTTCTAA------------
AAAG------AGTAGCATATTAGGTTATCATGAGCATAATTGAGGATATTTACCAGTAAT
ATATCTAAGTGTCCCTCTCTCGGCTTTTTAGCGTTAAACCCCCCTACCCCCCT--AAACT
GCTAGATTATCTAACACTCCTGTAAACCC---CCCGGAACCA---GGAAAATCTCTAGTA
GTTTTTTTATGGCCAAAAAATAGG
>H001_22 | population:North_Atlantic
------TAAGGGGTATGCAAACCATACTACTAAAAATCCAAACGAATA-TGAAATTAAGA
TGAAAGAAATTTAAGATCTAACAGCAAAATTCACTGGCAAATATATACCTTTACCCAACA
TCCCGTTAAATCAAGCATTAATGCGCAGTAAGAGCCTACCTACAAGTCCATATCTTAATG
CCAACGGTTATTG---AAGGTGAGGGACAATGACTGTGGGGGTTTCACTCAGTGAATTAT
TCCTGGCATTTGGTTCCTACTTCAGGGCCATCAATTGATATT----ATCCCTCACACTTT
CATCGACGCTTG---CATAAGTTAATG-----GTGGAAAACATAAGCGGGAG--CAACCC
CCATGCCGAGCGTTCTTTCCATCGGGCATCTGGTTCCTTTTTTCTTCTTTTCCTTTCAA-
TAGACATTTCACAGTGAACGCGATCTAACTGAGAAAGGTGGAACACACCCTAGGAC----
----TCCCCGGATTATA------GCTGAATGTTGGAAAGACTTTCTAA------------
AAAG------AGTAGCATATTAGGTTATCATGAGCATAATTGAGGATATTTACCAGTAAT
ATATCTAAGTGTCCCTCTCTCGGCTTTTTAGCGTTAAACCCCCCTACCCCCCT--AAACT
GCTAGATTATCTAACACTCCTGTAAACCC---CCCGGAACCA---GGAAAATCTCTAGTA
GTTTTTTTATGGCCAAAAAATAGG
>H001_24 | population:North_Atlantic
------TAAGGGGTATGCAAACCATACTACTAAAAATCCAAACGAATA-TGAAATTAAGA
TGAAAGAAATTTAAGATCTAACAGCAAAATTCACTGGCAAATATATACCTTTACCCAACA
TCCCGTTAAATCAAGCATTAATGCGCAGTAAGAGCCTACCTACAAGTCCATATCTTAATG
CCAACGGTTATTG---AAGGTGAGGGACAATGACTGTGGGGGTTTCACTCAGTGAATTAT
TCCTGGCATTTGGTTCCTACTTCAGGGCCATCAATTGATATT----ATCCCTCACACTTT
CATCGACGCTTG---CATAAGTTAATG-----GTGGAAAACATAAGCGGGAG--CAACCC
CCATGCCGAGCGTTCTTTCCATCGGGCATCTGGTTCCTTTTTTCTTCTTTTCCTTTCAA-
TAGACATTTCACAGTGAACGCGATCTAACTGAGAAAGGTGGAACACACCCTAGGAC----
----TCCCCGGATTATA------GCTGAATGTTGGAAAGACTTTCTAA------------
AAAG------AGTAGCATATTAGGTTATCATGAGCATAATTGAGGATATTTACCAGTAAT
ATATCTAAGTGTCCCTCTCTCGGCTTTTTAGCGTTAAACCCCCCTACCCCCCT--AAACT
GCTAGATTATCTAACACTCCTGTAAACCC---CCCGGAACCA---GGAAAATCTCTAGTA
GTTTTTTTATGGCCAAAAAATAGG
>H001_25 | population:North_Atlantic
------TAAGGGGTATGCAAACCATACTACTAAAAATCCAAACGAATA-TGAAATTAAGA
TGAAAGAAATTTAAGATCTAACAGCAAAATTCACTGGCAAATATATACCTTTACCCAACA
TCCCGTTAAATCAAGCATTAATGCGCAGTAAGAGCCTACCTACAAGTCCATATCTTAATG
CCAACGGTTATTG---AAGGTGAGGGACAATGACTGTGGGGGTTTCACTCAGTGAATTAT
TCCTGGCATTTGGTTCCTACTTCAGGGCCATCAATTGATATT----ATCCCTCACACTTT
CATCGACGCTTG---CATAAGTTAATG-----GTGGAAAACATAAGCGGGAG--CAACCC
CCATGCCGAGCGTTCTTTCCATCGGGCATCTGGTTCCTTTTTTCTTCTTTTCCTTTCAA-
TAGACATTTCACAGTGAACGCGATCTAACTGAGAAAGGTGGAACACACCCTAGGAC----
----TCCCCGGATTATA------GCTGAATGTTGGAAAGACTTTCTAA------------
AAAG------AGTAGCATATTAGGTTATCATGAGCATAATTGAGGATATTTACCAGTAAT
ATATCTAAGTGTCCCTCTCTCGGCTTTTTAGCGTTAAACCCCCCTACCCCCCT--AAACT
GCTAGATTATCTAACACTCCTGTAAACCC---CCCGGAACCA---GGAAAATCTCTAGTA
GTTTTTTTATGGCCAAAAAATAGG
>H001_26 | population:North_Atlantic
------TAAGGGGTATGCAAACCATACTACTAAAAATCCAAACGAATA-TGAAATTAAGA
TGAAAGAAATTTAAGATCTAACAGCAAAATTCACTGGCAAATATATACCTTTACCCAACA
TCCCGTTAAATCAAGCATTAATGCGCAGTAAGAGCCTACCTACAAGTCCATATCTTAATG
CCAACGGTTATTG---AAGGTGAGGGACAATGACTGTGGGGGTTTCACTCAGTGAATTAT
TCCTGGCATTTGGTTCCTACTTCAGGGCCATCAATTGATATT----ATCCCTCACACTTT
CATCGACGCTTG---CATAAGTTAATG-----GTGGAAAACATAAGCGGGAG--CAACCC
CCATGCCGAGCGTTCTTTCCATCGGGCATCTGGTTCCTTTTTTCTTCTTTTCCTTTCAA-
TAGACATTTCACAGTGAACGCGATCTAACTGAGAAAGGTGGAACACACCCTAGGAC----
----TCCCCGGATTATA------GCTGAATGTTGGAAAGACTTTCTAA------------
AAAG------AGTAGCATATTAGGTTATCATGAGCATAATTGAGGATATTTACCAGTAAT
ATATCTAAGTGTCCCTCTCTCGGCTTTTTAGCGTTAAACCCCCCTACCCCCCT--AAACT
GCTAGATTATCTAACACTCCTGTAAACCC---CCCGGAACCA---GGAAAATCTCTAGTA
GTTTTTTTATGGCCAAAAAATAGG
>H001_27 | population:North_Atlantic
------TAAGGGGTATGCAAACCATACTACTAAAAATCCAAACGAATA-TGAAATTAAGA
TGAAAGAAATTTAAGATCTAACAGCAAAATTCACTGGCAAATATATACCTTTACCCAACA
TCCCGTTAAATCAAGCATTAATGCGCAGTAAGAGCCTACCTACAAGTCCATATCTTAATG
CCAACGGTTATTG---AAGGTGAGGGACAATGACTGTGGGGGTTTCACTCAGTGAATTAT
TCCTGGCATTTGGTTCCTACTTCAGGGCCATCAATTGATATT----ATCCCTCACACTTT
CATCGACGCTTG---CATAAGTTAATG-----GTGGAAAACATAAGCGGGAG--CAACCC
CCATGCCGAGCGTTCTTTCCATCGGGCATCTGGTTCCTTTTTTCTTCTTTTCCTTTCAA-
TAGACATTTCACAGTGAACGCGATCTAACTGAGAAAGGTGGAACACACCCTAGGAC----
----TCCCCGGATTATA------GCTGAATGTTGGAAAGACTTTCTAA------------
AAAG------AGTAGCATATTAGGTTATCATGAGCATAATTGAGGATATTTACCAGTAAT
ATATCTAAGTGTCCCTCTCTCGGCTTTTTAGCGTTAAACCCCCCTACCCCCCT--AAACT
GCTAGATTATCTAACACTCCTGTAAACCC---CCCGGAACCA---GGAAAATCTCTAGTA
GTTTTTTTATGGCCAAAAAATAGG
>H001_28 | population:North_Atlantic
------TAAGGGGTATGCAAACCATACTACTAAAAATCCAAACGAATA-TGAAATTAAGA
TGAAAGAAATTTAAGATCTAACAGCAAAATTCACTGGCAAATATATACCTTTACCCAACA
TCCCGTTAAATCAAGCATTAATGCGCAGTAAGAGCCTACCTACAAGTCCATATCTTAATG
CCAACGGTTATTG---AAGGTGAGGGACAATGACTGTGGGGGTTTCACTCAGTGAATTAT
TCCTGGCATTTGGTTCCTACTTCAGGGCCATCAATTGATATT----ATCCCTCACACTTT
CATCGACGCTTG---CATAAGTTAATG-----GTGGAAAACATAAGCGGGAG--CAACCC
CCATGCCGAGCGTTCTTTCCATCGGGCATCTGGTTCCTTTTTTCTTCTTTTCCTTTCAA-
TAGACATTTCACAGTGAACGCGATCTAACTGAGAAAGGTGGAACACACCCTAGGAC----
----TCCCCGGATTATA------GCTGAATGTTGGAAAGACTTTCTAA------------
AAAG------AGTAGCATATTAGGTTATCATGAGCATAATTGAGGATATTTACCAGTAAT
ATATCTAAGTGTCCCTCTCTCGGCTTTTTAGCGTTAAACCCCCCTACCCCCCT--AAACT
GCTAGATTATCTAACACTCCTGTAAACCC---CCCGGAACCA---GGAAAATCTCTAGTA
GTTTTTTTATGGCCAAAAAATAGG
>H001_29 | population:North_Atlantic
------TAAGGGGTATGCAAACCATACTACTAAAAATCCAAACGAATA-TGAAATTAAGA
TGAAAGAAATTTAAGATCTAACAGCAAAATTCACTGGCAAATATATACCTTTACCCAACA
TCCCGTTAAATCAAGCATTAATGCGCAGTAAGAGCCTACCTACAAGTCCATATCTTAATG
CCAACGGTTATTG---AAGGTGAGGGACAATGACTGTGGGGGTTTCACTCAGTGAATTAT
TCCTGGCATTTGGTTCCTACTTCAGGGCCATCAATTGATATT----ATCCCTCACACTTT
CATCGACGCTTG---CATAAGTTAATG-----GTGGAAAACATAAGCGGGAG--CAACCC
CCATGCCGAGCGTTCTTTCCATCGGGCATCTGGTTCCTTTTTTCTTCTTTTCCTTTCAA-
TAGACATTTCACAGTGAACGCGATCTAACTGAGAAAGGTGGAACACACCCTAGGAC----
----TCCCCGGATTATA------GCTGAATGTTGGAAAGACTTTCTAA------------
AAAG------AGTAGCATATTAGGTTATCATGAGCATAATTGAGGATATTTACCAGTAAT
ATATCTAAGTGTCCCTCTCTCGGCTTTTTAGCGTTAAACCCCCCTACCCCCCT--AAACT
GCTAGATTATCTAACACTCCTGTAAACCC---CCCGGAACCA---GGAAAATCTCTAGTA
GTTTTTTTATGGCCAAAAAATAGG
>H001_30 | population:North_Atlantic
------TAAGGGGTATGCAAACCATACTACTAAAAATCCAAACGAATA-TGAAATTAAGA
TGAAAGAAATTTAAGATCTAACAGCAAAATTCACTGGCAAATATATACCTTTACCCAACA
TCCCGTTAAATCAAGCATTAATGCGCAGTAAGAGCCTACCTACAAGTCCATATCTTAATG
CCAACGGTTATTG---AAGGTGAGGGACAATGACTGTGGGGGTTTCACTCAGTGAATTAT
TCCTGGCATTTGGTTCCTACTTCAGGGCCATCAATTGATATT----ATCCCTCACACTTT
CATCGACGCTTG---CATAAGTTAATG-----GTGGAAAACATAAGCGGGAG--CAACCC
CCATGCCGAGCGTTCTTTCCATCGGGCATCTGGTTCCTTTTTTCTTCTTTTCCTTTCAA-
TAGACATTTCACAGTGAACGCGATCTAACTGAGAAAGGTGGAACACACCCTAGGAC----
----TCCCCGGATTATA------GCTGAATGTTGGAAAGACTTTCTAA------------
AAAG------AGTAGCATATTAGGTTATCATGAGCATAATTGAGGATATTTACCAGTAAT
ATATCTAAGTGTCCCTCTCTCGGCTTTTTAGCGTTAAACCCCCCTACCCCCCT--AAACT
GCTAGATTATCTAACACTCCTGTAAACCC---CCCGGAACCA---GGAAAATCTCTAGTA
GTTTTTTTATGGCCAAAAAATAGG
>H001_31 | population:North_Atlantic
------TAAGGGGTATGCAAACCATACTACTAAAAATCCAAACGAATA-TGAAATTAAGA
TGAAAGAAATTTAAGATCTAACAGCAAAATTCACTGGCAAATATATACCTTTACCCAACA
TCCCGTTAAATCAAGCATTAATGCGCAGTAAGAGCCTACCTACAAGTCCATATCTTAATG
CCAACGGTTATTG---AAGGTGAGGGACAATGACTGTGGGGGTTTCACTCAGTGAATTAT
TCCTGGCATTTGGTTCCTACTTCAGGGCCATCAATTGATATT----ATCCCTCACACTTT
CATCGACGCTTG---CATAAGTTAATG-----GTGGAAAACATAAGCGGGAG--CAACCC
CCATGCCGAGCGTTCTTTCCATCGGGCATCTGGTTCCTTTTTTCTTCTTTTCCTTTCAA-
TAGACATTTCACAGTGAACGCGATCTAACTGAGAAAGGTGGAACACACCCTAGGAC----
----TCCCCGGATTATA------GCTGAATGTTGGAAAGACTTTCTAA------------
AAAG------AGTAGCATATTAGGTTATCATGAGCATAATTGAGGATATTTACCAGTAAT
ATATCTAAGTGTCCCTCTCTCGGCTTTTTAGCGTTAAACCCCCCTACCCCCCT--AAACT
GCTAGATTATCTAACACTCCTGTAAACCC---CCCGGAACCA---GGAAAATCTCTAGTA
GTTTTTTTATGGCCAAAAAATAGG
>H001_32 | population:North_Atlantic
------TAAGGGGTATGCAAACCATACTACTAAAAATCCAAACGAATA-TGAAATTAAGA
TGAAAGAAATTTAAGATCTAACAGCAAAATTCACTGGCAAATATATACCTTTACCCAACA
TCCCGTTAAATCAAGCATTAATGCGCAGTAAGAGCCTACCTACAAGTCCATATCTTAATG
CCAACGGTTATTG---AAGGTGAGGGACAATGACTGTGGGGGTTTCACTCAGTGAATTAT
TCCTGGCATTTGGTTCCTACTTCAGGGCCATCAATTGATATT----ATCCCTCACACTTT
CATCGACGCTTG---CATAAGTTAATG-----GTGGAAAACATAAGCGGGAG--CAACCC
CCATGCCGAGCGTTCTTTCCATCGGGCATCTGGTTCCTTTTTTCTTCTTTTCCTTTCAA-
TAGACATTTCACAGTGAACGCGATCTAACTGAGAAAGGTGGAACACACCCTAGGAC----
----TCCCCGGATTATA------GCTGAATGTTGGAAAGACTTTCTAA------------
AAAG------AGTAGCATATTAGGTTATCATGAGCATAATTGAGGATATTTACCAGTAAT
ATATCTAAGTGTCCCTCTCTCGGCTTTTTAGCGTTAAACCCCCCTACCCCCCT--AAACT
GCTAGATTATCTAACACTCCTGTAAACCC---CCCGGAACCA---GGAAAATCTCTAGTA
GTTTTTTTATGGCCAAAAAATAGG
>H001_33 | population:North_Atlantic
------TAAGGGGTATGCAAACCATACTACTAAAAATCCAAACGAATA-TGAAATTAAGA
TGAAAGAAATTTAAGATCTAACAGCAAAATTCACTGGCAAATATATACCTTTACCCAACA
TCCCGTTAAATCAAGCATTAATGCGCAGTAAGAGCCTACCTACAAGTCCATATCTTAATG
CCAACGGTTATTG---AAGGTGAGGGACAATGACTGTGGGGGTTTCACTCAGTGAATTAT
TCCTGGCATTTGGTTCCTACTTCAGGGCCATCAATTGATATT----ATCCCTCACACTTT
CATCGACGCTTG---CATAAGTTAATG-----GTGGAAAACATAAGCGGGAG--CAACCC
CCATGCCGAGCGTTCTTTCCATCGGGCATCTGGTTCCTTTTTTCTTCTTTTCCTTTCAA-
TAGACATTTCACAGTGAACGCGATCTAACTGAGAAAGGTGGAACACACCCTAGGAC----
----TCCCCGGATTATA------GCTGAATGTTGGAAAGACTTTCTAA------------
AAAG------AGTAGCATATTAGGTTATCATGAGCATAATTGAGGATATTTACCAGTAAT
ATATCTAAGTGTCCCTCTCTCGGCTTTTTAGCGTTAAACCCCCCTACCCCCCT--AAACT
GCTAGATTATCTAACACTCCTGTAAACCC---CCCGGAACCA---GGAAAATCTCTAGTA
GTTTTTTTATGGCCAAAAAATAGG
>H001_34 | population:North_Atlantic
------TAAGGGGTATGCAAACCATACTACTAAAAATCCAAACGAATA-TGAAATTAAGA
TGAAAGAAATTTAAGATCTAACAGCAAAATTCACTGGCAAATATATACCTTTACCCAACA
TCCCGTTAAATCAAGCATTAATGCGCAGTAAGAGCCTACCTACAAGTCCATATCTTAATG
CCAACGGTTATTG---AAGGTGAGGGACAATGACTGTGGGGGTTTCACTCAGTGAATTAT
TCCTGGCATTTGGTTCCTACTTCAGGGCCATCAATTGATATT----ATCCCTCACACTTT
CATCGACGCTTG---CATAAGTTAATG-----GTGGAAAACATAAGCGGGAG--CAACCC
CCATGCCGAGCGTTCTTTCCATCGGGCATCTGGTTCCTTTTTTCTTCTTTTCCTTTCAA-
TAGACATTTCACAGTGAACGCGATCTAACTGAGAAAGGTGGAACACACCCTAGGAC----
----TCCCCGGATTATA------GCTGAATGTTGGAAAGACTTTCTAA------------
AAAG------AGTAGCATATTAGGTTATCATGAGCATAATTGAGGATATTTACCAGTAAT
ATATCTAAGTGTCCCTCTCTCGGCTTTTTAGCGTTAAACCCCCCTACCCCCCT--AAACT
GCTAGATTATCTAACACTCCTGTAAACCC---CCCGGAACCA---GGAAAATCTCTAGTA
GTTTTTTTATGGCCAAAAAATAGG
>H001_36 | population:North_Atlantic
------TAAGGGGTATGCAAACCATACTACTAAAAATCCAAACGAATA-TGAAATTAAGA
TGAAAGAAATTTAAGATCTAACAGCAAAATTCACTGGCAAATATATACCTTTACCCAACA
TCCCGTTAAATCAAGCATTAATGCGCAGTAAGAGCCTACCTACAAGTCCATATCTTAATG
CCAACGGTTATTG---AAGGTGAGGGACAATGACTGTGGGGGTTTCACTCAGTGAATTAT
TCCTGGCATTTGGTTCCTACTTCAGGGCCATCAATTGATATT----ATCCCTCACACTTT
CATCGACGCTTG---CATAAGTTAATG-----GTGGAAAACATAAGCGGGAG--CAACCC
CCATGCCGAGCGTTCTTTCCATCGGGCATCTGGTTCCTTTTTTCTTCTTTTCCTTTCAA-
TAGACATTTCACAGTGAACGCGATCTAACTGAGAAAGGTGGAACACACCCTAGGAC----
----TCCCCGGATTATA------GCTGAATGTTGGAAAGACTTTCTAA------------
AAAG------AGTAGCATATTAGGTTATCATGAGCATAATTGAGGATATTTACCAGTAAT
ATATCTAAGTGTCCCTCTCTCGGCTTTTTAGCGTTAAACCCCCCTACCCCCCT--AAACT
GCTAGATTATCTAACACTCCTGTAAACCC---CCCGGAACCA---GGAAAATCTCTAGTA
GTTTTTTTATGGCCAAAAAATAGG
>H001_37 | population:North_Atlantic
------TAAGGGGTATGCAAACCATACTACTAAAAATCCAAACGAATA-TGAAATTAAGA
TGAAAGAAATTTAAGATCTAACAGCAAAATTCACTGGCAAATATATACCTTTACCCAACA
TCCCGTTAAATCAAGCATTAATGCGCAGTAAGAGCCTACCTACAAGTCCATATCTTAATG
CCAACGGTTATTG---AAGGTGAGGGACAATGACTGTGGGGGTTTCACTCAGTGAATTAT
TCCTGGCATTTGGTTCCTACTTCAGGGCCATCAATTGATATT----ATCCCTCACACTTT
CATCGACGCTTG---CATAAGTTAATG-----GTGGAAAACATAAGCGGGAG--CAACCC
CCATGCCGAGCGTTCTTTCCATCGGGCATCTGGTTCCTTTTTTCTTCTTTTCCTTTCAA-
TAGACATTTCACAGTGAACGCGATCTAACTGAGAAAGGTGGAACACACCCTAGGAC----
----TCCCCGGATTATA------GCTGAATGTTGGAAAGACTTTCTAA------------
AAAG------AGTAGCATATTAGGTTATCATGAGCATAATTGAGGATATTTACCAGTAAT
ATATCTAAGTGTCCCTCTCTCGGCTTTTTAGCGTTAAACCCCCCTACCCCCCT--AAACT
GCTAGATTATCTAACACTCCTGTAAACCC---CCCGGAACCA---GGAAAATCTCTAGTA
GTTTTTTTATGGCCAAAAAATAGG
>H001_38 | population:North_Atlantic
------TAAGGGGTATGCAAACCATACTACTAAAAATCCAAACGAATA-TGAAATTAAGA
TGAAAGAAATTTAAGATCTAACAGCAAAATTCACTGGCAAATATATACCTTTACCCAACA
TCCCGTTAAATCAAGCATTAATGCGCAGTAAGAGCCTACCTACAAGTCCATATCTTAATG
CCAACGGTTATTG---AAGGTGAGGGACAATGACTGTGGGGGTTTCACTCAGTGAATTAT
TCCTGGCATTTGGTTCCTACTTCAGGGCCATCAATTGATATT----ATCCCTCACACTTT
CATCGACGCTTG---CATAAGTTAATG-----GTGGAAAACATAAGCGGGAG--CAACCC
CCATGCCGAGCGTTCTTTCCATCGGGCATCTGGTTCCTTTTTTCTTCTTTTCCTTTCAA-
TAGACATTTCACAGTGAACGCGATCTAACTGAGAAAGGTGGAACACACCCTAGGAC----
----TCCCCGGATTATA------GCTGAATGTTGGAAAGACTTTCTAA------------
AAAG------AGTAGCATATTAGGTTATCATGAGCATAATTGAGGATATTTACCAGTAAT
ATATCTAAGTGTCCCTCTCTCGGCTTTTTAGCGTTAAACCCCCCTACCCCCCT--AAACT
GCTAGATTATCTAACACTCCTGTAAACCC---CCCGGAACCA---GGAAAATCTCTAGTA
GTTTTTTTATGGCCAAAAAATAGG
>H001_39 | population:North_Atlantic
------TAAGGGGTATGCAAACCATACTACTAAAAATCCAAACGAATA-TGAAATTAAGA
TGAAAGAAATTTAAGATCTAACAGCAAAATTCACTGGCAAATATATACCTTTACCCAACA
TCCCGTTAAATCAAGCATTAATGCGCAGTAAGAGCCTACCTACAAGTCCATATCTTAATG
CCAACGGTTATTG---AAGGTGAGGGACAATGACTGTGGGGGTTTCACTCAGTGAATTAT
TCCTGGCATTTGGTTCCTACTTCAGGGCCATCAATTGATATT----ATCCCTCACACTTT
CATCGACGCTTG---CATAAGTTAATG-----GTGGAAAACATAAGCGGGAG--CAACCC
CCATGCCGAGCGTTCTTTCCATCGGGCATCTGGTTCCTTTTTTCTTCTTTTCCTTTCAA-
TAGACATTTCACAGTGAACGCGATCTAACTGAGAAAGGTGGAACACACCCTAGGAC----
----TCCCCGGATTATA------GCTGAATGTTGGAAAGACTTTCTAA------------
AAAG------AGTAGCATATTAGGTTATCATGAGCATAATTGAGGATATTTACCAGTAAT
ATATCTAAGTGTCCCTCTCTCGGCTTTTTAGCGTTAAACCCCCCTACCCCCCT--AAACT
GCTAGATTATCTAACACTCCTGTAAACCC---CCCGGAACCA---GGAAAATCTCTAGTA
GTTTTTTTATGGCCAAAAAATAGG
>H001_40 | population:North_Atlantic
------TAAGGGGTATGCAAACCATACTACTAAAAATCCAAACGAATA-TGAAATTAAGA
TGAAAGAAATTTAAGATCTAACAGCAAAATTCACTGGCAAATATATACCTTTACCCAACA
TCCCGTTAAATCAAGCATTAATGCGCAGTAAGAGCCTACCTACAAGTCCATATCTTAATG
CCAACGGTTATTG---AAGGTGAGGGACAATGACTGTGGGGGTTTCACTCAGTGAATTAT
TCCTGGCATTTGGTTCCTACTTCAGGGCCATCAATTGATATT----ATCCCTCACACTTT
CATCGACGCTTG---CATAAGTTAATG-----GTGGAAAACATAAGCGGGAG--CAACCC
CCATGCCGAGCGTTCTTTCCATCGGGCATCTGGTTCCTTTTTTCTTCTTTTCCTTTCAA-
TAGACATTTCACAGTGAACGCGATCTAACTGAGAAAGGTGGAACACACCCTAGGAC----
----TCCCCGGATTATA------GCTGAATGTTGGAAAGACTTTCTAA------------
AAAG------AGTAGCATATTAGGTTATCATGAGCATAATTGAGGATATTTACCAGTAAT
ATATCTAAGTGTCCCTCTCTCGGCTTTTTAGCGTTAAACCCCCCTACCCCCCT--AAACT
GCTAGATTATCTAACACTCCTGTAAACCC---CCCGGAACCA---GGAAAATCTCTAGTA
GTTTTTTTATGGCCAAAAAATAGG
>H001_41 | population:North_Atlantic
------TAAGGGGTATGCAAACCATACTACTAAAAATCCAAACGAATA-TGAAATTAAGA
TGAAAGAAATTTAAGATCTAACAGCAAAATTCACTGGCAAATATATACCTTTACCCAACA
TCCCGTTAAATCAAGCATTAATGCGCAGTAAGAGCCTACCTACAAGTCCATATCTTAATG
CCAACGGTTATTG---AAGGTGAGGGACAATGACTGTGGGGGTTTCACTCAGTGAATTAT
TCCTGGCATTTGGTTCCTACTTCAGGGCCATCAATTGATATT----ATCCCTCACACTTT
CATCGACGCTTG---CATAAGTTAATG-----GTGGAAAACATAAGCGGGAG--CAACCC
CCATGCCGAGCGTTCTTTCCATCGGGCATCTGGTTCCTTTTTTCTTCTTTTCCTTTCAA-
TAGACATTTCACAGTGAACGCGATCTAACTGAGAAAGGTGGAACACACCCTAGGAC----
----TCCCCGGATTATA------GCTGAATGTTGGAAAGACTTTCTAA------------
AAAG------AGTAGCATATTAGGTTATCATGAGCATAATTGAGGATATTTACCAGTAAT
ATATCTAAGTGTCCCTCTCTCGGCTTTTTAGCGTTAAACCCCCCTACCCCCCT--AAACT
GCTAGATTATCTAACACTCCTGTAAACCC---CCCGGAACCA---GGAAAATCTCTAGTA
GTTTTTTTATGGCCAAAAAATAGG
>H001_42 | population:North_Atlantic
------TAAGGGGTATGCAAACCATACTACTAAAAATCCAAACGAATA-TGAAATTAAGA
TGAAAGAAATTTAAGATCTAACAGCAAAATTCACTGGCAAATATATACCTTTACCCAACA
TCCCGTTAAATCAAGCATTAATGCGCAGTAAGAGCCTACCTACAAGTCCATATCTTAATG
CCAACGGTTATTG---AAGGTGAGGGACAATGACTGTGGGGGTTTCACTCAGTGAATTAT
TCCTGGCATTTGGTTCCTACTTCAGGGCCATCAATTGATATT----ATCCCTCACACTTT
CATCGACGCTTG---CATAAGTTAATG-----GTGGAAAACATAAGCGGGAG--CAACCC
CCATGCCGAGCGTTCTTTCCATCGGGCATCTGGTTCCTTTTTTCTTCTTTTCCTTTCAA-
TAGACATTTCACAGTGAACGCGATCTAACTGAGAAAGGTGGAACACACCCTAGGAC----
----TCCCCGGATTATA------GCTGAATGTTGGAAAGACTTTCTAA------------
AAAG------AGTAGCATATTAGGTTATCATGAGCATAATTGAGGATATTTACCAGTAAT
ATATCTAAGTGTCCCTCTCTCGGCTTTTTAGCGTTAAACCCCCCTACCCCCCT--AAACT
GCTAGATTATCTAACACTCCTGTAAACCC---CCCGGAACCA---GGAAAATCTCTAGTA
GTTTTTTTATGGCCAAAAAATAGG
>H001_43 | population:North_Atlantic
------TAAGGGGTATGCAAACCATACTACTAAAAATCCAAACGAATA-TGAAATTAAGA
TGAAAGAAATTTAAGATCTAACAGCAAAATTCACTGGCAAATATATACCTTTACCCAACA
TCCCGTTAAATCAAGCATTAATGCGCAGTAAGAGCCTACCTACAAGTCCATATCTTAATG
CCAACGGTTATTG---AAGGTGAGGGACAATGACTGTGGGGGTTTCACTCAGTGAATTAT
TCCTGGCATTTGGTTCCTACTTCAGGGCCATCAATTGATATT----ATCCCTCACACTTT
CATCGACGCTTG---CATAAGTTAATG-----GTGGAAAACATAAGCGGGAG--CAACCC
CCATGCCGAGCGTTCTTTCCATCGGGCATCTGGTTCCTTTTTTCTTCTTTTCCTTTCAA-
TAGACATTTCACAGTGAACGCGATCTAACTGAGAAAGGTGGAACACACCCTAGGAC----
----TCCCCGGATTATA------GCTGAATGTTGGAAAGACTTTCTAA------------
AAAG------AGTAGCATATTAGGTTATCATGAGCATAATTGAGGATATTTACCAGTAAT
ATATCTAAGTGTCCCTCTCTCGGCTTTTTAGCGTTAAACCCCCCTACCCCCCT--AAACT
GCTAGATTATCTAACACTCCTGTAAACCC---CCCGGAACCA---GGAAAATCTCTAGTA
GTTTTTTTATGGCCAAAAAATAGG
>H001_44 | population:North_Atlantic
------TAAGGGGTATGCAAACCATACTACTAAAAATCCAAACGAATA-TGAAATTAAGA
TGAAAGAAATTTAAGATCTAACAGCAAAATTCACTGGCAAATATATACCTTTACCCAACA
TCCCGTTAAATCAAGCATTAATGCGCAGTAAGAGCCTACCTACAAGTCCATATCTTAATG
CCAACGGTTATTG---AAGGTGAGGGACAATGACTGTGGGGGTTTCACTCAGTGAATTAT
TCCTGGCATTTGGTTCCTACTTCAGGGCCATCAATTGATATT----ATCCCTCACACTTT
CATCGACGCTTG---CATAAGTTAATG-----GTGGAAAACATAAGCGGGAG--CAACCC
CCATGCCGAGCGTTCTTTCCATCGGGCATCTGGTTCCTTTTTTCTTCTTTTCCTTTCAA-
TAGACATTTCACAGTGAACGCGATCTAACTGAGAAAGGTGGAACACACCCTAGGAC----
----TCCCCGGATTATA------GCTGAATGTTGGAAAGACTTTCTAA------------
AAAG------AGTAGCATATTAGGTTATCATGAGCATAATTGAGGATATTTACCAGTAAT
ATATCTAAGTGTCCCTCTCTCGGCTTTTTAGCGTTAAACCCCCCTACCCCCCT--AAACT
GCTAGATTATCTAACACTCCTGTAAACCC---CCCGGAACCA---GGAAAATCTCTAGTA
GTTTTTTTATGGCCAAAAAATAGG
>H001_45 | population:North_Atlantic
------TAAGGGGTATGCAAACCATACTACTAAAAATCCAAACGAATA-TGAAATTAAGA
TGAAAGAAATTTAAGATCTAACAGCAAAATTCACTGGCAAATATATACCTTTACCCAACA
TCCCGTTAAATCAAGCATTAATGCGCAGTAAGAGCCTACCTACAAGTCCATATCTTAATG
CCAACGGTTATTG---AAGGTGAGGGACAATGACTGTGGGGGTTTCACTCAGTGAATTAT
TCCTGGCATTTGGTTCCTACTTCAGGGCCATCAATTGATATT----ATCCCTCACACTTT
CATCGACGCTTG---CATAAGTTAATG-----GTGGAAAACATAAGCGGGAG--CAACCC
CCATGCCGAGCGTTCTTTCCATCGGGCATCTGGTTCCTTTTTTCTTCTTTTCCTTTCAA-
TAGACATTTCACAGTGAACGCGATCTAACTGAGAAAGGTGGAACACACCCTAGGAC----
----TCCCCGGATTATA------GCTGAATGTTGGAAAGACTTTCTAA------------
AAAG------AGTAGCATATTAGGTTATCATGAGCATAATTGAGGATATTTACCAGTAAT
ATATCTAAGTGTCCCTCTCTCGGCTTTTTAGCGTTAAACCCCCCTACCCCCCT--AAACT
GCTAGATTATCTAACACTCCTGTAAACCC---CCCGGAACCA---GGAAAATCTCTAGTA
GTTTTTTTATGGCCAAAAAATAGG
>H001_46 | population:North_Atlantic
------TAAGGGGTATGCAAACCATACTACTAAAAATCCAAACGAATA-TGAAATTAAGA
TGAAAGAAATTTAAGATCTAACAGCAAAATTCACTGGCAAATATATACCTTTACCCAACA
TCCCGTTAAATCAAGCATTAATGCGCAGTAAGAGCCTACCTACAAGTCCATATCTTAATG
CCAACGGTTATTG---AAGGTGAGGGACAATGACTGTGGGGGTTTCACTCAGTGAATTAT
TCCTGGCATTTGGTTCCTACTTCAGGGCCATCAATTGATATT----ATCCCTCACACTTT
CATCGACGCTTG---CATAAGTTAATG-----GTGGAAAACATAAGCGGGAG--CAACCC
CCATGCCGAGCGTTCTTTCCATCGGGCATCTGGTTCCTTTTTTCTTCTTTTCCTTTCAA-
TAGACATTTCACAGTGAACGCGATCTAACTGAGAAAGGTGGAACACACCCTAGGAC----
----TCCCCGGATTATA------GCTGAATGTTGGAAAGACTTTCTAA------------
AAAG------AGTAGCATATTAGGTTATCATGAGCATAATTGAGGATATTTACCAGTAAT
ATATCTAAGTGTCCCTCTCTCGGCTTTTTAGCGTTAAACCCCCCTACCCCCCT--AAACT
GCTAGATTATCTAACACTCCTGTAAACCC---CCCGGAACCA---GGAAAATCTCTAGTA
GTTTTTTTATGGCCAAAAAATAGG
>H001_48 | population:North_Atlantic
------TAAGGGGTATGCAAACCATACTACTAAAAATCCAAACGAATA-TGAAATTAAGA
TGAAAGAAATTTAAGATCTAACAGCAAAATTCACTGGCAAATATATACCTTTACCCAACA
TCCCGTTAAATCAAGCATTAATGCGCAGTAAGAGCCTACCTACAAGTCCATATCTTAATG
CCAACGGTTATTG---AAGGTGAGGGACAATGACTGTGGGGGTTTCACTCAGTGAATTAT
TCCTGGCATTTGGTTCCTACTTCAGGGCCATCAATTGATATT----ATCCCTCACACTTT
CATCGACGCTTG---CATAAGTTAATG-----GTGGAAAACATAAGCGGGAG--CAACCC
CCATGCCGAGCGTTCTTTCCATCGGGCATCTGGTTCCTTTTTTCTTCTTTTCCTTTCAA-
TAGACATTTCACAGTGAACGCGATCTAACTGAGAAAGGTGGAACACACCCTAGGAC----
----TCCCCGGATTATA------GCTGAATGTTGGAAAGACTTTCTAA------------
AAAG------AGTAGCATATTAGGTTATCATGAGCATAATTGAGGATATTTACCAGTAAT
ATATCTAAGTGTCCCTCTCTCGGCTTTTTAGCGTTAAACCCCCCTACCCCCCT--AAACT
GCTAGATTATCTAACACTCCTGTAAACCC---CCCGGAACCA---GGAAAATCTCTAGTA
GTTTTTTTATGGCCAAAAAATAGG
>H001_49 | population:North_Atlantic
------TAAGGGGTATGCAAACCATACTACTAAAAATCCAAACGAATA-TGAAATTAAGA
TGAAAGAAATTTAAGATCTAACAGCAAAATTCACTGGCAAATATATACCTTTACCCAACA
TCCCGTTAAATCAAGCATTAATGCGCAGTAAGAGCCTACCTACAAGTCCATATCTTAATG
CCAACGGTTATTG---AAGGTGAGGGACAATGACTGTGGGGGTTTCACTCAGTGAATTAT
TCCTGGCATTTGGTTCCTACTTCAGGGCCATCAATTGATATT----ATCCCTCACACTTT
CATCGACGCTTG---CATAAGTTAATG-----GTGGAAAACATAAGCGGGAG--CAACCC
CCATGCCGAGCGTTCTTTCCATCGGGCATCTGGTTCCTTTTTTCTTCTTTTCCTTTCAA-
TAGACATTTCACAGTGAACGCGATCTAACTGAGAAAGGTGGAACACACCCTAGGAC----
----TCCCCGGATTATA------GCTGAATGTTGGAAAGACTTTCTAA------------
AAAG------AGTAGCATATTAGGTTATCATGAGCATAATTGAGGATATTTACCAGTAAT
ATATCTAAGTGTCCCTCTCTCGGCTTTTTAGCGTTAAACCCCCCTACCCCCCT--AAACT
GCTAGATTATCTAACACTCCTGTAAACCC---CCCGGAACCA---GGAAAATCTCTAGTA
GTTTTTTTATGGCCAAAAAATAGG
>H001_50 | population:North_Atlantic
------TAAGGGGTATGCAAACCATACTACTAAAAATCCAAACGAATA-TGAAATTAAGA
TGAAAGAAATTTAAGATCTAACAGCAAAATTCACTGGCAAATATATACCTTTACCCAACA
TCCCGTTAAATCAAGCATTAATGCGCAGTAAGAGCCTACCTACAAGTCCATATCTTAATG
CCAACGGTTATTG---AAGGTGAGGGACAATGACTGTGGGGGTTTCACTCAGTGAATTAT
TCCTGGCATTTGGTTCCTACTTCAGGGCCATCAATTGATATT----ATCCCTCACACTTT
CATCGACGCTTG---CATAAGTTAATG-----GTGGAAAACATAAGCGGGAG--CAACCC
CCATGCCGAGCGTTCTTTCCATCGGGCATCTGGTTCCTTTTTTCTTCTTTTCCTTTCAA-
TAGACATTTCACAGTGAACGCGATCTAACTGAGAAAGGTGGAACACACCCTAGGAC----
----TCCCCGGATTATA------GCTGAATGTTGGAAAGACTTTCTAA------------
AAAG------AGTAGCATATTAGGTTATCATGAGCATAATTGAGGATATTTACCAGTAAT
ATATCTAAGTGTCCCTCTCTCGGCTTTTTAGCGTTAAACCCCCCTACCCCCCT--AAACT
GCTAGATTATCTAACACTCCTGTAAACCC---CCCGGAACCA---GGAAAATCTCTAGTA
GTTTTTTTATGGCCAAAAAATAGG
>H001_51 | population:North_Atlantic
------TAAGGGGTATGCAAACCATACTACTAAAAATCCAAACGAATA-TGAAATTAAGA
TGAAAGAAATTTAAGATCTAACAGCAAAATTCACTGGCAAATATATACCTTTACCCAACA
TCCCGTTAAATCAAGCATTAATGCGCAGTAAGAGCCTACCTACAAGTCCATATCTTAATG
CCAACGGTTATTG---AAGGTGAGGGACAATGACTGTGGGGGTTTCACTCAGTGAATTAT
TCCTGGCATTTGGTTCCTACTTCAGGGCCATCAATTGATATT----ATCCCTCACACTTT
CATCGACGCTTG---CATAAGTTAATG-----GTGGAAAACATAAGCGGGAG--CAACCC
CCATGCCGAGCGTTCTTTCCATCGGGCATCTGGTTCCTTTTTTCTTCTTTTCCTTTCAA-
TAGACATTTCACAGTGAACGCGATCTAACTGAGAAAGGTGGAACACACCCTAGGAC----
----TCCCCGGATTATA------GCTGAATGTTGGAAAGACTTTCTAA------------
AAAG------AGTAGCATATTAGGTTATCATGAGCATAATTGAGGATATTTACCAGTAAT
ATATCTAAGTGTCCCTCTCTCGGCTTTTTAGCGTTAAACCCCCCTACCCCCCT--AAACT
GCTAGATTATCTAACACTCCTGTAAACCC---CCCGGAACCA---GGAAAATCTCTAGTA
GTTTTTTTATGGCCAAAAAATAGG
>H001_52 | population:North_Atlantic
------TAAGGGGTATGCAAACCATACTACTAAAAATCCAAACGAATA-TGAAATTAAGA
TGAAAGAAATTTAAGATCTAACAGCAAAATTCACTGGCAAATATATACCTTTACCCAACA
TCCCGTTAAATCAAGCATTAATGCGCAGTAAGAGCCTACCTACAAGTCCATATCTTAATG
CCAACGGTTATTG---AAGGTGAGGGACAATGACTGTGGGGGTTTCACTCAGTGAATTAT
TCCTGGCATTTGGTTCCTACTTCAGGGCCATCAATTGATATT----ATCCCTCACACTTT
CATCGACGCTTG---CATAAGTTAATG-----GTGGAAAACATAAGCGGGAG--CAACCC
CCATGCCGAGCGTTCTTTCCATCGGGCATCTGGTTCCTTTTTTCTTCTTTTCCTTTCAA-
TAGACATTTCACAGTGAACGCGATCTAACTGAGAAAGGTGGAACACACCCTAGGAC----
----TCCCCGGATTATA------GCTGAATGTTGGAAAGACTTTCTAA------------
AAAG------AGTAGCATATTAGGTTATCATGAGCATAATTGAGGATATTTACCAGTAAT
ATATCTAAGTGTCCCTCTCTCGGCTTTTTAGCGTTAAACCCCCCTACCCCCCT--AAACT
GCTAGATTATCTAACACTCCTGTAAACCC---CCCGGAACCA---GGAAAATCTCTAGTA
GTTTTTTTATGGCCAAAAAATAGG
>H001_53 | population:North_Atlantic
------TAAGGGGTATGCAAACCATACTACTAAAAATCCAAACGAATA-TGAAATTAAGA
TGAAAGAAATTTAAGATCTAACAGCAAAATTCACTGGCAAATATATACCTTTACCCAACA
TCCCGTTAAATCAAGCATTAATGCGCAGTAAGAGCCTACCTACAAGTCCATATCTTAATG
CCAACGGTTATTG---AAGGTGAGGGACAATGACTGTGGGGGTTTCACTCAGTGAATTAT
TCCTGGCATTTGGTTCCTACTTCAGGGCCATCAATTGATATT----ATCCCTCACACTTT
CATCGACGCTTG---CATAAGTTAATG-----GTGGAAAACATAAGCGGGAG--CAACCC
CCATGCCGAGCGTTCTTTCCATCGGGCATCTGGTTCCTTTTTTCTTCTTTTCCTTTCAA-
TAGACATTTCACAGTGAACGCGATCTAACTGAGAAAGGTGGAACACACCCTAGGAC----
----TCCCCGGATTATA------GCTGAATGTTGGAAAGACTTTCTAA------------
AAAG------AGTAGCATATTAGGTTATCATGAGCATAATTGAGGATATTTACCAGTAAT
ATATCTAAGTGTCCCTCTCTCGGCTTTTTAGCGTTAAACCCCCCTACCCCCCT--AAACT
GCTAGATTATCTAACACTCCTGTAAACCC---CCCGGAACCA---GGAAAATCTCTAGTA
GTTTTTTTATGGCCAAAAAATAGG
>H001_NC_2 | population:North_Atlantic
------TAAGGGGTATGCAAACCATACTACTAAAAATCCAAACGAATA-TGAAATTAAGA
TGAAAGAAATTTAAGATCTAACAGCAAAATTCACTGGCAAATATATACCTTTACCCAACA
TCCCGTTAAATCAAGCATTAATGCGCAGTAAGAGCCTACCTACAAGTCCATATCTTAATG
CCAACGGTTATTG---AAGGTGAGGGACAATGACTGTGGGGGTTTCACTCAGTGAATTAT
TCCTGGCATTTGGTTCCTACTTCAGGGCCATCAATTGATATT----ATCCCTCACACTTT
CATCGACGCTTG---CATAAGTTAATG-----GTGGAAAACATAAGCGGGAG--CAACCC
CCATGCCGAGCGTTCTTTCCATCGGGCATCTGGTTCCTTTTTTCTTCTTTTCCTTTCAA-
TAGACATTTCACAGTGAACGCGATCTAACTGAGAAAGGTGGAACACACCCTAGGAC----
----TCCCCGGATTATA------GCTGAATGTTGGAAAGACTTTCTAA------------
AAAG------AGTAGCATATTAGGTTATCATGAGCATAATTGAGGATATTTACCAGTAAT
ATATCTAAGTGTCCCTCTCTCGGCTTTTTAGCGTTAAACCCCCCTACCCCCCT--AAACT
GCTAGATTATCTAACACTCCTGTAAACCC---CCCGGAACCA---GGAAAATCTCTAGTA
GTTTTTTTATGGCCAAAAAATAGG
>H001_NC_3 | population:North_Atlantic
------TAAGGGGTATGCAAACCATACTACTAAAAATCCAAACGAATA-TGAAATTAAGA
TGAAAGAAATTTAAGATCTAACAGCAAAATTCACTGGCAAATATATACCTTTACCCAACA
TCCCGTTAAATCAAGCATTAATGCGCAGTAAGAGCCTACCTACAAGTCCATATCTTAATG
CCAACGGTTATTG---AAGGTGAGGGACAATGACTGTGGGGGTTTCACTCAGTGAATTAT
TCCTGGCATTTGGTTCCTACTTCAGGGCCATCAATTGATATT----ATCCCTCACACTTT
CATCGACGCTTG---CATAAGTTAATG-----GTGGAAAACATAAGCGGGAG--CAACCC
CCATGCCGAGCGTTCTTTCCATCGGGCATCTGGTTCCTTTTTTCTTCTTTTCCTTTCAA-
TAGACATTTCACAGTGAACGCGATCTAACTGAGAAAGGTGGAACACACCCTAGGAC----
----TCCCCGGATTATA------GCTGAATGTTGGAAAGACTTTCTAA------------
AAAG------AGTAGCATATTAGGTTATCATGAGCATAATTGAGGATATTTACCAGTAAT
ATATCTAAGTGTCCCTCTCTCGGCTTTTTAGCGTTAAACCCCCCTACCCCCCT--AAACT
GCTAGATTATCTAACACTCCTGTAAACCC---CCCGGAACCA---GGAAAATCTCTAGTA
GTTTTTTTATGGCCAAAAAATAGG
>H001_NC_4 | population:North_Atlantic
------TAAGGGGTATGCAAACCATACTACTAAAAATCCAAACGAATA-TGAAATTAAGA
TGAAAGAAATTTAAGATCTAACAGCAAAATTCACTGGCAAATATATACCTTTACCCAACA
TCCCGTTAAATCAAGCATTAATGCGCAGTAAGAGCCTACCTACAAGTCCATATCTTAATG
CCAACGGTTATTG---AAGGTGAGGGACAATGACTGTGGGGGTTTCACTCAGTGAATTAT
TCCTGGCATTTGGTTCCTACTTCAGGGCCATCAATTGATATT----ATCCCTCACACTTT
CATCGACGCTTG---CATAAGTTAATG-----GTGGAAAACATAAGCGGGAG--CAACCC
CCATGCCGAGCGTTCTTTCCATCGGGCATCTGGTTCCTTTTTTCTTCTTTTCCTTTCAA-
TAGACATTTCACAGTGAACGCGATCTAACTGAGAAAGGTGGAACACACCCTAGGAC----
----TCCCCGGATTATA------GCTGAATGTTGGAAAGACTTTCTAA------------
AAAG------AGTAGCATATTAGGTTATCATGAGCATAATTGAGGATATTTACCAGTAAT
ATATCTAAGTGTCCCTCTCTCGGCTTTTTAGCGTTAAACCCCCCTACCCCCCT--AAACT
GCTAGATTATCTAACACTCCTGTAAACCC---CCCGGAACCA---GGAAAATCTCTAGTA
GTTTTTTTATGGCCAAAAAATAGG
>H001_NC_5 | population:North_Atlantic
------TAAGGGGTATGCAAACCATACTACTAAAAATCCAAACGAATA-TGAAATTAAGA
TGAAAGAAATTTAAGATCTAACAGCAAAATTCACTGGCAAATATATACCTTTACCCAACA
TCCCGTTAAATCAAGCATTAATGCGCAGTAAGAGCCTACCTACAAGTCCATATCTTAATG
CCAACGGTTATTG---AAGGTGAGGGACAATGACTGTGGGGGTTTCACTCAGTGAATTAT
TCCTGGCATTTGGTTCCTACTTCAGGGCCATCAATTGATATT----ATCCCTCACACTTT
CATCGACGCTTG---CATAAGTTAATG-----GTGGAAAACATAAGCGGGAG--CAACCC
CCATGCCGAGCGTTCTTTCCATCGGGCATCTGGTTCCTTTTTTCTTCTTTTCCTTTCAA-
TAGACATTTCACAGTGAACGCGATCTAACTGAGAAAGGTGGAACACACCCTAGGAC----
----TCCCCGGATTATA------GCTGAATGTTGGAAAGACTTTCTAA------------
AAAG------AGTAGCATATTAGGTTATCATGAGCATAATTGAGGATATTTACCAGTAAT
ATATCTAAGTGTCCCTCTCTCGGCTTTTTAGCGTTAAACCCCCCTACCCCCCT--AAACT
GCTAGATTATCTAACACTCCTGTAAACCC---CCCGGAACCA---GGAAAATCTCTAGTA
GTTTTTTTATGGCCAAAAAATAGG
>H001_NC_6 | population:North_Atlantic
------TAAGGGGTATGCAAACCATACTACTAAAAATCCAAACGAATA-TGAAATTAAGA
TGAAAGAAATTTAAGATCTAACAGCAAAATTCACTGGCAAATATATACCTTTACCCAACA
TCCCGTTAAATCAAGCATTAATGCGCAGTAAGAGCCTACCTACAAGTCCATATCTTAATG
CCAACGGTTATTG---AAGGTGAGGGACAATGACTGTGGGGGTTTCACTCAGTGAATTAT
TCCTGGCATTTGGTTCCTACTTCAGGGCCATCAATTGATATT----ATCCCTCACACTTT
CATCGACGCTTG---CATAAGTTAATG-----GTGGAAAACATAAGCGGGAG--CAACCC
CCATGCCGAGCGTTCTTTCCATCGGGCATCTGGTTCCTTTTTTCTTCTTTTCCTTTCAA-
TAGACATTTCACAGTGAACGCGATCTAACTGAGAAAGGTGGAACACACCCTAGGAC----
----TCCCCGGATTATA------GCTGAATGTTGGAAAGACTTTCTAA------------
AAAG------AGTAGCATATTAGGTTATCATGAGCATAATTGAGGATATTTACCAGTAAT
ATATCTAAGTGTCCCTCTCTCGGCTTTTTAGCGTTAAACCCCCCTACCCCCCT--AAACT
GCTAGATTATCTAACACTCCTGTAAACCC---CCCGGAACCA---GGAAAATCTCTAGTA
GTTTTTTTATGGCCAAAAAATAGG
>H001_NC_7 | population:North_Atlantic
------TAAGGGGTATGCAAACCATACTACTAAAAATCCAAACGAATA-TGAAATTAAGA
TGAAAGAAATTTAAGATCTAACAGCAAAATTCACTGGCAAATATATACCTTTACCCAACA
TCCCGTTAAATCAAGCATTAATGCGCAGTAAGAGCCTACCTACAAGTCCATATCTTAATG
CCAACGGTTATTG---AAGGTGAGGGACAATGACTGTGGGGGTTTCACTCAGTGAATTAT
TCCTGGCATTTGGTTCCTACTTCAGGGCCATCAATTGATATT----ATCCCTCACACTTT
CATCGACGCTTG---CATAAGTTAATG-----GTGGAAAACATAAGCGGGAG--CAACCC
CCATGCCGAGCGTTCTTTCCATCGGGCATCTGGTTCCTTTTTTCTTCTTTTCCTTTCAA-
TAGACATTTCACAGTGAACGCGATCTAACTGAGAAAGGTGGAACACACCCTAGGAC----
----TCCCCGGATTATA------GCTGAATGTTGGAAAGACTTTCTAA------------
AAAG------AGTAGCATATTAGGTTATCATGAGCATAATTGAGGATATTTACCAGTAAT
ATATCTAAGTGTCCCTCTCTCGGCTTTTTAGCGTTAAACCCCCCTACCCCCCT--AAACT
GCTAGATTATCTAACACTCCTGTAAACCC---CCCGGAACCA---GGAAAATCTCTAGTA
GTTTTTTTATGGCCAAAAAATAGG
>H001_NC_8 | population:North_Atlantic
------TAAGGGGTATGCAAACCATACTACTAAAAATCCAAACGAATA-TGAAATTAAGA
TGAAAGAAATTTAAGATCTAACAGCAAAATTCACTGGCAAATATATACCTTTACCCAACA
TCCCGTTAAATCAAGCATTAATGCGCAGTAAGAGCCTACCTACAAGTCCATATCTTAATG
CCAACGGTTATTG---AAGGTGAGGGACAATGACTGTGGGGGTTTCACTCAGTGAATTAT
TCCTGGCATTTGGTTCCTACTTCAGGGCCATCAATTGATATT----ATCCCTCACACTTT
CATCGACGCTTG---CATAAGTTAATG-----GTGGAAAACATAAGCGGGAG--CAACCC
CCATGCCGAGCGTTCTTTCCATCGGGCATCTGGTTCCTTTTTTCTTCTTTTCCTTTCAA-
TAGACATTTCACAGTGAACGCGATCTAACTGAGAAAGGTGGAACACACCCTAGGAC----
----TCCCCGGATTATA------GCTGAATGTTGGAAAGACTTTCTAA------------
AAAG------AGTAGCATATTAGGTTATCATGAGCATAATTGAGGATATTTACCAGTAAT
ATATCTAAGTGTCCCTCTCTCGGCTTTTTAGCGTTAAACCCCCCTACCCCCCT--AAACT
GCTAGATTATCTAACACTCCTGTAAACCC---CCCGGAACCA---GGAAAATCTCTAGTA
GTTTTTTTATGGCCAAAAAATAGG
>H001_NC_9 | population:North_Atlantic
------TAAGGGGTATGCAAACCATACTACTAAAAATCCAAACGAATA-TGAAATTAAGA
TGAAAGAAATTTAAGATCTAACAGCAAAATTCACTGGCAAATATATACCTTTACCCAACA
TCCCGTTAAATCAAGCATTAATGCGCAGTAAGAGCCTACCTACAAGTCCATATCTTAATG
CCAACGGTTATTG---AAGGTGAGGGACAATGACTGTGGGGGTTTCACTCAGTGAATTAT
TCCTGGCATTTGGTTCCTACTTCAGGGCCATCAATTGATATT----ATCCCTCACACTTT
CATCGACGCTTG---CATAAGTTAATG-----GTGGAAAACATAAGCGGGAG--CAACCC
CCATGCCGAGCGTTCTTTCCATCGGGCATCTGGTTCCTTTTTTCTTCTTTTCCTTTCAA-
TAGACATTTCACAGTGAACGCGATCTAACTGAGAAAGGTGGAACACACCCTAGGAC----
----TCCCCGGATTATA------GCTGAATGTTGGAAAGACTTTCTAA------------
AAAG------AGTAGCATATTAGGTTATCATGAGCATAATTGAGGATATTTACCAGTAAT
ATATCTAAGTGTCCCTCTCTCGGCTTTTTAGCGTTAAACCCCCCTACCCCCCT--AAACT
GCTAGATTATCTAACACTCCTGTAAACCC---CCCGGAACCA---GGAAAATCTCTAGTA
GTTTTTTTATGGCCAAAAAATAGG
>H001_NC_10 | population:North_Atlantic
------TAAGGGGTATGCAAACCATACTACTAAAAATCCAAACGAATA-TGAAATTAAGA
TGAAAGAAATTTAAGATCTAACAGCAAAATTCACTGGCAAATATATACCTTTACCCAACA
TCCCGTTAAATCAAGCATTAATGCGCAGTAAGAGCCTACCTACAAGTCCATATCTTAATG
CCAACGGTTATTG---AAGGTGAGGGACAATGACTGTGGGGGTTTCACTCAGTGAATTAT
TCCTGGCATTTGGTTCCTACTTCAGGGCCATCAATTGATATT----ATCCCTCACACTTT
CATCGACGCTTG---CATAAGTTAATG-----GTGGAAAACATAAGCGGGAG--CAACCC
CCATGCCGAGCGTTCTTTCCATCGGGCATCTGGTTCCTTTTTTCTTCTTTTCCTTTCAA-
TAGACATTTCACAGTGAACGCGATCTAACTGAGAAAGGTGGAACACACCCTAGGAC----
----TCCCCGGATTATA------GCTGAATGTTGGAAAGACTTTCTAA------------
AAAG------AGTAGCATATTAGGTTATCATGAGCATAATTGAGGATATTTACCAGTAAT
ATATCTAAGTGTCCCTCTCTCGGCTTTTTAGCGTTAAACCCCCCTACCCCCCT--AAACT
GCTAGATTATCTAACACTCCTGTAAACCC---CCCGGAACCA---GGAAAATCTCTAGTA
GTTTTTTTATGGCCAAAAAATAGG
>H001_NC_11 | population:North_Atlantic
------TAAGGGGTATGCAAACCATACTACTAAAAATCCAAACGAATA-TGAAATTAAGA
TGAAAGAAATTTAAGATCTAACAGCAAAATTCACTGGCAAATATATACCTTTACCCAACA
TCCCGTTAAATCAAGCATTAATGCGCAGTAAGAGCCTACCTACAAGTCCATATCTTAATG
CCAACGGTTATTG---AAGGTGAGGGACAATGACTGTGGGGGTTTCACTCAGTGAATTAT
TCCTGGCATTTGGTTCCTACTTCAGGGCCATCAATTGATATT----ATCCCTCACACTTT
CATCGACGCTTG---CATAAGTTAATG-----GTGGAAAACATAAGCGGGAG--CAACCC
CCATGCCGAGCGTTCTTTCCATCGGGCATCTGGTTCCTTTTTTCTTCTTTTCCTTTCAA-
TAGACATTTCACAGTGAACGCGATCTAACTGAGAAAGGTGGAACACACCCTAGGAC----
----TCCCCGGATTATA------GCTGAATGTTGGAAAGACTTTCTAA------------
AAAG------AGTAGCATATTAGGTTATCATGAGCATAATTGAGGATATTTACCAGTAAT
ATATCTAAGTGTCCCTCTCTCGGCTTTTTAGCGTTAAACCCCCCTACCCCCCT--AAACT
GCTAGATTATCTAACACTCCTGTAAACCC---CCCGGAACCA---GGAAAATCTCTAGTA
GTTTTTTTATGGCCAAAAAATAGG
>H001_NC_12 | population:North_Atlantic
------TAAGGGGTATGCAAACCATACTACTAAAAATCCAAACGAATA-TGAAATTAAGA
TGAAAGAAATTTAAGATCTAACAGCAAAATTCACTGGCAAATATATACCTTTACCCAACA
TCCCGTTAAATCAAGCATTAATGCGCAGTAAGAGCCTACCTACAAGTCCATATCTTAATG
CCAACGGTTATTG---AAGGTGAGGGACAATGACTGTGGGGGTTTCACTCAGTGAATTAT
TCCTGGCATTTGGTTCCTACTTCAGGGCCATCAATTGATATT----ATCCCTCACACTTT
CATCGACGCTTG---CATAAGTTAATG-----GTGGAAAACATAAGCGGGAG--CAACCC
CCATGCCGAGCGTTCTTTCCATCGGGCATCTGGTTCCTTTTTTCTTCTTTTCCTTTCAA-
TAGACATTTCACAGTGAACGCGATCTAACTGAGAAAGGTGGAACACACCCTAGGAC----
----TCCCCGGATTATA------GCTGAATGTTGGAAAGACTTTCTAA------------
AAAG------AGTAGCATATTAGGTTATCATGAGCATAATTGAGGATATTTACCAGTAAT
ATATCTAAGTGTCCCTCTCTCGGCTTTTTAGCGTTAAACCCCCCTACCCCCCT--AAACT
GCTAGATTATCTAACACTCCTGTAAACCC---CCCGGAACCA---GGAAAATCTCTAGTA
GTTTTTTTATGGCCAAAAAATAGG
>H001_NC_14 | population:North_Atlantic
------TAAGGGGTATGCAAACCATACTACTAAAAATCCAAACGAATA-TGAAATTAAGA
TGAAAGAAATTTAAGATCTAACAGCAAAATTCACTGGCAAATATATACCTTTACCCAACA
TCCCGTTAAATCAAGCATTAATGCGCAGTAAGAGCCTACCTACAAGTCCATATCTTAATG
CCAACGGTTATTG---AAGGTGAGGGACAATGACTGTGGGGGTTTCACTCAGTGAATTAT
TCCTGGCATTTGGTTCCTACTTCAGGGCCATCAATTGATATT----ATCCCTCACACTTT
CATCGACGCTTG---CATAAGTTAATG-----GTGGAAAACATAAGCGGGAG--CAACCC
CCATGCCGAGCGTTCTTTCCATCGGGCATCTGGTTCCTTTTTTCTTCTTTTCCTTTCAA-
TAGACATTTCACAGTGAACGCGATCTAACTGAGAAAGGTGGAACACACCCTAGGAC----
----TCCCCGGATTATA------GCTGAATGTTGGAAAGACTTTCTAA------------
AAAG------AGTAGCATATTAGGTTATCATGAGCATAATTGAGGATATTTACCAGTAAT
ATATCTAAGTGTCCCTCTCTCGGCTTTTTAGCGTTAAACCCCCCTACCCCCCT--AAACT
GCTAGATTATCTAACACTCCTGTAAACCC---CCCGGAACCA---GGAAAATCTCTAGTA
GTTTTTTTATGGCCAAAAAATAGG
>H001_NC_15 | population:North_Atlantic
------TAAGGGGTATGCAAACCATACTACTAAAAATCCAAACGAATA-TGAAATTAAGA
TGAAAGAAATTTAAGATCTAACAGCAAAATTCACTGGCAAATATATACCTTTACCCAACA
TCCCGTTAAATCAAGCATTAATGCGCAGTAAGAGCCTACCTACAAGTCCATATCTTAATG
CCAACGGTTATTG---AAGGTGAGGGACAATGACTGTGGGGGTTTCACTCAGTGAATTAT
TCCTGGCATTTGGTTCCTACTTCAGGGCCATCAATTGATATT----ATCCCTCACACTTT
CATCGACGCTTG---CATAAGTTAATG-----GTGGAAAACATAAGCGGGAG--CAACCC
CCATGCCGAGCGTTCTTTCCATCGGGCATCTGGTTCCTTTTTTCTTCTTTTCCTTTCAA-
TAGACATTTCACAGTGAACGCGATCTAACTGAGAAAGGTGGAACACACCCTAGGAC----
----TCCCCGGATTATA------GCTGAATGTTGGAAAGACTTTCTAA------------
AAAG------AGTAGCATATTAGGTTATCATGAGCATAATTGAGGATATTTACCAGTAAT
ATATCTAAGTGTCCCTCTCTCGGCTTTTTAGCGTTAAACCCCCCTACCCCCCT--AAACT
GCTAGATTATCTAACACTCCTGTAAACCC---CCCGGAACCA---GGAAAATCTCTAGTA
GTTTTTTTATGGCCAAAAAATAGG
>H001_NC_16 | population:North_Atlantic
------TAAGGGGTATGCAAACCATACTACTAAAAATCCAAACGAATA-TGAAATTAAGA
TGAAAGAAATTTAAGATCTAACAGCAAAATTCACTGGCAAATATATACCTTTACCCAACA
TCCCGTTAAATCAAGCATTAATGCGCAGTAAGAGCCTACCTACAAGTCCATATCTTAATG
CCAACGGTTATTG---AAGGTGAGGGACAATGACTGTGGGGGTTTCACTCAGTGAATTAT
TCCTGGCATTTGGTTCCTACTTCAGGGCCATCAATTGATATT----ATCCCTCACACTTT
CATCGACGCTTG---CATAAGTTAATG-----GTGGAAAACATAAGCGGGAG--CAACCC
CCATGCCGAGCGTTCTTTCCATCGGGCATCTGGTTCCTTTTTTCTTCTTTTCCTTTCAA-
TAGACATTTCACAGTGAACGCGATCTAACTGAGAAAGGTGGAACACACCCTAGGAC----
----TCCCCGGATTATA------GCTGAATGTTGGAAAGACTTTCTAA------------
AAAG------AGTAGCATATTAGGTTATCATGAGCATAATTGAGGATATTTACCAGTAAT
ATATCTAAGTGTCCCTCTCTCGGCTTTTTAGCGTTAAACCCCCCTACCCCCCT--AAACT
GCTAGATTATCTAACACTCCTGTAAACCC---CCCGGAACCA---GGAAAATCTCTAGTA
GTTTTTTTATGGCCAAAAAATAGG
>H001_NC_17 | population:North_Atlantic
------TAAGGGGTATGCAAACCATACTACTAAAAATCCAAACGAATA-TGAAATTAAGA
TGAAAGAAATTTAAGATCTAACAGCAAAATTCACTGGCAAATATATACCTTTACCCAACA
TCCCGTTAAATCAAGCATTAATGCGCAGTAAGAGCCTACCTACAAGTCCATATCTTAATG
CCAACGGTTATTG---AAGGTGAGGGACAATGACTGTGGGGGTTTCACTCAGTGAATTAT
TCCTGGCATTTGGTTCCTACTTCAGGGCCATCAATTGATATT----ATCCCTCACACTTT
CATCGACGCTTG---CATAAGTTAATG-----GTGGAAAACATAAGCGGGAG--CAACCC
CCATGCCGAGCGTTCTTTCCATCGGGCATCTGGTTCCTTTTTTCTTCTTTTCCTTTCAA-
TAGACATTTCACAGTGAACGCGATCTAACTGAGAAAGGTGGAACACACCCTAGGAC----
----TCCCCGGATTATA------GCTGAATGTTGGAAAGACTTTCTAA------------
AAAG------AGTAGCATATTAGGTTATCATGAGCATAATTGAGGATATTTACCAGTAAT
ATATCTAAGTGTCCCTCTCTCGGCTTTTTAGCGTTAAACCCCCCTACCCCCCT--AAACT
GCTAGATTATCTAACACTCCTGTAAACCC---CCCGGAACCA---GGAAAATCTCTAGTA
GTTTTTTTATGGCCAAAAAATAGG
>H001_NC_18 | population:North_Atlantic
------TAAGGGGTATGCAAACCATACTACTAAAAATCCAAACGAATA-TGAAATTAAGA
TGAAAGAAATTTAAGATCTAACAGCAAAATTCACTGGCAAATATATACCTTTACCCAACA
TCCCGTTAAATCAAGCATTAATGCGCAGTAAGAGCCTACCTACAAGTCCATATCTTAATG
CCAACGGTTATTG---AAGGTGAGGGACAATGACTGTGGGGGTTTCACTCAGTGAATTAT
TCCTGGCATTTGGTTCCTACTTCAGGGCCATCAATTGATATT----ATCCCTCACACTTT
CATCGACGCTTG---CATAAGTTAATG-----GTGGAAAACATAAGCGGGAG--CAACCC
CCATGCCGAGCGTTCTTTCCATCGGGCATCTGGTTCCTTTTTTCTTCTTTTCCTTTCAA-
TAGACATTTCACAGTGAACGCGATCTAACTGAGAAAGGTGGAACACACCCTAGGAC----
----TCCCCGGATTATA------GCTGAATGTTGGAAAGACTTTCTAA------------
AAAG------AGTAGCATATTAGGTTATCATGAGCATAATTGAGGATATTTACCAGTAAT
ATATCTAAGTGTCCCTCTCTCGGCTTTTTAGCGTTAAACCCCCCTACCCCCCT--AAACT
GCTAGATTATCTAACACTCCTGTAAACCC---CCCGGAACCA---GGAAAATCTCTAGTA
GTTTTTTTATGGCCAAAAAATAGG
>H001_NC_19 | population:North_Atlantic
------TAAGGGGTATGCAAACCATACTACTAAAAATCCAAACGAATA-TGAAATTAAGA
TGAAAGAAATTTAAGATCTAACAGCAAAATTCACTGGCAAATATATACCTTTACCCAACA
TCCCGTTAAATCAAGCATTAATGCGCAGTAAGAGCCTACCTACAAGTCCATATCTTAATG
CCAACGGTTATTG---AAGGTGAGGGACAATGACTGTGGGGGTTTCACTCAGTGAATTAT
TCCTGGCATTTGGTTCCTACTTCAGGGCCATCAATTGATATT----ATCCCTCACACTTT
CATCGACGCTTG---CATAAGTTAATG-----GTGGAAAACATAAGCGGGAG--CAACCC
CCATGCCGAGCGTTCTTTCCATCGGGCATCTGGTTCCTTTTTTCTTCTTTTCCTTTCAA-
TAGACATTTCACAGTGAACGCGATCTAACTGAGAAAGGTGGAACACACCCTAGGAC----
----TCCCCGGATTATA------GCTGAATGTTGGAAAGACTTTCTAA------------
AAAG------AGTAGCATATTAGGTTATCATGAGCATAATTGAGGATATTTACCAGTAAT
ATATCTAAGTGTCCCTCTCTCGGCTTTTTAGCGTTAAACCCCCCTACCCCCCT--AAACT
GCTAGATTATCTAACACTCCTGTAAACCC---CCCGGAACCA---GGAAAATCTCTAGTA
GTTTTTTTATGGCCAAAAAATAGG
>H001_NC_20 | population:North_Atlantic
------TAAGGGGTATGCAAACCATACTACTAAAAATCCAAACGAATA-TGAAATTAAGA
TGAAAGAAATTTAAGATCTAACAGCAAAATTCACTGGCAAATATATACCTTTACCCAACA
TCCCGTTAAATCAAGCATTAATGCGCAGTAAGAGCCTACCTACAAGTCCATATCTTAATG
CCAACGGTTATTG---AAGGTGAGGGACAATGACTGTGGGGGTTTCACTCAGTGAATTAT
TCCTGGCATTTGGTTCCTACTTCAGGGCCATCAATTGATATT----ATCCCTCACACTTT
CATCGACGCTTG---CATAAGTTAATG-----GTGGAAAACATAAGCGGGAG--CAACCC
CCATGCCGAGCGTTCTTTCCATCGGGCATCTGGTTCCTTTTTTCTTCTTTTCCTTTCAA-
TAGACATTTCACAGTGAACGCGATCTAACTGAGAAAGGTGGAACACACCCTAGGAC----
----TCCCCGGATTATA------GCTGAATGTTGGAAAGACTTTCTAA------------
AAAG------AGTAGCATATTAGGTTATCATGAGCATAATTGAGGATATTTACCAGTAAT
ATATCTAAGTGTCCCTCTCTCGGCTTTTTAGCGTTAAACCCCCCTACCCCCCT--AAACT
GCTAGATTATCTAACACTCCTGTAAACCC---CCCGGAACCA---GGAAAATCTCTAGTA
GTTTTTTTATGGCCAAAAAATAGG
>H001_NC_21 | population:North_Atlantic
------TAAGGGGTATGCAAACCATACTACTAAAAATCCAAACGAATA-TGAAATTAAGA
TGAAAGAAATTTAAGATCTAACAGCAAAATTCACTGGCAAATATATACCTTTACCCAACA
TCCCGTTAAATCAAGCATTAATGCGCAGTAAGAGCCTACCTACAAGTCCATATCTTAATG
CCAACGGTTATTG---AAGGTGAGGGACAATGACTGTGGGGGTTTCACTCAGTGAATTAT
TCCTGGCATTTGGTTCCTACTTCAGGGCCATCAATTGATATT----ATCCCTCACACTTT
CATCGACGCTTG---CATAAGTTAATG-----GTGGAAAACATAAGCGGGAG--CAACCC
CCATGCCGAGCGTTCTTTCCATCGGGCATCTGGTTCCTTTTTTCTTCTTTTCCTTTCAA-
TAGACATTTCACAGTGAACGCGATCTAACTGAGAAAGGTGGAACACACCCTAGGAC----
----TCCCCGGATTATA------GCTGAATGTTGGAAAGACTTTCTAA------------
AAAG------AGTAGCATATTAGGTTATCATGAGCATAATTGAGGATATTTACCAGTAAT
ATATCTAAGTGTCCCTCTCTCGGCTTTTTAGCGTTAAACCCCCCTACCCCCCT--AAACT
GCTAGATTATCTAACACTCCTGTAAACCC---CCCGGAACCA---GGAAAATCTCTAGTA
GTTTTTTTATGGCCAAAAAATAGG
>H001_NC_22 | population:North_Atlantic
------TAAGGGGTATGCAAACCATACTACTAAAAATCCAAACGAATA-TGAAATTAAGA
TGAAAGAAATTTAAGATCTAACAGCAAAATTCACTGGCAAATATATACCTTTACCCAACA
TCCCGTTAAATCAAGCATTAATGCGCAGTAAGAGCCTACCTACAAGTCCATATCTTAATG
CCAACGGTTATTG---AAGGTGAGGGACAATGACTGTGGGGGTTTCACTCAGTGAATTAT
TCCTGGCATTTGGTTCCTACTTCAGGGCCATCAATTGATATT----ATCCCTCACACTTT
CATCGACGCTTG---CATAAGTTAATG-----GTGGAAAACATAAGCGGGAG--CAACCC
CCATGCCGAGCGTTCTTTCCATCGGGCATCTGGTTCCTTTTTTCTTCTTTTCCTTTCAA-
TAGACATTTCACAGTGAACGCGATCTAACTGAGAAAGGTGGAACACACCCTAGGAC----
----TCCCCGGATTATA------GCTGAATGTTGGAAAGACTTTCTAA------------
AAAG------AGTAGCATATTAGGTTATCATGAGCATAATTGAGGATATTTACCAGTAAT
ATATCTAAGTGTCCCTCTCTCGGCTTTTTAGCGTTAAACCCCCCTACCCCCCT--AAACT
GCTAGATTATCTAACACTCCTGTAAACCC---CCCGGAACCA---GGAAAATCTCTAGTA
GTTTTTTTATGGCCAAAAAATAGG
>H001_NC_23 | population:North_Atlantic
------TAAGGGGTATGCAAACCATACTACTAAAAATCCAAACGAATA-TGAAATTAAGA
TGAAAGAAATTTAAGATCTAACAGCAAAATTCACTGGCAAATATATACCTTTACCCAACA
TCCCGTTAAATCAAGCATTAATGCGCAGTAAGAGCCTACCTACAAGTCCATATCTTAATG
CCAACGGTTATTG---AAGGTGAGGGACAATGACTGTGGGGGTTTCACTCAGTGAATTAT
TCCTGGCATTTGGTTCCTACTTCAGGGCCATCAATTGATATT----ATCCCTCACACTTT
CATCGACGCTTG---CATAAGTTAATG-----GTGGAAAACATAAGCGGGAG--CAACCC
CCATGCCGAGCGTTCTTTCCATCGGGCATCTGGTTCCTTTTTTCTTCTTTTCCTTTCAA-
TAGACATTTCACAGTGAACGCGATCTAACTGAGAAAGGTGGAACACACCCTAGGAC----
----TCCCCGGATTATA------GCTGAATGTTGGAAAGACTTTCTAA------------
AAAG------AGTAGCATATTAGGTTATCATGAGCATAATTGAGGATATTTACCAGTAAT
ATATCTAAGTGTCCCTCTCTCGGCTTTTTAGCGTTAAACCCCCCTACCCCCCT--AAACT
GCTAGATTATCTAACACTCCTGTAAACCC---CCCGGAACCA---GGAAAATCTCTAGTA
GTTTTTTTATGGCCAAAAAATAGG
>H001_NC_24 | population:North_Atlantic
------TAAGGGGTATGCAAACCATACTACTAAAAATCCAAACGAATA-TGAAATTAAGA
TGAAAGAAATTTAAGATCTAACAGCAAAATTCACTGGCAAATATATACCTTTACCCAACA
TCCCGTTAAATCAAGCATTAATGCGCAGTAAGAGCCTACCTACAAGTCCATATCTTAATG
CCAACGGTTATTG---AAGGTGAGGGACAATGACTGTGGGGGTTTCACTCAGTGAATTAT
TCCTGGCATTTGGTTCCTACTTCAGGGCCATCAATTGATATT----ATCCCTCACACTTT
CATCGACGCTTG---CATAAGTTAATG-----GTGGAAAACATAAGCGGGAG--CAACCC
CCATGCCGAGCGTTCTTTCCATCGGGCATCTGGTTCCTTTTTTCTTCTTTTCCTTTCAA-
TAGACATTTCACAGTGAACGCGATCTAACTGAGAAAGGTGGAACACACCCTAGGAC----
----TCCCCGGATTATA------GCTGAATGTTGGAAAGACTTTCTAA------------
AAAG------AGTAGCATATTAGGTTATCATGAGCATAATTGAGGATATTTACCAGTAAT
ATATCTAAGTGTCCCTCTCTCGGCTTTTTAGCGTTAAACCCCCCTACCCCCCT--AAACT
GCTAGATTATCTAACACTCCTGTAAACCC---CCCGGAACCA---GGAAAATCTCTAGTA
GTTTTTTTATGGCCAAAAAATAGG
>H001_NC_26 | population:North_Atlantic
------TAAGGGGTATGCAAACCATACTACTAAAAATCCAAACGAATA-TGAAATTAAGA
TGAAAGAAATTTAAGATCTAACAGCAAAATTCACTGGCAAATATATACCTTTACCCAACA
TCCCGTTAAATCAAGCATTAATGCGCAGTAAGAGCCTACCTACAAGTCCATATCTTAATG
CCAACGGTTATTG---AAGGTGAGGGACAATGACTGTGGGGGTTTCACTCAGTGAATTAT
TCCTGGCATTTGGTTCCTACTTCAGGGCCATCAATTGATATT----ATCCCTCACACTTT
CATCGACGCTTG---CATAAGTTAATG-----GTGGAAAACATAAGCGGGAG--CAACCC
CCATGCCGAGCGTTCTTTCCATCGGGCATCTGGTTCCTTTTTTCTTCTTTTCCTTTCAA-
TAGACATTTCACAGTGAACGCGATCTAACTGAGAAAGGTGGAACACACCCTAGGAC----
----TCCCCGGATTATA------GCTGAATGTTGGAAAGACTTTCTAA------------
AAAG------AGTAGCATATTAGGTTATCATGAGCATAATTGAGGATATTTACCAGTAAT
ATATCTAAGTGTCCCTCTCTCGGCTTTTTAGCGTTAAACCCCCCTACCCCCCT--AAACT
GCTAGATTATCTAACACTCCTGTAAACCC---CCCGGAACCA---GGAAAATCTCTAGTA
GTTTTTTTATGGCCAAAAAATAGG
>H001_NC_27 | population:North_Atlantic
------TAAGGGGTATGCAAACCATACTACTAAAAATCCAAACGAATA-TGAAATTAAGA
TGAAAGAAATTTAAGATCTAACAGCAAAATTCACTGGCAAATATATACCTTTACCCAACA
TCCCGTTAAATCAAGCATTAATGCGCAGTAAGAGCCTACCTACAAGTCCATATCTTAATG
CCAACGGTTATTG---AAGGTGAGGGACAATGACTGTGGGGGTTTCACTCAGTGAATTAT
TCCTGGCATTTGGTTCCTACTTCAGGGCCATCAATTGATATT----ATCCCTCACACTTT
CATCGACGCTTG---CATAAGTTAATG-----GTGGAAAACATAAGCGGGAG--CAACCC
CCATGCCGAGCGTTCTTTCCATCGGGCATCTGGTTCCTTTTTTCTTCTTTTCCTTTCAA-
TAGACATTTCACAGTGAACGCGATCTAACTGAGAAAGGTGGAACACACCCTAGGAC----
----TCCCCGGATTATA------GCTGAATGTTGGAAAGACTTTCTAA------------
AAAG------AGTAGCATATTAGGTTATCATGAGCATAATTGAGGATATTTACCAGTAAT
ATATCTAAGTGTCCCTCTCTCGGCTTTTTAGCGTTAAACCCCCCTACCCCCCT--AAACT
GCTAGATTATCTAACACTCCTGTAAACCC---CCCGGAACCA---GGAAAATCTCTAGTA
GTTTTTTTATGGCCAAAAAATAGG
>H001_NC_28 | population:North_Atlantic
------TAAGGGGTATGCAAACCATACTACTAAAAATCCAAACGAATA-TGAAATTAAGA
TGAAAGAAATTTAAGATCTAACAGCAAAATTCACTGGCAAATATATACCTTTACCCAACA
TCCCGTTAAATCAAGCATTAATGCGCAGTAAGAGCCTACCTACAAGTCCATATCTTAATG
CCAACGGTTATTG---AAGGTGAGGGACAATGACTGTGGGGGTTTCACTCAGTGAATTAT
TCCTGGCATTTGGTTCCTACTTCAGGGCCATCAATTGATATT----ATCCCTCACACTTT
CATCGACGCTTG---CATAAGTTAATG-----GTGGAAAACATAAGCGGGAG--CAACCC
CCATGCCGAGCGTTCTTTCCATCGGGCATCTGGTTCCTTTTTTCTTCTTTTCCTTTCAA-
TAGACATTTCACAGTGAACGCGATCTAACTGAGAAAGGTGGAACACACCCTAGGAC----
----TCCCCGGATTATA------GCTGAATGTTGGAAAGACTTTCTAA------------
AAAG------AGTAGCATATTAGGTTATCATGAGCATAATTGAGGATATTTACCAGTAAT
ATATCTAAGTGTCCCTCTCTCGGCTTTTTAGCGTTAAACCCCCCTACCCCCCT--AAACT
GCTAGATTATCTAACACTCCTGTAAACCC---CCCGGAACCA---GGAAAATCTCTAGTA
GTTTTTTTATGGCCAAAAAATAGG
>H001_NC_29 | population:North_Atlantic
------TAAGGGGTATGCAAACCATACTACTAAAAATCCAAACGAATA-TGAAATTAAGA
TGAAAGAAATTTAAGATCTAACAGCAAAATTCACTGGCAAATATATACCTTTACCCAACA
TCCCGTTAAATCAAGCATTAATGCGCAGTAAGAGCCTACCTACAAGTCCATATCTTAATG
CCAACGGTTATTG---AAGGTGAGGGACAATGACTGTGGGGGTTTCACTCAGTGAATTAT
TCCTGGCATTTGGTTCCTACTTCAGGGCCATCAATTGATATT----ATCCCTCACACTTT
CATCGACGCTTG---CATAAGTTAATG-----GTGGAAAACATAAGCGGGAG--CAACCC
CCATGCCGAGCGTTCTTTCCATCGGGCATCTGGTTCCTTTTTTCTTCTTTTCCTTTCAA-
TAGACATTTCACAGTGAACGCGATCTAACTGAGAAAGGTGGAACACACCCTAGGAC----
----TCCCCGGATTATA------GCTGAATGTTGGAAAGACTTTCTAA------------
AAAG------AGTAGCATATTAGGTTATCATGAGCATAATTGAGGATATTTACCAGTAAT
ATATCTAAGTGTCCCTCTCTCGGCTTTTTAGCGTTAAACCCCCCTACCCCCCT--AAACT
GCTAGATTATCTAACACTCCTGTAAACCC---CCCGGAACCA---GGAAAATCTCTAGTA
GTTTTTTTATGGCCAAAAAATAGG
>H001_NC_30 | population:North_Atlantic
------TAAGGGGTATGCAAACCATACTACTAAAAATCCAAACGAATA-TGAAATTAAGA
TGAAAGAAATTTAAGATCTAACAGCAAAATTCACTGGCAAATATATACCTTTACCCAACA
TCCCGTTAAATCAAGCATTAATGCGCAGTAAGAGCCTACCTACAAGTCCATATCTTAATG
CCAACGGTTATTG---AAGGTGAGGGACAATGACTGTGGGGGTTTCACTCAGTGAATTAT
TCCTGGCATTTGGTTCCTACTTCAGGGCCATCAATTGATATT----ATCCCTCACACTTT
CATCGACGCTTG---CATAAGTTAATG-----GTGGAAAACATAAGCGGGAG--CAACCC
CCATGCCGAGCGTTCTTTCCATCGGGCATCTGGTTCCTTTTTTCTTCTTTTCCTTTCAA-
TAGACATTTCACAGTGAACGCGATCTAACTGAGAAAGGTGGAACACACCCTAGGAC----
----TCCCCGGATTATA------GCTGAATGTTGGAAAGACTTTCTAA------------
AAAG------AGTAGCATATTAGGTTATCATGAGCATAATTGAGGATATTTACCAGTAAT
ATATCTAAGTGTCCCTCTCTCGGCTTTTTAGCGTTAAACCCCCCTACCCCCCT--AAACT
GCTAGATTATCTAACACTCCTGTAAACCC---CCCGGAACCA---GGAAAATCTCTAGTA
GTTTTTTTATGGCCAAAAAATAGG
>H001_NC_31 | population:North_Atlantic
------TAAGGGGTATGCAAACCATACTACTAAAAATCCAAACGAATA-TGAAATTAAGA
TGAAAGAAATTTAAGATCTAACAGCAAAATTCACTGGCAAATATATACCTTTACCCAACA
TCCCGTTAAATCAAGCATTAATGCGCAGTAAGAGCCTACCTACAAGTCCATATCTTAATG
CCAACGGTTATTG---AAGGTGAGGGACAATGACTGTGGGGGTTTCACTCAGTGAATTAT
TCCTGGCATTTGGTTCCTACTTCAGGGCCATCAATTGATATT----ATCCCTCACACTTT
CATCGACGCTTG---CATAAGTTAATG-----GTGGAAAACATAAGCGGGAG--CAACCC
CCATGCCGAGCGTTCTTTCCATCGGGCATCTGGTTCCTTTTTTCTTCTTTTCCTTTCAA-
TAGACATTTCACAGTGAACGCGATCTAACTGAGAAAGGTGGAACACACCCTAGGAC----
----TCCCCGGATTATA------GCTGAATGTTGGAAAGACTTTCTAA------------
AAAG------AGTAGCATATTAGGTTATCATGAGCATAATTGAGGATATTTACCAGTAAT
ATATCTAAGTGTCCCTCTCTCGGCTTTTTAGCGTTAAACCCCCCTACCCCCCT--AAACT
GCTAGATTATCTAACACTCCTGTAAACCC---CCCGGAACCA---GGAAAATCTCTAGTA
GTTTTTTTATGGCCAAAAAATAGG
>H001_NC_32 | population:North_Atlantic
------TAAGGGGTATGCAAACCATACTACTAAAAATCCAAACGAATA-TGAAATTAAGA
TGAAAGAAATTTAAGATCTAACAGCAAAATTCACTGGCAAATATATACCTTTACCCAACA
TCCCGTTAAATCAAGCATTAATGCGCAGTAAGAGCCTACCTACAAGTCCATATCTTAATG
CCAACGGTTATTG---AAGGTGAGGGACAATGACTGTGGGGGTTTCACTCAGTGAATTAT
TCCTGGCATTTGGTTCCTACTTCAGGGCCATCAATTGATATT----ATCCCTCACACTTT
CATCGACGCTTG---CATAAGTTAATG-----GTGGAAAACATAAGCGGGAG--CAACCC
CCATGCCGAGCGTTCTTTCCATCGGGCATCTGGTTCCTTTTTTCTTCTTTTCCTTTCAA-
TAGACATTTCACAGTGAACGCGATCTAACTGAGAAAGGTGGAACACACCCTAGGAC----
----TCCCCGGATTATA------GCTGAATGTTGGAAAGACTTTCTAA------------
AAAG------AGTAGCATATTAGGTTATCATGAGCATAATTGAGGATATTTACCAGTAAT
ATATCTAAGTGTCCCTCTCTCGGCTTTTTAGCGTTAAACCCCCCTACCCCCCT--AAACT
GCTAGATTATCTAACACTCCTGTAAACCC---CCCGGAACCA---GGAAAATCTCTAGTA
GTTTTTTTATGGCCAAAAAATAGG
>H001_NC_33 | population:North_Atlantic
------TAAGGGGTATGCAAACCATACTACTAAAAATCCAAACGAATA-TGAAATTAAGA
TGAAAGAAATTTAAGATCTAACAGCAAAATTCACTGGCAAATATATACCTTTACCCAACA
TCCCGTTAAATCAAGCATTAATGCGCAGTAAGAGCCTACCTACAAGTCCATATCTTAATG
CCAACGGTTATTG---AAGGTGAGGGACAATGACTGTGGGGGTTTCACTCAGTGAATTAT
TCCTGGCATTTGGTTCCTACTTCAGGGCCATCAATTGATATT----ATCCCTCACACTTT
CATCGACGCTTG---CATAAGTTAATG-----GTGGAAAACATAAGCGGGAG--CAACCC
CCATGCCGAGCGTTCTTTCCATCGGGCATCTGGTTCCTTTTTTCTTCTTTTCCTTTCAA-
TAGACATTTCACAGTGAACGCGATCTAACTGAGAAAGGTGGAACACACCCTAGGAC----
----TCCCCGGATTATA------GCTGAATGTTGGAAAGACTTTCTAA------------
AAAG------AGTAGCATATTAGGTTATCATGAGCATAATTGAGGATATTTACCAGTAAT
ATATCTAAGTGTCCCTCTCTCGGCTTTTTAGCGTTAAACCCCCCTACCCCCCT--AAACT
GCTAGATTATCTAACACTCCTGTAAACCC---CCCGGAACCA---GGAAAATCTCTAGTA
GTTTTTTTATGGCCAAAAAATAGG
>H001_NC_34 | population:North_Atlantic
------TAAGGGGTATGCAAACCATACTACTAAAAATCCAAACGAATA-TGAAATTAAGA
TGAAAGAAATTTAAGATCTAACAGCAAAATTCACTGGCAAATATATACCTTTACCCAACA
TCCCGTTAAATCAAGCATTAATGCGCAGTAAGAGCCTACCTACAAGTCCATATCTTAATG
CCAACGGTTATTG---AAGGTGAGGGACAATGACTGTGGGGGTTTCACTCAGTGAATTAT
TCCTGGCATTTGGTTCCTACTTCAGGGCCATCAATTGATATT----ATCCCTCACACTTT
CATCGACGCTTG---CATAAGTTAATG-----GTGGAAAACATAAGCGGGAG--CAACCC
CCATGCCGAGCGTTCTTTCCATCGGGCATCTGGTTCCTTTTTTCTTCTTTTCCTTTCAA-
TAGACATTTCACAGTGAACGCGATCTAACTGAGAAAGGTGGAACACACCCTAGGAC----
----TCCCCGGATTATA------GCTGAATGTTGGAAAGACTTTCTAA------------
AAAG------AGTAGCATATTAGGTTATCATGAGCATAATTGAGGATATTTACCAGTAAT
ATATCTAAGTGTCCCTCTCTCGGCTTTTTAGCGTTAAACCCCCCTACCCCCCT--AAACT
GCTAGATTATCTAACACTCCTGTAAACCC---CCCGGAACCA---GGAAAATCTCTAGTA
GTTTTTTTATGGCCAAAAAATAGG
>H001_NC_35 | population:North_Atlantic
------TAAGGGGTATGCAAACCATACTACTAAAAATCCAAACGAATA-TGAAATTAAGA
TGAAAGAAATTTAAGATCTAACAGCAAAATTCACTGGCAAATATATACCTTTACCCAACA
TCCCGTTAAATCAAGCATTAATGCGCAGTAAGAGCCTACCTACAAGTCCATATCTTAATG
CCAACGGTTATTG---AAGGTGAGGGACAATGACTGTGGGGGTTTCACTCAGTGAATTAT
TCCTGGCATTTGGTTCCTACTTCAGGGCCATCAATTGATATT----ATCCCTCACACTTT
CATCGACGCTTG---CATAAGTTAATG-----GTGGAAAACATAAGCGGGAG--CAACCC
CCATGCCGAGCGTTCTTTCCATCGGGCATCTGGTTCCTTTTTTCTTCTTTTCCTTTCAA-
TAGACATTTCACAGTGAACGCGATCTAACTGAGAAAGGTGGAACACACCCTAGGAC----
----TCCCCGGATTATA------GCTGAATGTTGGAAAGACTTTCTAA------------
AAAG------AGTAGCATATTAGGTTATCATGAGCATAATTGAGGATATTTACCAGTAAT
ATATCTAAGTGTCCCTCTCTCGGCTTTTTAGCGTTAAACCCCCCTACCCCCCT--AAACT
GCTAGATTATCTAACACTCCTGTAAACCC---CCCGGAACCA---GGAAAATCTCTAGTA
GTTTTTTTATGGCCAAAAAATAGG
>H001_NC_36 | population:North_Atlantic
------TAAGGGGTATGCAAACCATACTACTAAAAATCCAAACGAATA-TGAAATTAAGA
TGAAAGAAATTTAAGATCTAACAGCAAAATTCACTGGCAAATATATACCTTTACCCAACA
TCCCGTTAAATCAAGCATTAATGCGCAGTAAGAGCCTACCTACAAGTCCATATCTTAATG
CCAACGGTTATTG---AAGGTGAGGGACAATGACTGTGGGGGTTTCACTCAGTGAATTAT
TCCTGGCATTTGGTTCCTACTTCAGGGCCATCAATTGATATT----ATCCCTCACACTTT
CATCGACGCTTG---CATAAGTTAATG-----GTGGAAAACATAAGCGGGAG--CAACCC
CCATGCCGAGCGTTCTTTCCATCGGGCATCTGGTTCCTTTTTTCTTCTTTTCCTTTCAA-
TAGACATTTCACAGTGAACGCGATCTAACTGAGAAAGGTGGAACACACCCTAGGAC----
----TCCCCGGATTATA------GCTGAATGTTGGAAAGACTTTCTAA------------
AAAG------AGTAGCATATTAGGTTATCATGAGCATAATTGAGGATATTTACCAGTAAT
ATATCTAAGTGTCCCTCTCTCGGCTTTTTAGCGTTAAACCCCCCTACCCCCCT--AAACT
GCTAGATTATCTAACACTCCTGTAAACCC---CCCGGAACCA---GGAAAATCTCTAGTA
GTTTTTTTATGGCCAAAAAATAGG
>H001_NC_38 | population:North_Atlantic
------TAAGGGGTATGCAAACCATACTACTAAAAATCCAAACGAATA-TGAAATTAAGA
TGAAAGAAATTTAAGATCTAACAGCAAAATTCACTGGCAAATATATACCTTTACCCAACA
TCCCGTTAAATCAAGCATTAATGCGCAGTAAGAGCCTACCTACAAGTCCATATCTTAATG
CCAACGGTTATTG---AAGGTGAGGGACAATGACTGTGGGGGTTTCACTCAGTGAATTAT
TCCTGGCATTTGGTTCCTACTTCAGGGCCATCAATTGATATT----ATCCCTCACACTTT
CATCGACGCTTG---CATAAGTTAATG-----GTGGAAAACATAAGCGGGAG--CAACCC
CCATGCCGAGCGTTCTTTCCATCGGGCATCTGGTTCCTTTTTTCTTCTTTTCCTTTCAA-
TAGACATTTCACAGTGAACGCGATCTAACTGAGAAAGGTGGAACACACCCTAGGAC----
----TCCCCGGATTATA------GCTGAATGTTGGAAAGACTTTCTAA------------
AAAG------AGTAGCATATTAGGTTATCATGAGCATAATTGAGGATATTTACCAGTAAT
ATATCTAAGTGTCCCTCTCTCGGCTTTTTAGCGTTAAACCCCCCTACCCCCCT--AAACT
GCTAGATTATCTAACACTCCTGTAAACCC---CCCGGAACCA---GGAAAATCTCTAGTA
GTTTTTTTATGGCCAAAAAATAGG
>H001_NC_39 | population:North_Atlantic
------TAAGGGGTATGCAAACCATACTACTAAAAATCCAAACGAATA-TGAAATTAAGA
TGAAAGAAATTTAAGATCTAACAGCAAAATTCACTGGCAAATATATACCTTTACCCAACA
TCCCGTTAAATCAAGCATTAATGCGCAGTAAGAGCCTACCTACAAGTCCATATCTTAATG
CCAACGGTTATTG---AAGGTGAGGGACAATGACTGTGGGGGTTTCACTCAGTGAATTAT
TCCTGGCATTTGGTTCCTACTTCAGGGCCATCAATTGATATT----ATCCCTCACACTTT
CATCGACGCTTG---CATAAGTTAATG-----GTGGAAAACATAAGCGGGAG--CAACCC
CCATGCCGAGCGTTCTTTCCATCGGGCATCTGGTTCCTTTTTTCTTCTTTTCCTTTCAA-
TAGACATTTCACAGTGAACGCGATCTAACTGAGAAAGGTGGAACACACCCTAGGAC----
----TCCCCGGATTATA------GCTGAATGTTGGAAAGACTTTCTAA------------
AAAG------AGTAGCATATTAGGTTATCATGAGCATAATTGAGGATATTTACCAGTAAT
ATATCTAAGTGTCCCTCTCTCGGCTTTTTAGCGTTAAACCCCCCTACCCCCCT--AAACT
GCTAGATTATCTAACACTCCTGTAAACCC---CCCGGAACCA---GGAAAATCTCTAGTA
GTTTTTTTATGGCCAAAAAATAGG
>H001_NC_40 | population:North_Atlantic
------TAAGGGGTATGCAAACCATACTACTAAAAATCCAAACGAATA-TGAAATTAAGA
TGAAAGAAATTTAAGATCTAACAGCAAAATTCACTGGCAAATATATACCTTTACCCAACA
TCCCGTTAAATCAAGCATTAATGCGCAGTAAGAGCCTACCTACAAGTCCATATCTTAATG
CCAACGGTTATTG---AAGGTGAGGGACAATGACTGTGGGGGTTTCACTCAGTGAATTAT
TCCTGGCATTTGGTTCCTACTTCAGGGCCATCAATTGATATT----ATCCCTCACACTTT
CATCGACGCTTG---CATAAGTTAATG-----GTGGAAAACATAAGCGGGAG--CAACCC
CCATGCCGAGCGTTCTTTCCATCGGGCATCTGGTTCCTTTTTTCTTCTTTTCCTTTCAA-
TAGACATTTCACAGTGAACGCGATCTAACTGAGAAAGGTGGAACACACCCTAGGAC----
----TCCCCGGATTATA------GCTGAATGTTGGAAAGACTTTCTAA------------
AAAG------AGTAGCATATTAGGTTATCATGAGCATAATTGAGGATATTTACCAGTAAT
ATATCTAAGTGTCCCTCTCTCGGCTTTTTAGCGTTAAACCCCCCTACCCCCCT--AAACT
GCTAGATTATCTAACACTCCTGTAAACCC---CCCGGAACCA---GGAAAATCTCTAGTA
GTTTTTTTATGGCCAAAAAATAGG
>H001_NC_41 | population:North_Atlantic
------TAAGGGGTATGCAAACCATACTACTAAAAATCCAAACGAATA-TGAAATTAAGA
TGAAAGAAATTTAAGATCTAACAGCAAAATTCACTGGCAAATATATACCTTTACCCAACA
TCCCGTTAAATCAAGCATTAATGCGCAGTAAGAGCCTACCTACAAGTCCATATCTTAATG
CCAACGGTTATTG---AAGGTGAGGGACAATGACTGTGGGGGTTTCACTCAGTGAATTAT
TCCTGGCATTTGGTTCCTACTTCAGGGCCATCAATTGATATT----ATCCCTCACACTTT
CATCGACGCTTG---CATAAGTTAATG-----GTGGAAAACATAAGCGGGAG--CAACCC
CCATGCCGAGCGTTCTTTCCATCGGGCATCTGGTTCCTTTTTTCTTCTTTTCCTTTCAA-
TAGACATTTCACAGTGAACGCGATCTAACTGAGAAAGGTGGAACACACCCTAGGAC----
----TCCCCGGATTATA------GCTGAATGTTGGAAAGACTTTCTAA------------
AAAG------AGTAGCATATTAGGTTATCATGAGCATAATTGAGGATATTTACCAGTAAT
ATATCTAAGTGTCCCTCTCTCGGCTTTTTAGCGTTAAACCCCCCTACCCCCCT--AAACT
GCTAGATTATCTAACACTCCTGTAAACCC---CCCGGAACCA---GGAAAATCTCTAGTA
GTTTTTTTATGGCCAAAAAATAGG
>H001_NC_42 | population:North_Atlantic
------TAAGGGGTATGCAAACCATACTACTAAAAATCCAAACGAATA-TGAAATTAAGA
TGAAAGAAATTTAAGATCTAACAGCAAAATTCACTGGCAAATATATACCTTTACCCAACA
TCCCGTTAAATCAAGCATTAATGCGCAGTAAGAGCCTACCTACAAGTCCATATCTTAATG
CCAACGGTTATTG---AAGGTGAGGGACAATGACTGTGGGGGTTTCACTCAGTGAATTAT
TCCTGGCATTTGGTTCCTACTTCAGGGCCATCAATTGATATT----ATCCCTCACACTTT
CATCGACGCTTG---CATAAGTTAATG-----GTGGAAAACATAAGCGGGAG--CAACCC
CCATGCCGAGCGTTCTTTCCATCGGGCATCTGGTTCCTTTTTTCTTCTTTTCCTTTCAA-
TAGACATTTCACAGTGAACGCGATCTAACTGAGAAAGGTGGAACACACCCTAGGAC----
----TCCCCGGATTATA------GCTGAATGTTGGAAAGACTTTCTAA------------
AAAG------AGTAGCATATTAGGTTATCATGAGCATAATTGAGGATATTTACCAGTAAT
ATATCTAAGTGTCCCTCTCTCGGCTTTTTAGCGTTAAACCCCCCTACCCCCCT--AAACT
GCTAGATTATCTAACACTCCTGTAAACCC---CCCGGAACCA---GGAAAATCTCTAGTA
GTTTTTTTATGGCCAAAAAATAGG
>H001_NC_43 | population:North_Atlantic
------TAAGGGGTATGCAAACCATACTACTAAAAATCCAAACGAATA-TGAAATTAAGA
TGAAAGAAATTTAAGATCTAACAGCAAAATTCACTGGCAAATATATACCTTTACCCAACA
TCCCGTTAAATCAAGCATTAATGCGCAGTAAGAGCCTACCTACAAGTCCATATCTTAATG
CCAACGGTTATTG---AAGGTGAGGGACAATGACTGTGGGGGTTTCACTCAGTGAATTAT
TCCTGGCATTTGGTTCCTACTTCAGGGCCATCAATTGATATT----ATCCCTCACACTTT
CATCGACGCTTG---CATAAGTTAATG-----GTGGAAAACATAAGCGGGAG--CAACCC
CCATGCCGAGCGTTCTTTCCATCGGGCATCTGGTTCCTTTTTTCTTCTTTTCCTTTCAA-
TAGACATTTCACAGTGAACGCGATCTAACTGAGAAAGGTGGAACACACCCTAGGAC----
----TCCCCGGATTATA------GCTGAATGTTGGAAAGACTTTCTAA------------
AAAG------AGTAGCATATTAGGTTATCATGAGCATAATTGAGGATATTTACCAGTAAT
ATATCTAAGTGTCCCTCTCTCGGCTTTTTAGCGTTAAACCCCCCTACCCCCCT--AAACT
GCTAGATTATCTAACACTCCTGTAAACCC---CCCGGAACCA---GGAAAATCTCTAGTA
GTTTTTTTATGGCCAAAAAATAGG
>H001_NC_44 | population:North_Atlantic
------TAAGGGGTATGCAAACCATACTACTAAAAATCCAAACGAATA-TGAAATTAAGA
TGAAAGAAATTTAAGATCTAACAGCAAAATTCACTGGCAAATATATACCTTTACCCAACA
TCCCGTTAAATCAAGCATTAATGCGCAGTAAGAGCCTACCTACAAGTCCATATCTTAATG
CCAACGGTTATTG---AAGGTGAGGGACAATGACTGTGGGGGTTTCACTCAGTGAATTAT
TCCTGGCATTTGGTTCCTACTTCAGGGCCATCAATTGATATT----ATCCCTCACACTTT
CATCGACGCTTG---CATAAGTTAATG-----GTGGAAAACATAAGCGGGAG--CAACCC
CCATGCCGAGCGTTCTTTCCATCGGGCATCTGGTTCCTTTTTTCTTCTTTTCCTTTCAA-
TAGACATTTCACAGTGAACGCGATCTAACTGAGAAAGGTGGAACACACCCTAGGAC----
----TCCCCGGATTATA------GCTGAATGTTGGAAAGACTTTCTAA------------
AAAG------AGTAGCATATTAGGTTATCATGAGCATAATTGAGGATATTTACCAGTAAT
ATATCTAAGTGTCCCTCTCTCGGCTTTTTAGCGTTAAACCCCCCTACCCCCCT--AAACT
GCTAGATTATCTAACACTCCTGTAAACCC---CCCGGAACCA---GGAAAATCTCTAGTA
GTTTTTTTATGGCCAAAAAATAGG
>H001_NC_45 | population:North_Atlantic
------TAAGGGGTATGCAAACCATACTACTAAAAATCCAAACGAATA-TGAAATTAAGA
TGAAAGAAATTTAAGATCTAACAGCAAAATTCACTGGCAAATATATACCTTTACCCAACA
TCCCGTTAAATCAAGCATTAATGCGCAGTAAGAGCCTACCTACAAGTCCATATCTTAATG
CCAACGGTTATTG---AAGGTGAGGGACAATGACTGTGGGGGTTTCACTCAGTGAATTAT
TCCTGGCATTTGGTTCCTACTTCAGGGCCATCAATTGATATT----ATCCCTCACACTTT
CATCGACGCTTG---CATAAGTTAATG-----GTGGAAAACATAAGCGGGAG--CAACCC
CCATGCCGAGCGTTCTTTCCATCGGGCATCTGGTTCCTTTTTTCTTCTTTTCCTTTCAA-
TAGACATTTCACAGTGAACGCGATCTAACTGAGAAAGGTGGAACACACCCTAGGAC----
----TCCCCGGATTATA------GCTGAATGTTGGAAAGACTTTCTAA------------
AAAG------AGTAGCATATTAGGTTATCATGAGCATAATTGAGGATATTTACCAGTAAT
ATATCTAAGTGTCCCTCTCTCGGCTTTTTAGCGTTAAACCCCCCTACCCCCCT--AAACT
GCTAGATTATCTAACACTCCTGTAAACCC---CCCGGAACCA---GGAAAATCTCTAGTA
GTTTTTTTATGGCCAAAAAATAGG
>H001_NC_46 | population:North_Atlantic
------TAAGGGGTATGCAAACCATACTACTAAAAATCCAAACGAATA-TGAAATTAAGA
TGAAAGAAATTTAAGATCTAACAGCAAAATTCACTGGCAAATATATACCTTTACCCAACA
TCCCGTTAAATCAAGCATTAATGCGCAGTAAGAGCCTACCTACAAGTCCATATCTTAATG
CCAACGGTTATTG---AAGGTGAGGGACAATGACTGTGGGGGTTTCACTCAGTGAATTAT
TCCTGGCATTTGGTTCCTACTTCAGGGCCATCAATTGATATT----ATCCCTCACACTTT
CATCGACGCTTG---CATAAGTTAATG-----GTGGAAAACATAAGCGGGAG--CAACCC
CCATGCCGAGCGTTCTTTCCATCGGGCATCTGGTTCCTTTTTTCTTCTTTTCCTTTCAA-
TAGACATTTCACAGTGAACGCGATCTAACTGAGAAAGGTGGAACACACCCTAGGAC----
----TCCCCGGATTATA------GCTGAATGTTGGAAAGACTTTCTAA------------
AAAG------AGTAGCATATTAGGTTATCATGAGCATAATTGAGGATATTTACCAGTAAT
ATATCTAAGTGTCCCTCTCTCGGCTTTTTAGCGTTAAACCCCCCTACCCCCCT--AAACT
GCTAGATTATCTAACACTCCTGTAAACCC---CCCGGAACCA---GGAAAATCTCTAGTA
GTTTTTTTATGGCCAAAAAATAGG
>H001_NC_47 | population:North_Atlantic
------TAAGGGGTATGCAAACCATACTACTAAAAATCCAAACGAATA-TGAAATTAAGA
TGAAAGAAATTTAAGATCTAACAGCAAAATTCACTGGCAAATATATACCTTTACCCAACA
TCCCGTTAAATCAAGCATTAATGCGCAGTAAGAGCCTACCTACAAGTCCATATCTTAATG
CCAACGGTTATTG---AAGGTGAGGGACAATGACTGTGGGGGTTTCACTCAGTGAATTAT
TCCTGGCATTTGGTTCCTACTTCAGGGCCATCAATTGATATT----ATCCCTCACACTTT
CATCGACGCTTG---CATAAGTTAATG-----GTGGAAAACATAAGCGGGAG--CAACCC
CCATGCCGAGCGTTCTTTCCATCGGGCATCTGGTTCCTTTTTTCTTCTTTTCCTTTCAA-
TAGACATTTCACAGTGAACGCGATCTAACTGAGAAAGGTGGAACACACCCTAGGAC----
----TCCCCGGATTATA------GCTGAATGTTGGAAAGACTTTCTAA------------
AAAG------AGTAGCATATTAGGTTATCATGAGCATAATTGAGGATATTTACCAGTAAT
ATATCTAAGTGTCCCTCTCTCGGCTTTTTAGCGTTAAACCCCCCTACCCCCCT--AAACT
GCTAGATTATCTAACACTCCTGTAAACCC---CCCGGAACCA---GGAAAATCTCTAGTA
GTTTTTTTATGGCCAAAAAATAGG
>H001_NC_48 | population:North_Atlantic
------TAAGGGGTATGCAAACCATACTACTAAAAATCCAAACGAATA-TGAAATTAAGA
TGAAAGAAATTTAAGATCTAACAGCAAAATTCACTGGCAAATATATACCTTTACCCAACA
TCCCGTTAAATCAAGCATTAATGCGCAGTAAGAGCCTACCTACAAGTCCATATCTTAATG
CCAACGGTTATTG---AAGGTGAGGGACAATGACTGTGGGGGTTTCACTCAGTGAATTAT
TCCTGGCATTTGGTTCCTACTTCAGGGCCATCAATTGATATT----ATCCCTCACACTTT
CATCGACGCTTG---CATAAGTTAATG-----GTGGAAAACATAAGCGGGAG--CAACCC
CCATGCCGAGCGTTCTTTCCATCGGGCATCTGGTTCCTTTTTTCTTCTTTTCCTTTCAA-
TAGACATTTCACAGTGAACGCGATCTAACTGAGAAAGGTGGAACACACCCTAGGAC----
----TCCCCGGATTATA------GCTGAATGTTGGAAAGACTTTCTAA------------
AAAG------AGTAGCATATTAGGTTATCATGAGCATAATTGAGGATATTTACCAGTAAT
ATATCTAAGTGTCCCTCTCTCGGCTTTTTAGCGTTAAACCCCCCTACCCCCCT--AAACT
GCTAGATTATCTAACACTCCTGTAAACCC---CCCGGAACCA---GGAAAATCTCTAGTA
GTTTTTTTATGGCCAAAAAATAGG
>H001_NC_50 | population:North_Atlantic
------TAAGGGGTATGCAAACCATACTACTAAAAATCCAAACGAATA-TGAAATTAAGA
TGAAAGAAATTTAAGATCTAACAGCAAAATTCACTGGCAAATATATACCTTTACCCAACA
TCCCGTTAAATCAAGCATTAATGCGCAGTAAGAGCCTACCTACAAGTCCATATCTTAATG
CCAACGGTTATTG---AAGGTGAGGGACAATGACTGTGGGGGTTTCACTCAGTGAATTAT
TCCTGGCATTTGGTTCCTACTTCAGGGCCATCAATTGATATT----ATCCCTCACACTTT
CATCGACGCTTG---CATAAGTTAATG-----GTGGAAAACATAAGCGGGAG--CAACCC
CCATGCCGAGCGTTCTTTCCATCGGGCATCTGGTTCCTTTTTTCTTCTTTTCCTTTCAA-
TAGACATTTCACAGTGAACGCGATCTAACTGAGAAAGGTGGAACACACCCTAGGAC----
----TCCCCGGATTATA------GCTGAATGTTGGAAAGACTTTCTAA------------
AAAG------AGTAGCATATTAGGTTATCATGAGCATAATTGAGGATATTTACCAGTAAT
ATATCTAAGTGTCCCTCTCTCGGCTTTTTAGCGTTAAACCCCCCTACCCCCCT--AAACT
GCTAGATTATCTAACACTCCTGTAAACCC---CCCGGAACCA---GGAAAATCTCTAGTA
GTTTTTTTATGGCCAAAAAATAGG
>H001_NC_51 | population:North_Atlantic
------TAAGGGGTATGCAAACCATACTACTAAAAATCCAAACGAATA-TGAAATTAAGA
TGAAAGAAATTTAAGATCTAACAGCAAAATTCACTGGCAAATATATACCTTTACCCAACA
TCCCGTTAAATCAAGCATTAATGCGCAGTAAGAGCCTACCTACAAGTCCATATCTTAATG
CCAACGGTTATTG---AAGGTGAGGGACAATGACTGTGGGGGTTTCACTCAGTGAATTAT
TCCTGGCATTTGGTTCCTACTTCAGGGCCATCAATTGATATT----ATCCCTCACACTTT
CATCGACGCTTG---CATAAGTTAATG-----GTGGAAAACATAAGCGGGAG--CAACCC
CCATGCCGAGCGTTCTTTCCATCGGGCATCTGGTTCCTTTTTTCTTCTTTTCCTTTCAA-
TAGACATTTCACAGTGAACGCGATCTAACTGAGAAAGGTGGAACACACCCTAGGAC----
----TCCCCGGATTATA------GCTGAATGTTGGAAAGACTTTCTAA------------
AAAG------AGTAGCATATTAGGTTATCATGAGCATAATTGAGGATATTTACCAGTAAT
ATATCTAAGTGTCCCTCTCTCGGCTTTTTAGCGTTAAACCCCCCTACCCCCCT--AAACT
GCTAGATTATCTAACACTCCTGTAAACCC---CCCGGAACCA---GGAAAATCTCTAGTA
GTTTTTTTATGGCCAAAAAATAGG
>H001_NC_52 | population:North_Atlantic
------TAAGGGGTATGCAAACCATACTACTAAAAATCCAAACGAATA-TGAAATTAAGA
TGAAAGAAATTTAAGATCTAACAGCAAAATTCACTGGCAAATATATACCTTTACCCAACA
TCCCGTTAAATCAAGCATTAATGCGCAGTAAGAGCCTACCTACAAGTCCATATCTTAATG
CCAACGGTTATTG---AAGGTGAGGGACAATGACTGTGGGGGTTTCACTCAGTGAATTAT
TCCTGGCATTTGGTTCCTACTTCAGGGCCATCAATTGATATT----ATCCCTCACACTTT
CATCGACGCTTG---CATAAGTTAATG-----GTGGAAAACATAAGCGGGAG--CAACCC
CCATGCCGAGCGTTCTTTCCATCGGGCATCTGGTTCCTTTTTTCTTCTTTTCCTTTCAA-
TAGACATTTCACAGTGAACGCGATCTAACTGAGAAAGGTGGAACACACCCTAGGAC----
----TCCCCGGATTATA------GCTGAATGTTGGAAAGACTTTCTAA------------
AAAG------AGTAGCATATTAGGTTATCATGAGCATAATTGAGGATATTTACCAGTAAT
ATATCTAAGTGTCCCTCTCTCGGCTTTTTAGCGTTAAACCCCCCTACCCCCCT--AAACT
GCTAGATTATCTAACACTCCTGTAAACCC---CCCGGAACCA---GGAAAATCTCTAGTA
GTTTTTTTATGGCCAAAAAATAGG
>H001_NC_53 | population:North_Atlantic
------TAAGGGGTATGCAAACCATACTACTAAAAATCCAAACGAATA-TGAAATTAAGA
TGAAAGAAATTTAAGATCTAACAGCAAAATTCACTGGCAAATATATACCTTTACCCAACA
TCCCGTTAAATCAAGCATTAATGCGCAGTAAGAGCCTACCTACAAGTCCATATCTTAATG
CCAACGGTTATTG---AAGGTGAGGGACAATGACTGTGGGGGTTTCACTCAGTGAATTAT
TCCTGGCATTTGGTTCCTACTTCAGGGCCATCAATTGATATT----ATCCCTCACACTTT
CATCGACGCTTG---CATAAGTTAATG-----GTGGAAAACATAAGCGGGAG--CAACCC
CCATGCCGAGCGTTCTTTCCATCGGGCATCTGGTTCCTTTTTTCTTCTTTTCCTTTCAA-
TAGACATTTCACAGTGAACGCGATCTAACTGAGAAAGGTGGAACACACCCTAGGAC----
----TCCCCGGATTATA------GCTGAATGTTGGAAAGACTTTCTAA------------
AAAG------AGTAGCATATTAGGTTATCATGAGCATAATTGAGGATATTTACCAGTAAT
ATATCTAAGTGTCCCTCTCTCGGCTTTTTAGCGTTAAACCCCCCTACCCCCCT--AAACT
GCTAGATTATCTAACACTCCTGTAAACCC---CCCGGAACCA---GGAAAATCTCTAGTA
GTTTTTTTATGGCCAAAAAATAGG
>H001_NC_54 | population:North_Atlantic
------TAAGGGGTATGCAAACCATACTACTAAAAATCCAAACGAATA-TGAAATTAAGA
TGAAAGAAATTTAAGATCTAACAGCAAAATTCACTGGCAAATATATACCTTTACCCAACA
TCCCGTTAAATCAAGCATTAATGCGCAGTAAGAGCCTACCTACAAGTCCATATCTTAATG
CCAACGGTTATTG---AAGGTGAGGGACAATGACTGTGGGGGTTTCACTCAGTGAATTAT
TCCTGGCATTTGGTTCCTACTTCAGGGCCATCAATTGATATT----ATCCCTCACACTTT
CATCGACGCTTG---CATAAGTTAATG-----GTGGAAAACATAAGCGGGAG--CAACCC
CCATGCCGAGCGTTCTTTCCATCGGGCATCTGGTTCCTTTTTTCTTCTTTTCCTTTCAA-
TAGACATTTCACAGTGAACGCGATCTAACTGAGAAAGGTGGAACACACCCTAGGAC----
----TCCCCGGATTATA------GCTGAATGTTGGAAAGACTTTCTAA------------
AAAG------AGTAGCATATTAGGTTATCATGAGCATAATTGAGGATATTTACCAGTAAT
ATATCTAAGTGTCCCTCTCTCGGCTTTTTAGCGTTAAACCCCCCTACCCCCCT--AAACT
GCTAGATTATCTAACACTCCTGTAAACCC---CCCGGAACCA---GGAAAATCTCTAGTA
GTTTTTTTATGGCCAAAAAATAGG
>H001_NC_55 | population:North_Atlantic
------TAAGGGGTATGCAAACCATACTACTAAAAATCCAAACGAATA-TGAAATTAAGA
TGAAAGAAATTTAAGATCTAACAGCAAAATTCACTGGCAAATATATACCTTTACCCAACA
TCCCGTTAAATCAAGCATTAATGCGCAGTAAGAGCCTACCTACAAGTCCATATCTTAATG
CCAACGGTTATTG---AAGGTGAGGGACAATGACTGTGGGGGTTTCACTCAGTGAATTAT
TCCTGGCATTTGGTTCCTACTTCAGGGCCATCAATTGATATT----ATCCCTCACACTTT
CATCGACGCTTG---CATAAGTTAATG-----GTGGAAAACATAAGCGGGAG--CAACCC
CCATGCCGAGCGTTCTTTCCATCGGGCATCTGGTTCCTTTTTTCTTCTTTTCCTTTCAA-
TAGACATTTCACAGTGAACGCGATCTAACTGAGAAAGGTGGAACACACCCTAGGAC----
----TCCCCGGATTATA------GCTGAATGTTGGAAAGACTTTCTAA------------
AAAG------AGTAGCATATTAGGTTATCATGAGCATAATTGAGGATATTTACCAGTAAT
ATATCTAAGTGTCCCTCTCTCGGCTTTTTAGCGTTAAACCCCCCTACCCCCCT--AAACT
GCTAGATTATCTAACACTCCTGTAAACCC---CCCGGAACCA---GGAAAATCTCTAGTA
GTTTTTTTATGGCCAAAAAATAGG
>H001_NC_56 | population:North_Atlantic
------TAAGGGGTATGCAAACCATACTACTAAAAATCCAAACGAATA-TGAAATTAAGA
TGAAAGAAATTTAAGATCTAACAGCAAAATTCACTGGCAAATATATACCTTTACCCAACA
TCCCGTTAAATCAAGCATTAATGCGCAGTAAGAGCCTACCTACAAGTCCATATCTTAATG
CCAACGGTTATTG---AAGGTGAGGGACAATGACTGTGGGGGTTTCACTCAGTGAATTAT
TCCTGGCATTTGGTTCCTACTTCAGGGCCATCAATTGATATT----ATCCCTCACACTTT
CATCGACGCTTG---CATAAGTTAATG-----GTGGAAAACATAAGCGGGAG--CAACCC
CCATGCCGAGCGTTCTTTCCATCGGGCATCTGGTTCCTTTTTTCTTCTTTTCCTTTCAA-
TAGACATTTCACAGTGAACGCGATCTAACTGAGAAAGGTGGAACACACCCTAGGAC----
----TCCCCGGATTATA------GCTGAATGTTGGAAAGACTTTCTAA------------
AAAG------AGTAGCATATTAGGTTATCATGAGCATAATTGAGGATATTTACCAGTAAT
ATATCTAAGTGTCCCTCTCTCGGCTTTTTAGCGTTAAACCCCCCTACCCCCCT--AAACT
GCTAGATTATCTAACACTCCTGTAAACCC---CCCGGAACCA---GGAAAATCTCTAGTA
GTTTTTTTATGGCCAAAAAATAGG
>H001_NC_57 | population:North_Atlantic
------TAAGGGGTATGCAAACCATACTACTAAAAATCCAAACGAATA-TGAAATTAAGA
TGAAAGAAATTTAAGATCTAACAGCAAAATTCACTGGCAAATATATACCTTTACCCAACA
TCCCGTTAAATCAAGCATTAATGCGCAGTAAGAGCCTACCTACAAGTCCATATCTTAATG
CCAACGGTTATTG---AAGGTGAGGGACAATGACTGTGGGGGTTTCACTCAGTGAATTAT
TCCTGGCATTTGGTTCCTACTTCAGGGCCATCAATTGATATT----ATCCCTCACACTTT
CATCGACGCTTG---CATAAGTTAATG-----GTGGAAAACATAAGCGGGAG--CAACCC
CCATGCCGAGCGTTCTTTCCATCGGGCATCTGGTTCCTTTTTTCTTCTTTTCCTTTCAA-
TAGACATTTCACAGTGAACGCGATCTAACTGAGAAAGGTGGAACACACCCTAGGAC----
----TCCCCGGATTATA------GCTGAATGTTGGAAAGACTTTCTAA------------
AAAG------AGTAGCATATTAGGTTATCATGAGCATAATTGAGGATATTTACCAGTAAT
ATATCTAAGTGTCCCTCTCTCGGCTTTTTAGCGTTAAACCCCCCTACCCCCCT--AAACT
GCTAGATTATCTAACACTCCTGTAAACCC---CCCGGAACCA---GGAAAATCTCTAGTA
GTTTTTTTATGGCCAAAAAATAGG
>H001_NC_58 | population:North_Atlantic
------TAAGGGGTATGCAAACCATACTACTAAAAATCCAAACGAATA-TGAAATTAAGA
TGAAAGAAATTTAAGATCTAACAGCAAAATTCACTGGCAAATATATACCTTTACCCAACA
TCCCGTTAAATCAAGCATTAATGCGCAGTAAGAGCCTACCTACAAGTCCATATCTTAATG
CCAACGGTTATTG---AAGGTGAGGGACAATGACTGTGGGGGTTTCACTCAGTGAATTAT
TCCTGGCATTTGGTTCCTACTTCAGGGCCATCAATTGATATT----ATCCCTCACACTTT
CATCGACGCTTG---CATAAGTTAATG-----GTGGAAAACATAAGCGGGAG--CAACCC
CCATGCCGAGCGTTCTTTCCATCGGGCATCTGGTTCCTTTTTTCTTCTTTTCCTTTCAA-
TAGACATTTCACAGTGAACGCGATCTAACTGAGAAAGGTGGAACACACCCTAGGAC----
----TCCCCGGATTATA------GCTGAATGTTGGAAAGACTTTCTAA------------
AAAG------AGTAGCATATTAGGTTATCATGAGCATAATTGAGGATATTTACCAGTAAT
ATATCTAAGTGTCCCTCTCTCGGCTTTTTAGCGTTAAACCCCCCTACCCCCCT--AAACT
GCTAGATTATCTAACACTCCTGTAAACCC---CCCGGAACCA---GGAAAATCTCTAGTA
GTTTTTTTATGGCCAAAAAATAGG
>H001_NC_59 | population:North_Atlantic
------TAAGGGGTATGCAAACCATACTACTAAAAATCCAAACGAATA-TGAAATTAAGA
TGAAAGAAATTTAAGATCTAACAGCAAAATTCACTGGCAAATATATACCTTTACCCAACA
TCCCGTTAAATCAAGCATTAATGCGCAGTAAGAGCCTACCTACAAGTCCATATCTTAATG
CCAACGGTTATTG---AAGGTGAGGGACAATGACTGTGGGGGTTTCACTCAGTGAATTAT
TCCTGGCATTTGGTTCCTACTTCAGGGCCATCAATTGATATT----ATCCCTCACACTTT
CATCGACGCTTG---CATAAGTTAATG-----GTGGAAAACATAAGCGGGAG--CAACCC
CCATGCCGAGCGTTCTTTCCATCGGGCATCTGGTTCCTTTTTTCTTCTTTTCCTTTCAA-
TAGACATTTCACAGTGAACGCGATCTAACTGAGAAAGGTGGAACACACCCTAGGAC----
----TCCCCGGATTATA------GCTGAATGTTGGAAAGACTTTCTAA------------
AAAG------AGTAGCATATTAGGTTATCATGAGCATAATTGAGGATATTTACCAGTAAT
ATATCTAAGTGTCCCTCTCTCGGCTTTTTAGCGTTAAACCCCCCTACCCCCCT--AAACT
GCTAGATTATCTAACACTCCTGTAAACCC---CCCGGAACCA---GGAAAATCTCTAGTA
GTTTTTTTATGGCCAAAAAATAGG
>H001_NC_60 | population:North_Atlantic
------TAAGGGGTATGCAAACCATACTACTAAAAATCCAAACGAATA-TGAAATTAAGA
TGAAAGAAATTTAAGATCTAACAGCAAAATTCACTGGCAAATATATACCTTTACCCAACA
TCCCGTTAAATCAAGCATTAATGCGCAGTAAGAGCCTACCTACAAGTCCATATCTTAATG
CCAACGGTTATTG---AAGGTGAGGGACAATGACTGTGGGGGTTTCACTCAGTGAATTAT
TCCTGGCATTTGGTTCCTACTTCAGGGCCATCAATTGATATT----ATCCCTCACACTTT
CATCGACGCTTG---CATAAGTTAATG-----GTGGAAAACATAAGCGGGAG--CAACCC
CCATGCCGAGCGTTCTTTCCATCGGGCATCTGGTTCCTTTTTTCTTCTTTTCCTTTCAA-
TAGACATTTCACAGTGAACGCGATCTAACTGAGAAAGGTGGAACACACCCTAGGAC----
----TCCCCGGATTATA------GCTGAATGTTGGAAAGACTTTCTAA------------
AAAG------AGTAGCATATTAGGTTATCATGAGCATAATTGAGGATATTTACCAGTAAT
ATATCTAAGTGTCCCTCTCTCGGCTTTTTAGCGTTAAACCCCCCTACCCCCCT--AAACT
GCTAGATTATCTAACACTCCTGTAAACCC---CCCGGAACCA---GGAAAATCTCTAGTA
GTTTTTTTATGGCCAAAAAATAGG
>H001_NC_62 | population:North_Atlantic
------TAAGGGGTATGCAAACCATACTACTAAAAATCCAAACGAATA-TGAAATTAAGA
TGAAAGAAATTTAAGATCTAACAGCAAAATTCACTGGCAAATATATACCTTTACCCAACA
TCCCGTTAAATCAAGCATTAATGCGCAGTAAGAGCCTACCTACAAGTCCATATCTTAATG
CCAACGGTTATTG---AAGGTGAGGGACAATGACTGTGGGGGTTTCACTCAGTGAATTAT
TCCTGGCATTTGGTTCCTACTTCAGGGCCATCAATTGATATT----ATCCCTCACACTTT
CATCGACGCTTG---CATAAGTTAATG-----GTGGAAAACATAAGCGGGAG--CAACCC
CCATGCCGAGCGTTCTTTCCATCGGGCATCTGGTTCCTTTTTTCTTCTTTTCCTTTCAA-
TAGACATTTCACAGTGAACGCGATCTAACTGAGAAAGGTGGAACACACCCTAGGAC----
----TCCCCGGATTATA------GCTGAATGTTGGAAAGACTTTCTAA------------
AAAG------AGTAGCATATTAGGTTATCATGAGCATAATTGAGGATATTTACCAGTAAT
ATATCTAAGTGTCCCTCTCTCGGCTTTTTAGCGTTAAACCCCCCTACCCCCCT--AAACT
GCTAGATTATCTAACACTCCTGTAAACCC---CCCGGAACCA---GGAAAATCTCTAGTA
GTTTTTTTATGGCCAAAAAATAGG
>H001_NC_63 | population:North_Atlantic
------TAAGGGGTATGCAAACCATACTACTAAAAATCCAAACGAATA-TGAAATTAAGA
TGAAAGAAATTTAAGATCTAACAGCAAAATTCACTGGCAAATATATACCTTTACCCAACA
TCCCGTTAAATCAAGCATTAATGCGCAGTAAGAGCCTACCTACAAGTCCATATCTTAATG
CCAACGGTTATTG---AAGGTGAGGGACAATGACTGTGGGGGTTTCACTCAGTGAATTAT
TCCTGGCATTTGGTTCCTACTTCAGGGCCATCAATTGATATT----ATCCCTCACACTTT
CATCGACGCTTG---CATAAGTTAATG-----GTGGAAAACATAAGCGGGAG--CAACCC
CCATGCCGAGCGTTCTTTCCATCGGGCATCTGGTTCCTTTTTTCTTCTTTTCCTTTCAA-
TAGACATTTCACAGTGAACGCGATCTAACTGAGAAAGGTGGAACACACCCTAGGAC----
----TCCCCGGATTATA------GCTGAATGTTGGAAAGACTTTCTAA------------
AAAG------AGTAGCATATTAGGTTATCATGAGCATAATTGAGGATATTTACCAGTAAT
ATATCTAAGTGTCCCTCTCTCGGCTTTTTAGCGTTAAACCCCCCTACCCCCCT--AAACT
GCTAGATTATCTAACACTCCTGTAAACCC---CCCGGAACCA---GGAAAATCTCTAGTA
GTTTTTTTATGGCCAAAAAATAGG
>H001_NC_64 | population:North_Atlantic
------TAAGGGGTATGCAAACCATACTACTAAAAATCCAAACGAATA-TGAAATTAAGA
TGAAAGAAATTTAAGATCTAACAGCAAAATTCACTGGCAAATATATACCTTTACCCAACA
TCCCGTTAAATCAAGCATTAATGCGCAGTAAGAGCCTACCTACAAGTCCATATCTTAATG
CCAACGGTTATTG---AAGGTGAGGGACAATGACTGTGGGGGTTTCACTCAGTGAATTAT
TCCTGGCATTTGGTTCCTACTTCAGGGCCATCAATTGATATT----ATCCCTCACACTTT
CATCGACGCTTG---CATAAGTTAATG-----GTGGAAAACATAAGCGGGAG--CAACCC
CCATGCCGAGCGTTCTTTCCATCGGGCATCTGGTTCCTTTTTTCTTCTTTTCCTTTCAA-
TAGACATTTCACAGTGAACGCGATCTAACTGAGAAAGGTGGAACACACCCTAGGAC----
----TCCCCGGATTATA------GCTGAATGTTGGAAAGACTTTCTAA------------
AAAG------AGTAGCATATTAGGTTATCATGAGCATAATTGAGGATATTTACCAGTAAT
ATATCTAAGTGTCCCTCTCTCGGCTTTTTAGCGTTAAACCCCCCTACCCCCCT--AAACT
GCTAGATTATCTAACACTCCTGTAAACCC---CCCGGAACCA---GGAAAATCTCTAGTA
GTTTTTTTATGGCCAAAAAATAGG
>H001_NC_65 | population:North_Atlantic
------TAAGGGGTATGCAAACCATACTACTAAAAATCCAAACGAATA-TGAAATTAAGA
TGAAAGAAATTTAAGATCTAACAGCAAAATTCACTGGCAAATATATACCTTTACCCAACA
TCCCGTTAAATCAAGCATTAATGCGCAGTAAGAGCCTACCTACAAGTCCATATCTTAATG
CCAACGGTTATTG---AAGGTGAGGGACAATGACTGTGGGGGTTTCACTCAGTGAATTAT
TCCTGGCATTTGGTTCCTACTTCAGGGCCATCAATTGATATT----ATCCCTCACACTTT
CATCGACGCTTG---CATAAGTTAATG-----GTGGAAAACATAAGCGGGAG--CAACCC
CCATGCCGAGCGTTCTTTCCATCGGGCATCTGGTTCCTTTTTTCTTCTTTTCCTTTCAA-
TAGACATTTCACAGTGAACGCGATCTAACTGAGAAAGGTGGAACACACCCTAGGAC----
----TCCCCGGATTATA------GCTGAATGTTGGAAAGACTTTCTAA------------
AAAG------AGTAGCATATTAGGTTATCATGAGCATAATTGAGGATATTTACCAGTAAT
ATATCTAAGTGTCCCTCTCTCGGCTTTTTAGCGTTAAACCCCCCTACCCCCCT--AAACT
GCTAGATTATCTAACACTCCTGTAAACCC---CCCGGAACCA---GGAAAATCTCTAGTA
GTTTTTTTATGGCCAAAAAATAGG
>H001_NC_66 | population:North_Atlantic
------TAAGGGGTATGCAAACCATACTACTAAAAATCCAAACGAATA-TGAAATTAAGA
TGAAAGAAATTTAAGATCTAACAGCAAAATTCACTGGCAAATATATACCTTTACCCAACA
TCCCGTTAAATCAAGCATTAATGCGCAGTAAGAGCCTACCTACAAGTCCATATCTTAATG
CCAACGGTTATTG---AAGGTGAGGGACAATGACTGTGGGGGTTTCACTCAGTGAATTAT
TCCTGGCATTTGGTTCCTACTTCAGGGCCATCAATTGATATT----ATCCCTCACACTTT
CATCGACGCTTG---CATAAGTTAATG-----GTGGAAAACATAAGCGGGAG--CAACCC
CCATGCCGAGCGTTCTTTCCATCGGGCATCTGGTTCCTTTTTTCTTCTTTTCCTTTCAA-
TAGACATTTCACAGTGAACGCGATCTAACTGAGAAAGGTGGAACACACCCTAGGAC----
----TCCCCGGATTATA------GCTGAATGTTGGAAAGACTTTCTAA------------
AAAG------AGTAGCATATTAGGTTATCATGAGCATAATTGAGGATATTTACCAGTAAT
ATATCTAAGTGTCCCTCTCTCGGCTTTTTAGCGTTAAACCCCCCTACCCCCCT--AAACT
GCTAGATTATCTAACACTCCTGTAAACCC---CCCGGAACCA---GGAAAATCTCTAGTA
GTTTTTTTATGGCCAAAAAATAGG
>H001_NC_67 | population:North_Atlantic
------TAAGGGGTATGCAAACCATACTACTAAAAATCCAAACGAATA-TGAAATTAAGA
TGAAAGAAATTTAAGATCTAACAGCAAAATTCACTGGCAAATATATACCTTTACCCAACA
TCCCGTTAAATCAAGCATTAATGCGCAGTAAGAGCCTACCTACAAGTCCATATCTTAATG
CCAACGGTTATTG---AAGGTGAGGGACAATGACTGTGGGGGTTTCACTCAGTGAATTAT
TCCTGGCATTTGGTTCCTACTTCAGGGCCATCAATTGATATT----ATCCCTCACACTTT
CATCGACGCTTG---CATAAGTTAATG-----GTGGAAAACATAAGCGGGAG--CAACCC
CCATGCCGAGCGTTCTTTCCATCGGGCATCTGGTTCCTTTTTTCTTCTTTTCCTTTCAA-
TAGACATTTCACAGTGAACGCGATCTAACTGAGAAAGGTGGAACACACCCTAGGAC----
----TCCCCGGATTATA------GCTGAATGTTGGAAAGACTTTCTAA------------
AAAG------AGTAGCATATTAGGTTATCATGAGCATAATTGAGGATATTTACCAGTAAT
ATATCTAAGTGTCCCTCTCTCGGCTTTTTAGCGTTAAACCCCCCTACCCCCCT--AAACT
GCTAGATTATCTAACACTCCTGTAAACCC---CCCGGAACCA---GGAAAATCTCTAGTA
GTTTTTTTATGGCCAAAAAATAGG
>H001_NC_68 | population:North_Atlantic
------TAAGGGGTATGCAAACCATACTACTAAAAATCCAAACGAATA-TGAAATTAAGA
TGAAAGAAATTTAAGATCTAACAGCAAAATTCACTGGCAAATATATACCTTTACCCAACA
TCCCGTTAAATCAAGCATTAATGCGCAGTAAGAGCCTACCTACAAGTCCATATCTTAATG
CCAACGGTTATTG---AAGGTGAGGGACAATGACTGTGGGGGTTTCACTCAGTGAATTAT
TCCTGGCATTTGGTTCCTACTTCAGGGCCATCAATTGATATT----ATCCCTCACACTTT
CATCGACGCTTG---CATAAGTTAATG-----GTGGAAAACATAAGCGGGAG--CAACCC
CCATGCCGAGCGTTCTTTCCATCGGGCATCTGGTTCCTTTTTTCTTCTTTTCCTTTCAA-
TAGACATTTCACAGTGAACGCGATCTAACTGAGAAAGGTGGAACACACCCTAGGAC----
----TCCCCGGATTATA------GCTGAATGTTGGAAAGACTTTCTAA------------
AAAG------AGTAGCATATTAGGTTATCATGAGCATAATTGAGGATATTTACCAGTAAT
ATATCTAAGTGTCCCTCTCTCGGCTTTTTAGCGTTAAACCCCCCTACCCCCCT--AAACT
GCTAGATTATCTAACACTCCTGTAAACCC---CCCGGAACCA---GGAAAATCTCTAGTA
GTTTTTTTATGGCCAAAAAATAGG
>H001_NC_69 | population:North_Atlantic
------TAAGGGGTATGCAAACCATACTACTAAAAATCCAAACGAATA-TGAAATTAAGA
TGAAAGAAATTTAAGATCTAACAGCAAAATTCACTGGCAAATATATACCTTTACCCAACA
TCCCGTTAAATCAAGCATTAATGCGCAGTAAGAGCCTACCTACAAGTCCATATCTTAATG
CCAACGGTTATTG---AAGGTGAGGGACAATGACTGTGGGGGTTTCACTCAGTGAATTAT
TCCTGGCATTTGGTTCCTACTTCAGGGCCATCAATTGATATT----ATCCCTCACACTTT
CATCGACGCTTG---CATAAGTTAATG-----GTGGAAAACATAAGCGGGAG--CAACCC
CCATGCCGAGCGTTCTTTCCATCGGGCATCTGGTTCCTTTTTTCTTCTTTTCCTTTCAA-
TAGACATTTCACAGTGAACGCGATCTAACTGAGAAAGGTGGAACACACCCTAGGAC----
----TCCCCGGATTATA------GCTGAATGTTGGAAAGACTTTCTAA------------
AAAG------AGTAGCATATTAGGTTATCATGAGCATAATTGAGGATATTTACCAGTAAT
ATATCTAAGTGTCCCTCTCTCGGCTTTTTAGCGTTAAACCCCCCTACCCCCCT--AAACT
GCTAGATTATCTAACACTCCTGTAAACCC---CCCGGAACCA---GGAAAATCTCTAGTA
GTTTTTTTATGGCCAAAAAATAGG
>H001_NC_70 | population:North_Atlantic
------TAAGGGGTATGCAAACCATACTACTAAAAATCCAAACGAATA-TGAAATTAAGA
TGAAAGAAATTTAAGATCTAACAGCAAAATTCACTGGCAAATATATACCTTTACCCAACA
TCCCGTTAAATCAAGCATTAATGCGCAGTAAGAGCCTACCTACAAGTCCATATCTTAATG
CCAACGGTTATTG---AAGGTGAGGGACAATGACTGTGGGGGTTTCACTCAGTGAATTAT
TCCTGGCATTTGGTTCCTACTTCAGGGCCATCAATTGATATT----ATCCCTCACACTTT
CATCGACGCTTG---CATAAGTTAATG-----GTGGAAAACATAAGCGGGAG--CAACCC
CCATGCCGAGCGTTCTTTCCATCGGGCATCTGGTTCCTTTTTTCTTCTTTTCCTTTCAA-
TAGACATTTCACAGTGAACGCGATCTAACTGAGAAAGGTGGAACACACCCTAGGAC----
----TCCCCGGATTATA------GCTGAATGTTGGAAAGACTTTCTAA------------
AAAG------AGTAGCATATTAGGTTATCATGAGCATAATTGAGGATATTTACCAGTAAT
ATATCTAAGTGTCCCTCTCTCGGCTTTTTAGCGTTAAACCCCCCTACCCCCCT--AAACT
GCTAGATTATCTAACACTCCTGTAAACCC---CCCGGAACCA---GGAAAATCTCTAGTA
GTTTTTTTATGGCCAAAAAATAGG
>H001_NC_71 | population:North_Atlantic
------TAAGGGGTATGCAAACCATACTACTAAAAATCCAAACGAATA-TGAAATTAAGA
TGAAAGAAATTTAAGATCTAACAGCAAAATTCACTGGCAAATATATACCTTTACCCAACA
TCCCGTTAAATCAAGCATTAATGCGCAGTAAGAGCCTACCTACAAGTCCATATCTTAATG
CCAACGGTTATTG---AAGGTGAGGGACAATGACTGTGGGGGTTTCACTCAGTGAATTAT
TCCTGGCATTTGGTTCCTACTTCAGGGCCATCAATTGATATT----ATCCCTCACACTTT
CATCGACGCTTG---CATAAGTTAATG-----GTGGAAAACATAAGCGGGAG--CAACCC
CCATGCCGAGCGTTCTTTCCATCGGGCATCTGGTTCCTTTTTTCTTCTTTTCCTTTCAA-
TAGACATTTCACAGTGAACGCGATCTAACTGAGAAAGGTGGAACACACCCTAGGAC----
----TCCCCGGATTATA------GCTGAATGTTGGAAAGACTTTCTAA------------
AAAG------AGTAGCATATTAGGTTATCATGAGCATAATTGAGGATATTTACCAGTAAT
ATATCTAAGTGTCCCTCTCTCGGCTTTTTAGCGTTAAACCCCCCTACCCCCCT--AAACT
GCTAGATTATCTAACACTCCTGTAAACCC---CCCGGAACCA---GGAAAATCTCTAGTA
GTTTTTTTATGGCCAAAAAATAGG
>H001_NC_72 | population:North_Atlantic
------TAAGGGGTATGCAAACCATACTACTAAAAATCCAAACGAATA-TGAAATTAAGA
TGAAAGAAATTTAAGATCTAACAGCAAAATTCACTGGCAAATATATACCTTTACCCAACA
TCCCGTTAAATCAAGCATTAATGCGCAGTAAGAGCCTACCTACAAGTCCATATCTTAATG
CCAACGGTTATTG---AAGGTGAGGGACAATGACTGTGGGGGTTTCACTCAGTGAATTAT
TCCTGGCATTTGGTTCCTACTTCAGGGCCATCAATTGATATT----ATCCCTCACACTTT
CATCGACGCTTG---CATAAGTTAATG-----GTGGAAAACATAAGCGGGAG--CAACCC
CCATGCCGAGCGTTCTTTCCATCGGGCATCTGGTTCCTTTTTTCTTCTTTTCCTTTCAA-
TAGACATTTCACAGTGAACGCGATCTAACTGAGAAAGGTGGAACACACCCTAGGAC----
----TCCCCGGATTATA------GCTGAATGTTGGAAAGACTTTCTAA------------
AAAG------AGTAGCATATTAGGTTATCATGAGCATAATTGAGGATATTTACCAGTAAT
ATATCTAAGTGTCCCTCTCTCGGCTTTTTAGCGTTAAACCCCCCTACCCCCCT--AAACT
GCTAGATTATCTAACACTCCTGTAAACCC---CCCGGAACCA---GGAAAATCTCTAGTA
GTTTTTTTATGGCCAAAAAATAGG
>H001_NC_74 | population:North_Atlantic
------TAAGGGGTATGCAAACCATACTACTAAAAATCCAAACGAATA-TGAAATTAAGA
TGAAAGAAATTTAAGATCTAACAGCAAAATTCACTGGCAAATATATACCTTTACCCAACA
TCCCGTTAAATCAAGCATTAATGCGCAGTAAGAGCCTACCTACAAGTCCATATCTTAATG
CCAACGGTTATTG---AAGGTGAGGGACAATGACTGTGGGGGTTTCACTCAGTGAATTAT
TCCTGGCATTTGGTTCCTACTTCAGGGCCATCAATTGATATT----ATCCCTCACACTTT
CATCGACGCTTG---CATAAGTTAATG-----GTGGAAAACATAAGCGGGAG--CAACCC
CCATGCCGAGCGTTCTTTCCATCGGGCATCTGGTTCCTTTTTTCTTCTTTTCCTTTCAA-
TAGACATTTCACAGTGAACGCGATCTAACTGAGAAAGGTGGAACACACCCTAGGAC----
----TCCCCGGATTATA------GCTGAATGTTGGAAAGACTTTCTAA------------
AAAG------AGTAGCATATTAGGTTATCATGAGCATAATTGAGGATATTTACCAGTAAT
ATATCTAAGTGTCCCTCTCTCGGCTTTTTAGCGTTAAACCCCCCTACCCCCCT--AAACT
GCTAGATTATCTAACACTCCTGTAAACCC---CCCGGAACCA---GGAAAATCTCTAGTA
GTTTTTTTATGGCCAAAAAATAGG
>H001_NC_75 | population:North_Atlantic
------TAAGGGGTATGCAAACCATACTACTAAAAATCCAAACGAATA-TGAAATTAAGA
TGAAAGAAATTTAAGATCTAACAGCAAAATTCACTGGCAAATATATACCTTTACCCAACA
TCCCGTTAAATCAAGCATTAATGCGCAGTAAGAGCCTACCTACAAGTCCATATCTTAATG
CCAACGGTTATTG---AAGGTGAGGGACAATGACTGTGGGGGTTTCACTCAGTGAATTAT
TCCTGGCATTTGGTTCCTACTTCAGGGCCATCAATTGATATT----ATCCCTCACACTTT
CATCGACGCTTG---CATAAGTTAATG-----GTGGAAAACATAAGCGGGAG--CAACCC
CCATGCCGAGCGTTCTTTCCATCGGGCATCTGGTTCCTTTTTTCTTCTTTTCCTTTCAA-
TAGACATTTCACAGTGAACGCGATCTAACTGAGAAAGGTGGAACACACCCTAGGAC----
----TCCCCGGATTATA------GCTGAATGTTGGAAAGACTTTCTAA------------
AAAG------AGTAGCATATTAGGTTATCATGAGCATAATTGAGGATATTTACCAGTAAT
ATATCTAAGTGTCCCTCTCTCGGCTTTTTAGCGTTAAACCCCCCTACCCCCCT--AAACT
GCTAGATTATCTAACACTCCTGTAAACCC---CCCGGAACCA---GGAAAATCTCTAGTA
GTTTTTTTATGGCCAAAAAATAGG
>H001_NC_76 | population:North_Atlantic
------TAAGGGGTATGCAAACCATACTACTAAAAATCCAAACGAATA-TGAAATTAAGA
TGAAAGAAATTTAAGATCTAACAGCAAAATTCACTGGCAAATATATACCTTTACCCAACA
TCCCGTTAAATCAAGCATTAATGCGCAGTAAGAGCCTACCTACAAGTCCATATCTTAATG
CCAACGGTTATTG---AAGGTGAGGGACAATGACTGTGGGGGTTTCACTCAGTGAATTAT
TCCTGGCATTTGGTTCCTACTTCAGGGCCATCAATTGATATT----ATCCCTCACACTTT
CATCGACGCTTG---CATAAGTTAATG-----GTGGAAAACATAAGCGGGAG--CAACCC
CCATGCCGAGCGTTCTTTCCATCGGGCATCTGGTTCCTTTTTTCTTCTTTTCCTTTCAA-
TAGACATTTCACAGTGAACGCGATCTAACTGAGAAAGGTGGAACACACCCTAGGAC----
----TCCCCGGATTATA------GCTGAATGTTGGAAAGACTTTCTAA------------
AAAG------AGTAGCATATTAGGTTATCATGAGCATAATTGAGGATATTTACCAGTAAT
ATATCTAAGTGTCCCTCTCTCGGCTTTTTAGCGTTAAACCCCCCTACCCCCCT--AAACT
GCTAGATTATCTAACACTCCTGTAAACCC---CCCGGAACCA---GGAAAATCTCTAGTA
GTTTTTTTATGGCCAAAAAATAGG
>H001_NC_77 | population:North_Atlantic
------TAAGGGGTATGCAAACCATACTACTAAAAATCCAAACGAATA-TGAAATTAAGA
TGAAAGAAATTTAAGATCTAACAGCAAAATTCACTGGCAAATATATACCTTTACCCAACA
TCCCGTTAAATCAAGCATTAATGCGCAGTAAGAGCCTACCTACAAGTCCATATCTTAATG
CCAACGGTTATTG---AAGGTGAGGGACAATGACTGTGGGGGTTTCACTCAGTGAATTAT
TCCTGGCATTTGGTTCCTACTTCAGGGCCATCAATTGATATT----ATCCCTCACACTTT
CATCGACGCTTG---CATAAGTTAATG-----GTGGAAAACATAAGCGGGAG--CAACCC
CCATGCCGAGCGTTCTTTCCATCGGGCATCTGGTTCCTTTTTTCTTCTTTTCCTTTCAA-
TAGACATTTCACAGTGAACGCGATCTAACTGAGAAAGGTGGAACACACCCTAGGAC----
----TCCCCGGATTATA------GCTGAATGTTGGAAAGACTTTCTAA------------
AAAG------AGTAGCATATTAGGTTATCATGAGCATAATTGAGGATATTTACCAGTAAT
ATATCTAAGTGTCCCTCTCTCGGCTTTTTAGCGTTAAACCCCCCTACCCCCCT--AAACT
GCTAGATTATCTAACACTCCTGTAAACCC---CCCGGAACCA---GGAAAATCTCTAGTA
GTTTTTTTATGGCCAAAAAATAGG
>H001_NC_78 | population:North_Atlantic
------TAAGGGGTATGCAAACCATACTACTAAAAATCCAAACGAATA-TGAAATTAAGA
TGAAAGAAATTTAAGATCTAACAGCAAAATTCACTGGCAAATATATACCTTTACCCAACA
TCCCGTTAAATCAAGCATTAATGCGCAGTAAGAGCCTACCTACAAGTCCATATCTTAATG
CCAACGGTTATTG---AAGGTGAGGGACAATGACTGTGGGGGTTTCACTCAGTGAATTAT
TCCTGGCATTTGGTTCCTACTTCAGGGCCATCAATTGATATT----ATCCCTCACACTTT
CATCGACGCTTG---CATAAGTTAATG-----GTGGAAAACATAAGCGGGAG--CAACCC
CCATGCCGAGCGTTCTTTCCATCGGGCATCTGGTTCCTTTTTTCTTCTTTTCCTTTCAA-
TAGACATTTCACAGTGAACGCGATCTAACTGAGAAAGGTGGAACACACCCTAGGAC----
----TCCCCGGATTATA------GCTGAATGTTGGAAAGACTTTCTAA------------
AAAG------AGTAGCATATTAGGTTATCATGAGCATAATTGAGGATATTTACCAGTAAT
ATATCTAAGTGTCCCTCTCTCGGCTTTTTAGCGTTAAACCCCCCTACCCCCCT--AAACT
GCTAGATTATCTAACACTCCTGTAAACCC---CCCGGAACCA---GGAAAATCTCTAGTA
GTTTTTTTATGGCCAAAAAATAGG
>H001_NC_79 | population:North_Atlantic
------TAAGGGGTATGCAAACCATACTACTAAAAATCCAAACGAATA-TGAAATTAAGA
TGAAAGAAATTTAAGATCTAACAGCAAAATTCACTGGCAAATATATACCTTTACCCAACA
TCCCGTTAAATCAAGCATTAATGCGCAGTAAGAGCCTACCTACAAGTCCATATCTTAATG
CCAACGGTTATTG---AAGGTGAGGGACAATGACTGTGGGGGTTTCACTCAGTGAATTAT
TCCTGGCATTTGGTTCCTACTTCAGGGCCATCAATTGATATT----ATCCCTCACACTTT
CATCGACGCTTG---CATAAGTTAATG-----GTGGAAAACATAAGCGGGAG--CAACCC
CCATGCCGAGCGTTCTTTCCATCGGGCATCTGGTTCCTTTTTTCTTCTTTTCCTTTCAA-
TAGACATTTCACAGTGAACGCGATCTAACTGAGAAAGGTGGAACACACCCTAGGAC----
----TCCCCGGATTATA------GCTGAATGTTGGAAAGACTTTCTAA------------
AAAG------AGTAGCATATTAGGTTATCATGAGCATAATTGAGGATATTTACCAGTAAT
ATATCTAAGTGTCCCTCTCTCGGCTTTTTAGCGTTAAACCCCCCTACCCCCCT--AAACT
GCTAGATTATCTAACACTCCTGTAAACCC---CCCGGAACCA---GGAAAATCTCTAGTA
GTTTTTTTATGGCCAAAAAATAGG
>H001_NC_80 | population:North_Atlantic
------TAAGGGGTATGCAAACCATACTACTAAAAATCCAAACGAATA-TGAAATTAAGA
TGAAAGAAATTTAAGATCTAACAGCAAAATTCACTGGCAAATATATACCTTTACCCAACA
TCCCGTTAAATCAAGCATTAATGCGCAGTAAGAGCCTACCTACAAGTCCATATCTTAATG
CCAACGGTTATTG---AAGGTGAGGGACAATGACTGTGGGGGTTTCACTCAGTGAATTAT
TCCTGGCATTTGGTTCCTACTTCAGGGCCATCAATTGATATT----ATCCCTCACACTTT
CATCGACGCTTG---CATAAGTTAATG-----GTGGAAAACATAAGCGGGAG--CAACCC
CCATGCCGAGCGTTCTTTCCATCGGGCATCTGGTTCCTTTTTTCTTCTTTTCCTTTCAA-
TAGACATTTCACAGTGAACGCGATCTAACTGAGAAAGGTGGAACACACCCTAGGAC----
----TCCCCGGATTATA------GCTGAATGTTGGAAAGACTTTCTAA------------
AAAG------AGTAGCATATTAGGTTATCATGAGCATAATTGAGGATATTTACCAGTAAT
ATATCTAAGTGTCCCTCTCTCGGCTTTTTAGCGTTAAACCCCCCTACCCCCCT--AAACT
GCTAGATTATCTAACACTCCTGTAAACCC---CCCGGAACCA---GGAAAATCTCTAGTA
GTTTTTTTATGGCCAAAAAATAGG
>H001_NC_81 | population:North_Atlantic
------TAAGGGGTATGCAAACCATACTACTAAAAATCCAAACGAATA-TGAAATTAAGA
TGAAAGAAATTTAAGATCTAACAGCAAAATTCACTGGCAAATATATACCTTTACCCAACA
TCCCGTTAAATCAAGCATTAATGCGCAGTAAGAGCCTACCTACAAGTCCATATCTTAATG
CCAACGGTTATTG---AAGGTGAGGGACAATGACTGTGGGGGTTTCACTCAGTGAATTAT
TCCTGGCATTTGGTTCCTACTTCAGGGCCATCAATTGATATT----ATCCCTCACACTTT
CATCGACGCTTG---CATAAGTTAATG-----GTGGAAAACATAAGCGGGAG--CAACCC
CCATGCCGAGCGTTCTTTCCATCGGGCATCTGGTTCCTTTTTTCTTCTTTTCCTTTCAA-
TAGACATTTCACAGTGAACGCGATCTAACTGAGAAAGGTGGAACACACCCTAGGAC----
----TCCCCGGATTATA------GCTGAATGTTGGAAAGACTTTCTAA------------
AAAG------AGTAGCATATTAGGTTATCATGAGCATAATTGAGGATATTTACCAGTAAT
ATATCTAAGTGTCCCTCTCTCGGCTTTTTAGCGTTAAACCCCCCTACCCCCCT--AAACT
GCTAGATTATCTAACACTCCTGTAAACCC---CCCGGAACCA---GGAAAATCTCTAGTA
GTTTTTTTATGGCCAAAAAATAGG
>H001_NC_82 | population:North_Atlantic
------TAAGGGGTATGCAAACCATACTACTAAAAATCCAAACGAATA-TGAAATTAAGA
TGAAAGAAATTTAAGATCTAACAGCAAAATTCACTGGCAAATATATACCTTTACCCAACA
TCCCGTTAAATCAAGCATTAATGCGCAGTAAGAGCCTACCTACAAGTCCATATCTTAATG
CCAACGGTTATTG---AAGGTGAGGGACAATGACTGTGGGGGTTTCACTCAGTGAATTAT
TCCTGGCATTTGGTTCCTACTTCAGGGCCATCAATTGATATT----ATCCCTCACACTTT
CATCGACGCTTG---CATAAGTTAATG-----GTGGAAAACATAAGCGGGAG--CAACCC
CCATGCCGAGCGTTCTTTCCATCGGGCATCTGGTTCCTTTTTTCTTCTTTTCCTTTCAA-
TAGACATTTCACAGTGAACGCGATCTAACTGAGAAAGGTGGAACACACCCTAGGAC----
----TCCCCGGATTATA------GCTGAATGTTGGAAAGACTTTCTAA------------
AAAG------AGTAGCATATTAGGTTATCATGAGCATAATTGAGGATATTTACCAGTAAT
ATATCTAAGTGTCCCTCTCTCGGCTTTTTAGCGTTAAACCCCCCTACCCCCCT--AAACT
GCTAGATTATCTAACACTCCTGTAAACCC---CCCGGAACCA---GGAAAATCTCTAGTA
GTTTTTTTATGGCCAAAAAATAGG
>H001_NC_83 | population:North_Atlantic
------TAAGGGGTATGCAAACCATACTACTAAAAATCCAAACGAATA-TGAAATTAAGA
TGAAAGAAATTTAAGATCTAACAGCAAAATTCACTGGCAAATATATACCTTTACCCAACA
TCCCGTTAAATCAAGCATTAATGCGCAGTAAGAGCCTACCTACAAGTCCATATCTTAATG
CCAACGGTTATTG---AAGGTGAGGGACAATGACTGTGGGGGTTTCACTCAGTGAATTAT
TCCTGGCATTTGGTTCCTACTTCAGGGCCATCAATTGATATT----ATCCCTCACACTTT
CATCGACGCTTG---CATAAGTTAATG-----GTGGAAAACATAAGCGGGAG--CAACCC
CCATGCCGAGCGTTCTTTCCATCGGGCATCTGGTTCCTTTTTTCTTCTTTTCCTTTCAA-
TAGACATTTCACAGTGAACGCGATCTAACTGAGAAAGGTGGAACACACCCTAGGAC----
----TCCCCGGATTATA------GCTGAATGTTGGAAAGACTTTCTAA------------
AAAG------AGTAGCATATTAGGTTATCATGAGCATAATTGAGGATATTTACCAGTAAT
ATATCTAAGTGTCCCTCTCTCGGCTTTTTAGCGTTAAACCCCCCTACCCCCCT--AAACT
GCTAGATTATCTAACACTCCTGTAAACCC---CCCGGAACCA---GGAAAATCTCTAGTA
GTTTTTTTATGGCCAAAAAATAGG
>H001_NC_84 | population:North_Atlantic
------TAAGGGGTATGCAAACCATACTACTAAAAATCCAAACGAATA-TGAAATTAAGA
TGAAAGAAATTTAAGATCTAACAGCAAAATTCACTGGCAAATATATACCTTTACCCAACA
TCCCGTTAAATCAAGCATTAATGCGCAGTAAGAGCCTACCTACAAGTCCATATCTTAATG
CCAACGGTTATTG---AAGGTGAGGGACAATGACTGTGGGGGTTTCACTCAGTGAATTAT
TCCTGGCATTTGGTTCCTACTTCAGGGCCATCAATTGATATT----ATCCCTCACACTTT
CATCGACGCTTG---CATAAGTTAATG-----GTGGAAAACATAAGCGGGAG--CAACCC
CCATGCCGAGCGTTCTTTCCATCGGGCATCTGGTTCCTTTTTTCTTCTTTTCCTTTCAA-
TAGACATTTCACAGTGAACGCGATCTAACTGAGAAAGGTGGAACACACCCTAGGAC----
----TCCCCGGATTATA------GCTGAATGTTGGAAAGACTTTCTAA------------
AAAG------AGTAGCATATTAGGTTATCATGAGCATAATTGAGGATATTTACCAGTAAT
ATATCTAAGTGTCCCTCTCTCGGCTTTTTAGCGTTAAACCCCCCTACCCCCCT--AAACT
GCTAGATTATCTAACACTCCTGTAAACCC---CCCGGAACCA---GGAAAATCTCTAGTA
GTTTTTTTATGGCCAAAAAATAGG
>H001_NC_86 | population:North_Atlantic
------TAAGGGGTATGCAAACCATACTACTAAAAATCCAAACGAATA-TGAAATTAAGA
TGAAAGAAATTTAAGATCTAACAGCAAAATTCACTGGCAAATATATACCTTTACCCAACA
TCCCGTTAAATCAAGCATTAATGCGCAGTAAGAGCCTACCTACAAGTCCATATCTTAATG
CCAACGGTTATTG---AAGGTGAGGGACAATGACTGTGGGGGTTTCACTCAGTGAATTAT
TCCTGGCATTTGGTTCCTACTTCAGGGCCATCAATTGATATT----ATCCCTCACACTTT
CATCGACGCTTG---CATAAGTTAATG-----GTGGAAAACATAAGCGGGAG--CAACCC
CCATGCCGAGCGTTCTTTCCATCGGGCATCTGGTTCCTTTTTTCTTCTTTTCCTTTCAA-
TAGACATTTCACAGTGAACGCGATCTAACTGAGAAAGGTGGAACACACCCTAGGAC----
----TCCCCGGATTATA------GCTGAATGTTGGAAAGACTTTCTAA------------
AAAG------AGTAGCATATTAGGTTATCATGAGCATAATTGAGGATATTTACCAGTAAT
ATATCTAAGTGTCCCTCTCTCGGCTTTTTAGCGTTAAACCCCCCTACCCCCCT--AAACT
GCTAGATTATCTAACACTCCTGTAAACCC---CCCGGAACCA---GGAAAATCTCTAGTA
GTTTTTTTATGGCCAAAAAATAGG
>H001_NC_87 | population:North_Atlantic
------TAAGGGGTATGCAAACCATACTACTAAAAATCCAAACGAATA-TGAAATTAAGA
TGAAAGAAATTTAAGATCTAACAGCAAAATTCACTGGCAAATATATACCTTTACCCAACA
TCCCGTTAAATCAAGCATTAATGCGCAGTAAGAGCCTACCTACAAGTCCATATCTTAATG
CCAACGGTTATTG---AAGGTGAGGGACAATGACTGTGGGGGTTTCACTCAGTGAATTAT
TCCTGGCATTTGGTTCCTACTTCAGGGCCATCAATTGATATT----ATCCCTCACACTTT
CATCGACGCTTG---CATAAGTTAATG-----GTGGAAAACATAAGCGGGAG--CAACCC
CCATGCCGAGCGTTCTTTCCATCGGGCATCTGGTTCCTTTTTTCTTCTTTTCCTTTCAA-
TAGACATTTCACAGTGAACGCGATCTAACTGAGAAAGGTGGAACACACCCTAGGAC----
----TCCCCGGATTATA------GCTGAATGTTGGAAAGACTTTCTAA------------
AAAG------AGTAGCATATTAGGTTATCATGAGCATAATTGAGGATATTTACCAGTAAT
ATATCTAAGTGTCCCTCTCTCGGCTTTTTAGCGTTAAACCCCCCTACCCCCCT--AAACT
GCTAGATTATCTAACACTCCTGTAAACCC---CCCGGAACCA---GGAAAATCTCTAGTA
GTTTTTTTATGGCCAAAAAATAGG
>H001_NC_88 | population:North_Atlantic
------TAAGGGGTATGCAAACCATACTACTAAAAATCCAAACGAATA-TGAAATTAAGA
TGAAAGAAATTTAAGATCTAACAGCAAAATTCACTGGCAAATATATACCTTTACCCAACA
TCCCGTTAAATCAAGCATTAATGCGCAGTAAGAGCCTACCTACAAGTCCATATCTTAATG
CCAACGGTTATTG---AAGGTGAGGGACAATGACTGTGGGGGTTTCACTCAGTGAATTAT
TCCTGGCATTTGGTTCCTACTTCAGGGCCATCAATTGATATT----ATCCCTCACACTTT
CATCGACGCTTG---CATAAGTTAATG-----GTGGAAAACATAAGCGGGAG--CAACCC
CCATGCCGAGCGTTCTTTCCATCGGGCATCTGGTTCCTTTTTTCTTCTTTTCCTTTCAA-
TAGACATTTCACAGTGAACGCGATCTAACTGAGAAAGGTGGAACACACCCTAGGAC----
----TCCCCGGATTATA------GCTGAATGTTGGAAAGACTTTCTAA------------
AAAG------AGTAGCATATTAGGTTATCATGAGCATAATTGAGGATATTTACCAGTAAT
ATATCTAAGTGTCCCTCTCTCGGCTTTTTAGCGTTAAACCCCCCTACCCCCCT--AAACT
GCTAGATTATCTAACACTCCTGTAAACCC---CCCGGAACCA---GGAAAATCTCTAGTA
GTTTTTTTATGGCCAAAAAATAGG
>H001_NC_89 | population:North_Atlantic
------TAAGGGGTATGCAAACCATACTACTAAAAATCCAAACGAATA-TGAAATTAAGA
TGAAAGAAATTTAAGATCTAACAGCAAAATTCACTGGCAAATATATACCTTTACCCAACA
TCCCGTTAAATCAAGCATTAATGCGCAGTAAGAGCCTACCTACAAGTCCATATCTTAATG
CCAACGGTTATTG---AAGGTGAGGGACAATGACTGTGGGGGTTTCACTCAGTGAATTAT
TCCTGGCATTTGGTTCCTACTTCAGGGCCATCAATTGATATT----ATCCCTCACACTTT
CATCGACGCTTG---CATAAGTTAATG-----GTGGAAAACATAAGCGGGAG--CAACCC
CCATGCCGAGCGTTCTTTCCATCGGGCATCTGGTTCCTTTTTTCTTCTTTTCCTTTCAA-
TAGACATTTCACAGTGAACGCGATCTAACTGAGAAAGGTGGAACACACCCTAGGAC----
----TCCCCGGATTATA------GCTGAATGTTGGAAAGACTTTCTAA------------
AAAG------AGTAGCATATTAGGTTATCATGAGCATAATTGAGGATATTTACCAGTAAT
ATATCTAAGTGTCCCTCTCTCGGCTTTTTAGCGTTAAACCCCCCTACCCCCCT--AAACT
GCTAGATTATCTAACACTCCTGTAAACCC---CCCGGAACCA---GGAAAATCTCTAGTA
GTTTTTTTATGGCCAAAAAATAGG
>H001_NC_90 | population:North_Atlantic
------TAAGGGGTATGCAAACCATACTACTAAAAATCCAAACGAATA-TGAAATTAAGA
TGAAAGAAATTTAAGATCTAACAGCAAAATTCACTGGCAAATATATACCTTTACCCAACA
TCCCGTTAAATCAAGCATTAATGCGCAGTAAGAGCCTACCTACAAGTCCATATCTTAATG
CCAACGGTTATTG---AAGGTGAGGGACAATGACTGTGGGGGTTTCACTCAGTGAATTAT
TCCTGGCATTTGGTTCCTACTTCAGGGCCATCAATTGATATT----ATCCCTCACACTTT
CATCGACGCTTG---CATAAGTTAATG-----GTGGAAAACATAAGCGGGAG--CAACCC
CCATGCCGAGCGTTCTTTCCATCGGGCATCTGGTTCCTTTTTTCTTCTTTTCCTTTCAA-
TAGACATTTCACAGTGAACGCGATCTAACTGAGAAAGGTGGAACACACCCTAGGAC----
----TCCCCGGATTATA------GCTGAATGTTGGAAAGACTTTCTAA------------
AAAG------AGTAGCATATTAGGTTATCATGAGCATAATTGAGGATATTTACCAGTAAT
ATATCTAAGTGTCCCTCTCTCGGCTTTTTAGCGTTAAACCCCCCTACCCCCCT--AAACT
GCTAGATTATCTAACACTCCTGTAAACCC---CCCGGAACCA---GGAAAATCTCTAGTA
GTTTTTTTATGGCCAAAAAATAGG
>H001_NC_91 | population:North_Atlantic
------TAAGGGGTATGCAAACCATACTACTAAAAATCCAAACGAATA-TGAAATTAAGA
TGAAAGAAATTTAAGATCTAACAGCAAAATTCACTGGCAAATATATACCTTTACCCAACA
TCCCGTTAAATCAAGCATTAATGCGCAGTAAGAGCCTACCTACAAGTCCATATCTTAATG
CCAACGGTTATTG---AAGGTGAGGGACAATGACTGTGGGGGTTTCACTCAGTGAATTAT
TCCTGGCATTTGGTTCCTACTTCAGGGCCATCAATTGATATT----ATCCCTCACACTTT
CATCGACGCTTG---CATAAGTTAATG-----GTGGAAAACATAAGCGGGAG--CAACCC
CCATGCCGAGCGTTCTTTCCATCGGGCATCTGGTTCCTTTTTTCTTCTTTTCCTTTCAA-
TAGACATTTCACAGTGAACGCGATCTAACTGAGAAAGGTGGAACACACCCTAGGAC----
----TCCCCGGATTATA------GCTGAATGTTGGAAAGACTTTCTAA------------
AAAG------AGTAGCATATTAGGTTATCATGAGCATAATTGAGGATATTTACCAGTAAT
ATATCTAAGTGTCCCTCTCTCGGCTTTTTAGCGTTAAACCCCCCTACCCCCCT--AAACT
GCTAGATTATCTAACACTCCTGTAAACCC---CCCGGAACCA---GGAAAATCTCTAGTA
GTTTTTTTATGGCCAAAAAATAGG
>H001_NC_92 | population:North_Atlantic
------TAAGGGGTATGCAAACCATACTACTAAAAATCCAAACGAATA-TGAAATTAAGA
TGAAAGAAATTTAAGATCTAACAGCAAAATTCACTGGCAAATATATACCTTTACCCAACA
TCCCGTTAAATCAAGCATTAATGCGCAGTAAGAGCCTACCTACAAGTCCATATCTTAATG
CCAACGGTTATTG---AAGGTGAGGGACAATGACTGTGGGGGTTTCACTCAGTGAATTAT
TCCTGGCATTTGGTTCCTACTTCAGGGCCATCAATTGATATT----ATCCCTCACACTTT
CATCGACGCTTG---CATAAGTTAATG-----GTGGAAAACATAAGCGGGAG--CAACCC
CCATGCCGAGCGTTCTTTCCATCGGGCATCTGGTTCCTTTTTTCTTCTTTTCCTTTCAA-
TAGACATTTCACAGTGAACGCGATCTAACTGAGAAAGGTGGAACACACCCTAGGAC----
----TCCCCGGATTATA------GCTGAATGTTGGAAAGACTTTCTAA------------
AAAG------AGTAGCATATTAGGTTATCATGAGCATAATTGAGGATATTTACCAGTAAT
ATATCTAAGTGTCCCTCTCTCGGCTTTTTAGCGTTAAACCCCCCTACCCCCCT--AAACT
GCTAGATTATCTAACACTCCTGTAAACCC---CCCGGAACCA---GGAAAATCTCTAGTA
GTTTTTTTATGGCCAAAAAATAGG
>H001_NC_93 | population:North_Atlantic
------TAAGGGGTATGCAAACCATACTACTAAAAATCCAAACGAATA-TGAAATTAAGA
TGAAAGAAATTTAAGATCTAACAGCAAAATTCACTGGCAAATATATACCTTTACCCAACA
TCCCGTTAAATCAAGCATTAATGCGCAGTAAGAGCCTACCTACAAGTCCATATCTTAATG
CCAACGGTTATTG---AAGGTGAGGGACAATGACTGTGGGGGTTTCACTCAGTGAATTAT
TCCTGGCATTTGGTTCCTACTTCAGGGCCATCAATTGATATT----ATCCCTCACACTTT
CATCGACGCTTG---CATAAGTTAATG-----GTGGAAAACATAAGCGGGAG--CAACCC
CCATGCCGAGCGTTCTTTCCATCGGGCATCTGGTTCCTTTTTTCTTCTTTTCCTTTCAA-
TAGACATTTCACAGTGAACGCGATCTAACTGAGAAAGGTGGAACACACCCTAGGAC----
----TCCCCGGATTATA------GCTGAATGTTGGAAAGACTTTCTAA------------
AAAG------AGTAGCATATTAGGTTATCATGAGCATAATTGAGGATATTTACCAGTAAT
ATATCTAAGTGTCCCTCTCTCGGCTTTTTAGCGTTAAACCCCCCTACCCCCCT--AAACT
GCTAGATTATCTAACACTCCTGTAAACCC---CCCGGAACCA---GGAAAATCTCTAGTA
GTTTTTTTATGGCCAAAAAATAGG
>H001_NC_94 | population:North_Atlantic
------TAAGGGGTATGCAAACCATACTACTAAAAATCCAAACGAATA-TGAAATTAAGA
TGAAAGAAATTTAAGATCTAACAGCAAAATTCACTGGCAAATATATACCTTTACCCAACA
TCCCGTTAAATCAAGCATTAATGCGCAGTAAGAGCCTACCTACAAGTCCATATCTTAATG
CCAACGGTTATTG---AAGGTGAGGGACAATGACTGTGGGGGTTTCACTCAGTGAATTAT
TCCTGGCATTTGGTTCCTACTTCAGGGCCATCAATTGATATT----ATCCCTCACACTTT
CATCGACGCTTG---CATAAGTTAATG-----GTGGAAAACATAAGCGGGAG--CAACCC
CCATGCCGAGCGTTCTTTCCATCGGGCATCTGGTTCCTTTTTTCTTCTTTTCCTTTCAA-
TAGACATTTCACAGTGAACGCGATCTAACTGAGAAAGGTGGAACACACCCTAGGAC----
----TCCCCGGATTATA------GCTGAATGTTGGAAAGACTTTCTAA------------
AAAG------AGTAGCATATTAGGTTATCATGAGCATAATTGAGGATATTTACCAGTAAT
ATATCTAAGTGTCCCTCTCTCGGCTTTTTAGCGTTAAACCCCCCTACCCCCCT--AAACT
GCTAGATTATCTAACACTCCTGTAAACCC---CCCGGAACCA---GGAAAATCTCTAGTA
GTTTTTTTATGGCCAAAAAATAGG
>H001_NC_95 | population:North_Atlantic
------TAAGGGGTATGCAAACCATACTACTAAAAATCCAAACGAATA-TGAAATTAAGA
TGAAAGAAATTTAAGATCTAACAGCAAAATTCACTGGCAAATATATACCTTTACCCAACA
TCCCGTTAAATCAAGCATTAATGCGCAGTAAGAGCCTACCTACAAGTCCATATCTTAATG
CCAACGGTTATTG---AAGGTGAGGGACAATGACTGTGGGGGTTTCACTCAGTGAATTAT
TCCTGGCATTTGGTTCCTACTTCAGGGCCATCAATTGATATT----ATCCCTCACACTTT
CATCGACGCTTG---CATAAGTTAATG-----GTGGAAAACATAAGCGGGAG--CAACCC
CCATGCCGAGCGTTCTTTCCATCGGGCATCTGGTTCCTTTTTTCTTCTTTTCCTTTCAA-
TAGACATTTCACAGTGAACGCGATCTAACTGAGAAAGGTGGAACACACCCTAGGAC----
----TCCCCGGATTATA------GCTGAATGTTGGAAAGACTTTCTAA------------
AAAG------AGTAGCATATTAGGTTATCATGAGCATAATTGAGGATATTTACCAGTAAT
ATATCTAAGTGTCCCTCTCTCGGCTTTTTAGCGTTAAACCCCCCTACCCCCCT--AAACT
GCTAGATTATCTAACACTCCTGTAAACCC---CCCGGAACCA---GGAAAATCTCTAGTA
GTTTTTTTATGGCCAAAAAATAGG
>H001_NC_96 | population:North_Atlantic
------TAAGGGGTATGCAAACCATACTACTAAAAATCCAAACGAATA-TGAAATTAAGA
TGAAAGAAATTTAAGATCTAACAGCAAAATTCACTGGCAAATATATACCTTTACCCAACA
TCCCGTTAAATCAAGCATTAATGCGCAGTAAGAGCCTACCTACAAGTCCATATCTTAATG
CCAACGGTTATTG---AAGGTGAGGGACAATGACTGTGGGGGTTTCACTCAGTGAATTAT
TCCTGGCATTTGGTTCCTACTTCAGGGCCATCAATTGATATT----ATCCCTCACACTTT
CATCGACGCTTG---CATAAGTTAATG-----GTGGAAAACATAAGCGGGAG--CAACCC
CCATGCCGAGCGTTCTTTCCATCGGGCATCTGGTTCCTTTTTTCTTCTTTTCCTTTCAA-
TAGACATTTCACAGTGAACGCGATCTAACTGAGAAAGGTGGAACACACCCTAGGAC----
----TCCCCGGATTATA------GCTGAATGTTGGAAAGACTTTCTAA------------
AAAG------AGTAGCATATTAGGTTATCATGAGCATAATTGAGGATATTTACCAGTAAT
ATATCTAAGTGTCCCTCTCTCGGCTTTTTAGCGTTAAACCCCCCTACCCCCCT--AAACT
GCTAGATTATCTAACACTCCTGTAAACCC---CCCGGAACCA---GGAAAATCTCTAGTA
GTTTTTTTATGGCCAAAAAATAGG
>H001_NC_98 | population:North_Atlantic
------TAAGGGGTATGCAAACCATACTACTAAAAATCCAAACGAATA-TGAAATTAAGA
TGAAAGAAATTTAAGATCTAACAGCAAAATTCACTGGCAAATATATACCTTTACCCAACA
TCCCGTTAAATCAAGCATTAATGCGCAGTAAGAGCCTACCTACAAGTCCATATCTTAATG
CCAACGGTTATTG---AAGGTGAGGGACAATGACTGTGGGGGTTTCACTCAGTGAATTAT
TCCTGGCATTTGGTTCCTACTTCAGGGCCATCAATTGATATT----ATCCCTCACACTTT
CATCGACGCTTG---CATAAGTTAATG-----GTGGAAAACATAAGCGGGAG--CAACCC
CCATGCCGAGCGTTCTTTCCATCGGGCATCTGGTTCCTTTTTTCTTCTTTTCCTTTCAA-
TAGACATTTCACAGTGAACGCGATCTAACTGAGAAAGGTGGAACACACCCTAGGAC----
----TCCCCGGATTATA------GCTGAATGTTGGAAAGACTTTCTAA------------
AAAG------AGTAGCATATTAGGTTATCATGAGCATAATTGAGGATATTTACCAGTAAT
ATATCTAAGTGTCCCTCTCTCGGCTTTTTAGCGTTAAACCCCCCTACCCCCCT--AAACT
GCTAGATTATCTAACACTCCTGTAAACCC---CCCGGAACCA---GGAAAATCTCTAGTA
GTTTTTTTATGGCCAAAAAATAGG
>H001_BER_2 | population:North_Atlantic
------TAAGGGGTATGCAAACCATACTACTAAAAATCCAAACGAATA-TGAAATTAAGA
TGAAAGAAATTTAAGATCTAACAGCAAAATTCACTGGCAAATATATACCTTTACCCAACA
TCCCGTTAAATCAAGCATTAATGCGCAGTAAGAGCCTACCTACAAGTCCATATCTTAATG
CCAACGGTTATTG---AAGGTGAGGGACAATGACTGTGGGGGTTTCACTCAGTGAATTAT
TCCTGGCATTTGGTTCCTACTTCAGGGCCATCAATTGATATT----ATCCCTCACACTTT
CATCGACGCTTG---CATAAGTTAATG-----GTGGAAAACATAAGCGGGAG--CAACCC
CCATGCCGAGCGTTCTTTCCATCGGGCATCTGGTTCCTTTTTTCTTCTTTTCCTTTCAA-
TAGACATTTCACAGTGAACGCGATCTAACTGAGAAAGGTGGAACACACCCTAGGAC----
----TCCCCGGATTATA------GCTGAATGTTGGAAAGACTTTCTAA------------
AAAG------AGTAGCATATTAGGTTATCATGAGCATAATTGAGGATATTTACCAGTAAT
ATATCTAAGTGTCCCTCTCTCGGCTTTTTAGCGTTAAACCCCCCTACCCCCCT--AAACT
GCTAGATTATCTAACACTCCTGTAAACCC---CCCGGAACCA---GGAAAATCTCTAGTA
GTTTTTTTATGGCCAAAAAATAGG
>H001_BER_3 | population:North_Atlantic
------TAAGGGGTATGCAAACCATACTACTAAAAATCCAAACGAATA-TGAAATTAAGA
TGAAAGAAATTTAAGATCTAACAGCAAAATTCACTGGCAAATATATACCTTTACCCAACA
TCCCGTTAAATCAAGCATTAATGCGCAGTAAGAGCCTACCTACAAGTCCATATCTTAATG
CCAACGGTTATTG---AAGGTGAGGGACAATGACTGTGGGGGTTTCACTCAGTGAATTAT
TCCTGGCATTTGGTTCCTACTTCAGGGCCATCAATTGATATT----ATCCCTCACACTTT
CATCGACGCTTG---CATAAGTTAATG-----GTGGAAAACATAAGCGGGAG--CAACCC
CCATGCCGAGCGTTCTTTCCATCGGGCATCTGGTTCCTTTTTTCTTCTTTTCCTTTCAA-
TAGACATTTCACAGTGAACGCGATCTAACTGAGAAAGGTGGAACACACCCTAGGAC----
----TCCCCGGATTATA------GCTGAATGTTGGAAAGACTTTCTAA------------
AAAG------AGTAGCATATTAGGTTATCATGAGCATAATTGAGGATATTTACCAGTAAT
ATATCTAAGTGTCCCTCTCTCGGCTTTTTAGCGTTAAACCCCCCTACCCCCCT--AAACT
GCTAGATTATCTAACACTCCTGTAAACCC---CCCGGAACCA---GGAAAATCTCTAGTA
GTTTTTTTATGGCCAAAAAATAGG
>H001_BER_4 | population:North_Atlantic
------TAAGGGGTATGCAAACCATACTACTAAAAATCCAAACGAATA-TGAAATTAAGA
TGAAAGAAATTTAAGATCTAACAGCAAAATTCACTGGCAAATATATACCTTTACCCAACA
TCCCGTTAAATCAAGCATTAATGCGCAGTAAGAGCCTACCTACAAGTCCATATCTTAATG
CCAACGGTTATTG---AAGGTGAGGGACAATGACTGTGGGGGTTTCACTCAGTGAATTAT
TCCTGGCATTTGGTTCCTACTTCAGGGCCATCAATTGATATT----ATCCCTCACACTTT
CATCGACGCTTG---CATAAGTTAATG-----GTGGAAAACATAAGCGGGAG--CAACCC
CCATGCCGAGCGTTCTTTCCATCGGGCATCTGGTTCCTTTTTTCTTCTTTTCCTTTCAA-
TAGACATTTCACAGTGAACGCGATCTAACTGAGAAAGGTGGAACACACCCTAGGAC----
----TCCCCGGATTATA------GCTGAATGTTGGAAAGACTTTCTAA------------
AAAG------AGTAGCATATTAGGTTATCATGAGCATAATTGAGGATATTTACCAGTAAT
ATATCTAAGTGTCCCTCTCTCGGCTTTTTAGCGTTAAACCCCCCTACCCCCCT--AAACT
GCTAGATTATCTAACACTCCTGTAAACCC---CCCGGAACCA---GGAAAATCTCTAGTA
GTTTTTTTATGGCCAAAAAATAGG
>H001_BER_5 | population:North_Atlantic
------TAAGGGGTATGCAAACCATACTACTAAAAATCCAAACGAATA-TGAAATTAAGA
TGAAAGAAATTTAAGATCTAACAGCAAAATTCACTGGCAAATATATACCTTTACCCAACA
TCCCGTTAAATCAAGCATTAATGCGCAGTAAGAGCCTACCTACAAGTCCATATCTTAATG
CCAACGGTTATTG---AAGGTGAGGGACAATGACTGTGGGGGTTTCACTCAGTGAATTAT
TCCTGGCATTTGGTTCCTACTTCAGGGCCATCAATTGATATT----ATCCCTCACACTTT
CATCGACGCTTG---CATAAGTTAATG-----GTGGAAAACATAAGCGGGAG--CAACCC
CCATGCCGAGCGTTCTTTCCATCGGGCATCTGGTTCCTTTTTTCTTCTTTTCCTTTCAA-
TAGACATTTCACAGTGAACGCGATCTAACTGAGAAAGGTGGAACACACCCTAGGAC----
----TCCCCGGATTATA------GCTGAATGTTGGAAAGACTTTCTAA------------
AAAG------AGTAGCATATTAGGTTATCATGAGCATAATTGAGGATATTTACCAGTAAT
ATATCTAAGTGTCCCTCTCTCGGCTTTTTAGCGTTAAACCCCCCTACCCCCCT--AAACT
GCTAGATTATCTAACACTCCTGTAAACCC---CCCGGAACCA---GGAAAATCTCTAGTA
GTTTTTTTATGGCCAAAAAATAGG
>H001_BER_6 | population:North_Atlantic
------TAAGGGGTATGCAAACCATACTACTAAAAATCCAAACGAATA-TGAAATTAAGA
TGAAAGAAATTTAAGATCTAACAGCAAAATTCACTGGCAAATATATACCTTTACCCAACA
TCCCGTTAAATCAAGCATTAATGCGCAGTAAGAGCCTACCTACAAGTCCATATCTTAATG
CCAACGGTTATTG---AAGGTGAGGGACAATGACTGTGGGGGTTTCACTCAGTGAATTAT
TCCTGGCATTTGGTTCCTACTTCAGGGCCATCAATTGATATT----ATCCCTCACACTTT
CATCGACGCTTG---CATAAGTTAATG-----GTGGAAAACATAAGCGGGAG--CAACCC
CCATGCCGAGCGTTCTTTCCATCGGGCATCTGGTTCCTTTTTTCTTCTTTTCCTTTCAA-
TAGACATTTCACAGTGAACGCGATCTAACTGAGAAAGGTGGAACACACCCTAGGAC----
----TCCCCGGATTATA------GCTGAATGTTGGAAAGACTTTCTAA------------
AAAG------AGTAGCATATTAGGTTATCATGAGCATAATTGAGGATATTTACCAGTAAT
ATATCTAAGTGTCCCTCTCTCGGCTTTTTAGCGTTAAACCCCCCTACCCCCCT--AAACT
GCTAGATTATCTAACACTCCTGTAAACCC---CCCGGAACCA---GGAAAATCTCTAGTA
GTTTTTTTATGGCCAAAAAATAGG
>H001_BER_7 | population:North_Atlantic
------TAAGGGGTATGCAAACCATACTACTAAAAATCCAAACGAATA-TGAAATTAAGA
TGAAAGAAATTTAAGATCTAACAGCAAAATTCACTGGCAAATATATACCTTTACCCAACA
TCCCGTTAAATCAAGCATTAATGCGCAGTAAGAGCCTACCTACAAGTCCATATCTTAATG
CCAACGGTTATTG---AAGGTGAGGGACAATGACTGTGGGGGTTTCACTCAGTGAATTAT
TCCTGGCATTTGGTTCCTACTTCAGGGCCATCAATTGATATT----ATCCCTCACACTTT
CATCGACGCTTG---CATAAGTTAATG-----GTGGAAAACATAAGCGGGAG--CAACCC
CCATGCCGAGCGTTCTTTCCATCGGGCATCTGGTTCCTTTTTTCTTCTTTTCCTTTCAA-
TAGACATTTCACAGTGAACGCGATCTAACTGAGAAAGGTGGAACACACCCTAGGAC----
----TCCCCGGATTATA------GCTGAATGTTGGAAAGACTTTCTAA------------
AAAG------AGTAGCATATTAGGTTATCATGAGCATAATTGAGGATATTTACCAGTAAT
ATATCTAAGTGTCCCTCTCTCGGCTTTTTAGCGTTAAACCCCCCTACCCCCCT--AAACT
GCTAGATTATCTAACACTCCTGTAAACCC---CCCGGAACCA---GGAAAATCTCTAGTA
GTTTTTTTATGGCCAAAAAATAGG
>H001_BER_8 | population:North_Atlantic
------TAAGGGGTATGCAAACCATACTACTAAAAATCCAAACGAATA-TGAAATTAAGA
TGAAAGAAATTTAAGATCTAACAGCAAAATTCACTGGCAAATATATACCTTTACCCAACA
TCCCGTTAAATCAAGCATTAATGCGCAGTAAGAGCCTACCTACAAGTCCATATCTTAATG
CCAACGGTTATTG---AAGGTGAGGGACAATGACTGTGGGGGTTTCACTCAGTGAATTAT
TCCTGGCATTTGGTTCCTACTTCAGGGCCATCAATTGATATT----ATCCCTCACACTTT
CATCGACGCTTG---CATAAGTTAATG-----GTGGAAAACATAAGCGGGAG--CAACCC
CCATGCCGAGCGTTCTTTCCATCGGGCATCTGGTTCCTTTTTTCTTCTTTTCCTTTCAA-
TAGACATTTCACAGTGAACGCGATCTAACTGAGAAAGGTGGAACACACCCTAGGAC----
----TCCCCGGATTATA------GCTGAATGTTGGAAAGACTTTCTAA------------
AAAG------AGTAGCATATTAGGTTATCATGAGCATAATTGAGGATATTTACCAGTAAT
ATATCTAAGTGTCCCTCTCTCGGCTTTTTAGCGTTAAACCCCCCTACCCCCCT--AAACT
GCTAGATTATCTAACACTCCTGTAAACCC---CCCGGAACCA---GGAAAATCTCTAGTA
GTTTTTTTATGGCCAAAAAATAGG
>H001_BER_9 | population:North_Atlantic
------TAAGGGGTATGCAAACCATACTACTAAAAATCCAAACGAATA-TGAAATTAAGA
TGAAAGAAATTTAAGATCTAACAGCAAAATTCACTGGCAAATATATACCTTTACCCAACA
TCCCGTTAAATCAAGCATTAATGCGCAGTAAGAGCCTACCTACAAGTCCATATCTTAATG
CCAACGGTTATTG---AAGGTGAGGGACAATGACTGTGGGGGTTTCACTCAGTGAATTAT
TCCTGGCATTTGGTTCCTACTTCAGGGCCATCAATTGATATT----ATCCCTCACACTTT
CATCGACGCTTG---CATAAGTTAATG-----GTGGAAAACATAAGCGGGAG--CAACCC
CCATGCCGAGCGTTCTTTCCATCGGGCATCTGGTTCCTTTTTTCTTCTTTTCCTTTCAA-
TAGACATTTCACAGTGAACGCGATCTAACTGAGAAAGGTGGAACACACCCTAGGAC----
----TCCCCGGATTATA------GCTGAATGTTGGAAAGACTTTCTAA------------
AAAG------AGTAGCATATTAGGTTATCATGAGCATAATTGAGGATATTTACCAGTAAT
ATATCTAAGTGTCCCTCTCTCGGCTTTTTAGCGTTAAACCCCCCTACCCCCCT--AAACT
GCTAGATTATCTAACACTCCTGTAAACCC---CCCGGAACCA---GGAAAATCTCTAGTA
GTTTTTTTATGGCCAAAAAATAGG
>H001_BER_10 | population:North_Atlantic
------TAAGGGGTATGCAAACCATACTACTAAAAATCCAAACGAATA-TGAAATTAAGA
TGAAAGAAATTTAAGATCTAACAGCAAAATTCACTGGCAAATATATACCTTTACCCAACA
TCCCGTTAAATCAAGCATTAATGCGCAGTAAGAGCCTACCTACAAGTCCATATCTTAATG
CCAACGGTTATTG---AAGGTGAGGGACAATGACTGTGGGGGTTTCACTCAGTGAATTAT
TCCTGGCATTTGGTTCCTACTTCAGGGCCATCAATTGATATT----ATCCCTCACACTTT
CATCGACGCTTG---CATAAGTTAATG-----GTGGAAAACATAAGCGGGAG--CAACCC
CCATGCCGAGCGTTCTTTCCATCGGGCATCTGGTTCCTTTTTTCTTCTTTTCCTTTCAA-
TAGACATTTCACAGTGAACGCGATCTAACTGAGAAAGGTGGAACACACCCTAGGAC----
----TCCCCGGATTATA------GCTGAATGTTGGAAAGACTTTCTAA------------
AAAG------AGTAGCATATTAGGTTATCATGAGCATAATTGAGGATATTTACCAGTAAT
ATATCTAAGTGTCCCTCTCTCGGCTTTTTAGCGTTAAACCCCCCTACCCCCCT--AAACT
GCTAGATTATCTAACACTCCTGTAAACCC---CCCGGAACCA---GGAAAATCTCTAGTA
GTTTTTTTATGGCCAAAAAATAGG
>H001_BER_11 | population:North_Atlantic
------TAAGGGGTATGCAAACCATACTACTAAAAATCCAAACGAATA-TGAAATTAAGA
TGAAAGAAATTTAAGATCTAACAGCAAAATTCACTGGCAAATATATACCTTTACCCAACA
TCCCGTTAAATCAAGCATTAATGCGCAGTAAGAGCCTACCTACAAGTCCATATCTTAATG
CCAACGGTTATTG---AAGGTGAGGGACAATGACTGTGGGGGTTTCACTCAGTGAATTAT
TCCTGGCATTTGGTTCCTACTTCAGGGCCATCAATTGATATT----ATCCCTCACACTTT
CATCGACGCTTG---CATAAGTTAATG-----GTGGAAAACATAAGCGGGAG--CAACCC
CCATGCCGAGCGTTCTTTCCATCGGGCATCTGGTTCCTTTTTTCTTCTTTTCCTTTCAA-
TAGACATTTCACAGTGAACGCGATCTAACTGAGAAAGGTGGAACACACCCTAGGAC----
----TCCCCGGATTATA------GCTGAATGTTGGAAAGACTTTCTAA------------
AAAG------AGTAGCATATTAGGTTATCATGAGCATAATTGAGGATATTTACCAGTAAT
ATATCTAAGTGTCCCTCTCTCGGCTTTTTAGCGTTAAACCCCCCTACCCCCCT--AAACT
GCTAGATTATCTAACACTCCTGTAAACCC---CCCGGAACCA---GGAAAATCTCTAGTA
GTTTTTTTATGGCCAAAAAATAGG
>H001_BER_12 | population:North_Atlantic
------TAAGGGGTATGCAAACCATACTACTAAAAATCCAAACGAATA-TGAAATTAAGA
TGAAAGAAATTTAAGATCTAACAGCAAAATTCACTGGCAAATATATACCTTTACCCAACA
TCCCGTTAAATCAAGCATTAATGCGCAGTAAGAGCCTACCTACAAGTCCATATCTTAATG
CCAACGGTTATTG---AAGGTGAGGGACAATGACTGTGGGGGTTTCACTCAGTGAATTAT
TCCTGGCATTTGGTTCCTACTTCAGGGCCATCAATTGATATT----ATCCCTCACACTTT
CATCGACGCTTG---CATAAGTTAATG-----GTGGAAAACATAAGCGGGAG--CAACCC
CCATGCCGAGCGTTCTTTCCATCGGGCATCTGGTTCCTTTTTTCTTCTTTTCCTTTCAA-
TAGACATTTCACAGTGAACGCGATCTAACTGAGAAAGGTGGAACACACCCTAGGAC----
----TCCCCGGATTATA------GCTGAATGTTGGAAAGACTTTCTAA------------
AAAG------AGTAGCATATTAGGTTATCATGAGCATAATTGAGGATATTTACCAGTAAT
ATATCTAAGTGTCCCTCTCTCGGCTTTTTAGCGTTAAACCCCCCTACCCCCCT--AAACT
GCTAGATTATCTAACACTCCTGTAAACCC---CCCGGAACCA---GGAAAATCTCTAGTA
GTTTTTTTATGGCCAAAAAATAGG
>H001_BER_14 | population:North_Atlantic
------TAAGGGGTATGCAAACCATACTACTAAAAATCCAAACGAATA-TGAAATTAAGA
TGAAAGAAATTTAAGATCTAACAGCAAAATTCACTGGCAAATATATACCTTTACCCAACA
TCCCGTTAAATCAAGCATTAATGCGCAGTAAGAGCCTACCTACAAGTCCATATCTTAATG
CCAACGGTTATTG---AAGGTGAGGGACAATGACTGTGGGGGTTTCACTCAGTGAATTAT
TCCTGGCATTTGGTTCCTACTTCAGGGCCATCAATTGATATT----ATCCCTCACACTTT
CATCGACGCTTG---CATAAGTTAATG-----GTGGAAAACATAAGCGGGAG--CAACCC
CCATGCCGAGCGTTCTTTCCATCGGGCATCTGGTTCCTTTTTTCTTCTTTTCCTTTCAA-
TAGACATTTCACAGTGAACGCGATCTAACTGAGAAAGGTGGAACACACCCTAGGAC----
----TCCCCGGATTATA------GCTGAATGTTGGAAAGACTTTCTAA------------
AAAG------AGTAGCATATTAGGTTATCATGAGCATAATTGAGGATATTTACCAGTAAT
ATATCTAAGTGTCCCTCTCTCGGCTTTTTAGCGTTAAACCCCCCTACCCCCCT--AAACT
GCTAGATTATCTAACACTCCTGTAAACCC---CCCGGAACCA---GGAAAATCTCTAGTA
GTTTTTTTATGGCCAAAAAATAGG
>H001_BER_15 | population:North_Atlantic
------TAAGGGGTATGCAAACCATACTACTAAAAATCCAAACGAATA-TGAAATTAAGA
TGAAAGAAATTTAAGATCTAACAGCAAAATTCACTGGCAAATATATACCTTTACCCAACA
TCCCGTTAAATCAAGCATTAATGCGCAGTAAGAGCCTACCTACAAGTCCATATCTTAATG
CCAACGGTTATTG---AAGGTGAGGGACAATGACTGTGGGGGTTTCACTCAGTGAATTAT
TCCTGGCATTTGGTTCCTACTTCAGGGCCATCAATTGATATT----ATCCCTCACACTTT
CATCGACGCTTG---CATAAGTTAATG-----GTGGAAAACATAAGCGGGAG--CAACCC
CCATGCCGAGCGTTCTTTCCATCGGGCATCTGGTTCCTTTTTTCTTCTTTTCCTTTCAA-
TAGACATTTCACAGTGAACGCGATCTAACTGAGAAAGGTGGAACACACCCTAGGAC----
----TCCCCGGATTATA------GCTGAATGTTGGAAAGACTTTCTAA------------
AAAG------AGTAGCATATTAGGTTATCATGAGCATAATTGAGGATATTTACCAGTAAT
ATATCTAAGTGTCCCTCTCTCGGCTTTTTAGCGTTAAACCCCCCTACCCCCCT--AAACT
GCTAGATTATCTAACACTCCTGTAAACCC---CCCGGAACCA---GGAAAATCTCTAGTA
GTTTTTTTATGGCCAAAAAATAGG
>H001_BER_16 | population:North_Atlantic
------TAAGGGGTATGCAAACCATACTACTAAAAATCCAAACGAATA-TGAAATTAAGA
TGAAAGAAATTTAAGATCTAACAGCAAAATTCACTGGCAAATATATACCTTTACCCAACA
TCCCGTTAAATCAAGCATTAATGCGCAGTAAGAGCCTACCTACAAGTCCATATCTTAATG
CCAACGGTTATTG---AAGGTGAGGGACAATGACTGTGGGGGTTTCACTCAGTGAATTAT
TCCTGGCATTTGGTTCCTACTTCAGGGCCATCAATTGATATT----ATCCCTCACACTTT
CATCGACGCTTG---CATAAGTTAATG-----GTGGAAAACATAAGCGGGAG--CAACCC
CCATGCCGAGCGTTCTTTCCATCGGGCATCTGGTTCCTTTTTTCTTCTTTTCCTTTCAA-
TAGACATTTCACAGTGAACGCGATCTAACTGAGAAAGGTGGAACACACCCTAGGAC----
----TCCCCGGATTATA------GCTGAATGTTGGAAAGACTTTCTAA------------
AAAG------AGTAGCATATTAGGTTATCATGAGCATAATTGAGGATATTTACCAGTAAT
ATATCTAAGTGTCCCTCTCTCGGCTTTTTAGCGTTAAACCCCCCTACCCCCCT--AAACT
GCTAGATTATCTAACACTCCTGTAAACCC---CCCGGAACCA---GGAAAATCTCTAGTA
GTTTTTTTATGGCCAAAAAATAGG
>H001_BER_17 | population:North_Atlantic
------TAAGGGGTATGCAAACCATACTACTAAAAATCCAAACGAATA-TGAAATTAAGA
TGAAAGAAATTTAAGATCTAACAGCAAAATTCACTGGCAAATATATACCTTTACCCAACA
TCCCGTTAAATCAAGCATTAATGCGCAGTAAGAGCCTACCTACAAGTCCATATCTTAATG
CCAACGGTTATTG---AAGGTGAGGGACAATGACTGTGGGGGTTTCACTCAGTGAATTAT
TCCTGGCATTTGGTTCCTACTTCAGGGCCATCAATTGATATT----ATCCCTCACACTTT
CATCGACGCTTG---CATAAGTTAATG-----GTGGAAAACATAAGCGGGAG--CAACCC
CCATGCCGAGCGTTCTTTCCATCGGGCATCTGGTTCCTTTTTTCTTCTTTTCCTTTCAA-
TAGACATTTCACAGTGAACGCGATCTAACTGAGAAAGGTGGAACACACCCTAGGAC----
----TCCCCGGATTATA------GCTGAATGTTGGAAAGACTTTCTAA------------
AAAG------AGTAGCATATTAGGTTATCATGAGCATAATTGAGGATATTTACCAGTAAT
ATATCTAAGTGTCCCTCTCTCGGCTTTTTAGCGTTAAACCCCCCTACCCCCCT--AAACT
GCTAGATTATCTAACACTCCTGTAAACCC---CCCGGAACCA---GGAAAATCTCTAGTA
GTTTTTTTATGGCCAAAAAATAGG
>H001_BER_18 | population:North_Atlantic
------TAAGGGGTATGCAAACCATACTACTAAAAATCCAAACGAATA-TGAAATTAAGA
TGAAAGAAATTTAAGATCTAACAGCAAAATTCACTGGCAAATATATACCTTTACCCAACA
TCCCGTTAAATCAAGCATTAATGCGCAGTAAGAGCCTACCTACAAGTCCATATCTTAATG
CCAACGGTTATTG---AAGGTGAGGGACAATGACTGTGGGGGTTTCACTCAGTGAATTAT
TCCTGGCATTTGGTTCCTACTTCAGGGCCATCAATTGATATT----ATCCCTCACACTTT
CATCGACGCTTG---CATAAGTTAATG-----GTGGAAAACATAAGCGGGAG--CAACCC
CCATGCCGAGCGTTCTTTCCATCGGGCATCTGGTTCCTTTTTTCTTCTTTTCCTTTCAA-
TAGACATTTCACAGTGAACGCGATCTAACTGAGAAAGGTGGAACACACCCTAGGAC----
----TCCCCGGATTATA------GCTGAATGTTGGAAAGACTTTCTAA------------
AAAG------AGTAGCATATTAGGTTATCATGAGCATAATTGAGGATATTTACCAGTAAT
ATATCTAAGTGTCCCTCTCTCGGCTTTTTAGCGTTAAACCCCCCTACCCCCCT--AAACT
GCTAGATTATCTAACACTCCTGTAAACCC---CCCGGAACCA---GGAAAATCTCTAGTA
GTTTTTTTATGGCCAAAAAATAGG
>H001_BER_19 | population:North_Atlantic
------TAAGGGGTATGCAAACCATACTACTAAAAATCCAAACGAATA-TGAAATTAAGA
TGAAAGAAATTTAAGATCTAACAGCAAAATTCACTGGCAAATATATACCTTTACCCAACA
TCCCGTTAAATCAAGCATTAATGCGCAGTAAGAGCCTACCTACAAGTCCATATCTTAATG
CCAACGGTTATTG---AAGGTGAGGGACAATGACTGTGGGGGTTTCACTCAGTGAATTAT
TCCTGGCATTTGGTTCCTACTTCAGGGCCATCAATTGATATT----ATCCCTCACACTTT
CATCGACGCTTG---CATAAGTTAATG-----GTGGAAAACATAAGCGGGAG--CAACCC
CCATGCCGAGCGTTCTTTCCATCGGGCATCTGGTTCCTTTTTTCTTCTTTTCCTTTCAA-
TAGACATTTCACAGTGAACGCGATCTAACTGAGAAAGGTGGAACACACCCTAGGAC----
----TCCCCGGATTATA------GCTGAATGTTGGAAAGACTTTCTAA------------
AAAG------AGTAGCATATTAGGTTATCATGAGCATAATTGAGGATATTTACCAGTAAT
ATATCTAAGTGTCCCTCTCTCGGCTTTTTAGCGTTAAACCCCCCTACCCCCCT--AAACT
GCTAGATTATCTAACACTCCTGTAAACCC---CCCGGAACCA---GGAAAATCTCTAGTA
GTTTTTTTATGGCCAAAAAATAGG
>H001_BER_20 | population:North_Atlantic
------TAAGGGGTATGCAAACCATACTACTAAAAATCCAAACGAATA-TGAAATTAAGA
TGAAAGAAATTTAAGATCTAACAGCAAAATTCACTGGCAAATATATACCTTTACCCAACA
TCCCGTTAAATCAAGCATTAATGCGCAGTAAGAGCCTACCTACAAGTCCATATCTTAATG
CCAACGGTTATTG---AAGGTGAGGGACAATGACTGTGGGGGTTTCACTCAGTGAATTAT
TCCTGGCATTTGGTTCCTACTTCAGGGCCATCAATTGATATT----ATCCCTCACACTTT
CATCGACGCTTG---CATAAGTTAATG-----GTGGAAAACATAAGCGGGAG--CAACCC
CCATGCCGAGCGTTCTTTCCATCGGGCATCTGGTTCCTTTTTTCTTCTTTTCCTTTCAA-
TAGACATTTCACAGTGAACGCGATCTAACTGAGAAAGGTGGAACACACCCTAGGAC----
----TCCCCGGATTATA------GCTGAATGTTGGAAAGACTTTCTAA------------
AAAG------AGTAGCATATTAGGTTATCATGAGCATAATTGAGGATATTTACCAGTAAT
ATATCTAAGTGTCCCTCTCTCGGCTTTTTAGCGTTAAACCCCCCTACCCCCCT--AAACT
GCTAGATTATCTAACACTCCTGTAAACCC---CCCGGAACCA---GGAAAATCTCTAGTA
GTTTTTTTATGGCCAAAAAATAGG
>H001_BER_21 | population:North_Atlantic
------TAAGGGGTATGCAAACCATACTACTAAAAATCCAAACGAATA-TGAAATTAAGA
TGAAAGAAATTTAAGATCTAACAGCAAAATTCACTGGCAAATATATACCTTTACCCAACA
TCCCGTTAAATCAAGCATTAATGCGCAGTAAGAGCCTACCTACAAGTCCATATCTTAATG
CCAACGGTTATTG---AAGGTGAGGGACAATGACTGTGGGGGTTTCACTCAGTGAATTAT
TCCTGGCATTTGGTTCCTACTTCAGGGCCATCAATTGATATT----ATCCCTCACACTTT
CATCGACGCTTG---CATAAGTTAATG-----GTGGAAAACATAAGCGGGAG--CAACCC
CCATGCCGAGCGTTCTTTCCATCGGGCATCTGGTTCCTTTTTTCTTCTTTTCCTTTCAA-
TAGACATTTCACAGTGAACGCGATCTAACTGAGAAAGGTGGAACACACCCTAGGAC----
----TCCCCGGATTATA------GCTGAATGTTGGAAAGACTTTCTAA------------
AAAG------AGTAGCATATTAGGTTATCATGAGCATAATTGAGGATATTTACCAGTAAT
ATATCTAAGTGTCCCTCTCTCGGCTTTTTAGCGTTAAACCCCCCTACCCCCCT--AAACT
GCTAGATTATCTAACACTCCTGTAAACCC---CCCGGAACCA---GGAAAATCTCTAGTA
GTTTTTTTATGGCCAAAAAATAGG
>H001_BEL | population:Carib
------TAAGGGGTATGCAAACCATACTACTAAAAATCCAAACGAATA-TGAAATTAAGA
TGAAAGAAATTTAAGATCTAACAGCAAAATTCACTGGCAAATATATACCTTTACCCAACA
TCCCGTTAAATCAAGCATTAATGCGCAGTAAGAGCCTACCTACAAGTCCATATCTTAATG
CCAACGGTTATTG---AAGGTGAGGGACAATGACTGTGGGGGTTTCACTCAGTGAATTAT
TCCTGGCATTTGGTTCCTACTTCAGGGCCATCAATTGATATT----ATCCCTCACACTTT
CATCGACGCTTG---CATAAGTTAATG-----GTGGAAAACATAAGCGGGAG--CAACCC
CCATGCCGAGCGTTCTTTCCATCGGGCATCTGGTTCCTTTTTTCTTCTTTTCCTTTCAA-
TAGACATTTCACAGTGAACGCGATCTAACTGAGAAAGGTGGAACACACCCTAGGAC----
----TCCCCGGATTATA------GCTGAATGTTGGAAAGACTTTCTAA------------
AAAG------AGTAGCATATTAGGTTATCATGAGCATAATTGAGGATATTTACCAGTAAT
ATATCTAAGTGTCCCTCTCTCGGCTTTTTAGCGTTAAACCCCCCTACCCCCCT--AAACT
GCTAGATTATCTAACACTCCTGTAAACCC---CCCGGAACCA---GGAAAATCTCTAGTA
GTTTTTTTATGGCCAAAAAATAGG
>H001_BEL_2 | population:Carib
------TAAGGGGTATGCAAACCATACTACTAAAAATCCAAACGAATA-TGAAATTAAGA
TGAAAGAAATTTAAGATCTAACAGCAAAATTCACTGGCAAATATATACCTTTACCCAACA
TCCCGTTAAATCAAGCATTAATGCGCAGTAAGAGCCTACCTACAAGTCCATATCTTAATG
CCAACGGTTATTG---AAGGTGAGGGACAATGACTGTGGGGGTTTCACTCAGTGAATTAT
TCCTGGCATTTGGTTCCTACTTCAGGGCCATCAATTGATATT----ATCCCTCACACTTT
CATCGACGCTTG---CATAAGTTAATG-----GTGGAAAACATAAGCGGGAG--CAACCC
CCATGCCGAGCGTTCTTTCCATCGGGCATCTGGTTCCTTTTTTCTTCTTTTCCTTTCAA-
TAGACATTTCACAGTGAACGCGATCTAACTGAGAAAGGTGGAACACACCCTAGGAC----
----TCCCCGGATTATA------GCTGAATGTTGGAAAGACTTTCTAA------------
AAAG------AGTAGCATATTAGGTTATCATGAGCATAATTGAGGATATTTACCAGTAAT
ATATCTAAGTGTCCCTCTCTCGGCTTTTTAGCGTTAAACCCCCCTACCCCCCT--AAACT
GCTAGATTATCTAACACTCCTGTAAACCC---CCCGGAACCA---GGAAAATCTCTAGTA
GTTTTTTTATGGCCAAAAAATAGG
>H001_BEL_3 | population:Carib
------TAAGGGGTATGCAAACCATACTACTAAAAATCCAAACGAATA-TGAAATTAAGA
TGAAAGAAATTTAAGATCTAACAGCAAAATTCACTGGCAAATATATACCTTTACCCAACA
TCCCGTTAAATCAAGCATTAATGCGCAGTAAGAGCCTACCTACAAGTCCATATCTTAATG
CCAACGGTTATTG---AAGGTGAGGGACAATGACTGTGGGGGTTTCACTCAGTGAATTAT
TCCTGGCATTTGGTTCCTACTTCAGGGCCATCAATTGATATT----ATCCCTCACACTTT
CATCGACGCTTG---CATAAGTTAATG-----GTGGAAAACATAAGCGGGAG--CAACCC
CCATGCCGAGCGTTCTTTCCATCGGGCATCTGGTTCCTTTTTTCTTCTTTTCCTTTCAA-
TAGACATTTCACAGTGAACGCGATCTAACTGAGAAAGGTGGAACACACCCTAGGAC----
----TCCCCGGATTATA------GCTGAATGTTGGAAAGACTTTCTAA------------
AAAG------AGTAGCATATTAGGTTATCATGAGCATAATTGAGGATATTTACCAGTAAT
ATATCTAAGTGTCCCTCTCTCGGCTTTTTAGCGTTAAACCCCCCTACCCCCCT--AAACT
GCTAGATTATCTAACACTCCTGTAAACCC---CCCGGAACCA---GGAAAATCTCTAGTA
GTTTTTTTATGGCCAAAAAATAGG
>H001_BEL_4 | population:Carib
------TAAGGGGTATGCAAACCATACTACTAAAAATCCAAACGAATA-TGAAATTAAGA
TGAAAGAAATTTAAGATCTAACAGCAAAATTCACTGGCAAATATATACCTTTACCCAACA
TCCCGTTAAATCAAGCATTAATGCGCAGTAAGAGCCTACCTACAAGTCCATATCTTAATG
CCAACGGTTATTG---AAGGTGAGGGACAATGACTGTGGGGGTTTCACTCAGTGAATTAT
TCCTGGCATTTGGTTCCTACTTCAGGGCCATCAATTGATATT----ATCCCTCACACTTT
CATCGACGCTTG---CATAAGTTAATG-----GTGGAAAACATAAGCGGGAG--CAACCC
CCATGCCGAGCGTTCTTTCCATCGGGCATCTGGTTCCTTTTTTCTTCTTTTCCTTTCAA-
TAGACATTTCACAGTGAACGCGATCTAACTGAGAAAGGTGGAACACACCCTAGGAC----
----TCCCCGGATTATA------GCTGAATGTTGGAAAGACTTTCTAA------------
AAAG------AGTAGCATATTAGGTTATCATGAGCATAATTGAGGATATTTACCAGTAAT
ATATCTAAGTGTCCCTCTCTCGGCTTTTTAGCGTTAAACCCCCCTACCCCCCT--AAACT
GCTAGATTATCTAACACTCCTGTAAACCC---CCCGGAACCA---GGAAAATCTCTAGTA
GTTTTTTTATGGCCAAAAAATAGG
>H001_BEL_6 | population:Carib
------TAAGGGGTATGCAAACCATACTACTAAAAATCCAAACGAATA-TGAAATTAAGA
TGAAAGAAATTTAAGATCTAACAGCAAAATTCACTGGCAAATATATACCTTTACCCAACA
TCCCGTTAAATCAAGCATTAATGCGCAGTAAGAGCCTACCTACAAGTCCATATCTTAATG
CCAACGGTTATTG---AAGGTGAGGGACAATGACTGTGGGGGTTTCACTCAGTGAATTAT
TCCTGGCATTTGGTTCCTACTTCAGGGCCATCAATTGATATT----ATCCCTCACACTTT
CATCGACGCTTG---CATAAGTTAATG-----GTGGAAAACATAAGCGGGAG--CAACCC
CCATGCCGAGCGTTCTTTCCATCGGGCATCTGGTTCCTTTTTTCTTCTTTTCCTTTCAA-
TAGACATTTCACAGTGAACGCGATCTAACTGAGAAAGGTGGAACACACCCTAGGAC----
----TCCCCGGATTATA------GCTGAATGTTGGAAAGACTTTCTAA------------
AAAG------AGTAGCATATTAGGTTATCATGAGCATAATTGAGGATATTTACCAGTAAT
ATATCTAAGTGTCCCTCTCTCGGCTTTTTAGCGTTAAACCCCCCTACCCCCCT--AAACT
GCTAGATTATCTAACACTCCTGTAAACCC---CCCGGAACCA---GGAAAATCTCTAGTA
GTTTTTTTATGGCCAAAAAATAGG
>H001_BEL_7 | population:Carib
------TAAGGGGTATGCAAACCATACTACTAAAAATCCAAACGAATA-TGAAATTAAGA
TGAAAGAAATTTAAGATCTAACAGCAAAATTCACTGGCAAATATATACCTTTACCCAACA
TCCCGTTAAATCAAGCATTAATGCGCAGTAAGAGCCTACCTACAAGTCCATATCTTAATG
CCAACGGTTATTG---AAGGTGAGGGACAATGACTGTGGGGGTTTCACTCAGTGAATTAT
TCCTGGCATTTGGTTCCTACTTCAGGGCCATCAATTGATATT----ATCCCTCACACTTT
CATCGACGCTTG---CATAAGTTAATG-----GTGGAAAACATAAGCGGGAG--CAACCC
CCATGCCGAGCGTTCTTTCCATCGGGCATCTGGTTCCTTTTTTCTTCTTTTCCTTTCAA-
TAGACATTTCACAGTGAACGCGATCTAACTGAGAAAGGTGGAACACACCCTAGGAC----
----TCCCCGGATTATA------GCTGAATGTTGGAAAGACTTTCTAA------------
AAAG------AGTAGCATATTAGGTTATCATGAGCATAATTGAGGATATTTACCAGTAAT
ATATCTAAGTGTCCCTCTCTCGGCTTTTTAGCGTTAAACCCCCCTACCCCCCT--AAACT
GCTAGATTATCTAACACTCCTGTAAACCC---CCCGGAACCA---GGAAAATCTCTAGTA
GTTTTTTTATGGCCAAAAAATAGG
>H001_BEL_8 | population:Carib
------TAAGGGGTATGCAAACCATACTACTAAAAATCCAAACGAATA-TGAAATTAAGA
TGAAAGAAATTTAAGATCTAACAGCAAAATTCACTGGCAAATATATACCTTTACCCAACA
TCCCGTTAAATCAAGCATTAATGCGCAGTAAGAGCCTACCTACAAGTCCATATCTTAATG
CCAACGGTTATTG---AAGGTGAGGGACAATGACTGTGGGGGTTTCACTCAGTGAATTAT
TCCTGGCATTTGGTTCCTACTTCAGGGCCATCAATTGATATT----ATCCCTCACACTTT
CATCGACGCTTG---CATAAGTTAATG-----GTGGAAAACATAAGCGGGAG--CAACCC
CCATGCCGAGCGTTCTTTCCATCGGGCATCTGGTTCCTTTTTTCTTCTTTTCCTTTCAA-
TAGACATTTCACAGTGAACGCGATCTAACTGAGAAAGGTGGAACACACCCTAGGAC----
----TCCCCGGATTATA------GCTGAATGTTGGAAAGACTTTCTAA------------
AAAG------AGTAGCATATTAGGTTATCATGAGCATAATTGAGGATATTTACCAGTAAT
ATATCTAAGTGTCCCTCTCTCGGCTTTTTAGCGTTAAACCCCCCTACCCCCCT--AAACT
GCTAGATTATCTAACACTCCTGTAAACCC---CCCGGAACCA---GGAAAATCTCTAGTA
GTTTTTTTATGGCCAAAAAATAGG
>H001_BEL_9 | population:Carib
------TAAGGGGTATGCAAACCATACTACTAAAAATCCAAACGAATA-TGAAATTAAGA
TGAAAGAAATTTAAGATCTAACAGCAAAATTCACTGGCAAATATATACCTTTACCCAACA
TCCCGTTAAATCAAGCATTAATGCGCAGTAAGAGCCTACCTACAAGTCCATATCTTAATG
CCAACGGTTATTG---AAGGTGAGGGACAATGACTGTGGGGGTTTCACTCAGTGAATTAT
TCCTGGCATTTGGTTCCTACTTCAGGGCCATCAATTGATATT----ATCCCTCACACTTT
CATCGACGCTTG---CATAAGTTAATG-----GTGGAAAACATAAGCGGGAG--CAACCC
CCATGCCGAGCGTTCTTTCCATCGGGCATCTGGTTCCTTTTTTCTTCTTTTCCTTTCAA-
TAGACATTTCACAGTGAACGCGATCTAACTGAGAAAGGTGGAACACACCCTAGGAC----
----TCCCCGGATTATA------GCTGAATGTTGGAAAGACTTTCTAA------------
AAAG------AGTAGCATATTAGGTTATCATGAGCATAATTGAGGATATTTACCAGTAAT
ATATCTAAGTGTCCCTCTCTCGGCTTTTTAGCGTTAAACCCCCCTACCCCCCT--AAACT
GCTAGATTATCTAACACTCCTGTAAACCC---CCCGGAACCA---GGAAAATCTCTAGTA
GTTTTTTTATGGCCAAAAAATAGG
>H001_BEL_10 | population:Carib
------TAAGGGGTATGCAAACCATACTACTAAAAATCCAAACGAATA-TGAAATTAAGA
TGAAAGAAATTTAAGATCTAACAGCAAAATTCACTGGCAAATATATACCTTTACCCAACA
TCCCGTTAAATCAAGCATTAATGCGCAGTAAGAGCCTACCTACAAGTCCATATCTTAATG
CCAACGGTTATTG---AAGGTGAGGGACAATGACTGTGGGGGTTTCACTCAGTGAATTAT
TCCTGGCATTTGGTTCCTACTTCAGGGCCATCAATTGATATT----ATCCCTCACACTTT
CATCGACGCTTG---CATAAGTTAATG-----GTGGAAAACATAAGCGGGAG--CAACCC
CCATGCCGAGCGTTCTTTCCATCGGGCATCTGGTTCCTTTTTTCTTCTTTTCCTTTCAA-
TAGACATTTCACAGTGAACGCGATCTAACTGAGAAAGGTGGAACACACCCTAGGAC----
----TCCCCGGATTATA------GCTGAATGTTGGAAAGACTTTCTAA------------
AAAG------AGTAGCATATTAGGTTATCATGAGCATAATTGAGGATATTTACCAGTAAT
ATATCTAAGTGTCCCTCTCTCGGCTTTTTAGCGTTAAACCCCCCTACCCCCCT--AAACT
GCTAGATTATCTAACACTCCTGTAAACCC---CCCGGAACCA---GGAAAATCTCTAGTA
GTTTTTTTATGGCCAAAAAATAGG
>H001_BEL_11 | population:Carib
------TAAGGGGTATGCAAACCATACTACTAAAAATCCAAACGAATA-TGAAATTAAGA
TGAAAGAAATTTAAGATCTAACAGCAAAATTCACTGGCAAATATATACCTTTACCCAACA
TCCCGTTAAATCAAGCATTAATGCGCAGTAAGAGCCTACCTACAAGTCCATATCTTAATG
CCAACGGTTATTG---AAGGTGAGGGACAATGACTGTGGGGGTTTCACTCAGTGAATTAT
TCCTGGCATTTGGTTCCTACTTCAGGGCCATCAATTGATATT----ATCCCTCACACTTT
CATCGACGCTTG---CATAAGTTAATG-----GTGGAAAACATAAGCGGGAG--CAACCC
CCATGCCGAGCGTTCTTTCCATCGGGCATCTGGTTCCTTTTTTCTTCTTTTCCTTTCAA-
TAGACATTTCACAGTGAACGCGATCTAACTGAGAAAGGTGGAACACACCCTAGGAC----
----TCCCCGGATTATA------GCTGAATGTTGGAAAGACTTTCTAA------------
AAAG------AGTAGCATATTAGGTTATCATGAGCATAATTGAGGATATTTACCAGTAAT
ATATCTAAGTGTCCCTCTCTCGGCTTTTTAGCGTTAAACCCCCCTACCCCCCT--AAACT
GCTAGATTATCTAACACTCCTGTAAACCC---CCCGGAACCA---GGAAAATCTCTAGTA
GTTTTTTTATGGCCAAAAAATAGG
>H001_BEL_12 | population:Carib
------TAAGGGGTATGCAAACCATACTACTAAAAATCCAAACGAATA-TGAAATTAAGA
TGAAAGAAATTTAAGATCTAACAGCAAAATTCACTGGCAAATATATACCTTTACCCAACA
TCCCGTTAAATCAAGCATTAATGCGCAGTAAGAGCCTACCTACAAGTCCATATCTTAATG
CCAACGGTTATTG---AAGGTGAGGGACAATGACTGTGGGGGTTTCACTCAGTGAATTAT
TCCTGGCATTTGGTTCCTACTTCAGGGCCATCAATTGATATT----ATCCCTCACACTTT
CATCGACGCTTG---CATAAGTTAATG-----GTGGAAAACATAAGCGGGAG--CAACCC
CCATGCCGAGCGTTCTTTCCATCGGGCATCTGGTTCCTTTTTTCTTCTTTTCCTTTCAA-
TAGACATTTCACAGTGAACGCGATCTAACTGAGAAAGGTGGAACACACCCTAGGAC----
----TCCCCGGATTATA------GCTGAATGTTGGAAAGACTTTCTAA------------
AAAG------AGTAGCATATTAGGTTATCATGAGCATAATTGAGGATATTTACCAGTAAT
ATATCTAAGTGTCCCTCTCTCGGCTTTTTAGCGTTAAACCCCCCTACCCCCCT--AAACT
GCTAGATTATCTAACACTCCTGTAAACCC---CCCGGAACCA---GGAAAATCTCTAGTA
GTTTTTTTATGGCCAAAAAATAGG
>H001_BEL_13 | population:Carib
------TAAGGGGTATGCAAACCATACTACTAAAAATCCAAACGAATA-TGAAATTAAGA
TGAAAGAAATTTAAGATCTAACAGCAAAATTCACTGGCAAATATATACCTTTACCCAACA
TCCCGTTAAATCAAGCATTAATGCGCAGTAAGAGCCTACCTACAAGTCCATATCTTAATG
CCAACGGTTATTG---AAGGTGAGGGACAATGACTGTGGGGGTTTCACTCAGTGAATTAT
TCCTGGCATTTGGTTCCTACTTCAGGGCCATCAATTGATATT----ATCCCTCACACTTT
CATCGACGCTTG---CATAAGTTAATG-----GTGGAAAACATAAGCGGGAG--CAACCC
CCATGCCGAGCGTTCTTTCCATCGGGCATCTGGTTCCTTTTTTCTTCTTTTCCTTTCAA-
TAGACATTTCACAGTGAACGCGATCTAACTGAGAAAGGTGGAACACACCCTAGGAC----
----TCCCCGGATTATA------GCTGAATGTTGGAAAGACTTTCTAA------------
AAAG------AGTAGCATATTAGGTTATCATGAGCATAATTGAGGATATTTACCAGTAAT
ATATCTAAGTGTCCCTCTCTCGGCTTTTTAGCGTTAAACCCCCCTACCCCCCT--AAACT
GCTAGATTATCTAACACTCCTGTAAACCC---CCCGGAACCA---GGAAAATCTCTAGTA
GTTTTTTTATGGCCAAAAAATAGG
>H001_BEL_14 | population:Carib
------TAAGGGGTATGCAAACCATACTACTAAAAATCCAAACGAATA-TGAAATTAAGA
TGAAAGAAATTTAAGATCTAACAGCAAAATTCACTGGCAAATATATACCTTTACCCAACA
TCCCGTTAAATCAAGCATTAATGCGCAGTAAGAGCCTACCTACAAGTCCATATCTTAATG
CCAACGGTTATTG---AAGGTGAGGGACAATGACTGTGGGGGTTTCACTCAGTGAATTAT
TCCTGGCATTTGGTTCCTACTTCAGGGCCATCAATTGATATT----ATCCCTCACACTTT
CATCGACGCTTG---CATAAGTTAATG-----GTGGAAAACATAAGCGGGAG--CAACCC
CCATGCCGAGCGTTCTTTCCATCGGGCATCTGGTTCCTTTTTTCTTCTTTTCCTTTCAA-
TAGACATTTCACAGTGAACGCGATCTAACTGAGAAAGGTGGAACACACCCTAGGAC----
----TCCCCGGATTATA------GCTGAATGTTGGAAAGACTTTCTAA------------
AAAG------AGTAGCATATTAGGTTATCATGAGCATAATTGAGGATATTTACCAGTAAT
ATATCTAAGTGTCCCTCTCTCGGCTTTTTAGCGTTAAACCCCCCTACCCCCCT--AAACT
GCTAGATTATCTAACACTCCTGTAAACCC---CCCGGAACCA---GGAAAATCTCTAGTA
GTTTTTTTATGGCCAAAAAATAGG
>H001_BEL_15 | population:Carib
------TAAGGGGTATGCAAACCATACTACTAAAAATCCAAACGAATA-TGAAATTAAGA
TGAAAGAAATTTAAGATCTAACAGCAAAATTCACTGGCAAATATATACCTTTACCCAACA
TCCCGTTAAATCAAGCATTAATGCGCAGTAAGAGCCTACCTACAAGTCCATATCTTAATG
CCAACGGTTATTG---AAGGTGAGGGACAATGACTGTGGGGGTTTCACTCAGTGAATTAT
TCCTGGCATTTGGTTCCTACTTCAGGGCCATCAATTGATATT----ATCCCTCACACTTT
CATCGACGCTTG---CATAAGTTAATG-----GTGGAAAACATAAGCGGGAG--CAACCC
CCATGCCGAGCGTTCTTTCCATCGGGCATCTGGTTCCTTTTTTCTTCTTTTCCTTTCAA-
TAGACATTTCACAGTGAACGCGATCTAACTGAGAAAGGTGGAACACACCCTAGGAC----
----TCCCCGGATTATA------GCTGAATGTTGGAAAGACTTTCTAA------------
AAAG------AGTAGCATATTAGGTTATCATGAGCATAATTGAGGATATTTACCAGTAAT
ATATCTAAGTGTCCCTCTCTCGGCTTTTTAGCGTTAAACCCCCCTACCCCCCT--AAACT
GCTAGATTATCTAACACTCCTGTAAACCC---CCCGGAACCA---GGAAAATCTCTAGTA
GTTTTTTTATGGCCAAAAAATAGG
>H001_BEL_16 | population:Carib
------TAAGGGGTATGCAAACCATACTACTAAAAATCCAAACGAATA-TGAAATTAAGA
TGAAAGAAATTTAAGATCTAACAGCAAAATTCACTGGCAAATATATACCTTTACCCAACA
TCCCGTTAAATCAAGCATTAATGCGCAGTAAGAGCCTACCTACAAGTCCATATCTTAATG
CCAACGGTTATTG---AAGGTGAGGGACAATGACTGTGGGGGTTTCACTCAGTGAATTAT
TCCTGGCATTTGGTTCCTACTTCAGGGCCATCAATTGATATT----ATCCCTCACACTTT
CATCGACGCTTG---CATAAGTTAATG-----GTGGAAAACATAAGCGGGAG--CAACCC
CCATGCCGAGCGTTCTTTCCATCGGGCATCTGGTTCCTTTTTTCTTCTTTTCCTTTCAA-
TAGACATTTCACAGTGAACGCGATCTAACTGAGAAAGGTGGAACACACCCTAGGAC----
----TCCCCGGATTATA------GCTGAATGTTGGAAAGACTTTCTAA------------
AAAG------AGTAGCATATTAGGTTATCATGAGCATAATTGAGGATATTTACCAGTAAT
ATATCTAAGTGTCCCTCTCTCGGCTTTTTAGCGTTAAACCCCCCTACCCCCCT--AAACT
GCTAGATTATCTAACACTCCTGTAAACCC---CCCGGAACCA---GGAAAATCTCTAGTA
GTTTTTTTATGGCCAAAAAATAGG
>H001_BEL_18 | population:Carib
------TAAGGGGTATGCAAACCATACTACTAAAAATCCAAACGAATA-TGAAATTAAGA
TGAAAGAAATTTAAGATCTAACAGCAAAATTCACTGGCAAATATATACCTTTACCCAACA
TCCCGTTAAATCAAGCATTAATGCGCAGTAAGAGCCTACCTACAAGTCCATATCTTAATG
CCAACGGTTATTG---AAGGTGAGGGACAATGACTGTGGGGGTTTCACTCAGTGAATTAT
TCCTGGCATTTGGTTCCTACTTCAGGGCCATCAATTGATATT----ATCCCTCACACTTT
CATCGACGCTTG---CATAAGTTAATG-----GTGGAAAACATAAGCGGGAG--CAACCC
CCATGCCGAGCGTTCTTTCCATCGGGCATCTGGTTCCTTTTTTCTTCTTTTCCTTTCAA-
TAGACATTTCACAGTGAACGCGATCTAACTGAGAAAGGTGGAACACACCCTAGGAC----
----TCCCCGGATTATA------GCTGAATGTTGGAAAGACTTTCTAA------------
AAAG------AGTAGCATATTAGGTTATCATGAGCATAATTGAGGATATTTACCAGTAAT
ATATCTAAGTGTCCCTCTCTCGGCTTTTTAGCGTTAAACCCCCCTACCCCCCT--AAACT
GCTAGATTATCTAACACTCCTGTAAACCC---CCCGGAACCA---GGAAAATCTCTAGTA
GTTTTTTTATGGCCAAAAAATAGG
>H001_BEL_19 | population:Carib
------TAAGGGGTATGCAAACCATACTACTAAAAATCCAAACGAATA-TGAAATTAAGA
TGAAAGAAATTTAAGATCTAACAGCAAAATTCACTGGCAAATATATACCTTTACCCAACA
TCCCGTTAAATCAAGCATTAATGCGCAGTAAGAGCCTACCTACAAGTCCATATCTTAATG
CCAACGGTTATTG---AAGGTGAGGGACAATGACTGTGGGGGTTTCACTCAGTGAATTAT
TCCTGGCATTTGGTTCCTACTTCAGGGCCATCAATTGATATT----ATCCCTCACACTTT
CATCGACGCTTG---CATAAGTTAATG-----GTGGAAAACATAAGCGGGAG--CAACCC
CCATGCCGAGCGTTCTTTCCATCGGGCATCTGGTTCCTTTTTTCTTCTTTTCCTTTCAA-
TAGACATTTCACAGTGAACGCGATCTAACTGAGAAAGGTGGAACACACCCTAGGAC----
----TCCCCGGATTATA------GCTGAATGTTGGAAAGACTTTCTAA------------
AAAG------AGTAGCATATTAGGTTATCATGAGCATAATTGAGGATATTTACCAGTAAT
ATATCTAAGTGTCCCTCTCTCGGCTTTTTAGCGTTAAACCCCCCTACCCCCCT--AAACT
GCTAGATTATCTAACACTCCTGTAAACCC---CCCGGAACCA---GGAAAATCTCTAGTA
GTTTTTTTATGGCCAAAAAATAGG
>H001_BEL_20 | population:Carib
------TAAGGGGTATGCAAACCATACTACTAAAAATCCAAACGAATA-TGAAATTAAGA
TGAAAGAAATTTAAGATCTAACAGCAAAATTCACTGGCAAATATATACCTTTACCCAACA
TCCCGTTAAATCAAGCATTAATGCGCAGTAAGAGCCTACCTACAAGTCCATATCTTAATG
CCAACGGTTATTG---AAGGTGAGGGACAATGACTGTGGGGGTTTCACTCAGTGAATTAT
TCCTGGCATTTGGTTCCTACTTCAGGGCCATCAATTGATATT----ATCCCTCACACTTT
CATCGACGCTTG---CATAAGTTAATG-----GTGGAAAACATAAGCGGGAG--CAACCC
CCATGCCGAGCGTTCTTTCCATCGGGCATCTGGTTCCTTTTTTCTTCTTTTCCTTTCAA-
TAGACATTTCACAGTGAACGCGATCTAACTGAGAAAGGTGGAACACACCCTAGGAC----
----TCCCCGGATTATA------GCTGAATGTTGGAAAGACTTTCTAA------------
AAAG------AGTAGCATATTAGGTTATCATGAGCATAATTGAGGATATTTACCAGTAAT
ATATCTAAGTGTCCCTCTCTCGGCTTTTTAGCGTTAAACCCCCCTACCCCCCT--AAACT
GCTAGATTATCTAACACTCCTGTAAACCC---CCCGGAACCA---GGAAAATCTCTAGTA
GTTTTTTTATGGCCAAAAAATAGG
>H001_BEL_21 | population:Carib
------TAAGGGGTATGCAAACCATACTACTAAAAATCCAAACGAATA-TGAAATTAAGA
TGAAAGAAATTTAAGATCTAACAGCAAAATTCACTGGCAAATATATACCTTTACCCAACA
TCCCGTTAAATCAAGCATTAATGCGCAGTAAGAGCCTACCTACAAGTCCATATCTTAATG
CCAACGGTTATTG---AAGGTGAGGGACAATGACTGTGGGGGTTTCACTCAGTGAATTAT
TCCTGGCATTTGGTTCCTACTTCAGGGCCATCAATTGATATT----ATCCCTCACACTTT
CATCGACGCTTG---CATAAGTTAATG-----GTGGAAAACATAAGCGGGAG--CAACCC
CCATGCCGAGCGTTCTTTCCATCGGGCATCTGGTTCCTTTTTTCTTCTTTTCCTTTCAA-
TAGACATTTCACAGTGAACGCGATCTAACTGAGAAAGGTGGAACACACCCTAGGAC----
----TCCCCGGATTATA------GCTGAATGTTGGAAAGACTTTCTAA------------
AAAG------AGTAGCATATTAGGTTATCATGAGCATAATTGAGGATATTTACCAGTAAT
ATATCTAAGTGTCCCTCTCTCGGCTTTTTAGCGTTAAACCCCCCTACCCCCCT--AAACT
GCTAGATTATCTAACACTCCTGTAAACCC---CCCGGAACCA---GGAAAATCTCTAGTA
GTTTTTTTATGGCCAAAAAATAGG
>H001_BEL_22 | population:Carib
------TAAGGGGTATGCAAACCATACTACTAAAAATCCAAACGAATA-TGAAATTAAGA
TGAAAGAAATTTAAGATCTAACAGCAAAATTCACTGGCAAATATATACCTTTACCCAACA
TCCCGTTAAATCAAGCATTAATGCGCAGTAAGAGCCTACCTACAAGTCCATATCTTAATG
CCAACGGTTATTG---AAGGTGAGGGACAATGACTGTGGGGGTTTCACTCAGTGAATTAT
TCCTGGCATTTGGTTCCTACTTCAGGGCCATCAATTGATATT----ATCCCTCACACTTT
CATCGACGCTTG---CATAAGTTAATG-----GTGGAAAACATAAGCGGGAG--CAACCC
CCATGCCGAGCGTTCTTTCCATCGGGCATCTGGTTCCTTTTTTCTTCTTTTCCTTTCAA-
TAGACATTTCACAGTGAACGCGATCTAACTGAGAAAGGTGGAACACACCCTAGGAC----
----TCCCCGGATTATA------GCTGAATGTTGGAAAGACTTTCTAA------------
AAAG------AGTAGCATATTAGGTTATCATGAGCATAATTGAGGATATTTACCAGTAAT
ATATCTAAGTGTCCCTCTCTCGGCTTTTTAGCGTTAAACCCCCCTACCCCCCT--AAACT
GCTAGATTATCTAACACTCCTGTAAACCC---CCCGGAACCA---GGAAAATCTCTAGTA
GTTTTTTTATGGCCAAAAAATAGG
>H001_BEL_23 | population:Carib
------TAAGGGGTATGCAAACCATACTACTAAAAATCCAAACGAATA-TGAAATTAAGA
TGAAAGAAATTTAAGATCTAACAGCAAAATTCACTGGCAAATATATACCTTTACCCAACA
TCCCGTTAAATCAAGCATTAATGCGCAGTAAGAGCCTACCTACAAGTCCATATCTTAATG
CCAACGGTTATTG---AAGGTGAGGGACAATGACTGTGGGGGTTTCACTCAGTGAATTAT
TCCTGGCATTTGGTTCCTACTTCAGGGCCATCAATTGATATT----ATCCCTCACACTTT
CATCGACGCTTG---CATAAGTTAATG-----GTGGAAAACATAAGCGGGAG--CAACCC
CCATGCCGAGCGTTCTTTCCATCGGGCATCTGGTTCCTTTTTTCTTCTTTTCCTTTCAA-
TAGACATTTCACAGTGAACGCGATCTAACTGAGAAAGGTGGAACACACCCTAGGAC----
----TCCCCGGATTATA------GCTGAATGTTGGAAAGACTTTCTAA------------
AAAG------AGTAGCATATTAGGTTATCATGAGCATAATTGAGGATATTTACCAGTAAT
ATATCTAAGTGTCCCTCTCTCGGCTTTTTAGCGTTAAACCCCCCTACCCCCCT--AAACT
GCTAGATTATCTAACACTCCTGTAAACCC---CCCGGAACCA---GGAAAATCTCTAGTA
GTTTTTTTATGGCCAAAAAATAGG
>H001_BEL_24 | population:Carib
------TAAGGGGTATGCAAACCATACTACTAAAAATCCAAACGAATA-TGAAATTAAGA
TGAAAGAAATTTAAGATCTAACAGCAAAATTCACTGGCAAATATATACCTTTACCCAACA
TCCCGTTAAATCAAGCATTAATGCGCAGTAAGAGCCTACCTACAAGTCCATATCTTAATG
CCAACGGTTATTG---AAGGTGAGGGACAATGACTGTGGGGGTTTCACTCAGTGAATTAT
TCCTGGCATTTGGTTCCTACTTCAGGGCCATCAATTGATATT----ATCCCTCACACTTT
CATCGACGCTTG---CATAAGTTAATG-----GTGGAAAACATAAGCGGGAG--CAACCC
CCATGCCGAGCGTTCTTTCCATCGGGCATCTGGTTCCTTTTTTCTTCTTTTCCTTTCAA-
TAGACATTTCACAGTGAACGCGATCTAACTGAGAAAGGTGGAACACACCCTAGGAC----
----TCCCCGGATTATA------GCTGAATGTTGGAAAGACTTTCTAA------------
AAAG------AGTAGCATATTAGGTTATCATGAGCATAATTGAGGATATTTACCAGTAAT
ATATCTAAGTGTCCCTCTCTCGGCTTTTTAGCGTTAAACCCCCCTACCCCCCT--AAACT
GCTAGATTATCTAACACTCCTGTAAACCC---CCCGGAACCA---GGAAAATCTCTAGTA
GTTTTTTTATGGCCAAAAAATAGG
>H001_BEL_25 | population:Carib
------TAAGGGGTATGCAAACCATACTACTAAAAATCCAAACGAATA-TGAAATTAAGA
TGAAAGAAATTTAAGATCTAACAGCAAAATTCACTGGCAAATATATACCTTTACCCAACA
TCCCGTTAAATCAAGCATTAATGCGCAGTAAGAGCCTACCTACAAGTCCATATCTTAATG
CCAACGGTTATTG---AAGGTGAGGGACAATGACTGTGGGGGTTTCACTCAGTGAATTAT
TCCTGGCATTTGGTTCCTACTTCAGGGCCATCAATTGATATT----ATCCCTCACACTTT
CATCGACGCTTG---CATAAGTTAATG-----GTGGAAAACATAAGCGGGAG--CAACCC
CCATGCCGAGCGTTCTTTCCATCGGGCATCTGGTTCCTTTTTTCTTCTTTTCCTTTCAA-
TAGACATTTCACAGTGAACGCGATCTAACTGAGAAAGGTGGAACACACCCTAGGAC----
----TCCCCGGATTATA------GCTGAATGTTGGAAAGACTTTCTAA------------
AAAG------AGTAGCATATTAGGTTATCATGAGCATAATTGAGGATATTTACCAGTAAT
ATATCTAAGTGTCCCTCTCTCGGCTTTTTAGCGTTAAACCCCCCTACCCCCCT--AAACT
GCTAGATTATCTAACACTCCTGTAAACCC---CCCGGAACCA---GGAAAATCTCTAGTA
GTTTTTTTATGGCCAAAAAATAGG
>H001_BEL_26 | population:Carib
------TAAGGGGTATGCAAACCATACTACTAAAAATCCAAACGAATA-TGAAATTAAGA
TGAAAGAAATTTAAGATCTAACAGCAAAATTCACTGGCAAATATATACCTTTACCCAACA
TCCCGTTAAATCAAGCATTAATGCGCAGTAAGAGCCTACCTACAAGTCCATATCTTAATG
CCAACGGTTATTG---AAGGTGAGGGACAATGACTGTGGGGGTTTCACTCAGTGAATTAT
TCCTGGCATTTGGTTCCTACTTCAGGGCCATCAATTGATATT----ATCCCTCACACTTT
CATCGACGCTTG---CATAAGTTAATG-----GTGGAAAACATAAGCGGGAG--CAACCC
CCATGCCGAGCGTTCTTTCCATCGGGCATCTGGTTCCTTTTTTCTTCTTTTCCTTTCAA-
TAGACATTTCACAGTGAACGCGATCTAACTGAGAAAGGTGGAACACACCCTAGGAC----
----TCCCCGGATTATA------GCTGAATGTTGGAAAGACTTTCTAA------------
AAAG------AGTAGCATATTAGGTTATCATGAGCATAATTGAGGATATTTACCAGTAAT
ATATCTAAGTGTCCCTCTCTCGGCTTTTTAGCGTTAAACCCCCCTACCCCCCT--AAACT
GCTAGATTATCTAACACTCCTGTAAACCC---CCCGGAACCA---GGAAAATCTCTAGTA
GTTTTTTTATGGCCAAAAAATAGG
>H001_BEL_27 | population:Carib
------TAAGGGGTATGCAAACCATACTACTAAAAATCCAAACGAATA-TGAAATTAAGA
TGAAAGAAATTTAAGATCTAACAGCAAAATTCACTGGCAAATATATACCTTTACCCAACA
TCCCGTTAAATCAAGCATTAATGCGCAGTAAGAGCCTACCTACAAGTCCATATCTTAATG
CCAACGGTTATTG---AAGGTGAGGGACAATGACTGTGGGGGTTTCACTCAGTGAATTAT
TCCTGGCATTTGGTTCCTACTTCAGGGCCATCAATTGATATT----ATCCCTCACACTTT
CATCGACGCTTG---CATAAGTTAATG-----GTGGAAAACATAAGCGGGAG--CAACCC
CCATGCCGAGCGTTCTTTCCATCGGGCATCTGGTTCCTTTTTTCTTCTTTTCCTTTCAA-
TAGACATTTCACAGTGAACGCGATCTAACTGAGAAAGGTGGAACACACCCTAGGAC----
----TCCCCGGATTATA------GCTGAATGTTGGAAAGACTTTCTAA------------
AAAG------AGTAGCATATTAGGTTATCATGAGCATAATTGAGGATATTTACCAGTAAT
ATATCTAAGTGTCCCTCTCTCGGCTTTTTAGCGTTAAACCCCCCTACCCCCCT--AAACT
GCTAGATTATCTAACACTCCTGTAAACCC---CCCGGAACCA---GGAAAATCTCTAGTA
GTTTTTTTATGGCCAAAAAATAGG
>H001_BEL_28 | population:Carib
------TAAGGGGTATGCAAACCATACTACTAAAAATCCAAACGAATA-TGAAATTAAGA
TGAAAGAAATTTAAGATCTAACAGCAAAATTCACTGGCAAATATATACCTTTACCCAACA
TCCCGTTAAATCAAGCATTAATGCGCAGTAAGAGCCTACCTACAAGTCCATATCTTAATG
CCAACGGTTATTG---AAGGTGAGGGACAATGACTGTGGGGGTTTCACTCAGTGAATTAT
TCCTGGCATTTGGTTCCTACTTCAGGGCCATCAATTGATATT----ATCCCTCACACTTT
CATCGACGCTTG---CATAAGTTAATG-----GTGGAAAACATAAGCGGGAG--CAACCC
CCATGCCGAGCGTTCTTTCCATCGGGCATCTGGTTCCTTTTTTCTTCTTTTCCTTTCAA-
TAGACATTTCACAGTGAACGCGATCTAACTGAGAAAGGTGGAACACACCCTAGGAC----
----TCCCCGGATTATA------GCTGAATGTTGGAAAGACTTTCTAA------------
AAAG------AGTAGCATATTAGGTTATCATGAGCATAATTGAGGATATTTACCAGTAAT
ATATCTAAGTGTCCCTCTCTCGGCTTTTTAGCGTTAAACCCCCCTACCCCCCT--AAACT
GCTAGATTATCTAACACTCCTGTAAACCC---CCCGGAACCA---GGAAAATCTCTAGTA
GTTTTTTTATGGCCAAAAAATAGG
>H001_BEL_30 | population:Carib
------TAAGGGGTATGCAAACCATACTACTAAAAATCCAAACGAATA-TGAAATTAAGA
TGAAAGAAATTTAAGATCTAACAGCAAAATTCACTGGCAAATATATACCTTTACCCAACA
TCCCGTTAAATCAAGCATTAATGCGCAGTAAGAGCCTACCTACAAGTCCATATCTTAATG
CCAACGGTTATTG---AAGGTGAGGGACAATGACTGTGGGGGTTTCACTCAGTGAATTAT
TCCTGGCATTTGGTTCCTACTTCAGGGCCATCAATTGATATT----ATCCCTCACACTTT
CATCGACGCTTG---CATAAGTTAATG-----GTGGAAAACATAAGCGGGAG--CAACCC
CCATGCCGAGCGTTCTTTCCATCGGGCATCTGGTTCCTTTTTTCTTCTTTTCCTTTCAA-
TAGACATTTCACAGTGAACGCGATCTAACTGAGAAAGGTGGAACACACCCTAGGAC----
----TCCCCGGATTATA------GCTGAATGTTGGAAAGACTTTCTAA------------
AAAG------AGTAGCATATTAGGTTATCATGAGCATAATTGAGGATATTTACCAGTAAT
ATATCTAAGTGTCCCTCTCTCGGCTTTTTAGCGTTAAACCCCCCTACCCCCCT--AAACT
GCTAGATTATCTAACACTCCTGTAAACCC---CCCGGAACCA---GGAAAATCTCTAGTA
GTTTTTTTATGGCCAAAAAATAGG
>H001_BEL_31 | population:Carib
------TAAGGGGTATGCAAACCATACTACTAAAAATCCAAACGAATA-TGAAATTAAGA
TGAAAGAAATTTAAGATCTAACAGCAAAATTCACTGGCAAATATATACCTTTACCCAACA
TCCCGTTAAATCAAGCATTAATGCGCAGTAAGAGCCTACCTACAAGTCCATATCTTAATG
CCAACGGTTATTG---AAGGTGAGGGACAATGACTGTGGGGGTTTCACTCAGTGAATTAT
TCCTGGCATTTGGTTCCTACTTCAGGGCCATCAATTGATATT----ATCCCTCACACTTT
CATCGACGCTTG---CATAAGTTAATG-----GTGGAAAACATAAGCGGGAG--CAACCC
CCATGCCGAGCGTTCTTTCCATCGGGCATCTGGTTCCTTTTTTCTTCTTTTCCTTTCAA-
TAGACATTTCACAGTGAACGCGATCTAACTGAGAAAGGTGGAACACACCCTAGGAC----
----TCCCCGGATTATA------GCTGAATGTTGGAAAGACTTTCTAA------------
AAAG------AGTAGCATATTAGGTTATCATGAGCATAATTGAGGATATTTACCAGTAAT
ATATCTAAGTGTCCCTCTCTCGGCTTTTTAGCGTTAAACCCCCCTACCCCCCT--AAACT
GCTAGATTATCTAACACTCCTGTAAACCC---CCCGGAACCA---GGAAAATCTCTAGTA
GTTTTTTTATGGCCAAAAAATAGG
>H001_BEL_32 | population:Carib
------TAAGGGGTATGCAAACCATACTACTAAAAATCCAAACGAATA-TGAAATTAAGA
TGAAAGAAATTTAAGATCTAACAGCAAAATTCACTGGCAAATATATACCTTTACCCAACA
TCCCGTTAAATCAAGCATTAATGCGCAGTAAGAGCCTACCTACAAGTCCATATCTTAATG
CCAACGGTTATTG---AAGGTGAGGGACAATGACTGTGGGGGTTTCACTCAGTGAATTAT
TCCTGGCATTTGGTTCCTACTTCAGGGCCATCAATTGATATT----ATCCCTCACACTTT
CATCGACGCTTG---CATAAGTTAATG-----GTGGAAAACATAAGCGGGAG--CAACCC
CCATGCCGAGCGTTCTTTCCATCGGGCATCTGGTTCCTTTTTTCTTCTTTTCCTTTCAA-
TAGACATTTCACAGTGAACGCGATCTAACTGAGAAAGGTGGAACACACCCTAGGAC----
----TCCCCGGATTATA------GCTGAATGTTGGAAAGACTTTCTAA------------
AAAG------AGTAGCATATTAGGTTATCATGAGCATAATTGAGGATATTTACCAGTAAT
ATATCTAAGTGTCCCTCTCTCGGCTTTTTAGCGTTAAACCCCCCTACCCCCCT--AAACT
GCTAGATTATCTAACACTCCTGTAAACCC---CCCGGAACCA---GGAAAATCTCTAGTA
GTTTTTTTATGGCCAAAAAATAGG
>H001_BEL_33 | population:Carib
------TAAGGGGTATGCAAACCATACTACTAAAAATCCAAACGAATA-TGAAATTAAGA
TGAAAGAAATTTAAGATCTAACAGCAAAATTCACTGGCAAATATATACCTTTACCCAACA
TCCCGTTAAATCAAGCATTAATGCGCAGTAAGAGCCTACCTACAAGTCCATATCTTAATG
CCAACGGTTATTG---AAGGTGAGGGACAATGACTGTGGGGGTTTCACTCAGTGAATTAT
TCCTGGCATTTGGTTCCTACTTCAGGGCCATCAATTGATATT----ATCCCTCACACTTT
CATCGACGCTTG---CATAAGTTAATG-----GTGGAAAACATAAGCGGGAG--CAACCC
CCATGCCGAGCGTTCTTTCCATCGGGCATCTGGTTCCTTTTTTCTTCTTTTCCTTTCAA-
TAGACATTTCACAGTGAACGCGATCTAACTGAGAAAGGTGGAACACACCCTAGGAC----
----TCCCCGGATTATA------GCTGAATGTTGGAAAGACTTTCTAA------------
AAAG------AGTAGCATATTAGGTTATCATGAGCATAATTGAGGATATTTACCAGTAAT
ATATCTAAGTGTCCCTCTCTCGGCTTTTTAGCGTTAAACCCCCCTACCCCCCT--AAACT
GCTAGATTATCTAACACTCCTGTAAACCC---CCCGGAACCA---GGAAAATCTCTAGTA
GTTTTTTTATGGCCAAAAAATAGG
>H001_BEL_34 | population:Carib
------TAAGGGGTATGCAAACCATACTACTAAAAATCCAAACGAATA-TGAAATTAAGA
TGAAAGAAATTTAAGATCTAACAGCAAAATTCACTGGCAAATATATACCTTTACCCAACA
TCCCGTTAAATCAAGCATTAATGCGCAGTAAGAGCCTACCTACAAGTCCATATCTTAATG
CCAACGGTTATTG---AAGGTGAGGGACAATGACTGTGGGGGTTTCACTCAGTGAATTAT
TCCTGGCATTTGGTTCCTACTTCAGGGCCATCAATTGATATT----ATCCCTCACACTTT
CATCGACGCTTG---CATAAGTTAATG-----GTGGAAAACATAAGCGGGAG--CAACCC
CCATGCCGAGCGTTCTTTCCATCGGGCATCTGGTTCCTTTTTTCTTCTTTTCCTTTCAA-
TAGACATTTCACAGTGAACGCGATCTAACTGAGAAAGGTGGAACACACCCTAGGAC----
----TCCCCGGATTATA------GCTGAATGTTGGAAAGACTTTCTAA------------
AAAG------AGTAGCATATTAGGTTATCATGAGCATAATTGAGGATATTTACCAGTAAT
ATATCTAAGTGTCCCTCTCTCGGCTTTTTAGCGTTAAACCCCCCTACCCCCCT--AAACT
GCTAGATTATCTAACACTCCTGTAAACCC---CCCGGAACCA---GGAAAATCTCTAGTA
GTTTTTTTATGGCCAAAAAATAGG
>H001_BEL_35 | population:Carib
------TAAGGGGTATGCAAACCATACTACTAAAAATCCAAACGAATA-TGAAATTAAGA
TGAAAGAAATTTAAGATCTAACAGCAAAATTCACTGGCAAATATATACCTTTACCCAACA
TCCCGTTAAATCAAGCATTAATGCGCAGTAAGAGCCTACCTACAAGTCCATATCTTAATG
CCAACGGTTATTG---AAGGTGAGGGACAATGACTGTGGGGGTTTCACTCAGTGAATTAT
TCCTGGCATTTGGTTCCTACTTCAGGGCCATCAATTGATATT----ATCCCTCACACTTT
CATCGACGCTTG---CATAAGTTAATG-----GTGGAAAACATAAGCGGGAG--CAACCC
CCATGCCGAGCGTTCTTTCCATCGGGCATCTGGTTCCTTTTTTCTTCTTTTCCTTTCAA-
TAGACATTTCACAGTGAACGCGATCTAACTGAGAAAGGTGGAACACACCCTAGGAC----
----TCCCCGGATTATA------GCTGAATGTTGGAAAGACTTTCTAA------------
AAAG------AGTAGCATATTAGGTTATCATGAGCATAATTGAGGATATTTACCAGTAAT
ATATCTAAGTGTCCCTCTCTCGGCTTTTTAGCGTTAAACCCCCCTACCCCCCT--AAACT
GCTAGATTATCTAACACTCCTGTAAACCC---CCCGGAACCA---GGAAAATCTCTAGTA
GTTTTTTTATGGCCAAAAAATAGG
>H001_BEL_36 | population:Carib
------TAAGGGGTATGCAAACCATACTACTAAAAATCCAAACGAATA-TGAAATTAAGA
TGAAAGAAATTTAAGATCTAACAGCAAAATTCACTGGCAAATATATACCTTTACCCAACA
TCCCGTTAAATCAAGCATTAATGCGCAGTAAGAGCCTACCTACAAGTCCATATCTTAATG
CCAACGGTTATTG---AAGGTGAGGGACAATGACTGTGGGGGTTTCACTCAGTGAATTAT
TCCTGGCATTTGGTTCCTACTTCAGGGCCATCAATTGATATT----ATCCCTCACACTTT
CATCGACGCTTG---CATAAGTTAATG-----GTGGAAAACATAAGCGGGAG--CAACCC
CCATGCCGAGCGTTCTTTCCATCGGGCATCTGGTTCCTTTTTTCTTCTTTTCCTTTCAA-
TAGACATTTCACAGTGAACGCGATCTAACTGAGAAAGGTGGAACACACCCTAGGAC----
----TCCCCGGATTATA------GCTGAATGTTGGAAAGACTTTCTAA------------
AAAG------AGTAGCATATTAGGTTATCATGAGCATAATTGAGGATATTTACCAGTAAT
ATATCTAAGTGTCCCTCTCTCGGCTTTTTAGCGTTAAACCCCCCTACCCCCCT--AAACT
GCTAGATTATCTAACACTCCTGTAAACCC---CCCGGAACCA---GGAAAATCTCTAGTA
GTTTTTTTATGGCCAAAAAATAGG
>H001_BEL_37 | population:Carib
------TAAGGGGTATGCAAACCATACTACTAAAAATCCAAACGAATA-TGAAATTAAGA
TGAAAGAAATTTAAGATCTAACAGCAAAATTCACTGGCAAATATATACCTTTACCCAACA
TCCCGTTAAATCAAGCATTAATGCGCAGTAAGAGCCTACCTACAAGTCCATATCTTAATG
CCAACGGTTATTG---AAGGTGAGGGACAATGACTGTGGGGGTTTCACTCAGTGAATTAT
TCCTGGCATTTGGTTCCTACTTCAGGGCCATCAATTGATATT----ATCCCTCACACTTT
CATCGACGCTTG---CATAAGTTAATG-----GTGGAAAACATAAGCGGGAG--CAACCC
CCATGCCGAGCGTTCTTTCCATCGGGCATCTGGTTCCTTTTTTCTTCTTTTCCTTTCAA-
TAGACATTTCACAGTGAACGCGATCTAACTGAGAAAGGTGGAACACACCCTAGGAC----
----TCCCCGGATTATA------GCTGAATGTTGGAAAGACTTTCTAA------------
AAAG------AGTAGCATATTAGGTTATCATGAGCATAATTGAGGATATTTACCAGTAAT
ATATCTAAGTGTCCCTCTCTCGGCTTTTTAGCGTTAAACCCCCCTACCCCCCT--AAACT
GCTAGATTATCTAACACTCCTGTAAACCC---CCCGGAACCA---GGAAAATCTCTAGTA
GTTTTTTTATGGCCAAAAAATAGG
>H001_BEL_38 | population:Carib
------TAAGGGGTATGCAAACCATACTACTAAAAATCCAAACGAATA-TGAAATTAAGA
TGAAAGAAATTTAAGATCTAACAGCAAAATTCACTGGCAAATATATACCTTTACCCAACA
TCCCGTTAAATCAAGCATTAATGCGCAGTAAGAGCCTACCTACAAGTCCATATCTTAATG
CCAACGGTTATTG---AAGGTGAGGGACAATGACTGTGGGGGTTTCACTCAGTGAATTAT
TCCTGGCATTTGGTTCCTACTTCAGGGCCATCAATTGATATT----ATCCCTCACACTTT
CATCGACGCTTG---CATAAGTTAATG-----GTGGAAAACATAAGCGGGAG--CAACCC
CCATGCCGAGCGTTCTTTCCATCGGGCATCTGGTTCCTTTTTTCTTCTTTTCCTTTCAA-
TAGACATTTCACAGTGAACGCGATCTAACTGAGAAAGGTGGAACACACCCTAGGAC----
----TCCCCGGATTATA------GCTGAATGTTGGAAAGACTTTCTAA------------
AAAG------AGTAGCATATTAGGTTATCATGAGCATAATTGAGGATATTTACCAGTAAT
ATATCTAAGTGTCCCTCTCTCGGCTTTTTAGCGTTAAACCCCCCTACCCCCCT--AAACT
GCTAGATTATCTAACACTCCTGTAAACCC---CCCGGAACCA---GGAAAATCTCTAGTA
GTTTTTTTATGGCCAAAAAATAGG
>H001_BEL_39 | population:Carib
------TAAGGGGTATGCAAACCATACTACTAAAAATCCAAACGAATA-TGAAATTAAGA
TGAAAGAAATTTAAGATCTAACAGCAAAATTCACTGGCAAATATATACCTTTACCCAACA
TCCCGTTAAATCAAGCATTAATGCGCAGTAAGAGCCTACCTACAAGTCCATATCTTAATG
CCAACGGTTATTG---AAGGTGAGGGACAATGACTGTGGGGGTTTCACTCAGTGAATTAT
TCCTGGCATTTGGTTCCTACTTCAGGGCCATCAATTGATATT----ATCCCTCACACTTT
CATCGACGCTTG---CATAAGTTAATG-----GTGGAAAACATAAGCGGGAG--CAACCC
CCATGCCGAGCGTTCTTTCCATCGGGCATCTGGTTCCTTTTTTCTTCTTTTCCTTTCAA-
TAGACATTTCACAGTGAACGCGATCTAACTGAGAAAGGTGGAACACACCCTAGGAC----
----TCCCCGGATTATA------GCTGAATGTTGGAAAGACTTTCTAA------------
AAAG------AGTAGCATATTAGGTTATCATGAGCATAATTGAGGATATTTACCAGTAAT
ATATCTAAGTGTCCCTCTCTCGGCTTTTTAGCGTTAAACCCCCCTACCCCCCT--AAACT
GCTAGATTATCTAACACTCCTGTAAACCC---CCCGGAACCA---GGAAAATCTCTAGTA
GTTTTTTTATGGCCAAAAAATAGG
>H001_BON | population:Carib
------TAAGGGGTATGCAAACCATACTACTAAAAATCCAAACGAATA-TGAAATTAAGA
TGAAAGAAATTTAAGATCTAACAGCAAAATTCACTGGCAAATATATACCTTTACCCAACA
TCCCGTTAAATCAAGCATTAATGCGCAGTAAGAGCCTACCTACAAGTCCATATCTTAATG
CCAACGGTTATTG---AAGGTGAGGGACAATGACTGTGGGGGTTTCACTCAGTGAATTAT
TCCTGGCATTTGGTTCCTACTTCAGGGCCATCAATTGATATT----ATCCCTCACACTTT
CATCGACGCTTG---CATAAGTTAATG-----GTGGAAAACATAAGCGGGAG--CAACCC
CCATGCCGAGCGTTCTTTCCATCGGGCATCTGGTTCCTTTTTTCTTCTTTTCCTTTCAA-
TAGACATTTCACAGTGAACGCGATCTAACTGAGAAAGGTGGAACACACCCTAGGAC----
----TCCCCGGATTATA------GCTGAATGTTGGAAAGACTTTCTAA------------
AAAG------AGTAGCATATTAGGTTATCATGAGCATAATTGAGGATATTTACCAGTAAT
ATATCTAAGTGTCCCTCTCTCGGCTTTTTAGCGTTAAACCCCCCTACCCCCCT--AAACT
GCTAGATTATCTAACACTCCTGTAAACCC---CCCGGAACCA---GGAAAATCTCTAGTA
GTTTTTTTATGGCCAAAAAATAGG
>H001_BON_2 | population:Carib
------TAAGGGGTATGCAAACCATACTACTAAAAATCCAAACGAATA-TGAAATTAAGA
TGAAAGAAATTTAAGATCTAACAGCAAAATTCACTGGCAAATATATACCTTTACCCAACA
TCCCGTTAAATCAAGCATTAATGCGCAGTAAGAGCCTACCTACAAGTCCATATCTTAATG
CCAACGGTTATTG---AAGGTGAGGGACAATGACTGTGGGGGTTTCACTCAGTGAATTAT
TCCTGGCATTTGGTTCCTACTTCAGGGCCATCAATTGATATT----ATCCCTCACACTTT
CATCGACGCTTG---CATAAGTTAATG-----GTGGAAAACATAAGCGGGAG--CAACCC
CCATGCCGAGCGTTCTTTCCATCGGGCATCTGGTTCCTTTTTTCTTCTTTTCCTTTCAA-
TAGACATTTCACAGTGAACGCGATCTAACTGAGAAAGGTGGAACACACCCTAGGAC----
----TCCCCGGATTATA------GCTGAATGTTGGAAAGACTTTCTAA------------
AAAG------AGTAGCATATTAGGTTATCATGAGCATAATTGAGGATATTTACCAGTAAT
ATATCTAAGTGTCCCTCTCTCGGCTTTTTAGCGTTAAACCCCCCTACCCCCCT--AAACT
GCTAGATTATCTAACACTCCTGTAAACCC---CCCGGAACCA---GGAAAATCTCTAGTA
GTTTTTTTATGGCCAAAAAATAGG
>H001_BON_3 | population:Carib
------TAAGGGGTATGCAAACCATACTACTAAAAATCCAAACGAATA-TGAAATTAAGA
TGAAAGAAATTTAAGATCTAACAGCAAAATTCACTGGCAAATATATACCTTTACCCAACA
TCCCGTTAAATCAAGCATTAATGCGCAGTAAGAGCCTACCTACAAGTCCATATCTTAATG
CCAACGGTTATTG---AAGGTGAGGGACAATGACTGTGGGGGTTTCACTCAGTGAATTAT
TCCTGGCATTTGGTTCCTACTTCAGGGCCATCAATTGATATT----ATCCCTCACACTTT
CATCGACGCTTG---CATAAGTTAATG-----GTGGAAAACATAAGCGGGAG--CAACCC
CCATGCCGAGCGTTCTTTCCATCGGGCATCTGGTTCCTTTTTTCTTCTTTTCCTTTCAA-
TAGACATTTCACAGTGAACGCGATCTAACTGAGAAAGGTGGAACACACCCTAGGAC----
----TCCCCGGATTATA------GCTGAATGTTGGAAAGACTTTCTAA------------
AAAG------AGTAGCATATTAGGTTATCATGAGCATAATTGAGGATATTTACCAGTAAT
ATATCTAAGTGTCCCTCTCTCGGCTTTTTAGCGTTAAACCCCCCTACCCCCCT--AAACT
GCTAGATTATCTAACACTCCTGTAAACCC---CCCGGAACCA---GGAAAATCTCTAGTA
GTTTTTTTATGGCCAAAAAATAGG
>H001_BON_4 | population:Carib
------TAAGGGGTATGCAAACCATACTACTAAAAATCCAAACGAATA-TGAAATTAAGA
TGAAAGAAATTTAAGATCTAACAGCAAAATTCACTGGCAAATATATACCTTTACCCAACA
TCCCGTTAAATCAAGCATTAATGCGCAGTAAGAGCCTACCTACAAGTCCATATCTTAATG
CCAACGGTTATTG---AAGGTGAGGGACAATGACTGTGGGGGTTTCACTCAGTGAATTAT
TCCTGGCATTTGGTTCCTACTTCAGGGCCATCAATTGATATT----ATCCCTCACACTTT
CATCGACGCTTG---CATAAGTTAATG-----GTGGAAAACATAAGCGGGAG--CAACCC
CCATGCCGAGCGTTCTTTCCATCGGGCATCTGGTTCCTTTTTTCTTCTTTTCCTTTCAA-
TAGACATTTCACAGTGAACGCGATCTAACTGAGAAAGGTGGAACACACCCTAGGAC----
----TCCCCGGATTATA------GCTGAATGTTGGAAAGACTTTCTAA------------
AAAG------AGTAGCATATTAGGTTATCATGAGCATAATTGAGGATATTTACCAGTAAT
ATATCTAAGTGTCCCTCTCTCGGCTTTTTAGCGTTAAACCCCCCTACCCCCCT--AAACT
GCTAGATTATCTAACACTCCTGTAAACCC---CCCGGAACCA---GGAAAATCTCTAGTA
GTTTTTTTATGGCCAAAAAATAGG
>H001_BON_5 | population:Carib
------TAAGGGGTATGCAAACCATACTACTAAAAATCCAAACGAATA-TGAAATTAAGA
TGAAAGAAATTTAAGATCTAACAGCAAAATTCACTGGCAAATATATACCTTTACCCAACA
TCCCGTTAAATCAAGCATTAATGCGCAGTAAGAGCCTACCTACAAGTCCATATCTTAATG
CCAACGGTTATTG---AAGGTGAGGGACAATGACTGTGGGGGTTTCACTCAGTGAATTAT
TCCTGGCATTTGGTTCCTACTTCAGGGCCATCAATTGATATT----ATCCCTCACACTTT
CATCGACGCTTG---CATAAGTTAATG-----GTGGAAAACATAAGCGGGAG--CAACCC
CCATGCCGAGCGTTCTTTCCATCGGGCATCTGGTTCCTTTTTTCTTCTTTTCCTTTCAA-
TAGACATTTCACAGTGAACGCGATCTAACTGAGAAAGGTGGAACACACCCTAGGAC----
----TCCCCGGATTATA------GCTGAATGTTGGAAAGACTTTCTAA------------
AAAG------AGTAGCATATTAGGTTATCATGAGCATAATTGAGGATATTTACCAGTAAT
ATATCTAAGTGTCCCTCTCTCGGCTTTTTAGCGTTAAACCCCCCTACCCCCCT--AAACT
GCTAGATTATCTAACACTCCTGTAAACCC---CCCGGAACCA---GGAAAATCTCTAGTA
GTTTTTTTATGGCCAAAAAATAGG
>H001_BON_6 | population:Carib
------TAAGGGGTATGCAAACCATACTACTAAAAATCCAAACGAATA-TGAAATTAAGA
TGAAAGAAATTTAAGATCTAACAGCAAAATTCACTGGCAAATATATACCTTTACCCAACA
TCCCGTTAAATCAAGCATTAATGCGCAGTAAGAGCCTACCTACAAGTCCATATCTTAATG
CCAACGGTTATTG---AAGGTGAGGGACAATGACTGTGGGGGTTTCACTCAGTGAATTAT
TCCTGGCATTTGGTTCCTACTTCAGGGCCATCAATTGATATT----ATCCCTCACACTTT
CATCGACGCTTG---CATAAGTTAATG-----GTGGAAAACATAAGCGGGAG--CAACCC
CCATGCCGAGCGTTCTTTCCATCGGGCATCTGGTTCCTTTTTTCTTCTTTTCCTTTCAA-
TAGACATTTCACAGTGAACGCGATCTAACTGAGAAAGGTGGAACACACCCTAGGAC----
----TCCCCGGATTATA------GCTGAATGTTGGAAAGACTTTCTAA------------
AAAG------AGTAGCATATTAGGTTATCATGAGCATAATTGAGGATATTTACCAGTAAT
ATATCTAAGTGTCCCTCTCTCGGCTTTTTAGCGTTAAACCCCCCTACCCCCCT--AAACT
GCTAGATTATCTAACACTCCTGTAAACCC---CCCGGAACCA---GGAAAATCTCTAGTA
GTTTTTTTATGGCCAAAAAATAGG
>H001_BON_8 | population:Carib
------TAAGGGGTATGCAAACCATACTACTAAAAATCCAAACGAATA-TGAAATTAAGA
TGAAAGAAATTTAAGATCTAACAGCAAAATTCACTGGCAAATATATACCTTTACCCAACA
TCCCGTTAAATCAAGCATTAATGCGCAGTAAGAGCCTACCTACAAGTCCATATCTTAATG
CCAACGGTTATTG---AAGGTGAGGGACAATGACTGTGGGGGTTTCACTCAGTGAATTAT
TCCTGGCATTTGGTTCCTACTTCAGGGCCATCAATTGATATT----ATCCCTCACACTTT
CATCGACGCTTG---CATAAGTTAATG-----GTGGAAAACATAAGCGGGAG--CAACCC
CCATGCCGAGCGTTCTTTCCATCGGGCATCTGGTTCCTTTTTTCTTCTTTTCCTTTCAA-
TAGACATTTCACAGTGAACGCGATCTAACTGAGAAAGGTGGAACACACCCTAGGAC----
----TCCCCGGATTATA------GCTGAATGTTGGAAAGACTTTCTAA------------
AAAG------AGTAGCATATTAGGTTATCATGAGCATAATTGAGGATATTTACCAGTAAT
ATATCTAAGTGTCCCTCTCTCGGCTTTTTAGCGTTAAACCCCCCTACCCCCCT--AAACT
GCTAGATTATCTAACACTCCTGTAAACCC---CCCGGAACCA---GGAAAATCTCTAGTA
GTTTTTTTATGGCCAAAAAATAGG
>H001_BON_9 | population:Carib
------TAAGGGGTATGCAAACCATACTACTAAAAATCCAAACGAATA-TGAAATTAAGA
TGAAAGAAATTTAAGATCTAACAGCAAAATTCACTGGCAAATATATACCTTTACCCAACA
TCCCGTTAAATCAAGCATTAATGCGCAGTAAGAGCCTACCTACAAGTCCATATCTTAATG
CCAACGGTTATTG---AAGGTGAGGGACAATGACTGTGGGGGTTTCACTCAGTGAATTAT
TCCTGGCATTTGGTTCCTACTTCAGGGCCATCAATTGATATT----ATCCCTCACACTTT
CATCGACGCTTG---CATAAGTTAATG-----GTGGAAAACATAAGCGGGAG--CAACCC
CCATGCCGAGCGTTCTTTCCATCGGGCATCTGGTTCCTTTTTTCTTCTTTTCCTTTCAA-
TAGACATTTCACAGTGAACGCGATCTAACTGAGAAAGGTGGAACACACCCTAGGAC----
----TCCCCGGATTATA------GCTGAATGTTGGAAAGACTTTCTAA------------
AAAG------AGTAGCATATTAGGTTATCATGAGCATAATTGAGGATATTTACCAGTAAT
ATATCTAAGTGTCCCTCTCTCGGCTTTTTAGCGTTAAACCCCCCTACCCCCCT--AAACT
GCTAGATTATCTAACACTCCTGTAAACCC---CCCGGAACCA---GGAAAATCTCTAGTA
GTTTTTTTATGGCCAAAAAATAGG
>H001_BON_10 | population:Carib
------TAAGGGGTATGCAAACCATACTACTAAAAATCCAAACGAATA-TGAAATTAAGA
TGAAAGAAATTTAAGATCTAACAGCAAAATTCACTGGCAAATATATACCTTTACCCAACA
TCCCGTTAAATCAAGCATTAATGCGCAGTAAGAGCCTACCTACAAGTCCATATCTTAATG
CCAACGGTTATTG---AAGGTGAGGGACAATGACTGTGGGGGTTTCACTCAGTGAATTAT
TCCTGGCATTTGGTTCCTACTTCAGGGCCATCAATTGATATT----ATCCCTCACACTTT
CATCGACGCTTG---CATAAGTTAATG-----GTGGAAAACATAAGCGGGAG--CAACCC
CCATGCCGAGCGTTCTTTCCATCGGGCATCTGGTTCCTTTTTTCTTCTTTTCCTTTCAA-
TAGACATTTCACAGTGAACGCGATCTAACTGAGAAAGGTGGAACACACCCTAGGAC----
----TCCCCGGATTATA------GCTGAATGTTGGAAAGACTTTCTAA------------
AAAG------AGTAGCATATTAGGTTATCATGAGCATAATTGAGGATATTTACCAGTAAT
ATATCTAAGTGTCCCTCTCTCGGCTTTTTAGCGTTAAACCCCCCTACCCCCCT--AAACT
GCTAGATTATCTAACACTCCTGTAAACCC---CCCGGAACCA---GGAAAATCTCTAGTA
GTTTTTTTATGGCCAAAAAATAGG
>H001_BON_11 | population:Carib
------TAAGGGGTATGCAAACCATACTACTAAAAATCCAAACGAATA-TGAAATTAAGA
TGAAAGAAATTTAAGATCTAACAGCAAAATTCACTGGCAAATATATACCTTTACCCAACA
TCCCGTTAAATCAAGCATTAATGCGCAGTAAGAGCCTACCTACAAGTCCATATCTTAATG
CCAACGGTTATTG---AAGGTGAGGGACAATGACTGTGGGGGTTTCACTCAGTGAATTAT
TCCTGGCATTTGGTTCCTACTTCAGGGCCATCAATTGATATT----ATCCCTCACACTTT
CATCGACGCTTG---CATAAGTTAATG-----GTGGAAAACATAAGCGGGAG--CAACCC
CCATGCCGAGCGTTCTTTCCATCGGGCATCTGGTTCCTTTTTTCTTCTTTTCCTTTCAA-
TAGACATTTCACAGTGAACGCGATCTAACTGAGAAAGGTGGAACACACCCTAGGAC----
----TCCCCGGATTATA------GCTGAATGTTGGAAAGACTTTCTAA------------
AAAG------AGTAGCATATTAGGTTATCATGAGCATAATTGAGGATATTTACCAGTAAT
ATATCTAAGTGTCCCTCTCTCGGCTTTTTAGCGTTAAACCCCCCTACCCCCCT--AAACT
GCTAGATTATCTAACACTCCTGTAAACCC---CCCGGAACCA---GGAAAATCTCTAGTA
GTTTTTTTATGGCCAAAAAATAGG
>H001_BON_12 | population:Carib
------TAAGGGGTATGCAAACCATACTACTAAAAATCCAAACGAATA-TGAAATTAAGA
TGAAAGAAATTTAAGATCTAACAGCAAAATTCACTGGCAAATATATACCTTTACCCAACA
TCCCGTTAAATCAAGCATTAATGCGCAGTAAGAGCCTACCTACAAGTCCATATCTTAATG
CCAACGGTTATTG---AAGGTGAGGGACAATGACTGTGGGGGTTTCACTCAGTGAATTAT
TCCTGGCATTTGGTTCCTACTTCAGGGCCATCAATTGATATT----ATCCCTCACACTTT
CATCGACGCTTG---CATAAGTTAATG-----GTGGAAAACATAAGCGGGAG--CAACCC
CCATGCCGAGCGTTCTTTCCATCGGGCATCTGGTTCCTTTTTTCTTCTTTTCCTTTCAA-
TAGACATTTCACAGTGAACGCGATCTAACTGAGAAAGGTGGAACACACCCTAGGAC----
----TCCCCGGATTATA------GCTGAATGTTGGAAAGACTTTCTAA------------
AAAG------AGTAGCATATTAGGTTATCATGAGCATAATTGAGGATATTTACCAGTAAT
ATATCTAAGTGTCCCTCTCTCGGCTTTTTAGCGTTAAACCCCCCTACCCCCCT--AAACT
GCTAGATTATCTAACACTCCTGTAAACCC---CCCGGAACCA---GGAAAATCTCTAGTA
GTTTTTTTATGGCCAAAAAATAGG
>H001_BON_13 | population:Carib
------TAAGGGGTATGCAAACCATACTACTAAAAATCCAAACGAATA-TGAAATTAAGA
TGAAAGAAATTTAAGATCTAACAGCAAAATTCACTGGCAAATATATACCTTTACCCAACA
TCCCGTTAAATCAAGCATTAATGCGCAGTAAGAGCCTACCTACAAGTCCATATCTTAATG
CCAACGGTTATTG---AAGGTGAGGGACAATGACTGTGGGGGTTTCACTCAGTGAATTAT
TCCTGGCATTTGGTTCCTACTTCAGGGCCATCAATTGATATT----ATCCCTCACACTTT
CATCGACGCTTG---CATAAGTTAATG-----GTGGAAAACATAAGCGGGAG--CAACCC
CCATGCCGAGCGTTCTTTCCATCGGGCATCTGGTTCCTTTTTTCTTCTTTTCCTTTCAA-
TAGACATTTCACAGTGAACGCGATCTAACTGAGAAAGGTGGAACACACCCTAGGAC----
----TCCCCGGATTATA------GCTGAATGTTGGAAAGACTTTCTAA------------
AAAG------AGTAGCATATTAGGTTATCATGAGCATAATTGAGGATATTTACCAGTAAT
ATATCTAAGTGTCCCTCTCTCGGCTTTTTAGCGTTAAACCCCCCTACCCCCCT--AAACT
GCTAGATTATCTAACACTCCTGTAAACCC---CCCGGAACCA---GGAAAATCTCTAGTA
GTTTTTTTATGGCCAAAAAATAGG
>H001_BON_14 | population:Carib
------TAAGGGGTATGCAAACCATACTACTAAAAATCCAAACGAATA-TGAAATTAAGA
TGAAAGAAATTTAAGATCTAACAGCAAAATTCACTGGCAAATATATACCTTTACCCAACA
TCCCGTTAAATCAAGCATTAATGCGCAGTAAGAGCCTACCTACAAGTCCATATCTTAATG
CCAACGGTTATTG---AAGGTGAGGGACAATGACTGTGGGGGTTTCACTCAGTGAATTAT
TCCTGGCATTTGGTTCCTACTTCAGGGCCATCAATTGATATT----ATCCCTCACACTTT
CATCGACGCTTG---CATAAGTTAATG-----GTGGAAAACATAAGCGGGAG--CAACCC
CCATGCCGAGCGTTCTTTCCATCGGGCATCTGGTTCCTTTTTTCTTCTTTTCCTTTCAA-
TAGACATTTCACAGTGAACGCGATCTAACTGAGAAAGGTGGAACACACCCTAGGAC----
----TCCCCGGATTATA------GCTGAATGTTGGAAAGACTTTCTAA------------
AAAG------AGTAGCATATTAGGTTATCATGAGCATAATTGAGGATATTTACCAGTAAT
ATATCTAAGTGTCCCTCTCTCGGCTTTTTAGCGTTAAACCCCCCTACCCCCCT--AAACT
GCTAGATTATCTAACACTCCTGTAAACCC---CCCGGAACCA---GGAAAATCTCTAGTA
GTTTTTTTATGGCCAAAAAATAGG
>H001_BON_15 | population:Carib
------TAAGGGGTATGCAAACCATACTACTAAAAATCCAAACGAATA-TGAAATTAAGA
TGAAAGAAATTTAAGATCTAACAGCAAAATTCACTGGCAAATATATACCTTTACCCAACA
TCCCGTTAAATCAAGCATTAATGCGCAGTAAGAGCCTACCTACAAGTCCATATCTTAATG
CCAACGGTTATTG---AAGGTGAGGGACAATGACTGTGGGGGTTTCACTCAGTGAATTAT
TCCTGGCATTTGGTTCCTACTTCAGGGCCATCAATTGATATT----ATCCCTCACACTTT
CATCGACGCTTG---CATAAGTTAATG-----GTGGAAAACATAAGCGGGAG--CAACCC
CCATGCCGAGCGTTCTTTCCATCGGGCATCTGGTTCCTTTTTTCTTCTTTTCCTTTCAA-
TAGACATTTCACAGTGAACGCGATCTAACTGAGAAAGGTGGAACACACCCTAGGAC----
----TCCCCGGATTATA------GCTGAATGTTGGAAAGACTTTCTAA------------
AAAG------AGTAGCATATTAGGTTATCATGAGCATAATTGAGGATATTTACCAGTAAT
ATATCTAAGTGTCCCTCTCTCGGCTTTTTAGCGTTAAACCCCCCTACCCCCCT--AAACT
GCTAGATTATCTAACACTCCTGTAAACCC---CCCGGAACCA---GGAAAATCTCTAGTA
GTTTTTTTATGGCCAAAAAATAGG
>H001_BON_16 | population:Carib
------TAAGGGGTATGCAAACCATACTACTAAAAATCCAAACGAATA-TGAAATTAAGA
TGAAAGAAATTTAAGATCTAACAGCAAAATTCACTGGCAAATATATACCTTTACCCAACA
TCCCGTTAAATCAAGCATTAATGCGCAGTAAGAGCCTACCTACAAGTCCATATCTTAATG
CCAACGGTTATTG---AAGGTGAGGGACAATGACTGTGGGGGTTTCACTCAGTGAATTAT
TCCTGGCATTTGGTTCCTACTTCAGGGCCATCAATTGATATT----ATCCCTCACACTTT
CATCGACGCTTG---CATAAGTTAATG-----GTGGAAAACATAAGCGGGAG--CAACCC
CCATGCCGAGCGTTCTTTCCATCGGGCATCTGGTTCCTTTTTTCTTCTTTTCCTTTCAA-
TAGACATTTCACAGTGAACGCGATCTAACTGAGAAAGGTGGAACACACCCTAGGAC----
----TCCCCGGATTATA------GCTGAATGTTGGAAAGACTTTCTAA------------
AAAG------AGTAGCATATTAGGTTATCATGAGCATAATTGAGGATATTTACCAGTAAT
ATATCTAAGTGTCCCTCTCTCGGCTTTTTAGCGTTAAACCCCCCTACCCCCCT--AAACT
GCTAGATTATCTAACACTCCTGTAAACCC---CCCGGAACCA---GGAAAATCTCTAGTA
GTTTTTTTATGGCCAAAAAATAGG
>H001_BON_17 | population:Carib
------TAAGGGGTATGCAAACCATACTACTAAAAATCCAAACGAATA-TGAAATTAAGA
TGAAAGAAATTTAAGATCTAACAGCAAAATTCACTGGCAAATATATACCTTTACCCAACA
TCCCGTTAAATCAAGCATTAATGCGCAGTAAGAGCCTACCTACAAGTCCATATCTTAATG
CCAACGGTTATTG---AAGGTGAGGGACAATGACTGTGGGGGTTTCACTCAGTGAATTAT
TCCTGGCATTTGGTTCCTACTTCAGGGCCATCAATTGATATT----ATCCCTCACACTTT
CATCGACGCTTG---CATAAGTTAATG-----GTGGAAAACATAAGCGGGAG--CAACCC
CCATGCCGAGCGTTCTTTCCATCGGGCATCTGGTTCCTTTTTTCTTCTTTTCCTTTCAA-
TAGACATTTCACAGTGAACGCGATCTAACTGAGAAAGGTGGAACACACCCTAGGAC----
----TCCCCGGATTATA------GCTGAATGTTGGAAAGACTTTCTAA------------
AAAG------AGTAGCATATTAGGTTATCATGAGCATAATTGAGGATATTTACCAGTAAT
ATATCTAAGTGTCCCTCTCTCGGCTTTTTAGCGTTAAACCCCCCTACCCCCCT--AAACT
GCTAGATTATCTAACACTCCTGTAAACCC---CCCGGAACCA---GGAAAATCTCTAGTA
GTTTTTTTATGGCCAAAAAATAGG
>H001_CAY | population:Carib
------TAAGGGGTATGCAAACCATACTACTAAAAATCCAAACGAATA-TGAAATTAAGA
TGAAAGAAATTTAAGATCTAACAGCAAAATTCACTGGCAAATATATACCTTTACCCAACA
TCCCGTTAAATCAAGCATTAATGCGCAGTAAGAGCCTACCTACAAGTCCATATCTTAATG
CCAACGGTTATTG---AAGGTGAGGGACAATGACTGTGGGGGTTTCACTCAGTGAATTAT
TCCTGGCATTTGGTTCCTACTTCAGGGCCATCAATTGATATT----ATCCCTCACACTTT
CATCGACGCTTG---CATAAGTTAATG-----GTGGAAAACATAAGCGGGAG--CAACCC
CCATGCCGAGCGTTCTTTCCATCGGGCATCTGGTTCCTTTTTTCTTCTTTTCCTTTCAA-
TAGACATTTCACAGTGAACGCGATCTAACTGAGAAAGGTGGAACACACCCTAGGAC----
----TCCCCGGATTATA------GCTGAATGTTGGAAAGACTTTCTAA------------
AAAG------AGTAGCATATTAGGTTATCATGAGCATAATTGAGGATATTTACCAGTAAT
ATATCTAAGTGTCCCTCTCTCGGCTTTTTAGCGTTAAACCCCCCTACCCCCCT--AAACT
GCTAGATTATCTAACACTCCTGTAAACCC---CCCGGAACCA---GGAAAATCTCTAGTA
GTTTTTTTATGGCCAAAAAATAGG
>H001_CAY_2 | population:Carib
------TAAGGGGTATGCAAACCATACTACTAAAAATCCAAACGAATA-TGAAATTAAGA
TGAAAGAAATTTAAGATCTAACAGCAAAATTCACTGGCAAATATATACCTTTACCCAACA
TCCCGTTAAATCAAGCATTAATGCGCAGTAAGAGCCTACCTACAAGTCCATATCTTAATG
CCAACGGTTATTG---AAGGTGAGGGACAATGACTGTGGGGGTTTCACTCAGTGAATTAT
TCCTGGCATTTGGTTCCTACTTCAGGGCCATCAATTGATATT----ATCCCTCACACTTT
CATCGACGCTTG---CATAAGTTAATG-----GTGGAAAACATAAGCGGGAG--CAACCC
CCATGCCGAGCGTTCTTTCCATCGGGCATCTGGTTCCTTTTTTCTTCTTTTCCTTTCAA-
TAGACATTTCACAGTGAACGCGATCTAACTGAGAAAGGTGGAACACACCCTAGGAC----
----TCCCCGGATTATA------GCTGAATGTTGGAAAGACTTTCTAA------------
AAAG------AGTAGCATATTAGGTTATCATGAGCATAATTGAGGATATTTACCAGTAAT
ATATCTAAGTGTCCCTCTCTCGGCTTTTTAGCGTTAAACCCCCCTACCCCCCT--AAACT
GCTAGATTATCTAACACTCCTGTAAACCC---CCCGGAACCA---GGAAAATCTCTAGTA
GTTTTTTTATGGCCAAAAAATAGG
>H001_CAY_3 | population:Carib
------TAAGGGGTATGCAAACCATACTACTAAAAATCCAAACGAATA-TGAAATTAAGA
TGAAAGAAATTTAAGATCTAACAGCAAAATTCACTGGCAAATATATACCTTTACCCAACA
TCCCGTTAAATCAAGCATTAATGCGCAGTAAGAGCCTACCTACAAGTCCATATCTTAATG
CCAACGGTTATTG---AAGGTGAGGGACAATGACTGTGGGGGTTTCACTCAGTGAATTAT
TCCTGGCATTTGGTTCCTACTTCAGGGCCATCAATTGATATT----ATCCCTCACACTTT
CATCGACGCTTG---CATAAGTTAATG-----GTGGAAAACATAAGCGGGAG--CAACCC
CCATGCCGAGCGTTCTTTCCATCGGGCATCTGGTTCCTTTTTTCTTCTTTTCCTTTCAA-
TAGACATTTCACAGTGAACGCGATCTAACTGAGAAAGGTGGAACACACCCTAGGAC----
----TCCCCGGATTATA------GCTGAATGTTGGAAAGACTTTCTAA------------
AAAG------AGTAGCATATTAGGTTATCATGAGCATAATTGAGGATATTTACCAGTAAT
ATATCTAAGTGTCCCTCTCTCGGCTTTTTAGCGTTAAACCCCCCTACCCCCCT--AAACT
GCTAGATTATCTAACACTCCTGTAAACCC---CCCGGAACCA---GGAAAATCTCTAGTA
GTTTTTTTATGGCCAAAAAATAGG
>H001_CAY_4 | population:Carib
------TAAGGGGTATGCAAACCATACTACTAAAAATCCAAACGAATA-TGAAATTAAGA
TGAAAGAAATTTAAGATCTAACAGCAAAATTCACTGGCAAATATATACCTTTACCCAACA
TCCCGTTAAATCAAGCATTAATGCGCAGTAAGAGCCTACCTACAAGTCCATATCTTAATG
CCAACGGTTATTG---AAGGTGAGGGACAATGACTGTGGGGGTTTCACTCAGTGAATTAT
TCCTGGCATTTGGTTCCTACTTCAGGGCCATCAATTGATATT----ATCCCTCACACTTT
CATCGACGCTTG---CATAAGTTAATG-----GTGGAAAACATAAGCGGGAG--CAACCC
CCATGCCGAGCGTTCTTTCCATCGGGCATCTGGTTCCTTTTTTCTTCTTTTCCTTTCAA-
TAGACATTTCACAGTGAACGCGATCTAACTGAGAAAGGTGGAACACACCCTAGGAC----
----TCCCCGGATTATA------GCTGAATGTTGGAAAGACTTTCTAA------------
AAAG------AGTAGCATATTAGGTTATCATGAGCATAATTGAGGATATTTACCAGTAAT
ATATCTAAGTGTCCCTCTCTCGGCTTTTTAGCGTTAAACCCCCCTACCCCCCT--AAACT
GCTAGATTATCTAACACTCCTGTAAACCC---CCCGGAACCA---GGAAAATCTCTAGTA
GTTTTTTTATGGCCAAAAAATAGG
>H001_CAY_6 | population:Carib
------TAAGGGGTATGCAAACCATACTACTAAAAATCCAAACGAATA-TGAAATTAAGA
TGAAAGAAATTTAAGATCTAACAGCAAAATTCACTGGCAAATATATACCTTTACCCAACA
TCCCGTTAAATCAAGCATTAATGCGCAGTAAGAGCCTACCTACAAGTCCATATCTTAATG
CCAACGGTTATTG---AAGGTGAGGGACAATGACTGTGGGGGTTTCACTCAGTGAATTAT
TCCTGGCATTTGGTTCCTACTTCAGGGCCATCAATTGATATT----ATCCCTCACACTTT
CATCGACGCTTG---CATAAGTTAATG-----GTGGAAAACATAAGCGGGAG--CAACCC
CCATGCCGAGCGTTCTTTCCATCGGGCATCTGGTTCCTTTTTTCTTCTTTTCCTTTCAA-
TAGACATTTCACAGTGAACGCGATCTAACTGAGAAAGGTGGAACACACCCTAGGAC----
----TCCCCGGATTATA------GCTGAATGTTGGAAAGACTTTCTAA------------
AAAG------AGTAGCATATTAGGTTATCATGAGCATAATTGAGGATATTTACCAGTAAT
ATATCTAAGTGTCCCTCTCTCGGCTTTTTAGCGTTAAACCCCCCTACCCCCCT--AAACT
GCTAGATTATCTAACACTCCTGTAAACCC---CCCGGAACCA---GGAAAATCTCTAGTA
GTTTTTTTATGGCCAAAAAATAGG
>H001_CAY_7 | population:Carib
------TAAGGGGTATGCAAACCATACTACTAAAAATCCAAACGAATA-TGAAATTAAGA
TGAAAGAAATTTAAGATCTAACAGCAAAATTCACTGGCAAATATATACCTTTACCCAACA
TCCCGTTAAATCAAGCATTAATGCGCAGTAAGAGCCTACCTACAAGTCCATATCTTAATG
CCAACGGTTATTG---AAGGTGAGGGACAATGACTGTGGGGGTTTCACTCAGTGAATTAT
TCCTGGCATTTGGTTCCTACTTCAGGGCCATCAATTGATATT----ATCCCTCACACTTT
CATCGACGCTTG---CATAAGTTAATG-----GTGGAAAACATAAGCGGGAG--CAACCC
CCATGCCGAGCGTTCTTTCCATCGGGCATCTGGTTCCTTTTTTCTTCTTTTCCTTTCAA-
TAGACATTTCACAGTGAACGCGATCTAACTGAGAAAGGTGGAACACACCCTAGGAC----
----TCCCCGGATTATA------GCTGAATGTTGGAAAGACTTTCTAA------------
AAAG------AGTAGCATATTAGGTTATCATGAGCATAATTGAGGATATTTACCAGTAAT
ATATCTAAGTGTCCCTCTCTCGGCTTTTTAGCGTTAAACCCCCCTACCCCCCT--AAACT
GCTAGATTATCTAACACTCCTGTAAACCC---CCCGGAACCA---GGAAAATCTCTAGTA
GTTTTTTTATGGCCAAAAAATAGG
>H001_CAY_8 | population:Carib
------TAAGGGGTATGCAAACCATACTACTAAAAATCCAAACGAATA-TGAAATTAAGA
TGAAAGAAATTTAAGATCTAACAGCAAAATTCACTGGCAAATATATACCTTTACCCAACA
TCCCGTTAAATCAAGCATTAATGCGCAGTAAGAGCCTACCTACAAGTCCATATCTTAATG
CCAACGGTTATTG---AAGGTGAGGGACAATGACTGTGGGGGTTTCACTCAGTGAATTAT
TCCTGGCATTTGGTTCCTACTTCAGGGCCATCAATTGATATT----ATCCCTCACACTTT
CATCGACGCTTG---CATAAGTTAATG-----GTGGAAAACATAAGCGGGAG--CAACCC
CCATGCCGAGCGTTCTTTCCATCGGGCATCTGGTTCCTTTTTTCTTCTTTTCCTTTCAA-
TAGACATTTCACAGTGAACGCGATCTAACTGAGAAAGGTGGAACACACCCTAGGAC----
----TCCCCGGATTATA------GCTGAATGTTGGAAAGACTTTCTAA------------
AAAG------AGTAGCATATTAGGTTATCATGAGCATAATTGAGGATATTTACCAGTAAT
ATATCTAAGTGTCCCTCTCTCGGCTTTTTAGCGTTAAACCCCCCTACCCCCCT--AAACT
GCTAGATTATCTAACACTCCTGTAAACCC---CCCGGAACCA---GGAAAATCTCTAGTA
GTTTTTTTATGGCCAAAAAATAGG
>H001_CAY_9 | population:Carib
------TAAGGGGTATGCAAACCATACTACTAAAAATCCAAACGAATA-TGAAATTAAGA
TGAAAGAAATTTAAGATCTAACAGCAAAATTCACTGGCAAATATATACCTTTACCCAACA
TCCCGTTAAATCAAGCATTAATGCGCAGTAAGAGCCTACCTACAAGTCCATATCTTAATG
CCAACGGTTATTG---AAGGTGAGGGACAATGACTGTGGGGGTTTCACTCAGTGAATTAT
TCCTGGCATTTGGTTCCTACTTCAGGGCCATCAATTGATATT----ATCCCTCACACTTT
CATCGACGCTTG---CATAAGTTAATG-----GTGGAAAACATAAGCGGGAG--CAACCC
CCATGCCGAGCGTTCTTTCCATCGGGCATCTGGTTCCTTTTTTCTTCTTTTCCTTTCAA-
TAGACATTTCACAGTGAACGCGATCTAACTGAGAAAGGTGGAACACACCCTAGGAC----
----TCCCCGGATTATA------GCTGAATGTTGGAAAGACTTTCTAA------------
AAAG------AGTAGCATATTAGGTTATCATGAGCATAATTGAGGATATTTACCAGTAAT
ATATCTAAGTGTCCCTCTCTCGGCTTTTTAGCGTTAAACCCCCCTACCCCCCT--AAACT
GCTAGATTATCTAACACTCCTGTAAACCC---CCCGGAACCA---GGAAAATCTCTAGTA
GTTTTTTTATGGCCAAAAAATAGG
>H001_CAY_10 | population:Carib
------TAAGGGGTATGCAAACCATACTACTAAAAATCCAAACGAATA-TGAAATTAAGA
TGAAAGAAATTTAAGATCTAACAGCAAAATTCACTGGCAAATATATACCTTTACCCAACA
TCCCGTTAAATCAAGCATTAATGCGCAGTAAGAGCCTACCTACAAGTCCATATCTTAATG
CCAACGGTTATTG---AAGGTGAGGGACAATGACTGTGGGGGTTTCACTCAGTGAATTAT
TCCTGGCATTTGGTTCCTACTTCAGGGCCATCAATTGATATT----ATCCCTCACACTTT
CATCGACGCTTG---CATAAGTTAATG-----GTGGAAAACATAAGCGGGAG--CAACCC
CCATGCCGAGCGTTCTTTCCATCGGGCATCTGGTTCCTTTTTTCTTCTTTTCCTTTCAA-
TAGACATTTCACAGTGAACGCGATCTAACTGAGAAAGGTGGAACACACCCTAGGAC----
----TCCCCGGATTATA------GCTGAATGTTGGAAAGACTTTCTAA------------
AAAG------AGTAGCATATTAGGTTATCATGAGCATAATTGAGGATATTTACCAGTAAT
ATATCTAAGTGTCCCTCTCTCGGCTTTTTAGCGTTAAACCCCCCTACCCCCCT--AAACT
GCTAGATTATCTAACACTCCTGTAAACCC---CCCGGAACCA---GGAAAATCTCTAGTA
GTTTTTTTATGGCCAAAAAATAGG
>H001_CAY_11 | population:Carib
------TAAGGGGTATGCAAACCATACTACTAAAAATCCAAACGAATA-TGAAATTAAGA
TGAAAGAAATTTAAGATCTAACAGCAAAATTCACTGGCAAATATATACCTTTACCCAACA
TCCCGTTAAATCAAGCATTAATGCGCAGTAAGAGCCTACCTACAAGTCCATATCTTAATG
CCAACGGTTATTG---AAGGTGAGGGACAATGACTGTGGGGGTTTCACTCAGTGAATTAT
TCCTGGCATTTGGTTCCTACTTCAGGGCCATCAATTGATATT----ATCCCTCACACTTT
CATCGACGCTTG---CATAAGTTAATG-----GTGGAAAACATAAGCGGGAG--CAACCC
CCATGCCGAGCGTTCTTTCCATCGGGCATCTGGTTCCTTTTTTCTTCTTTTCCTTTCAA-
TAGACATTTCACAGTGAACGCGATCTAACTGAGAAAGGTGGAACACACCCTAGGAC----
----TCCCCGGATTATA------GCTGAATGTTGGAAAGACTTTCTAA------------
AAAG------AGTAGCATATTAGGTTATCATGAGCATAATTGAGGATATTTACCAGTAAT
ATATCTAAGTGTCCCTCTCTCGGCTTTTTAGCGTTAAACCCCCCTACCCCCCT--AAACT
GCTAGATTATCTAACACTCCTGTAAACCC---CCCGGAACCA---GGAAAATCTCTAGTA
GTTTTTTTATGGCCAAAAAATAGG
>H001_CAY_12 | population:Carib
------TAAGGGGTATGCAAACCATACTACTAAAAATCCAAACGAATA-TGAAATTAAGA
TGAAAGAAATTTAAGATCTAACAGCAAAATTCACTGGCAAATATATACCTTTACCCAACA
TCCCGTTAAATCAAGCATTAATGCGCAGTAAGAGCCTACCTACAAGTCCATATCTTAATG
CCAACGGTTATTG---AAGGTGAGGGACAATGACTGTGGGGGTTTCACTCAGTGAATTAT
TCCTGGCATTTGGTTCCTACTTCAGGGCCATCAATTGATATT----ATCCCTCACACTTT
CATCGACGCTTG---CATAAGTTAATG-----GTGGAAAACATAAGCGGGAG--CAACCC
CCATGCCGAGCGTTCTTTCCATCGGGCATCTGGTTCCTTTTTTCTTCTTTTCCTTTCAA-
TAGACATTTCACAGTGAACGCGATCTAACTGAGAAAGGTGGAACACACCCTAGGAC----
----TCCCCGGATTATA------GCTGAATGTTGGAAAGACTTTCTAA------------
AAAG------AGTAGCATATTAGGTTATCATGAGCATAATTGAGGATATTTACCAGTAAT
ATATCTAAGTGTCCCTCTCTCGGCTTTTTAGCGTTAAACCCCCCTACCCCCCT--AAACT
GCTAGATTATCTAACACTCCTGTAAACCC---CCCGGAACCA---GGAAAATCTCTAGTA
GTTTTTTTATGGCCAAAAAATAGG
>H001_CAY_13 | population:Carib
------TAAGGGGTATGCAAACCATACTACTAAAAATCCAAACGAATA-TGAAATTAAGA
TGAAAGAAATTTAAGATCTAACAGCAAAATTCACTGGCAAATATATACCTTTACCCAACA
TCCCGTTAAATCAAGCATTAATGCGCAGTAAGAGCCTACCTACAAGTCCATATCTTAATG
CCAACGGTTATTG---AAGGTGAGGGACAATGACTGTGGGGGTTTCACTCAGTGAATTAT
TCCTGGCATTTGGTTCCTACTTCAGGGCCATCAATTGATATT----ATCCCTCACACTTT
CATCGACGCTTG---CATAAGTTAATG-----GTGGAAAACATAAGCGGGAG--CAACCC
CCATGCCGAGCGTTCTTTCCATCGGGCATCTGGTTCCTTTTTTCTTCTTTTCCTTTCAA-
TAGACATTTCACAGTGAACGCGATCTAACTGAGAAAGGTGGAACACACCCTAGGAC----
----TCCCCGGATTATA------GCTGAATGTTGGAAAGACTTTCTAA------------
AAAG------AGTAGCATATTAGGTTATCATGAGCATAATTGAGGATATTTACCAGTAAT
ATATCTAAGTGTCCCTCTCTCGGCTTTTTAGCGTTAAACCCCCCTACCCCCCT--AAACT
GCTAGATTATCTAACACTCCTGTAAACCC---CCCGGAACCA---GGAAAATCTCTAGTA
GTTTTTTTATGGCCAAAAAATAGG
>H001_CAY_14 | population:Carib
------TAAGGGGTATGCAAACCATACTACTAAAAATCCAAACGAATA-TGAAATTAAGA
TGAAAGAAATTTAAGATCTAACAGCAAAATTCACTGGCAAATATATACCTTTACCCAACA
TCCCGTTAAATCAAGCATTAATGCGCAGTAAGAGCCTACCTACAAGTCCATATCTTAATG
CCAACGGTTATTG---AAGGTGAGGGACAATGACTGTGGGGGTTTCACTCAGTGAATTAT
TCCTGGCATTTGGTTCCTACTTCAGGGCCATCAATTGATATT----ATCCCTCACACTTT
CATCGACGCTTG---CATAAGTTAATG-----GTGGAAAACATAAGCGGGAG--CAACCC
CCATGCCGAGCGTTCTTTCCATCGGGCATCTGGTTCCTTTTTTCTTCTTTTCCTTTCAA-
TAGACATTTCACAGTGAACGCGATCTAACTGAGAAAGGTGGAACACACCCTAGGAC----
----TCCCCGGATTATA------GCTGAATGTTGGAAAGACTTTCTAA------------
AAAG------AGTAGCATATTAGGTTATCATGAGCATAATTGAGGATATTTACCAGTAAT
ATATCTAAGTGTCCCTCTCTCGGCTTTTTAGCGTTAAACCCCCCTACCCCCCT--AAACT
GCTAGATTATCTAACACTCCTGTAAACCC---CCCGGAACCA---GGAAAATCTCTAGTA
GTTTTTTTATGGCCAAAAAATAGG
>H001_CAY_15 | population:Carib
------TAAGGGGTATGCAAACCATACTACTAAAAATCCAAACGAATA-TGAAATTAAGA
TGAAAGAAATTTAAGATCTAACAGCAAAATTCACTGGCAAATATATACCTTTACCCAACA
TCCCGTTAAATCAAGCATTAATGCGCAGTAAGAGCCTACCTACAAGTCCATATCTTAATG
CCAACGGTTATTG---AAGGTGAGGGACAATGACTGTGGGGGTTTCACTCAGTGAATTAT
TCCTGGCATTTGGTTCCTACTTCAGGGCCATCAATTGATATT----ATCCCTCACACTTT
CATCGACGCTTG---CATAAGTTAATG-----GTGGAAAACATAAGCGGGAG--CAACCC
CCATGCCGAGCGTTCTTTCCATCGGGCATCTGGTTCCTTTTTTCTTCTTTTCCTTTCAA-
TAGACATTTCACAGTGAACGCGATCTAACTGAGAAAGGTGGAACACACCCTAGGAC----
----TCCCCGGATTATA------GCTGAATGTTGGAAAGACTTTCTAA------------
AAAG------AGTAGCATATTAGGTTATCATGAGCATAATTGAGGATATTTACCAGTAAT
ATATCTAAGTGTCCCTCTCTCGGCTTTTTAGCGTTAAACCCCCCTACCCCCCT--AAACT
GCTAGATTATCTAACACTCCTGTAAACCC---CCCGGAACCA---GGAAAATCTCTAGTA
GTTTTTTTATGGCCAAAAAATAGG
>H001_CAY_16 | population:Carib
------TAAGGGGTATGCAAACCATACTACTAAAAATCCAAACGAATA-TGAAATTAAGA
TGAAAGAAATTTAAGATCTAACAGCAAAATTCACTGGCAAATATATACCTTTACCCAACA
TCCCGTTAAATCAAGCATTAATGCGCAGTAAGAGCCTACCTACAAGTCCATATCTTAATG
CCAACGGTTATTG---AAGGTGAGGGACAATGACTGTGGGGGTTTCACTCAGTGAATTAT
TCCTGGCATTTGGTTCCTACTTCAGGGCCATCAATTGATATT----ATCCCTCACACTTT
CATCGACGCTTG---CATAAGTTAATG-----GTGGAAAACATAAGCGGGAG--CAACCC
CCATGCCGAGCGTTCTTTCCATCGGGCATCTGGTTCCTTTTTTCTTCTTTTCCTTTCAA-
TAGACATTTCACAGTGAACGCGATCTAACTGAGAAAGGTGGAACACACCCTAGGAC----
----TCCCCGGATTATA------GCTGAATGTTGGAAAGACTTTCTAA------------
AAAG------AGTAGCATATTAGGTTATCATGAGCATAATTGAGGATATTTACCAGTAAT
ATATCTAAGTGTCCCTCTCTCGGCTTTTTAGCGTTAAACCCCCCTACCCCCCT--AAACT
GCTAGATTATCTAACACTCCTGTAAACCC---CCCGGAACCA---GGAAAATCTCTAGTA
GTTTTTTTATGGCCAAAAAATAGG
>H001_CAY_18 | population:Carib
------TAAGGGGTATGCAAACCATACTACTAAAAATCCAAACGAATA-TGAAATTAAGA
TGAAAGAAATTTAAGATCTAACAGCAAAATTCACTGGCAAATATATACCTTTACCCAACA
TCCCGTTAAATCAAGCATTAATGCGCAGTAAGAGCCTACCTACAAGTCCATATCTTAATG
CCAACGGTTATTG---AAGGTGAGGGACAATGACTGTGGGGGTTTCACTCAGTGAATTAT
TCCTGGCATTTGGTTCCTACTTCAGGGCCATCAATTGATATT----ATCCCTCACACTTT
CATCGACGCTTG---CATAAGTTAATG-----GTGGAAAACATAAGCGGGAG--CAACCC
CCATGCCGAGCGTTCTTTCCATCGGGCATCTGGTTCCTTTTTTCTTCTTTTCCTTTCAA-
TAGACATTTCACAGTGAACGCGATCTAACTGAGAAAGGTGGAACACACCCTAGGAC----
----TCCCCGGATTATA------GCTGAATGTTGGAAAGACTTTCTAA------------
AAAG------AGTAGCATATTAGGTTATCATGAGCATAATTGAGGATATTTACCAGTAAT
ATATCTAAGTGTCCCTCTCTCGGCTTTTTAGCGTTAAACCCCCCTACCCCCCT--AAACT
GCTAGATTATCTAACACTCCTGTAAACCC---CCCGGAACCA---GGAAAATCTCTAGTA
GTTTTTTTATGGCCAAAAAATAGG
>H001_CAY_19 | population:Carib
------TAAGGGGTATGCAAACCATACTACTAAAAATCCAAACGAATA-TGAAATTAAGA
TGAAAGAAATTTAAGATCTAACAGCAAAATTCACTGGCAAATATATACCTTTACCCAACA
TCCCGTTAAATCAAGCATTAATGCGCAGTAAGAGCCTACCTACAAGTCCATATCTTAATG
CCAACGGTTATTG---AAGGTGAGGGACAATGACTGTGGGGGTTTCACTCAGTGAATTAT
TCCTGGCATTTGGTTCCTACTTCAGGGCCATCAATTGATATT----ATCCCTCACACTTT
CATCGACGCTTG---CATAAGTTAATG-----GTGGAAAACATAAGCGGGAG--CAACCC
CCATGCCGAGCGTTCTTTCCATCGGGCATCTGGTTCCTTTTTTCTTCTTTTCCTTTCAA-
TAGACATTTCACAGTGAACGCGATCTAACTGAGAAAGGTGGAACACACCCTAGGAC----
----TCCCCGGATTATA------GCTGAATGTTGGAAAGACTTTCTAA------------
AAAG------AGTAGCATATTAGGTTATCATGAGCATAATTGAGGATATTTACCAGTAAT
ATATCTAAGTGTCCCTCTCTCGGCTTTTTAGCGTTAAACCCCCCTACCCCCCT--AAACT
GCTAGATTATCTAACACTCCTGTAAACCC---CCCGGAACCA---GGAAAATCTCTAGTA
GTTTTTTTATGGCCAAAAAATAGG
>H001_CAY_20 | population:Carib
------TAAGGGGTATGCAAACCATACTACTAAAAATCCAAACGAATA-TGAAATTAAGA
TGAAAGAAATTTAAGATCTAACAGCAAAATTCACTGGCAAATATATACCTTTACCCAACA
TCCCGTTAAATCAAGCATTAATGCGCAGTAAGAGCCTACCTACAAGTCCATATCTTAATG
CCAACGGTTATTG---AAGGTGAGGGACAATGACTGTGGGGGTTTCACTCAGTGAATTAT
TCCTGGCATTTGGTTCCTACTTCAGGGCCATCAATTGATATT----ATCCCTCACACTTT
CATCGACGCTTG---CATAAGTTAATG-----GTGGAAAACATAAGCGGGAG--CAACCC
CCATGCCGAGCGTTCTTTCCATCGGGCATCTGGTTCCTTTTTTCTTCTTTTCCTTTCAA-
TAGACATTTCACAGTGAACGCGATCTAACTGAGAAAGGTGGAACACACCCTAGGAC----
----TCCCCGGATTATA------GCTGAATGTTGGAAAGACTTTCTAA------------
AAAG------AGTAGCATATTAGGTTATCATGAGCATAATTGAGGATATTTACCAGTAAT
ATATCTAAGTGTCCCTCTCTCGGCTTTTTAGCGTTAAACCCCCCTACCCCCCT--AAACT
GCTAGATTATCTAACACTCCTGTAAACCC---CCCGGAACCA---GGAAAATCTCTAGTA
GTTTTTTTATGGCCAAAAAATAGG
>H001_CAY_21 | population:Carib
------TAAGGGGTATGCAAACCATACTACTAAAAATCCAAACGAATA-TGAAATTAAGA
TGAAAGAAATTTAAGATCTAACAGCAAAATTCACTGGCAAATATATACCTTTACCCAACA
TCCCGTTAAATCAAGCATTAATGCGCAGTAAGAGCCTACCTACAAGTCCATATCTTAATG
CCAACGGTTATTG---AAGGTGAGGGACAATGACTGTGGGGGTTTCACTCAGTGAATTAT
TCCTGGCATTTGGTTCCTACTTCAGGGCCATCAATTGATATT----ATCCCTCACACTTT
CATCGACGCTTG---CATAAGTTAATG-----GTGGAAAACATAAGCGGGAG--CAACCC
CCATGCCGAGCGTTCTTTCCATCGGGCATCTGGTTCCTTTTTTCTTCTTTTCCTTTCAA-
TAGACATTTCACAGTGAACGCGATCTAACTGAGAAAGGTGGAACACACCCTAGGAC----
----TCCCCGGATTATA------GCTGAATGTTGGAAAGACTTTCTAA------------
AAAG------AGTAGCATATTAGGTTATCATGAGCATAATTGAGGATATTTACCAGTAAT
ATATCTAAGTGTCCCTCTCTCGGCTTTTTAGCGTTAAACCCCCCTACCCCCCT--AAACT
GCTAGATTATCTAACACTCCTGTAAACCC---CCCGGAACCA---GGAAAATCTCTAGTA
GTTTTTTTATGGCCAAAAAATAGG
>H001_CAY_22 | population:Carib
------TAAGGGGTATGCAAACCATACTACTAAAAATCCAAACGAATA-TGAAATTAAGA
TGAAAGAAATTTAAGATCTAACAGCAAAATTCACTGGCAAATATATACCTTTACCCAACA
TCCCGTTAAATCAAGCATTAATGCGCAGTAAGAGCCTACCTACAAGTCCATATCTTAATG
CCAACGGTTATTG---AAGGTGAGGGACAATGACTGTGGGGGTTTCACTCAGTGAATTAT
TCCTGGCATTTGGTTCCTACTTCAGGGCCATCAATTGATATT----ATCCCTCACACTTT
CATCGACGCTTG---CATAAGTTAATG-----GTGGAAAACATAAGCGGGAG--CAACCC
CCATGCCGAGCGTTCTTTCCATCGGGCATCTGGTTCCTTTTTTCTTCTTTTCCTTTCAA-
TAGACATTTCACAGTGAACGCGATCTAACTGAGAAAGGTGGAACACACCCTAGGAC----
----TCCCCGGATTATA------GCTGAATGTTGGAAAGACTTTCTAA------------
AAAG------AGTAGCATATTAGGTTATCATGAGCATAATTGAGGATATTTACCAGTAAT
ATATCTAAGTGTCCCTCTCTCGGCTTTTTAGCGTTAAACCCCCCTACCCCCCT--AAACT
GCTAGATTATCTAACACTCCTGTAAACCC---CCCGGAACCA---GGAAAATCTCTAGTA
GTTTTTTTATGGCCAAAAAATAGG
>H001_CAY_23 | population:Carib
------TAAGGGGTATGCAAACCATACTACTAAAAATCCAAACGAATA-TGAAATTAAGA
TGAAAGAAATTTAAGATCTAACAGCAAAATTCACTGGCAAATATATACCTTTACCCAACA
TCCCGTTAAATCAAGCATTAATGCGCAGTAAGAGCCTACCTACAAGTCCATATCTTAATG
CCAACGGTTATTG---AAGGTGAGGGACAATGACTGTGGGGGTTTCACTCAGTGAATTAT
TCCTGGCATTTGGTTCCTACTTCAGGGCCATCAATTGATATT----ATCCCTCACACTTT
CATCGACGCTTG---CATAAGTTAATG-----GTGGAAAACATAAGCGGGAG--CAACCC
CCATGCCGAGCGTTCTTTCCATCGGGCATCTGGTTCCTTTTTTCTTCTTTTCCTTTCAA-
TAGACATTTCACAGTGAACGCGATCTAACTGAGAAAGGTGGAACACACCCTAGGAC----
----TCCCCGGATTATA------GCTGAATGTTGGAAAGACTTTCTAA------------
AAAG------AGTAGCATATTAGGTTATCATGAGCATAATTGAGGATATTTACCAGTAAT
ATATCTAAGTGTCCCTCTCTCGGCTTTTTAGCGTTAAACCCCCCTACCCCCCT--AAACT
GCTAGATTATCTAACACTCCTGTAAACCC---CCCGGAACCA---GGAAAATCTCTAGTA
GTTTTTTTATGGCCAAAAAATAGG
>H001_CAY_24 | population:Carib
------TAAGGGGTATGCAAACCATACTACTAAAAATCCAAACGAATA-TGAAATTAAGA
TGAAAGAAATTTAAGATCTAACAGCAAAATTCACTGGCAAATATATACCTTTACCCAACA
TCCCGTTAAATCAAGCATTAATGCGCAGTAAGAGCCTACCTACAAGTCCATATCTTAATG
CCAACGGTTATTG---AAGGTGAGGGACAATGACTGTGGGGGTTTCACTCAGTGAATTAT
TCCTGGCATTTGGTTCCTACTTCAGGGCCATCAATTGATATT----ATCCCTCACACTTT
CATCGACGCTTG---CATAAGTTAATG-----GTGGAAAACATAAGCGGGAG--CAACCC
CCATGCCGAGCGTTCTTTCCATCGGGCATCTGGTTCCTTTTTTCTTCTTTTCCTTTCAA-
TAGACATTTCACAGTGAACGCGATCTAACTGAGAAAGGTGGAACACACCCTAGGAC----
----TCCCCGGATTATA------GCTGAATGTTGGAAAGACTTTCTAA------------
AAAG------AGTAGCATATTAGGTTATCATGAGCATAATTGAGGATATTTACCAGTAAT
ATATCTAAGTGTCCCTCTCTCGGCTTTTTAGCGTTAAACCCCCCTACCCCCCT--AAACT
GCTAGATTATCTAACACTCCTGTAAACCC---CCCGGAACCA---GGAAAATCTCTAGTA
GTTTTTTTATGGCCAAAAAATAGG
>H001_CAY_25 | population:Carib
------TAAGGGGTATGCAAACCATACTACTAAAAATCCAAACGAATA-TGAAATTAAGA
TGAAAGAAATTTAAGATCTAACAGCAAAATTCACTGGCAAATATATACCTTTACCCAACA
TCCCGTTAAATCAAGCATTAATGCGCAGTAAGAGCCTACCTACAAGTCCATATCTTAATG
CCAACGGTTATTG---AAGGTGAGGGACAATGACTGTGGGGGTTTCACTCAGTGAATTAT
TCCTGGCATTTGGTTCCTACTTCAGGGCCATCAATTGATATT----ATCCCTCACACTTT
CATCGACGCTTG---CATAAGTTAATG-----GTGGAAAACATAAGCGGGAG--CAACCC
CCATGCCGAGCGTTCTTTCCATCGGGCATCTGGTTCCTTTTTTCTTCTTTTCCTTTCAA-
TAGACATTTCACAGTGAACGCGATCTAACTGAGAAAGGTGGAACACACCCTAGGAC----
----TCCCCGGATTATA------GCTGAATGTTGGAAAGACTTTCTAA------------
AAAG------AGTAGCATATTAGGTTATCATGAGCATAATTGAGGATATTTACCAGTAAT
ATATCTAAGTGTCCCTCTCTCGGCTTTTTAGCGTTAAACCCCCCTACCCCCCT--AAACT
GCTAGATTATCTAACACTCCTGTAAACCC---CCCGGAACCA---GGAAAATCTCTAGTA
GTTTTTTTATGGCCAAAAAATAGG
>H001_CAY_26 | population:Carib
------TAAGGGGTATGCAAACCATACTACTAAAAATCCAAACGAATA-TGAAATTAAGA
TGAAAGAAATTTAAGATCTAACAGCAAAATTCACTGGCAAATATATACCTTTACCCAACA
TCCCGTTAAATCAAGCATTAATGCGCAGTAAGAGCCTACCTACAAGTCCATATCTTAATG
CCAACGGTTATTG---AAGGTGAGGGACAATGACTGTGGGGGTTTCACTCAGTGAATTAT
TCCTGGCATTTGGTTCCTACTTCAGGGCCATCAATTGATATT----ATCCCTCACACTTT
CATCGACGCTTG---CATAAGTTAATG-----GTGGAAAACATAAGCGGGAG--CAACCC
CCATGCCGAGCGTTCTTTCCATCGGGCATCTGGTTCCTTTTTTCTTCTTTTCCTTTCAA-
TAGACATTTCACAGTGAACGCGATCTAACTGAGAAAGGTGGAACACACCCTAGGAC----
----TCCCCGGATTATA------GCTGAATGTTGGAAAGACTTTCTAA------------
AAAG------AGTAGCATATTAGGTTATCATGAGCATAATTGAGGATATTTACCAGTAAT
ATATCTAAGTGTCCCTCTCTCGGCTTTTTAGCGTTAAACCCCCCTACCCCCCT--AAACT
GCTAGATTATCTAACACTCCTGTAAACCC---CCCGGAACCA---GGAAAATCTCTAGTA
GTTTTTTTATGGCCAAAAAATAGG
>H001_CAY_27 | population:Carib
------TAAGGGGTATGCAAACCATACTACTAAAAATCCAAACGAATA-TGAAATTAAGA
TGAAAGAAATTTAAGATCTAACAGCAAAATTCACTGGCAAATATATACCTTTACCCAACA
TCCCGTTAAATCAAGCATTAATGCGCAGTAAGAGCCTACCTACAAGTCCATATCTTAATG
CCAACGGTTATTG---AAGGTGAGGGACAATGACTGTGGGGGTTTCACTCAGTGAATTAT
TCCTGGCATTTGGTTCCTACTTCAGGGCCATCAATTGATATT----ATCCCTCACACTTT
CATCGACGCTTG---CATAAGTTAATG-----GTGGAAAACATAAGCGGGAG--CAACCC
CCATGCCGAGCGTTCTTTCCATCGGGCATCTGGTTCCTTTTTTCTTCTTTTCCTTTCAA-
TAGACATTTCACAGTGAACGCGATCTAACTGAGAAAGGTGGAACACACCCTAGGAC----
----TCCCCGGATTATA------GCTGAATGTTGGAAAGACTTTCTAA------------
AAAG------AGTAGCATATTAGGTTATCATGAGCATAATTGAGGATATTTACCAGTAAT
ATATCTAAGTGTCCCTCTCTCGGCTTTTTAGCGTTAAACCCCCCTACCCCCCT--AAACT
GCTAGATTATCTAACACTCCTGTAAACCC---CCCGGAACCA---GGAAAATCTCTAGTA
GTTTTTTTATGGCCAAAAAATAGG
>H001_CAY_28 | population:Carib
------TAAGGGGTATGCAAACCATACTACTAAAAATCCAAACGAATA-TGAAATTAAGA
TGAAAGAAATTTAAGATCTAACAGCAAAATTCACTGGCAAATATATACCTTTACCCAACA
TCCCGTTAAATCAAGCATTAATGCGCAGTAAGAGCCTACCTACAAGTCCATATCTTAATG
CCAACGGTTATTG---AAGGTGAGGGACAATGACTGTGGGGGTTTCACTCAGTGAATTAT
TCCTGGCATTTGGTTCCTACTTCAGGGCCATCAATTGATATT----ATCCCTCACACTTT
CATCGACGCTTG---CATAAGTTAATG-----GTGGAAAACATAAGCGGGAG--CAACCC
CCATGCCGAGCGTTCTTTCCATCGGGCATCTGGTTCCTTTTTTCTTCTTTTCCTTTCAA-
TAGACATTTCACAGTGAACGCGATCTAACTGAGAAAGGTGGAACACACCCTAGGAC----
----TCCCCGGATTATA------GCTGAATGTTGGAAAGACTTTCTAA------------
AAAG------AGTAGCATATTAGGTTATCATGAGCATAATTGAGGATATTTACCAGTAAT
ATATCTAAGTGTCCCTCTCTCGGCTTTTTAGCGTTAAACCCCCCTACCCCCCT--AAACT
GCTAGATTATCTAACACTCCTGTAAACCC---CCCGGAACCA---GGAAAATCTCTAGTA
GTTTTTTTATGGCCAAAAAATAGG
>H001_CAY_30 | population:Carib
------TAAGGGGTATGCAAACCATACTACTAAAAATCCAAACGAATA-TGAAATTAAGA
TGAAAGAAATTTAAGATCTAACAGCAAAATTCACTGGCAAATATATACCTTTACCCAACA
TCCCGTTAAATCAAGCATTAATGCGCAGTAAGAGCCTACCTACAAGTCCATATCTTAATG
CCAACGGTTATTG---AAGGTGAGGGACAATGACTGTGGGGGTTTCACTCAGTGAATTAT
TCCTGGCATTTGGTTCCTACTTCAGGGCCATCAATTGATATT----ATCCCTCACACTTT
CATCGACGCTTG---CATAAGTTAATG-----GTGGAAAACATAAGCGGGAG--CAACCC
CCATGCCGAGCGTTCTTTCCATCGGGCATCTGGTTCCTTTTTTCTTCTTTTCCTTTCAA-
TAGACATTTCACAGTGAACGCGATCTAACTGAGAAAGGTGGAACACACCCTAGGAC----
----TCCCCGGATTATA------GCTGAATGTTGGAAAGACTTTCTAA------------
AAAG------AGTAGCATATTAGGTTATCATGAGCATAATTGAGGATATTTACCAGTAAT
ATATCTAAGTGTCCCTCTCTCGGCTTTTTAGCGTTAAACCCCCCTACCCCCCT--AAACT
GCTAGATTATCTAACACTCCTGTAAACCC---CCCGGAACCA---GGAAAATCTCTAGTA
GTTTTTTTATGGCCAAAAAATAGG
>H001_CAY_31 | population:Carib
------TAAGGGGTATGCAAACCATACTACTAAAAATCCAAACGAATA-TGAAATTAAGA
TGAAAGAAATTTAAGATCTAACAGCAAAATTCACTGGCAAATATATACCTTTACCCAACA
TCCCGTTAAATCAAGCATTAATGCGCAGTAAGAGCCTACCTACAAGTCCATATCTTAATG
CCAACGGTTATTG---AAGGTGAGGGACAATGACTGTGGGGGTTTCACTCAGTGAATTAT
TCCTGGCATTTGGTTCCTACTTCAGGGCCATCAATTGATATT----ATCCCTCACACTTT
CATCGACGCTTG---CATAAGTTAATG-----GTGGAAAACATAAGCGGGAG--CAACCC
CCATGCCGAGCGTTCTTTCCATCGGGCATCTGGTTCCTTTTTTCTTCTTTTCCTTTCAA-
TAGACATTTCACAGTGAACGCGATCTAACTGAGAAAGGTGGAACACACCCTAGGAC----
----TCCCCGGATTATA------GCTGAATGTTGGAAAGACTTTCTAA------------
AAAG------AGTAGCATATTAGGTTATCATGAGCATAATTGAGGATATTTACCAGTAAT
ATATCTAAGTGTCCCTCTCTCGGCTTTTTAGCGTTAAACCCCCCTACCCCCCT--AAACT
GCTAGATTATCTAACACTCCTGTAAACCC---CCCGGAACCA---GGAAAATCTCTAGTA
GTTTTTTTATGGCCAAAAAATAGG
>H001_CAY_32 | population:Carib
------TAAGGGGTATGCAAACCATACTACTAAAAATCCAAACGAATA-TGAAATTAAGA
TGAAAGAAATTTAAGATCTAACAGCAAAATTCACTGGCAAATATATACCTTTACCCAACA
TCCCGTTAAATCAAGCATTAATGCGCAGTAAGAGCCTACCTACAAGTCCATATCTTAATG
CCAACGGTTATTG---AAGGTGAGGGACAATGACTGTGGGGGTTTCACTCAGTGAATTAT
TCCTGGCATTTGGTTCCTACTTCAGGGCCATCAATTGATATT----ATCCCTCACACTTT
CATCGACGCTTG---CATAAGTTAATG-----GTGGAAAACATAAGCGGGAG--CAACCC
CCATGCCGAGCGTTCTTTCCATCGGGCATCTGGTTCCTTTTTTCTTCTTTTCCTTTCAA-
TAGACATTTCACAGTGAACGCGATCTAACTGAGAAAGGTGGAACACACCCTAGGAC----
----TCCCCGGATTATA------GCTGAATGTTGGAAAGACTTTCTAA------------
AAAG------AGTAGCATATTAGGTTATCATGAGCATAATTGAGGATATTTACCAGTAAT
ATATCTAAGTGTCCCTCTCTCGGCTTTTTAGCGTTAAACCCCCCTACCCCCCT--AAACT
GCTAGATTATCTAACACTCCTGTAAACCC---CCCGGAACCA---GGAAAATCTCTAGTA
GTTTTTTTATGGCCAAAAAATAGG
>H001_CAY_33 | population:Carib
------TAAGGGGTATGCAAACCATACTACTAAAAATCCAAACGAATA-TGAAATTAAGA
TGAAAGAAATTTAAGATCTAACAGCAAAATTCACTGGCAAATATATACCTTTACCCAACA
TCCCGTTAAATCAAGCATTAATGCGCAGTAAGAGCCTACCTACAAGTCCATATCTTAATG
CCAACGGTTATTG---AAGGTGAGGGACAATGACTGTGGGGGTTTCACTCAGTGAATTAT
TCCTGGCATTTGGTTCCTACTTCAGGGCCATCAATTGATATT----ATCCCTCACACTTT
CATCGACGCTTG---CATAAGTTAATG-----GTGGAAAACATAAGCGGGAG--CAACCC
CCATGCCGAGCGTTCTTTCCATCGGGCATCTGGTTCCTTTTTTCTTCTTTTCCTTTCAA-
TAGACATTTCACAGTGAACGCGATCTAACTGAGAAAGGTGGAACACACCCTAGGAC----
----TCCCCGGATTATA------GCTGAATGTTGGAAAGACTTTCTAA------------
AAAG------AGTAGCATATTAGGTTATCATGAGCATAATTGAGGATATTTACCAGTAAT
ATATCTAAGTGTCCCTCTCTCGGCTTTTTAGCGTTAAACCCCCCTACCCCCCT--AAACT
GCTAGATTATCTAACACTCCTGTAAACCC---CCCGGAACCA---GGAAAATCTCTAGTA
GTTTTTTTATGGCCAAAAAATAGG
>H001_CAY_34 | population:Carib
------TAAGGGGTATGCAAACCATACTACTAAAAATCCAAACGAATA-TGAAATTAAGA
TGAAAGAAATTTAAGATCTAACAGCAAAATTCACTGGCAAATATATACCTTTACCCAACA
TCCCGTTAAATCAAGCATTAATGCGCAGTAAGAGCCTACCTACAAGTCCATATCTTAATG
CCAACGGTTATTG---AAGGTGAGGGACAATGACTGTGGGGGTTTCACTCAGTGAATTAT
TCCTGGCATTTGGTTCCTACTTCAGGGCCATCAATTGATATT----ATCCCTCACACTTT
CATCGACGCTTG---CATAAGTTAATG-----GTGGAAAACATAAGCGGGAG--CAACCC
CCATGCCGAGCGTTCTTTCCATCGGGCATCTGGTTCCTTTTTTCTTCTTTTCCTTTCAA-
TAGACATTTCACAGTGAACGCGATCTAACTGAGAAAGGTGGAACACACCCTAGGAC----
----TCCCCGGATTATA------GCTGAATGTTGGAAAGACTTTCTAA------------
AAAG------AGTAGCATATTAGGTTATCATGAGCATAATTGAGGATATTTACCAGTAAT
ATATCTAAGTGTCCCTCTCTCGGCTTTTTAGCGTTAAACCCCCCTACCCCCCT--AAACT
GCTAGATTATCTAACACTCCTGTAAACCC---CCCGGAACCA---GGAAAATCTCTAGTA
GTTTTTTTATGGCCAAAAAATAGG
>H001_CAY_35 | population:Carib
------TAAGGGGTATGCAAACCATACTACTAAAAATCCAAACGAATA-TGAAATTAAGA
TGAAAGAAATTTAAGATCTAACAGCAAAATTCACTGGCAAATATATACCTTTACCCAACA
TCCCGTTAAATCAAGCATTAATGCGCAGTAAGAGCCTACCTACAAGTCCATATCTTAATG
CCAACGGTTATTG---AAGGTGAGGGACAATGACTGTGGGGGTTTCACTCAGTGAATTAT
TCCTGGCATTTGGTTCCTACTTCAGGGCCATCAATTGATATT----ATCCCTCACACTTT
CATCGACGCTTG---CATAAGTTAATG-----GTGGAAAACATAAGCGGGAG--CAACCC
CCATGCCGAGCGTTCTTTCCATCGGGCATCTGGTTCCTTTTTTCTTCTTTTCCTTTCAA-
TAGACATTTCACAGTGAACGCGATCTAACTGAGAAAGGTGGAACACACCCTAGGAC----
----TCCCCGGATTATA------GCTGAATGTTGGAAAGACTTTCTAA------------
AAAG------AGTAGCATATTAGGTTATCATGAGCATAATTGAGGATATTTACCAGTAAT
ATATCTAAGTGTCCCTCTCTCGGCTTTTTAGCGTTAAACCCCCCTACCCCCCT--AAACT
GCTAGATTATCTAACACTCCTGTAAACCC---CCCGGAACCA---GGAAAATCTCTAGTA
GTTTTTTTATGGCCAAAAAATAGG
>H001_CAY_36 | population:Carib
------TAAGGGGTATGCAAACCATACTACTAAAAATCCAAACGAATA-TGAAATTAAGA
TGAAAGAAATTTAAGATCTAACAGCAAAATTCACTGGCAAATATATACCTTTACCCAACA
TCCCGTTAAATCAAGCATTAATGCGCAGTAAGAGCCTACCTACAAGTCCATATCTTAATG
CCAACGGTTATTG---AAGGTGAGGGACAATGACTGTGGGGGTTTCACTCAGTGAATTAT
TCCTGGCATTTGGTTCCTACTTCAGGGCCATCAATTGATATT----ATCCCTCACACTTT
CATCGACGCTTG---CATAAGTTAATG-----GTGGAAAACATAAGCGGGAG--CAACCC
CCATGCCGAGCGTTCTTTCCATCGGGCATCTGGTTCCTTTTTTCTTCTTTTCCTTTCAA-
TAGACATTTCACAGTGAACGCGATCTAACTGAGAAAGGTGGAACACACCCTAGGAC----
----TCCCCGGATTATA------GCTGAATGTTGGAAAGACTTTCTAA------------
AAAG------AGTAGCATATTAGGTTATCATGAGCATAATTGAGGATATTTACCAGTAAT
ATATCTAAGTGTCCCTCTCTCGGCTTTTTAGCGTTAAACCCCCCTACCCCCCT--AAACT
GCTAGATTATCTAACACTCCTGTAAACCC---CCCGGAACCA---GGAAAATCTCTAGTA
GTTTTTTTATGGCCAAAAAATAGG
>H001_CAY_37 | population:Carib
------TAAGGGGTATGCAAACCATACTACTAAAAATCCAAACGAATA-TGAAATTAAGA
TGAAAGAAATTTAAGATCTAACAGCAAAATTCACTGGCAAATATATACCTTTACCCAACA
TCCCGTTAAATCAAGCATTAATGCGCAGTAAGAGCCTACCTACAAGTCCATATCTTAATG
CCAACGGTTATTG---AAGGTGAGGGACAATGACTGTGGGGGTTTCACTCAGTGAATTAT
TCCTGGCATTTGGTTCCTACTTCAGGGCCATCAATTGATATT----ATCCCTCACACTTT
CATCGACGCTTG---CATAAGTTAATG-----GTGGAAAACATAAGCGGGAG--CAACCC
CCATGCCGAGCGTTCTTTCCATCGGGCATCTGGTTCCTTTTTTCTTCTTTTCCTTTCAA-
TAGACATTTCACAGTGAACGCGATCTAACTGAGAAAGGTGGAACACACCCTAGGAC----
----TCCCCGGATTATA------GCTGAATGTTGGAAAGACTTTCTAA------------
AAAG------AGTAGCATATTAGGTTATCATGAGCATAATTGAGGATATTTACCAGTAAT
ATATCTAAGTGTCCCTCTCTCGGCTTTTTAGCGTTAAACCCCCCTACCCCCCT--AAACT
GCTAGATTATCTAACACTCCTGTAAACCC---CCCGGAACCA---GGAAAATCTCTAGTA
GTTTTTTTATGGCCAAAAAATAGG
>H001_CAY_38 | population:Carib
------TAAGGGGTATGCAAACCATACTACTAAAAATCCAAACGAATA-TGAAATTAAGA
TGAAAGAAATTTAAGATCTAACAGCAAAATTCACTGGCAAATATATACCTTTACCCAACA
TCCCGTTAAATCAAGCATTAATGCGCAGTAAGAGCCTACCTACAAGTCCATATCTTAATG
CCAACGGTTATTG---AAGGTGAGGGACAATGACTGTGGGGGTTTCACTCAGTGAATTAT
TCCTGGCATTTGGTTCCTACTTCAGGGCCATCAATTGATATT----ATCCCTCACACTTT
CATCGACGCTTG---CATAAGTTAATG-----GTGGAAAACATAAGCGGGAG--CAACCC
CCATGCCGAGCGTTCTTTCCATCGGGCATCTGGTTCCTTTTTTCTTCTTTTCCTTTCAA-
TAGACATTTCACAGTGAACGCGATCTAACTGAGAAAGGTGGAACACACCCTAGGAC----
----TCCCCGGATTATA------GCTGAATGTTGGAAAGACTTTCTAA------------
AAAG------AGTAGCATATTAGGTTATCATGAGCATAATTGAGGATATTTACCAGTAAT
ATATCTAAGTGTCCCTCTCTCGGCTTTTTAGCGTTAAACCCCCCTACCCCCCT--AAACT
GCTAGATTATCTAACACTCCTGTAAACCC---CCCGGAACCA---GGAAAATCTCTAGTA
GTTTTTTTATGGCCAAAAAATAGG
>H001_CAY_39 | population:Carib
------TAAGGGGTATGCAAACCATACTACTAAAAATCCAAACGAATA-TGAAATTAAGA
TGAAAGAAATTTAAGATCTAACAGCAAAATTCACTGGCAAATATATACCTTTACCCAACA
TCCCGTTAAATCAAGCATTAATGCGCAGTAAGAGCCTACCTACAAGTCCATATCTTAATG
CCAACGGTTATTG---AAGGTGAGGGACAATGACTGTGGGGGTTTCACTCAGTGAATTAT
TCCTGGCATTTGGTTCCTACTTCAGGGCCATCAATTGATATT----ATCCCTCACACTTT
CATCGACGCTTG---CATAAGTTAATG-----GTGGAAAACATAAGCGGGAG--CAACCC
CCATGCCGAGCGTTCTTTCCATCGGGCATCTGGTTCCTTTTTTCTTCTTTTCCTTTCAA-
TAGACATTTCACAGTGAACGCGATCTAACTGAGAAAGGTGGAACACACCCTAGGAC----
----TCCCCGGATTATA------GCTGAATGTTGGAAAGACTTTCTAA------------
AAAG------AGTAGCATATTAGGTTATCATGAGCATAATTGAGGATATTTACCAGTAAT
ATATCTAAGTGTCCCTCTCTCGGCTTTTTAGCGTTAAACCCCCCTACCCCCCT--AAACT
GCTAGATTATCTAACACTCCTGTAAACCC---CCCGGAACCA---GGAAAATCTCTAGTA
GTTTTTTTATGGCCAAAAAATAGG
>H001_CAY_40 | population:Carib
------TAAGGGGTATGCAAACCATACTACTAAAAATCCAAACGAATA-TGAAATTAAGA
TGAAAGAAATTTAAGATCTAACAGCAAAATTCACTGGCAAATATATACCTTTACCCAACA
TCCCGTTAAATCAAGCATTAATGCGCAGTAAGAGCCTACCTACAAGTCCATATCTTAATG
CCAACGGTTATTG---AAGGTGAGGGACAATGACTGTGGGGGTTTCACTCAGTGAATTAT
TCCTGGCATTTGGTTCCTACTTCAGGGCCATCAATTGATATT----ATCCCTCACACTTT
CATCGACGCTTG---CATAAGTTAATG-----GTGGAAAACATAAGCGGGAG--CAACCC
CCATGCCGAGCGTTCTTTCCATCGGGCATCTGGTTCCTTTTTTCTTCTTTTCCTTTCAA-
TAGACATTTCACAGTGAACGCGATCTAACTGAGAAAGGTGGAACACACCCTAGGAC----
----TCCCCGGATTATA------GCTGAATGTTGGAAAGACTTTCTAA------------
AAAG------AGTAGCATATTAGGTTATCATGAGCATAATTGAGGATATTTACCAGTAAT
ATATCTAAGTGTCCCTCTCTCGGCTTTTTAGCGTTAAACCCCCCTACCCCCCT--AAACT
GCTAGATTATCTAACACTCCTGTAAACCC---CCCGGAACCA---GGAAAATCTCTAGTA
GTTTTTTTATGGCCAAAAAATAGG
>H001_CAY_42 | population:Carib
------TAAGGGGTATGCAAACCATACTACTAAAAATCCAAACGAATA-TGAAATTAAGA
TGAAAGAAATTTAAGATCTAACAGCAAAATTCACTGGCAAATATATACCTTTACCCAACA
TCCCGTTAAATCAAGCATTAATGCGCAGTAAGAGCCTACCTACAAGTCCATATCTTAATG
CCAACGGTTATTG---AAGGTGAGGGACAATGACTGTGGGGGTTTCACTCAGTGAATTAT
TCCTGGCATTTGGTTCCTACTTCAGGGCCATCAATTGATATT----ATCCCTCACACTTT
CATCGACGCTTG---CATAAGTTAATG-----GTGGAAAACATAAGCGGGAG--CAACCC
CCATGCCGAGCGTTCTTTCCATCGGGCATCTGGTTCCTTTTTTCTTCTTTTCCTTTCAA-
TAGACATTTCACAGTGAACGCGATCTAACTGAGAAAGGTGGAACACACCCTAGGAC----
----TCCCCGGATTATA------GCTGAATGTTGGAAAGACTTTCTAA------------
AAAG------AGTAGCATATTAGGTTATCATGAGCATAATTGAGGATATTTACCAGTAAT
ATATCTAAGTGTCCCTCTCTCGGCTTTTTAGCGTTAAACCCCCCTACCCCCCT--AAACT
GCTAGATTATCTAACACTCCTGTAAACCC---CCCGGAACCA---GGAAAATCTCTAGTA
GTTTTTTTATGGCCAAAAAATAGG
>H001_CAY_43 | population:Carib
------TAAGGGGTATGCAAACCATACTACTAAAAATCCAAACGAATA-TGAAATTAAGA
TGAAAGAAATTTAAGATCTAACAGCAAAATTCACTGGCAAATATATACCTTTACCCAACA
TCCCGTTAAATCAAGCATTAATGCGCAGTAAGAGCCTACCTACAAGTCCATATCTTAATG
CCAACGGTTATTG---AAGGTGAGGGACAATGACTGTGGGGGTTTCACTCAGTGAATTAT
TCCTGGCATTTGGTTCCTACTTCAGGGCCATCAATTGATATT----ATCCCTCACACTTT
CATCGACGCTTG---CATAAGTTAATG-----GTGGAAAACATAAGCGGGAG--CAACCC
CCATGCCGAGCGTTCTTTCCATCGGGCATCTGGTTCCTTTTTTCTTCTTTTCCTTTCAA-
TAGACATTTCACAGTGAACGCGATCTAACTGAGAAAGGTGGAACACACCCTAGGAC----
----TCCCCGGATTATA------GCTGAATGTTGGAAAGACTTTCTAA------------
AAAG------AGTAGCATATTAGGTTATCATGAGCATAATTGAGGATATTTACCAGTAAT
ATATCTAAGTGTCCCTCTCTCGGCTTTTTAGCGTTAAACCCCCCTACCCCCCT--AAACT
GCTAGATTATCTAACACTCCTGTAAACCC---CCCGGAACCA---GGAAAATCTCTAGTA
GTTTTTTTATGGCCAAAAAATAGG
>H001_CAY_44 | population:Carib
------TAAGGGGTATGCAAACCATACTACTAAAAATCCAAACGAATA-TGAAATTAAGA
TGAAAGAAATTTAAGATCTAACAGCAAAATTCACTGGCAAATATATACCTTTACCCAACA
TCCCGTTAAATCAAGCATTAATGCGCAGTAAGAGCCTACCTACAAGTCCATATCTTAATG
CCAACGGTTATTG---AAGGTGAGGGACAATGACTGTGGGGGTTTCACTCAGTGAATTAT
TCCTGGCATTTGGTTCCTACTTCAGGGCCATCAATTGATATT----ATCCCTCACACTTT
CATCGACGCTTG---CATAAGTTAATG-----GTGGAAAACATAAGCGGGAG--CAACCC
CCATGCCGAGCGTTCTTTCCATCGGGCATCTGGTTCCTTTTTTCTTCTTTTCCTTTCAA-
TAGACATTTCACAGTGAACGCGATCTAACTGAGAAAGGTGGAACACACCCTAGGAC----
----TCCCCGGATTATA------GCTGAATGTTGGAAAGACTTTCTAA------------
AAAG------AGTAGCATATTAGGTTATCATGAGCATAATTGAGGATATTTACCAGTAAT
ATATCTAAGTGTCCCTCTCTCGGCTTTTTAGCGTTAAACCCCCCTACCCCCCT--AAACT
GCTAGATTATCTAACACTCCTGTAAACCC---CCCGGAACCA---GGAAAATCTCTAGTA
GTTTTTTTATGGCCAAAAAATAGG
>H001_CAY_45 | population:Carib
------TAAGGGGTATGCAAACCATACTACTAAAAATCCAAACGAATA-TGAAATTAAGA
TGAAAGAAATTTAAGATCTAACAGCAAAATTCACTGGCAAATATATACCTTTACCCAACA
TCCCGTTAAATCAAGCATTAATGCGCAGTAAGAGCCTACCTACAAGTCCATATCTTAATG
CCAACGGTTATTG---AAGGTGAGGGACAATGACTGTGGGGGTTTCACTCAGTGAATTAT
TCCTGGCATTTGGTTCCTACTTCAGGGCCATCAATTGATATT----ATCCCTCACACTTT
CATCGACGCTTG---CATAAGTTAATG-----GTGGAAAACATAAGCGGGAG--CAACCC
CCATGCCGAGCGTTCTTTCCATCGGGCATCTGGTTCCTTTTTTCTTCTTTTCCTTTCAA-
TAGACATTTCACAGTGAACGCGATCTAACTGAGAAAGGTGGAACACACCCTAGGAC----
----TCCCCGGATTATA------GCTGAATGTTGGAAAGACTTTCTAA------------
AAAG------AGTAGCATATTAGGTTATCATGAGCATAATTGAGGATATTTACCAGTAAT
ATATCTAAGTGTCCCTCTCTCGGCTTTTTAGCGTTAAACCCCCCTACCCCCCT--AAACT
GCTAGATTATCTAACACTCCTGTAAACCC---CCCGGAACCA---GGAAAATCTCTAGTA
GTTTTTTTATGGCCAAAAAATAGG
>H001_CAY_46 | population:Carib
------TAAGGGGTATGCAAACCATACTACTAAAAATCCAAACGAATA-TGAAATTAAGA
TGAAAGAAATTTAAGATCTAACAGCAAAATTCACTGGCAAATATATACCTTTACCCAACA
TCCCGTTAAATCAAGCATTAATGCGCAGTAAGAGCCTACCTACAAGTCCATATCTTAATG
CCAACGGTTATTG---AAGGTGAGGGACAATGACTGTGGGGGTTTCACTCAGTGAATTAT
TCCTGGCATTTGGTTCCTACTTCAGGGCCATCAATTGATATT----ATCCCTCACACTTT
CATCGACGCTTG---CATAAGTTAATG-----GTGGAAAACATAAGCGGGAG--CAACCC
CCATGCCGAGCGTTCTTTCCATCGGGCATCTGGTTCCTTTTTTCTTCTTTTCCTTTCAA-
TAGACATTTCACAGTGAACGCGATCTAACTGAGAAAGGTGGAACACACCCTAGGAC----
----TCCCCGGATTATA------GCTGAATGTTGGAAAGACTTTCTAA------------
AAAG------AGTAGCATATTAGGTTATCATGAGCATAATTGAGGATATTTACCAGTAAT
ATATCTAAGTGTCCCTCTCTCGGCTTTTTAGCGTTAAACCCCCCTACCCCCCT--AAACT
GCTAGATTATCTAACACTCCTGTAAACCC---CCCGGAACCA---GGAAAATCTCTAGTA
GTTTTTTTATGGCCAAAAAATAGG
>H001_CAY_47 | population:Carib
------TAAGGGGTATGCAAACCATACTACTAAAAATCCAAACGAATA-TGAAATTAAGA
TGAAAGAAATTTAAGATCTAACAGCAAAATTCACTGGCAAATATATACCTTTACCCAACA
TCCCGTTAAATCAAGCATTAATGCGCAGTAAGAGCCTACCTACAAGTCCATATCTTAATG
CCAACGGTTATTG---AAGGTGAGGGACAATGACTGTGGGGGTTTCACTCAGTGAATTAT
TCCTGGCATTTGGTTCCTACTTCAGGGCCATCAATTGATATT----ATCCCTCACACTTT
CATCGACGCTTG---CATAAGTTAATG-----GTGGAAAACATAAGCGGGAG--CAACCC
CCATGCCGAGCGTTCTTTCCATCGGGCATCTGGTTCCTTTTTTCTTCTTTTCCTTTCAA-
TAGACATTTCACAGTGAACGCGATCTAACTGAGAAAGGTGGAACACACCCTAGGAC----
----TCCCCGGATTATA------GCTGAATGTTGGAAAGACTTTCTAA------------
AAAG------AGTAGCATATTAGGTTATCATGAGCATAATTGAGGATATTTACCAGTAAT
ATATCTAAGTGTCCCTCTCTCGGCTTTTTAGCGTTAAACCCCCCTACCCCCCT--AAACT
GCTAGATTATCTAACACTCCTGTAAACCC---CCCGGAACCA---GGAAAATCTCTAGTA
GTTTTTTTATGGCCAAAAAATAGG
>H001_CAY_48 | population:Carib
------TAAGGGGTATGCAAACCATACTACTAAAAATCCAAACGAATA-TGAAATTAAGA
TGAAAGAAATTTAAGATCTAACAGCAAAATTCACTGGCAAATATATACCTTTACCCAACA
TCCCGTTAAATCAAGCATTAATGCGCAGTAAGAGCCTACCTACAAGTCCATATCTTAATG
CCAACGGTTATTG---AAGGTGAGGGACAATGACTGTGGGGGTTTCACTCAGTGAATTAT
TCCTGGCATTTGGTTCCTACTTCAGGGCCATCAATTGATATT----ATCCCTCACACTTT
CATCGACGCTTG---CATAAGTTAATG-----GTGGAAAACATAAGCGGGAG--CAACCC
CCATGCCGAGCGTTCTTTCCATCGGGCATCTGGTTCCTTTTTTCTTCTTTTCCTTTCAA-
TAGACATTTCACAGTGAACGCGATCTAACTGAGAAAGGTGGAACACACCCTAGGAC----
----TCCCCGGATTATA------GCTGAATGTTGGAAAGACTTTCTAA------------
AAAG------AGTAGCATATTAGGTTATCATGAGCATAATTGAGGATATTTACCAGTAAT
ATATCTAAGTGTCCCTCTCTCGGCTTTTTAGCGTTAAACCCCCCTACCCCCCT--AAACT
GCTAGATTATCTAACACTCCTGTAAACCC---CCCGGAACCA---GGAAAATCTCTAGTA
GTTTTTTTATGGCCAAAAAATAGG
>H001_CAY_49 | population:Carib
------TAAGGGGTATGCAAACCATACTACTAAAAATCCAAACGAATA-TGAAATTAAGA
TGAAAGAAATTTAAGATCTAACAGCAAAATTCACTGGCAAATATATACCTTTACCCAACA
TCCCGTTAAATCAAGCATTAATGCGCAGTAAGAGCCTACCTACAAGTCCATATCTTAATG
CCAACGGTTATTG---AAGGTGAGGGACAATGACTGTGGGGGTTTCACTCAGTGAATTAT
TCCTGGCATTTGGTTCCTACTTCAGGGCCATCAATTGATATT----ATCCCTCACACTTT
CATCGACGCTTG---CATAAGTTAATG-----GTGGAAAACATAAGCGGGAG--CAACCC
CCATGCCGAGCGTTCTTTCCATCGGGCATCTGGTTCCTTTTTTCTTCTTTTCCTTTCAA-
TAGACATTTCACAGTGAACGCGATCTAACTGAGAAAGGTGGAACACACCCTAGGAC----
----TCCCCGGATTATA------GCTGAATGTTGGAAAGACTTTCTAA------------
AAAG------AGTAGCATATTAGGTTATCATGAGCATAATTGAGGATATTTACCAGTAAT
ATATCTAAGTGTCCCTCTCTCGGCTTTTTAGCGTTAAACCCCCCTACCCCCCT--AAACT
GCTAGATTATCTAACACTCCTGTAAACCC---CCCGGAACCA---GGAAAATCTCTAGTA
GTTTTTTTATGGCCAAAAAATAGG
>H001_CAY_50 | population:Carib
------TAAGGGGTATGCAAACCATACTACTAAAAATCCAAACGAATA-TGAAATTAAGA
TGAAAGAAATTTAAGATCTAACAGCAAAATTCACTGGCAAATATATACCTTTACCCAACA
TCCCGTTAAATCAAGCATTAATGCGCAGTAAGAGCCTACCTACAAGTCCATATCTTAATG
CCAACGGTTATTG---AAGGTGAGGGACAATGACTGTGGGGGTTTCACTCAGTGAATTAT
TCCTGGCATTTGGTTCCTACTTCAGGGCCATCAATTGATATT----ATCCCTCACACTTT
CATCGACGCTTG---CATAAGTTAATG-----GTGGAAAACATAAGCGGGAG--CAACCC
CCATGCCGAGCGTTCTTTCCATCGGGCATCTGGTTCCTTTTTTCTTCTTTTCCTTTCAA-
TAGACATTTCACAGTGAACGCGATCTAACTGAGAAAGGTGGAACACACCCTAGGAC----
----TCCCCGGATTATA------GCTGAATGTTGGAAAGACTTTCTAA------------
AAAG------AGTAGCATATTAGGTTATCATGAGCATAATTGAGGATATTTACCAGTAAT
ATATCTAAGTGTCCCTCTCTCGGCTTTTTAGCGTTAAACCCCCCTACCCCCCT--AAACT
GCTAGATTATCTAACACTCCTGTAAACCC---CCCGGAACCA---GGAAAATCTCTAGTA
GTTTTTTTATGGCCAAAAAATAGG
>H001_CAY_51 | population:Carib
------TAAGGGGTATGCAAACCATACTACTAAAAATCCAAACGAATA-TGAAATTAAGA
TGAAAGAAATTTAAGATCTAACAGCAAAATTCACTGGCAAATATATACCTTTACCCAACA
TCCCGTTAAATCAAGCATTAATGCGCAGTAAGAGCCTACCTACAAGTCCATATCTTAATG
CCAACGGTTATTG---AAGGTGAGGGACAATGACTGTGGGGGTTTCACTCAGTGAATTAT
TCCTGGCATTTGGTTCCTACTTCAGGGCCATCAATTGATATT----ATCCCTCACACTTT
CATCGACGCTTG---CATAAGTTAATG-----GTGGAAAACATAAGCGGGAG--CAACCC
CCATGCCGAGCGTTCTTTCCATCGGGCATCTGGTTCCTTTTTTCTTCTTTTCCTTTCAA-
TAGACATTTCACAGTGAACGCGATCTAACTGAGAAAGGTGGAACACACCCTAGGAC----
----TCCCCGGATTATA------GCTGAATGTTGGAAAGACTTTCTAA------------
AAAG------AGTAGCATATTAGGTTATCATGAGCATAATTGAGGATATTTACCAGTAAT
ATATCTAAGTGTCCCTCTCTCGGCTTTTTAGCGTTAAACCCCCCTACCCCCCT--AAACT
GCTAGATTATCTAACACTCCTGTAAACCC---CCCGGAACCA---GGAAAATCTCTAGTA
GTTTTTTTATGGCCAAAAAATAGG
>H001_CAY_52 | population:Carib
------TAAGGGGTATGCAAACCATACTACTAAAAATCCAAACGAATA-TGAAATTAAGA
TGAAAGAAATTTAAGATCTAACAGCAAAATTCACTGGCAAATATATACCTTTACCCAACA
TCCCGTTAAATCAAGCATTAATGCGCAGTAAGAGCCTACCTACAAGTCCATATCTTAATG
CCAACGGTTATTG---AAGGTGAGGGACAATGACTGTGGGGGTTTCACTCAGTGAATTAT
TCCTGGCATTTGGTTCCTACTTCAGGGCCATCAATTGATATT----ATCCCTCACACTTT
CATCGACGCTTG---CATAAGTTAATG-----GTGGAAAACATAAGCGGGAG--CAACCC
CCATGCCGAGCGTTCTTTCCATCGGGCATCTGGTTCCTTTTTTCTTCTTTTCCTTTCAA-
TAGACATTTCACAGTGAACGCGATCTAACTGAGAAAGGTGGAACACACCCTAGGAC----
----TCCCCGGATTATA------GCTGAATGTTGGAAAGACTTTCTAA------------
AAAG------AGTAGCATATTAGGTTATCATGAGCATAATTGAGGATATTTACCAGTAAT
ATATCTAAGTGTCCCTCTCTCGGCTTTTTAGCGTTAAACCCCCCTACCCCCCT--AAACT
GCTAGATTATCTAACACTCCTGTAAACCC---CCCGGAACCA---GGAAAATCTCTAGTA
GTTTTTTTATGGCCAAAAAATAGG
>H001_CAY_54 | population:Carib
------TAAGGGGTATGCAAACCATACTACTAAAAATCCAAACGAATA-TGAAATTAAGA
TGAAAGAAATTTAAGATCTAACAGCAAAATTCACTGGCAAATATATACCTTTACCCAACA
TCCCGTTAAATCAAGCATTAATGCGCAGTAAGAGCCTACCTACAAGTCCATATCTTAATG
CCAACGGTTATTG---AAGGTGAGGGACAATGACTGTGGGGGTTTCACTCAGTGAATTAT
TCCTGGCATTTGGTTCCTACTTCAGGGCCATCAATTGATATT----ATCCCTCACACTTT
CATCGACGCTTG---CATAAGTTAATG-----GTGGAAAACATAAGCGGGAG--CAACCC
CCATGCCGAGCGTTCTTTCCATCGGGCATCTGGTTCCTTTTTTCTTCTTTTCCTTTCAA-
TAGACATTTCACAGTGAACGCGATCTAACTGAGAAAGGTGGAACACACCCTAGGAC----
----TCCCCGGATTATA------GCTGAATGTTGGAAAGACTTTCTAA------------
AAAG------AGTAGCATATTAGGTTATCATGAGCATAATTGAGGATATTTACCAGTAAT
ATATCTAAGTGTCCCTCTCTCGGCTTTTTAGCGTTAAACCCCCCTACCCCCCT--AAACT
GCTAGATTATCTAACACTCCTGTAAACCC---CCCGGAACCA---GGAAAATCTCTAGTA
GTTTTTTTATGGCCAAAAAATAGG
>H001_CAY_55 | population:Carib
------TAAGGGGTATGCAAACCATACTACTAAAAATCCAAACGAATA-TGAAATTAAGA
TGAAAGAAATTTAAGATCTAACAGCAAAATTCACTGGCAAATATATACCTTTACCCAACA
TCCCGTTAAATCAAGCATTAATGCGCAGTAAGAGCCTACCTACAAGTCCATATCTTAATG
CCAACGGTTATTG---AAGGTGAGGGACAATGACTGTGGGGGTTTCACTCAGTGAATTAT
TCCTGGCATTTGGTTCCTACTTCAGGGCCATCAATTGATATT----ATCCCTCACACTTT
CATCGACGCTTG---CATAAGTTAATG-----GTGGAAAACATAAGCGGGAG--CAACCC
CCATGCCGAGCGTTCTTTCCATCGGGCATCTGGTTCCTTTTTTCTTCTTTTCCTTTCAA-
TAGACATTTCACAGTGAACGCGATCTAACTGAGAAAGGTGGAACACACCCTAGGAC----
----TCCCCGGATTATA------GCTGAATGTTGGAAAGACTTTCTAA------------
AAAG------AGTAGCATATTAGGTTATCATGAGCATAATTGAGGATATTTACCAGTAAT
ATATCTAAGTGTCCCTCTCTCGGCTTTTTAGCGTTAAACCCCCCTACCCCCCT--AAACT
GCTAGATTATCTAACACTCCTGTAAACCC---CCCGGAACCA---GGAAAATCTCTAGTA
GTTTTTTTATGGCCAAAAAATAGG
>H001_CAY_56 | population:Carib
------TAAGGGGTATGCAAACCATACTACTAAAAATCCAAACGAATA-TGAAATTAAGA
TGAAAGAAATTTAAGATCTAACAGCAAAATTCACTGGCAAATATATACCTTTACCCAACA
TCCCGTTAAATCAAGCATTAATGCGCAGTAAGAGCCTACCTACAAGTCCATATCTTAATG
CCAACGGTTATTG---AAGGTGAGGGACAATGACTGTGGGGGTTTCACTCAGTGAATTAT
TCCTGGCATTTGGTTCCTACTTCAGGGCCATCAATTGATATT----ATCCCTCACACTTT
CATCGACGCTTG---CATAAGTTAATG-----GTGGAAAACATAAGCGGGAG--CAACCC
CCATGCCGAGCGTTCTTTCCATCGGGCATCTGGTTCCTTTTTTCTTCTTTTCCTTTCAA-
TAGACATTTCACAGTGAACGCGATCTAACTGAGAAAGGTGGAACACACCCTAGGAC----
----TCCCCGGATTATA------GCTGAATGTTGGAAAGACTTTCTAA------------
AAAG------AGTAGCATATTAGGTTATCATGAGCATAATTGAGGATATTTACCAGTAAT
ATATCTAAGTGTCCCTCTCTCGGCTTTTTAGCGTTAAACCCCCCTACCCCCCT--AAACT
GCTAGATTATCTAACACTCCTGTAAACCC---CCCGGAACCA---GGAAAATCTCTAGTA
GTTTTTTTATGGCCAAAAAATAGG
>H001_CUB | population:Carib
------TAAGGGGTATGCAAACCATACTACTAAAAATCCAAACGAATA-TGAAATTAAGA
TGAAAGAAATTTAAGATCTAACAGCAAAATTCACTGGCAAATATATACCTTTACCCAACA
TCCCGTTAAATCAAGCATTAATGCGCAGTAAGAGCCTACCTACAAGTCCATATCTTAATG
CCAACGGTTATTG---AAGGTGAGGGACAATGACTGTGGGGGTTTCACTCAGTGAATTAT
TCCTGGCATTTGGTTCCTACTTCAGGGCCATCAATTGATATT----ATCCCTCACACTTT
CATCGACGCTTG---CATAAGTTAATG-----GTGGAAAACATAAGCGGGAG--CAACCC
CCATGCCGAGCGTTCTTTCCATCGGGCATCTGGTTCCTTTTTTCTTCTTTTCCTTTCAA-
TAGACATTTCACAGTGAACGCGATCTAACTGAGAAAGGTGGAACACACCCTAGGAC----
----TCCCCGGATTATA------GCTGAATGTTGGAAAGACTTTCTAA------------
AAAG------AGTAGCATATTAGGTTATCATGAGCATAATTGAGGATATTTACCAGTAAT
ATATCTAAGTGTCCCTCTCTCGGCTTTTTAGCGTTAAACCCCCCTACCCCCCT--AAACT
GCTAGATTATCTAACACTCCTGTAAACCC---CCCGGAACCA---GGAAAATCTCTAGTA
GTTTTTTTATGGCCAAAAAATAGG
>H001_CUB_3 | population:Carib
------TAAGGGGTATGCAAACCATACTACTAAAAATCCAAACGAATA-TGAAATTAAGA
TGAAAGAAATTTAAGATCTAACAGCAAAATTCACTGGCAAATATATACCTTTACCCAACA
TCCCGTTAAATCAAGCATTAATGCGCAGTAAGAGCCTACCTACAAGTCCATATCTTAATG
CCAACGGTTATTG---AAGGTGAGGGACAATGACTGTGGGGGTTTCACTCAGTGAATTAT
TCCTGGCATTTGGTTCCTACTTCAGGGCCATCAATTGATATT----ATCCCTCACACTTT
CATCGACGCTTG---CATAAGTTAATG-----GTGGAAAACATAAGCGGGAG--CAACCC
CCATGCCGAGCGTTCTTTCCATCGGGCATCTGGTTCCTTTTTTCTTCTTTTCCTTTCAA-
TAGACATTTCACAGTGAACGCGATCTAACTGAGAAAGGTGGAACACACCCTAGGAC----
----TCCCCGGATTATA------GCTGAATGTTGGAAAGACTTTCTAA------------
AAAG------AGTAGCATATTAGGTTATCATGAGCATAATTGAGGATATTTACCAGTAAT
ATATCTAAGTGTCCCTCTCTCGGCTTTTTAGCGTTAAACCCCCCTACCCCCCT--AAACT
GCTAGATTATCTAACACTCCTGTAAACCC---CCCGGAACCA---GGAAAATCTCTAGTA
GTTTTTTTATGGCCAAAAAATAGG
>H001_CUB_4 | population:Carib
------TAAGGGGTATGCAAACCATACTACTAAAAATCCAAACGAATA-TGAAATTAAGA
TGAAAGAAATTTAAGATCTAACAGCAAAATTCACTGGCAAATATATACCTTTACCCAACA
TCCCGTTAAATCAAGCATTAATGCGCAGTAAGAGCCTACCTACAAGTCCATATCTTAATG
CCAACGGTTATTG---AAGGTGAGGGACAATGACTGTGGGGGTTTCACTCAGTGAATTAT
TCCTGGCATTTGGTTCCTACTTCAGGGCCATCAATTGATATT----ATCCCTCACACTTT
CATCGACGCTTG---CATAAGTTAATG-----GTGGAAAACATAAGCGGGAG--CAACCC
CCATGCCGAGCGTTCTTTCCATCGGGCATCTGGTTCCTTTTTTCTTCTTTTCCTTTCAA-
TAGACATTTCACAGTGAACGCGATCTAACTGAGAAAGGTGGAACACACCCTAGGAC----
----TCCCCGGATTATA------GCTGAATGTTGGAAAGACTTTCTAA------------
AAAG------AGTAGCATATTAGGTTATCATGAGCATAATTGAGGATATTTACCAGTAAT
ATATCTAAGTGTCCCTCTCTCGGCTTTTTAGCGTTAAACCCCCCTACCCCCCT--AAACT
GCTAGATTATCTAACACTCCTGTAAACCC---CCCGGAACCA---GGAAAATCTCTAGTA
GTTTTTTTATGGCCAAAAAATAGG
>H001_CUB_5 | population:Carib
------TAAGGGGTATGCAAACCATACTACTAAAAATCCAAACGAATA-TGAAATTAAGA
TGAAAGAAATTTAAGATCTAACAGCAAAATTCACTGGCAAATATATACCTTTACCCAACA
TCCCGTTAAATCAAGCATTAATGCGCAGTAAGAGCCTACCTACAAGTCCATATCTTAATG
CCAACGGTTATTG---AAGGTGAGGGACAATGACTGTGGGGGTTTCACTCAGTGAATTAT
TCCTGGCATTTGGTTCCTACTTCAGGGCCATCAATTGATATT----ATCCCTCACACTTT
CATCGACGCTTG---CATAAGTTAATG-----GTGGAAAACATAAGCGGGAG--CAACCC
CCATGCCGAGCGTTCTTTCCATCGGGCATCTGGTTCCTTTTTTCTTCTTTTCCTTTCAA-
TAGACATTTCACAGTGAACGCGATCTAACTGAGAAAGGTGGAACACACCCTAGGAC----
----TCCCCGGATTATA------GCTGAATGTTGGAAAGACTTTCTAA------------
AAAG------AGTAGCATATTAGGTTATCATGAGCATAATTGAGGATATTTACCAGTAAT
ATATCTAAGTGTCCCTCTCTCGGCTTTTTAGCGTTAAACCCCCCTACCCCCCT--AAACT
GCTAGATTATCTAACACTCCTGTAAACCC---CCCGGAACCA---GGAAAATCTCTAGTA
GTTTTTTTATGGCCAAAAAATAGG
>H001_CUB_6 | population:Carib
------TAAGGGGTATGCAAACCATACTACTAAAAATCCAAACGAATA-TGAAATTAAGA
TGAAAGAAATTTAAGATCTAACAGCAAAATTCACTGGCAAATATATACCTTTACCCAACA
TCCCGTTAAATCAAGCATTAATGCGCAGTAAGAGCCTACCTACAAGTCCATATCTTAATG
CCAACGGTTATTG---AAGGTGAGGGACAATGACTGTGGGGGTTTCACTCAGTGAATTAT
TCCTGGCATTTGGTTCCTACTTCAGGGCCATCAATTGATATT----ATCCCTCACACTTT
CATCGACGCTTG---CATAAGTTAATG-----GTGGAAAACATAAGCGGGAG--CAACCC
CCATGCCGAGCGTTCTTTCCATCGGGCATCTGGTTCCTTTTTTCTTCTTTTCCTTTCAA-
TAGACATTTCACAGTGAACGCGATCTAACTGAGAAAGGTGGAACACACCCTAGGAC----
----TCCCCGGATTATA------GCTGAATGTTGGAAAGACTTTCTAA------------
AAAG------AGTAGCATATTAGGTTATCATGAGCATAATTGAGGATATTTACCAGTAAT
ATATCTAAGTGTCCCTCTCTCGGCTTTTTAGCGTTAAACCCCCCTACCCCCCT--AAACT
GCTAGATTATCTAACACTCCTGTAAACCC---CCCGGAACCA---GGAAAATCTCTAGTA
GTTTTTTTATGGCCAAAAAATAGG
>H001_CUB_7 | population:Carib
------TAAGGGGTATGCAAACCATACTACTAAAAATCCAAACGAATA-TGAAATTAAGA
TGAAAGAAATTTAAGATCTAACAGCAAAATTCACTGGCAAATATATACCTTTACCCAACA
TCCCGTTAAATCAAGCATTAATGCGCAGTAAGAGCCTACCTACAAGTCCATATCTTAATG
CCAACGGTTATTG---AAGGTGAGGGACAATGACTGTGGGGGTTTCACTCAGTGAATTAT
TCCTGGCATTTGGTTCCTACTTCAGGGCCATCAATTGATATT----ATCCCTCACACTTT
CATCGACGCTTG---CATAAGTTAATG-----GTGGAAAACATAAGCGGGAG--CAACCC
CCATGCCGAGCGTTCTTTCCATCGGGCATCTGGTTCCTTTTTTCTTCTTTTCCTTTCAA-
TAGACATTTCACAGTGAACGCGATCTAACTGAGAAAGGTGGAACACACCCTAGGAC----
----TCCCCGGATTATA------GCTGAATGTTGGAAAGACTTTCTAA------------
AAAG------AGTAGCATATTAGGTTATCATGAGCATAATTGAGGATATTTACCAGTAAT
ATATCTAAGTGTCCCTCTCTCGGCTTTTTAGCGTTAAACCCCCCTACCCCCCT--AAACT
GCTAGATTATCTAACACTCCTGTAAACCC---CCCGGAACCA---GGAAAATCTCTAGTA
GTTTTTTTATGGCCAAAAAATAGG
>H001_CUB_8 | population:Carib
------TAAGGGGTATGCAAACCATACTACTAAAAATCCAAACGAATA-TGAAATTAAGA
TGAAAGAAATTTAAGATCTAACAGCAAAATTCACTGGCAAATATATACCTTTACCCAACA
TCCCGTTAAATCAAGCATTAATGCGCAGTAAGAGCCTACCTACAAGTCCATATCTTAATG
CCAACGGTTATTG---AAGGTGAGGGACAATGACTGTGGGGGTTTCACTCAGTGAATTAT
TCCTGGCATTTGGTTCCTACTTCAGGGCCATCAATTGATATT----ATCCCTCACACTTT
CATCGACGCTTG---CATAAGTTAATG-----GTGGAAAACATAAGCGGGAG--CAACCC
CCATGCCGAGCGTTCTTTCCATCGGGCATCTGGTTCCTTTTTTCTTCTTTTCCTTTCAA-
TAGACATTTCACAGTGAACGCGATCTAACTGAGAAAGGTGGAACACACCCTAGGAC----
----TCCCCGGATTATA------GCTGAATGTTGGAAAGACTTTCTAA------------
AAAG------AGTAGCATATTAGGTTATCATGAGCATAATTGAGGATATTTACCAGTAAT
ATATCTAAGTGTCCCTCTCTCGGCTTTTTAGCGTTAAACCCCCCTACCCCCCT--AAACT
GCTAGATTATCTAACACTCCTGTAAACCC---CCCGGAACCA---GGAAAATCTCTAGTA
GTTTTTTTATGGCCAAAAAATAGG
>H001_CUB_9 | population:Carib
------TAAGGGGTATGCAAACCATACTACTAAAAATCCAAACGAATA-TGAAATTAAGA
TGAAAGAAATTTAAGATCTAACAGCAAAATTCACTGGCAAATATATACCTTTACCCAACA
TCCCGTTAAATCAAGCATTAATGCGCAGTAAGAGCCTACCTACAAGTCCATATCTTAATG
CCAACGGTTATTG---AAGGTGAGGGACAATGACTGTGGGGGTTTCACTCAGTGAATTAT
TCCTGGCATTTGGTTCCTACTTCAGGGCCATCAATTGATATT----ATCCCTCACACTTT
CATCGACGCTTG---CATAAGTTAATG-----GTGGAAAACATAAGCGGGAG--CAACCC
CCATGCCGAGCGTTCTTTCCATCGGGCATCTGGTTCCTTTTTTCTTCTTTTCCTTTCAA-
TAGACATTTCACAGTGAACGCGATCTAACTGAGAAAGGTGGAACACACCCTAGGAC----
----TCCCCGGATTATA------GCTGAATGTTGGAAAGACTTTCTAA------------
AAAG------AGTAGCATATTAGGTTATCATGAGCATAATTGAGGATATTTACCAGTAAT
ATATCTAAGTGTCCCTCTCTCGGCTTTTTAGCGTTAAACCCCCCTACCCCCCT--AAACT
GCTAGATTATCTAACACTCCTGTAAACCC---CCCGGAACCA---GGAAAATCTCTAGTA
GTTTTTTTATGGCCAAAAAATAGG
>H001_CUB_10 | population:Carib
------TAAGGGGTATGCAAACCATACTACTAAAAATCCAAACGAATA-TGAAATTAAGA
TGAAAGAAATTTAAGATCTAACAGCAAAATTCACTGGCAAATATATACCTTTACCCAACA
TCCCGTTAAATCAAGCATTAATGCGCAGTAAGAGCCTACCTACAAGTCCATATCTTAATG
CCAACGGTTATTG---AAGGTGAGGGACAATGACTGTGGGGGTTTCACTCAGTGAATTAT
TCCTGGCATTTGGTTCCTACTTCAGGGCCATCAATTGATATT----ATCCCTCACACTTT
CATCGACGCTTG---CATAAGTTAATG-----GTGGAAAACATAAGCGGGAG--CAACCC
CCATGCCGAGCGTTCTTTCCATCGGGCATCTGGTTCCTTTTTTCTTCTTTTCCTTTCAA-
TAGACATTTCACAGTGAACGCGATCTAACTGAGAAAGGTGGAACACACCCTAGGAC----
----TCCCCGGATTATA------GCTGAATGTTGGAAAGACTTTCTAA------------
AAAG------AGTAGCATATTAGGTTATCATGAGCATAATTGAGGATATTTACCAGTAAT
ATATCTAAGTGTCCCTCTCTCGGCTTTTTAGCGTTAAACCCCCCTACCCCCCT--AAACT
GCTAGATTATCTAACACTCCTGTAAACCC---CCCGGAACCA---GGAAAATCTCTAGTA
GTTTTTTTATGGCCAAAAAATAGG
>H001_CUB_11 | population:Carib
------TAAGGGGTATGCAAACCATACTACTAAAAATCCAAACGAATA-TGAAATTAAGA
TGAAAGAAATTTAAGATCTAACAGCAAAATTCACTGGCAAATATATACCTTTACCCAACA
TCCCGTTAAATCAAGCATTAATGCGCAGTAAGAGCCTACCTACAAGTCCATATCTTAATG
CCAACGGTTATTG---AAGGTGAGGGACAATGACTGTGGGGGTTTCACTCAGTGAATTAT
TCCTGGCATTTGGTTCCTACTTCAGGGCCATCAATTGATATT----ATCCCTCACACTTT
CATCGACGCTTG---CATAAGTTAATG-----GTGGAAAACATAAGCGGGAG--CAACCC
CCATGCCGAGCGTTCTTTCCATCGGGCATCTGGTTCCTTTTTTCTTCTTTTCCTTTCAA-
TAGACATTTCACAGTGAACGCGATCTAACTGAGAAAGGTGGAACACACCCTAGGAC----
----TCCCCGGATTATA------GCTGAATGTTGGAAAGACTTTCTAA------------
AAAG------AGTAGCATATTAGGTTATCATGAGCATAATTGAGGATATTTACCAGTAAT
ATATCTAAGTGTCCCTCTCTCGGCTTTTTAGCGTTAAACCCCCCTACCCCCCT--AAACT
GCTAGATTATCTAACACTCCTGTAAACCC---CCCGGAACCA---GGAAAATCTCTAGTA
GTTTTTTTATGGCCAAAAAATAGG
>H001_CUB_12 | population:Carib
------TAAGGGGTATGCAAACCATACTACTAAAAATCCAAACGAATA-TGAAATTAAGA
TGAAAGAAATTTAAGATCTAACAGCAAAATTCACTGGCAAATATATACCTTTACCCAACA
TCCCGTTAAATCAAGCATTAATGCGCAGTAAGAGCCTACCTACAAGTCCATATCTTAATG
CCAACGGTTATTG---AAGGTGAGGGACAATGACTGTGGGGGTTTCACTCAGTGAATTAT
TCCTGGCATTTGGTTCCTACTTCAGGGCCATCAATTGATATT----ATCCCTCACACTTT
CATCGACGCTTG---CATAAGTTAATG-----GTGGAAAACATAAGCGGGAG--CAACCC
CCATGCCGAGCGTTCTTTCCATCGGGCATCTGGTTCCTTTTTTCTTCTTTTCCTTTCAA-
TAGACATTTCACAGTGAACGCGATCTAACTGAGAAAGGTGGAACACACCCTAGGAC----
----TCCCCGGATTATA------GCTGAATGTTGGAAAGACTTTCTAA------------
AAAG------AGTAGCATATTAGGTTATCATGAGCATAATTGAGGATATTTACCAGTAAT
ATATCTAAGTGTCCCTCTCTCGGCTTTTTAGCGTTAAACCCCCCTACCCCCCT--AAACT
GCTAGATTATCTAACACTCCTGTAAACCC---CCCGGAACCA---GGAAAATCTCTAGTA
GTTTTTTTATGGCCAAAAAATAGG
>H001_CUB_13 | population:Carib
------TAAGGGGTATGCAAACCATACTACTAAAAATCCAAACGAATA-TGAAATTAAGA
TGAAAGAAATTTAAGATCTAACAGCAAAATTCACTGGCAAATATATACCTTTACCCAACA
TCCCGTTAAATCAAGCATTAATGCGCAGTAAGAGCCTACCTACAAGTCCATATCTTAATG
CCAACGGTTATTG---AAGGTGAGGGACAATGACTGTGGGGGTTTCACTCAGTGAATTAT
TCCTGGCATTTGGTTCCTACTTCAGGGCCATCAATTGATATT----ATCCCTCACACTTT
CATCGACGCTTG---CATAAGTTAATG-----GTGGAAAACATAAGCGGGAG--CAACCC
CCATGCCGAGCGTTCTTTCCATCGGGCATCTGGTTCCTTTTTTCTTCTTTTCCTTTCAA-
TAGACATTTCACAGTGAACGCGATCTAACTGAGAAAGGTGGAACACACCCTAGGAC----
----TCCCCGGATTATA------GCTGAATGTTGGAAAGACTTTCTAA------------
AAAG------AGTAGCATATTAGGTTATCATGAGCATAATTGAGGATATTTACCAGTAAT
ATATCTAAGTGTCCCTCTCTCGGCTTTTTAGCGTTAAACCCCCCTACCCCCCT--AAACT
GCTAGATTATCTAACACTCCTGTAAACCC---CCCGGAACCA---GGAAAATCTCTAGTA
GTTTTTTTATGGCCAAAAAATAGG
>H001_CUB_15 | population:Carib
------TAAGGGGTATGCAAACCATACTACTAAAAATCCAAACGAATA-TGAAATTAAGA
TGAAAGAAATTTAAGATCTAACAGCAAAATTCACTGGCAAATATATACCTTTACCCAACA
TCCCGTTAAATCAAGCATTAATGCGCAGTAAGAGCCTACCTACAAGTCCATATCTTAATG
CCAACGGTTATTG---AAGGTGAGGGACAATGACTGTGGGGGTTTCACTCAGTGAATTAT
TCCTGGCATTTGGTTCCTACTTCAGGGCCATCAATTGATATT----ATCCCTCACACTTT
CATCGACGCTTG---CATAAGTTAATG-----GTGGAAAACATAAGCGGGAG--CAACCC
CCATGCCGAGCGTTCTTTCCATCGGGCATCTGGTTCCTTTTTTCTTCTTTTCCTTTCAA-
TAGACATTTCACAGTGAACGCGATCTAACTGAGAAAGGTGGAACACACCCTAGGAC----
----TCCCCGGATTATA------GCTGAATGTTGGAAAGACTTTCTAA------------
AAAG------AGTAGCATATTAGGTTATCATGAGCATAATTGAGGATATTTACCAGTAAT
ATATCTAAGTGTCCCTCTCTCGGCTTTTTAGCGTTAAACCCCCCTACCCCCCT--AAACT
GCTAGATTATCTAACACTCCTGTAAACCC---CCCGGAACCA---GGAAAATCTCTAGTA
GTTTTTTTATGGCCAAAAAATAGG
>H001_CUB_16 | population:Carib
------TAAGGGGTATGCAAACCATACTACTAAAAATCCAAACGAATA-TGAAATTAAGA
TGAAAGAAATTTAAGATCTAACAGCAAAATTCACTGGCAAATATATACCTTTACCCAACA
TCCCGTTAAATCAAGCATTAATGCGCAGTAAGAGCCTACCTACAAGTCCATATCTTAATG
CCAACGGTTATTG---AAGGTGAGGGACAATGACTGTGGGGGTTTCACTCAGTGAATTAT
TCCTGGCATTTGGTTCCTACTTCAGGGCCATCAATTGATATT----ATCCCTCACACTTT
CATCGACGCTTG---CATAAGTTAATG-----GTGGAAAACATAAGCGGGAG--CAACCC
CCATGCCGAGCGTTCTTTCCATCGGGCATCTGGTTCCTTTTTTCTTCTTTTCCTTTCAA-
TAGACATTTCACAGTGAACGCGATCTAACTGAGAAAGGTGGAACACACCCTAGGAC----
----TCCCCGGATTATA------GCTGAATGTTGGAAAGACTTTCTAA------------
AAAG------AGTAGCATATTAGGTTATCATGAGCATAATTGAGGATATTTACCAGTAAT
ATATCTAAGTGTCCCTCTCTCGGCTTTTTAGCGTTAAACCCCCCTACCCCCCT--AAACT
GCTAGATTATCTAACACTCCTGTAAACCC---CCCGGAACCA---GGAAAATCTCTAGTA
GTTTTTTTATGGCCAAAAAATAGG
>H001_CUB_17 | population:Carib
------TAAGGGGTATGCAAACCATACTACTAAAAATCCAAACGAATA-TGAAATTAAGA
TGAAAGAAATTTAAGATCTAACAGCAAAATTCACTGGCAAATATATACCTTTACCCAACA
TCCCGTTAAATCAAGCATTAATGCGCAGTAAGAGCCTACCTACAAGTCCATATCTTAATG
CCAACGGTTATTG---AAGGTGAGGGACAATGACTGTGGGGGTTTCACTCAGTGAATTAT
TCCTGGCATTTGGTTCCTACTTCAGGGCCATCAATTGATATT----ATCCCTCACACTTT
CATCGACGCTTG---CATAAGTTAATG-----GTGGAAAACATAAGCGGGAG--CAACCC
CCATGCCGAGCGTTCTTTCCATCGGGCATCTGGTTCCTTTTTTCTTCTTTTCCTTTCAA-
TAGACATTTCACAGTGAACGCGATCTAACTGAGAAAGGTGGAACACACCCTAGGAC----
----TCCCCGGATTATA------GCTGAATGTTGGAAAGACTTTCTAA------------
AAAG------AGTAGCATATTAGGTTATCATGAGCATAATTGAGGATATTTACCAGTAAT
ATATCTAAGTGTCCCTCTCTCGGCTTTTTAGCGTTAAACCCCCCTACCCCCCT--AAACT
GCTAGATTATCTAACACTCCTGTAAACCC---CCCGGAACCA---GGAAAATCTCTAGTA
GTTTTTTTATGGCCAAAAAATAGG
>H001_CUB_18 | population:Carib
------TAAGGGGTATGCAAACCATACTACTAAAAATCCAAACGAATA-TGAAATTAAGA
TGAAAGAAATTTAAGATCTAACAGCAAAATTCACTGGCAAATATATACCTTTACCCAACA
TCCCGTTAAATCAAGCATTAATGCGCAGTAAGAGCCTACCTACAAGTCCATATCTTAATG
CCAACGGTTATTG---AAGGTGAGGGACAATGACTGTGGGGGTTTCACTCAGTGAATTAT
TCCTGGCATTTGGTTCCTACTTCAGGGCCATCAATTGATATT----ATCCCTCACACTTT
CATCGACGCTTG---CATAAGTTAATG-----GTGGAAAACATAAGCGGGAG--CAACCC
CCATGCCGAGCGTTCTTTCCATCGGGCATCTGGTTCCTTTTTTCTTCTTTTCCTTTCAA-
TAGACATTTCACAGTGAACGCGATCTAACTGAGAAAGGTGGAACACACCCTAGGAC----
----TCCCCGGATTATA------GCTGAATGTTGGAAAGACTTTCTAA------------
AAAG------AGTAGCATATTAGGTTATCATGAGCATAATTGAGGATATTTACCAGTAAT
ATATCTAAGTGTCCCTCTCTCGGCTTTTTAGCGTTAAACCCCCCTACCCCCCT--AAACT
GCTAGATTATCTAACACTCCTGTAAACCC---CCCGGAACCA---GGAAAATCTCTAGTA
GTTTTTTTATGGCCAAAAAATAGG
>H001_HON | population:Carib
------TAAGGGGTATGCAAACCATACTACTAAAAATCCAAACGAATA-TGAAATTAAGA
TGAAAGAAATTTAAGATCTAACAGCAAAATTCACTGGCAAATATATACCTTTACCCAACA
TCCCGTTAAATCAAGCATTAATGCGCAGTAAGAGCCTACCTACAAGTCCATATCTTAATG
CCAACGGTTATTG---AAGGTGAGGGACAATGACTGTGGGGGTTTCACTCAGTGAATTAT
TCCTGGCATTTGGTTCCTACTTCAGGGCCATCAATTGATATT----ATCCCTCACACTTT
CATCGACGCTTG---CATAAGTTAATG-----GTGGAAAACATAAGCGGGAG--CAACCC
CCATGCCGAGCGTTCTTTCCATCGGGCATCTGGTTCCTTTTTTCTTCTTTTCCTTTCAA-
TAGACATTTCACAGTGAACGCGATCTAACTGAGAAAGGTGGAACACACCCTAGGAC----
----TCCCCGGATTATA------GCTGAATGTTGGAAAGACTTTCTAA------------
AAAG------AGTAGCATATTAGGTTATCATGAGCATAATTGAGGATATTTACCAGTAAT
ATATCTAAGTGTCCCTCTCTCGGCTTTTTAGCGTTAAACCCCCCTACCCCCCT--AAACT
GCTAGATTATCTAACACTCCTGTAAACCC---CCCGGAACCA---GGAAAATCTCTAGTA
GTTTTTTTATGGCCAAAAAATAGG
>H001_HON_3 | population:Carib
------TAAGGGGTATGCAAACCATACTACTAAAAATCCAAACGAATA-TGAAATTAAGA
TGAAAGAAATTTAAGATCTAACAGCAAAATTCACTGGCAAATATATACCTTTACCCAACA
TCCCGTTAAATCAAGCATTAATGCGCAGTAAGAGCCTACCTACAAGTCCATATCTTAATG
CCAACGGTTATTG---AAGGTGAGGGACAATGACTGTGGGGGTTTCACTCAGTGAATTAT
TCCTGGCATTTGGTTCCTACTTCAGGGCCATCAATTGATATT----ATCCCTCACACTTT
CATCGACGCTTG---CATAAGTTAATG-----GTGGAAAACATAAGCGGGAG--CAACCC
CCATGCCGAGCGTTCTTTCCATCGGGCATCTGGTTCCTTTTTTCTTCTTTTCCTTTCAA-
TAGACATTTCACAGTGAACGCGATCTAACTGAGAAAGGTGGAACACACCCTAGGAC----
----TCCCCGGATTATA------GCTGAATGTTGGAAAGACTTTCTAA------------
AAAG------AGTAGCATATTAGGTTATCATGAGCATAATTGAGGATATTTACCAGTAAT
ATATCTAAGTGTCCCTCTCTCGGCTTTTTAGCGTTAAACCCCCCTACCCCCCT--AAACT
GCTAGATTATCTAACACTCCTGTAAACCC---CCCGGAACCA---GGAAAATCTCTAGTA
GTTTTTTTATGGCCAAAAAATAGG
>H001_HON_4 | population:Carib
------TAAGGGGTATGCAAACCATACTACTAAAAATCCAAACGAATA-TGAAATTAAGA
TGAAAGAAATTTAAGATCTAACAGCAAAATTCACTGGCAAATATATACCTTTACCCAACA
TCCCGTTAAATCAAGCATTAATGCGCAGTAAGAGCCTACCTACAAGTCCATATCTTAATG
CCAACGGTTATTG---AAGGTGAGGGACAATGACTGTGGGGGTTTCACTCAGTGAATTAT
TCCTGGCATTTGGTTCCTACTTCAGGGCCATCAATTGATATT----ATCCCTCACACTTT
CATCGACGCTTG---CATAAGTTAATG-----GTGGAAAACATAAGCGGGAG--CAACCC
CCATGCCGAGCGTTCTTTCCATCGGGCATCTGGTTCCTTTTTTCTTCTTTTCCTTTCAA-
TAGACATTTCACAGTGAACGCGATCTAACTGAGAAAGGTGGAACACACCCTAGGAC----
----TCCCCGGATTATA------GCTGAATGTTGGAAAGACTTTCTAA------------
AAAG------AGTAGCATATTAGGTTATCATGAGCATAATTGAGGATATTTACCAGTAAT
ATATCTAAGTGTCCCTCTCTCGGCTTTTTAGCGTTAAACCCCCCTACCCCCCT--AAACT
GCTAGATTATCTAACACTCCTGTAAACCC---CCCGGAACCA---GGAAAATCTCTAGTA
GTTTTTTTATGGCCAAAAAATAGG
>H001_HON_5 | population:Carib
------TAAGGGGTATGCAAACCATACTACTAAAAATCCAAACGAATA-TGAAATTAAGA
TGAAAGAAATTTAAGATCTAACAGCAAAATTCACTGGCAAATATATACCTTTACCCAACA
TCCCGTTAAATCAAGCATTAATGCGCAGTAAGAGCCTACCTACAAGTCCATATCTTAATG
CCAACGGTTATTG---AAGGTGAGGGACAATGACTGTGGGGGTTTCACTCAGTGAATTAT
TCCTGGCATTTGGTTCCTACTTCAGGGCCATCAATTGATATT----ATCCCTCACACTTT
CATCGACGCTTG---CATAAGTTAATG-----GTGGAAAACATAAGCGGGAG--CAACCC
CCATGCCGAGCGTTCTTTCCATCGGGCATCTGGTTCCTTTTTTCTTCTTTTCCTTTCAA-
TAGACATTTCACAGTGAACGCGATCTAACTGAGAAAGGTGGAACACACCCTAGGAC----
----TCCCCGGATTATA------GCTGAATGTTGGAAAGACTTTCTAA------------
AAAG------AGTAGCATATTAGGTTATCATGAGCATAATTGAGGATATTTACCAGTAAT
ATATCTAAGTGTCCCTCTCTCGGCTTTTTAGCGTTAAACCCCCCTACCCCCCT--AAACT
GCTAGATTATCTAACACTCCTGTAAACCC---CCCGGAACCA---GGAAAATCTCTAGTA
GTTTTTTTATGGCCAAAAAATAGG
>H001_HON_6 | population:Carib
------TAAGGGGTATGCAAACCATACTACTAAAAATCCAAACGAATA-TGAAATTAAGA
TGAAAGAAATTTAAGATCTAACAGCAAAATTCACTGGCAAATATATACCTTTACCCAACA
TCCCGTTAAATCAAGCATTAATGCGCAGTAAGAGCCTACCTACAAGTCCATATCTTAATG
CCAACGGTTATTG---AAGGTGAGGGACAATGACTGTGGGGGTTTCACTCAGTGAATTAT
TCCTGGCATTTGGTTCCTACTTCAGGGCCATCAATTGATATT----ATCCCTCACACTTT
CATCGACGCTTG---CATAAGTTAATG-----GTGGAAAACATAAGCGGGAG--CAACCC
CCATGCCGAGCGTTCTTTCCATCGGGCATCTGGTTCCTTTTTTCTTCTTTTCCTTTCAA-
TAGACATTTCACAGTGAACGCGATCTAACTGAGAAAGGTGGAACACACCCTAGGAC----
----TCCCCGGATTATA------GCTGAATGTTGGAAAGACTTTCTAA------------
AAAG------AGTAGCATATTAGGTTATCATGAGCATAATTGAGGATATTTACCAGTAAT
ATATCTAAGTGTCCCTCTCTCGGCTTTTTAGCGTTAAACCCCCCTACCCCCCT--AAACT
GCTAGATTATCTAACACTCCTGTAAACCC---CCCGGAACCA---GGAAAATCTCTAGTA
GTTTTTTTATGGCCAAAAAATAGG
>H001_HON_7 | population:Carib
------TAAGGGGTATGCAAACCATACTACTAAAAATCCAAACGAATA-TGAAATTAAGA
TGAAAGAAATTTAAGATCTAACAGCAAAATTCACTGGCAAATATATACCTTTACCCAACA
TCCCGTTAAATCAAGCATTAATGCGCAGTAAGAGCCTACCTACAAGTCCATATCTTAATG
CCAACGGTTATTG---AAGGTGAGGGACAATGACTGTGGGGGTTTCACTCAGTGAATTAT
TCCTGGCATTTGGTTCCTACTTCAGGGCCATCAATTGATATT----ATCCCTCACACTTT
CATCGACGCTTG---CATAAGTTAATG-----GTGGAAAACATAAGCGGGAG--CAACCC
CCATGCCGAGCGTTCTTTCCATCGGGCATCTGGTTCCTTTTTTCTTCTTTTCCTTTCAA-
TAGACATTTCACAGTGAACGCGATCTAACTGAGAAAGGTGGAACACACCCTAGGAC----
----TCCCCGGATTATA------GCTGAATGTTGGAAAGACTTTCTAA------------
AAAG------AGTAGCATATTAGGTTATCATGAGCATAATTGAGGATATTTACCAGTAAT
ATATCTAAGTGTCCCTCTCTCGGCTTTTTAGCGTTAAACCCCCCTACCCCCCT--AAACT
GCTAGATTATCTAACACTCCTGTAAACCC---CCCGGAACCA---GGAAAATCTCTAGTA
GTTTTTTTATGGCCAAAAAATAGG
>H001_HON_8 | population:Carib
------TAAGGGGTATGCAAACCATACTACTAAAAATCCAAACGAATA-TGAAATTAAGA
TGAAAGAAATTTAAGATCTAACAGCAAAATTCACTGGCAAATATATACCTTTACCCAACA
TCCCGTTAAATCAAGCATTAATGCGCAGTAAGAGCCTACCTACAAGTCCATATCTTAATG
CCAACGGTTATTG---AAGGTGAGGGACAATGACTGTGGGGGTTTCACTCAGTGAATTAT
TCCTGGCATTTGGTTCCTACTTCAGGGCCATCAATTGATATT----ATCCCTCACACTTT
CATCGACGCTTG---CATAAGTTAATG-----GTGGAAAACATAAGCGGGAG--CAACCC
CCATGCCGAGCGTTCTTTCCATCGGGCATCTGGTTCCTTTTTTCTTCTTTTCCTTTCAA-
TAGACATTTCACAGTGAACGCGATCTAACTGAGAAAGGTGGAACACACCCTAGGAC----
----TCCCCGGATTATA------GCTGAATGTTGGAAAGACTTTCTAA------------
AAAG------AGTAGCATATTAGGTTATCATGAGCATAATTGAGGATATTTACCAGTAAT
ATATCTAAGTGTCCCTCTCTCGGCTTTTTAGCGTTAAACCCCCCTACCCCCCT--AAACT
GCTAGATTATCTAACACTCCTGTAAACCC---CCCGGAACCA---GGAAAATCTCTAGTA
GTTTTTTTATGGCCAAAAAATAGG
>H001_JAM | population:Carib
------TAAGGGGTATGCAAACCATACTACTAAAAATCCAAACGAATA-TGAAATTAAGA
TGAAAGAAATTTAAGATCTAACAGCAAAATTCACTGGCAAATATATACCTTTACCCAACA
TCCCGTTAAATCAAGCATTAATGCGCAGTAAGAGCCTACCTACAAGTCCATATCTTAATG
CCAACGGTTATTG---AAGGTGAGGGACAATGACTGTGGGGGTTTCACTCAGTGAATTAT
TCCTGGCATTTGGTTCCTACTTCAGGGCCATCAATTGATATT----ATCCCTCACACTTT
CATCGACGCTTG---CATAAGTTAATG-----GTGGAAAACATAAGCGGGAG--CAACCC
CCATGCCGAGCGTTCTTTCCATCGGGCATCTGGTTCCTTTTTTCTTCTTTTCCTTTCAA-
TAGACATTTCACAGTGAACGCGATCTAACTGAGAAAGGTGGAACACACCCTAGGAC----
----TCCCCGGATTATA------GCTGAATGTTGGAAAGACTTTCTAA------------
AAAG------AGTAGCATATTAGGTTATCATGAGCATAATTGAGGATATTTACCAGTAAT
ATATCTAAGTGTCCCTCTCTCGGCTTTTTAGCGTTAAACCCCCCTACCCCCCT--AAACT
GCTAGATTATCTAACACTCCTGTAAACCC---CCCGGAACCA---GGAAAATCTCTAGTA
GTTTTTTTATGGCCAAAAAATAGG
>H001_JAM_2 | population:Carib
------TAAGGGGTATGCAAACCATACTACTAAAAATCCAAACGAATA-TGAAATTAAGA
TGAAAGAAATTTAAGATCTAACAGCAAAATTCACTGGCAAATATATACCTTTACCCAACA
TCCCGTTAAATCAAGCATTAATGCGCAGTAAGAGCCTACCTACAAGTCCATATCTTAATG
CCAACGGTTATTG---AAGGTGAGGGACAATGACTGTGGGGGTTTCACTCAGTGAATTAT
TCCTGGCATTTGGTTCCTACTTCAGGGCCATCAATTGATATT----ATCCCTCACACTTT
CATCGACGCTTG---CATAAGTTAATG-----GTGGAAAACATAAGCGGGAG--CAACCC
CCATGCCGAGCGTTCTTTCCATCGGGCATCTGGTTCCTTTTTTCTTCTTTTCCTTTCAA-
TAGACATTTCACAGTGAACGCGATCTAACTGAGAAAGGTGGAACACACCCTAGGAC----
----TCCCCGGATTATA------GCTGAATGTTGGAAAGACTTTCTAA------------
AAAG------AGTAGCATATTAGGTTATCATGAGCATAATTGAGGATATTTACCAGTAAT
ATATCTAAGTGTCCCTCTCTCGGCTTTTTAGCGTTAAACCCCCCTACCCCCCT--AAACT
GCTAGATTATCTAACACTCCTGTAAACCC---CCCGGAACCA---GGAAAATCTCTAGTA
GTTTTTTTATGGCCAAAAAATAGG
>H001_JAM_3 | population:Carib
------TAAGGGGTATGCAAACCATACTACTAAAAATCCAAACGAATA-TGAAATTAAGA
TGAAAGAAATTTAAGATCTAACAGCAAAATTCACTGGCAAATATATACCTTTACCCAACA
TCCCGTTAAATCAAGCATTAATGCGCAGTAAGAGCCTACCTACAAGTCCATATCTTAATG
CCAACGGTTATTG---AAGGTGAGGGACAATGACTGTGGGGGTTTCACTCAGTGAATTAT
TCCTGGCATTTGGTTCCTACTTCAGGGCCATCAATTGATATT----ATCCCTCACACTTT
CATCGACGCTTG---CATAAGTTAATG-----GTGGAAAACATAAGCGGGAG--CAACCC
CCATGCCGAGCGTTCTTTCCATCGGGCATCTGGTTCCTTTTTTCTTCTTTTCCTTTCAA-
TAGACATTTCACAGTGAACGCGATCTAACTGAGAAAGGTGGAACACACCCTAGGAC----
----TCCCCGGATTATA------GCTGAATGTTGGAAAGACTTTCTAA------------
AAAG------AGTAGCATATTAGGTTATCATGAGCATAATTGAGGATATTTACCAGTAAT
ATATCTAAGTGTCCCTCTCTCGGCTTTTTAGCGTTAAACCCCCCTACCCCCCT--AAACT
GCTAGATTATCTAACACTCCTGTAAACCC---CCCGGAACCA---GGAAAATCTCTAGTA
GTTTTTTTATGGCCAAAAAATAGG
>H001_JAM_4 | population:Carib
------TAAGGGGTATGCAAACCATACTACTAAAAATCCAAACGAATA-TGAAATTAAGA
TGAAAGAAATTTAAGATCTAACAGCAAAATTCACTGGCAAATATATACCTTTACCCAACA
TCCCGTTAAATCAAGCATTAATGCGCAGTAAGAGCCTACCTACAAGTCCATATCTTAATG
CCAACGGTTATTG---AAGGTGAGGGACAATGACTGTGGGGGTTTCACTCAGTGAATTAT
TCCTGGCATTTGGTTCCTACTTCAGGGCCATCAATTGATATT----ATCCCTCACACTTT
CATCGACGCTTG---CATAAGTTAATG-----GTGGAAAACATAAGCGGGAG--CAACCC
CCATGCCGAGCGTTCTTTCCATCGGGCATCTGGTTCCTTTTTTCTTCTTTTCCTTTCAA-
TAGACATTTCACAGTGAACGCGATCTAACTGAGAAAGGTGGAACACACCCTAGGAC----
----TCCCCGGATTATA------GCTGAATGTTGGAAAGACTTTCTAA------------
AAAG------AGTAGCATATTAGGTTATCATGAGCATAATTGAGGATATTTACCAGTAAT
ATATCTAAGTGTCCCTCTCTCGGCTTTTTAGCGTTAAACCCCCCTACCCCCCT--AAACT
GCTAGATTATCTAACACTCCTGTAAACCC---CCCGGAACCA---GGAAAATCTCTAGTA
GTTTTTTTATGGCCAAAAAATAGG
>H001_JAM_5 | population:Carib
------TAAGGGGTATGCAAACCATACTACTAAAAATCCAAACGAATA-TGAAATTAAGA
TGAAAGAAATTTAAGATCTAACAGCAAAATTCACTGGCAAATATATACCTTTACCCAACA
TCCCGTTAAATCAAGCATTAATGCGCAGTAAGAGCCTACCTACAAGTCCATATCTTAATG
CCAACGGTTATTG---AAGGTGAGGGACAATGACTGTGGGGGTTTCACTCAGTGAATTAT
TCCTGGCATTTGGTTCCTACTTCAGGGCCATCAATTGATATT----ATCCCTCACACTTT
CATCGACGCTTG---CATAAGTTAATG-----GTGGAAAACATAAGCGGGAG--CAACCC
CCATGCCGAGCGTTCTTTCCATCGGGCATCTGGTTCCTTTTTTCTTCTTTTCCTTTCAA-
TAGACATTTCACAGTGAACGCGATCTAACTGAGAAAGGTGGAACACACCCTAGGAC----
----TCCCCGGATTATA------GCTGAATGTTGGAAAGACTTTCTAA------------
AAAG------AGTAGCATATTAGGTTATCATGAGCATAATTGAGGATATTTACCAGTAAT
ATATCTAAGTGTCCCTCTCTCGGCTTTTTAGCGTTAAACCCCCCTACCCCCCT--AAACT
GCTAGATTATCTAACACTCCTGTAAACCC---CCCGGAACCA---GGAAAATCTCTAGTA
GTTTTTTTATGGCCAAAAAATAGG
>H001_JAM_6 | population:Carib
------TAAGGGGTATGCAAACCATACTACTAAAAATCCAAACGAATA-TGAAATTAAGA
TGAAAGAAATTTAAGATCTAACAGCAAAATTCACTGGCAAATATATACCTTTACCCAACA
TCCCGTTAAATCAAGCATTAATGCGCAGTAAGAGCCTACCTACAAGTCCATATCTTAATG
CCAACGGTTATTG---AAGGTGAGGGACAATGACTGTGGGGGTTTCACTCAGTGAATTAT
TCCTGGCATTTGGTTCCTACTTCAGGGCCATCAATTGATATT----ATCCCTCACACTTT
CATCGACGCTTG---CATAAGTTAATG-----GTGGAAAACATAAGCGGGAG--CAACCC
CCATGCCGAGCGTTCTTTCCATCGGGCATCTGGTTCCTTTTTTCTTCTTTTCCTTTCAA-
TAGACATTTCACAGTGAACGCGATCTAACTGAGAAAGGTGGAACACACCCTAGGAC----
----TCCCCGGATTATA------GCTGAATGTTGGAAAGACTTTCTAA------------
AAAG------AGTAGCATATTAGGTTATCATGAGCATAATTGAGGATATTTACCAGTAAT
ATATCTAAGTGTCCCTCTCTCGGCTTTTTAGCGTTAAACCCCCCTACCCCCCT--AAACT
GCTAGATTATCTAACACTCCTGTAAACCC---CCCGGAACCA---GGAAAATCTCTAGTA
GTTTTTTTATGGCCAAAAAATAGG
>H001_JAM_7 | population:Carib
------TAAGGGGTATGCAAACCATACTACTAAAAATCCAAACGAATA-TGAAATTAAGA
TGAAAGAAATTTAAGATCTAACAGCAAAATTCACTGGCAAATATATACCTTTACCCAACA
TCCCGTTAAATCAAGCATTAATGCGCAGTAAGAGCCTACCTACAAGTCCATATCTTAATG
CCAACGGTTATTG---AAGGTGAGGGACAATGACTGTGGGGGTTTCACTCAGTGAATTAT
TCCTGGCATTTGGTTCCTACTTCAGGGCCATCAATTGATATT----ATCCCTCACACTTT
CATCGACGCTTG---CATAAGTTAATG-----GTGGAAAACATAAGCGGGAG--CAACCC
CCATGCCGAGCGTTCTTTCCATCGGGCATCTGGTTCCTTTTTTCTTCTTTTCCTTTCAA-
TAGACATTTCACAGTGAACGCGATCTAACTGAGAAAGGTGGAACACACCCTAGGAC----
----TCCCCGGATTATA------GCTGAATGTTGGAAAGACTTTCTAA------------
AAAG------AGTAGCATATTAGGTTATCATGAGCATAATTGAGGATATTTACCAGTAAT
ATATCTAAGTGTCCCTCTCTCGGCTTTTTAGCGTTAAACCCCCCTACCCCCCT--AAACT
GCTAGATTATCTAACACTCCTGTAAACCC---CCCGGAACCA---GGAAAATCTCTAGTA
GTTTTTTTATGGCCAAAAAATAGG
>H001_JAM_8 | population:Carib
------TAAGGGGTATGCAAACCATACTACTAAAAATCCAAACGAATA-TGAAATTAAGA
TGAAAGAAATTTAAGATCTAACAGCAAAATTCACTGGCAAATATATACCTTTACCCAACA
TCCCGTTAAATCAAGCATTAATGCGCAGTAAGAGCCTACCTACAAGTCCATATCTTAATG
CCAACGGTTATTG---AAGGTGAGGGACAATGACTGTGGGGGTTTCACTCAGTGAATTAT
TCCTGGCATTTGGTTCCTACTTCAGGGCCATCAATTGATATT----ATCCCTCACACTTT
CATCGACGCTTG---CATAAGTTAATG-----GTGGAAAACATAAGCGGGAG--CAACCC
CCATGCCGAGCGTTCTTTCCATCGGGCATCTGGTTCCTTTTTTCTTCTTTTCCTTTCAA-
TAGACATTTCACAGTGAACGCGATCTAACTGAGAAAGGTGGAACACACCCTAGGAC----
----TCCCCGGATTATA------GCTGAATGTTGGAAAGACTTTCTAA------------
AAAG------AGTAGCATATTAGGTTATCATGAGCATAATTGAGGATATTTACCAGTAAT
ATATCTAAGTGTCCCTCTCTCGGCTTTTTAGCGTTAAACCCCCCTACCCCCCT--AAACT
GCTAGATTATCTAACACTCCTGTAAACCC---CCCGGAACCA---GGAAAATCTCTAGTA
GTTTTTTTATGGCCAAAAAATAGG
>H001_JAM_10 | population:Carib
------TAAGGGGTATGCAAACCATACTACTAAAAATCCAAACGAATA-TGAAATTAAGA
TGAAAGAAATTTAAGATCTAACAGCAAAATTCACTGGCAAATATATACCTTTACCCAACA
TCCCGTTAAATCAAGCATTAATGCGCAGTAAGAGCCTACCTACAAGTCCATATCTTAATG
CCAACGGTTATTG---AAGGTGAGGGACAATGACTGTGGGGGTTTCACTCAGTGAATTAT
TCCTGGCATTTGGTTCCTACTTCAGGGCCATCAATTGATATT----ATCCCTCACACTTT
CATCGACGCTTG---CATAAGTTAATG-----GTGGAAAACATAAGCGGGAG--CAACCC
CCATGCCGAGCGTTCTTTCCATCGGGCATCTGGTTCCTTTTTTCTTCTTTTCCTTTCAA-
TAGACATTTCACAGTGAACGCGATCTAACTGAGAAAGGTGGAACACACCCTAGGAC----
----TCCCCGGATTATA------GCTGAATGTTGGAAAGACTTTCTAA------------
AAAG------AGTAGCATATTAGGTTATCATGAGCATAATTGAGGATATTTACCAGTAAT
ATATCTAAGTGTCCCTCTCTCGGCTTTTTAGCGTTAAACCCCCCTACCCCCCT--AAACT
GCTAGATTATCTAACACTCCTGTAAACCC---CCCGGAACCA---GGAAAATCTCTAGTA
GTTTTTTTATGGCCAAAAAATAGG
>H001_JAM_11 | population:Carib
------TAAGGGGTATGCAAACCATACTACTAAAAATCCAAACGAATA-TGAAATTAAGA
TGAAAGAAATTTAAGATCTAACAGCAAAATTCACTGGCAAATATATACCTTTACCCAACA
TCCCGTTAAATCAAGCATTAATGCGCAGTAAGAGCCTACCTACAAGTCCATATCTTAATG
CCAACGGTTATTG---AAGGTGAGGGACAATGACTGTGGGGGTTTCACTCAGTGAATTAT
TCCTGGCATTTGGTTCCTACTTCAGGGCCATCAATTGATATT----ATCCCTCACACTTT
CATCGACGCTTG---CATAAGTTAATG-----GTGGAAAACATAAGCGGGAG--CAACCC
CCATGCCGAGCGTTCTTTCCATCGGGCATCTGGTTCCTTTTTTCTTCTTTTCCTTTCAA-
TAGACATTTCACAGTGAACGCGATCTAACTGAGAAAGGTGGAACACACCCTAGGAC----
----TCCCCGGATTATA------GCTGAATGTTGGAAAGACTTTCTAA------------
AAAG------AGTAGCATATTAGGTTATCATGAGCATAATTGAGGATATTTACCAGTAAT
ATATCTAAGTGTCCCTCTCTCGGCTTTTTAGCGTTAAACCCCCCTACCCCCCT--AAACT
GCTAGATTATCTAACACTCCTGTAAACCC---CCCGGAACCA---GGAAAATCTCTAGTA
GTTTTTTTATGGCCAAAAAATAGG
>H001_JAM_12 | population:Carib
------TAAGGGGTATGCAAACCATACTACTAAAAATCCAAACGAATA-TGAAATTAAGA
TGAAAGAAATTTAAGATCTAACAGCAAAATTCACTGGCAAATATATACCTTTACCCAACA
TCCCGTTAAATCAAGCATTAATGCGCAGTAAGAGCCTACCTACAAGTCCATATCTTAATG
CCAACGGTTATTG---AAGGTGAGGGACAATGACTGTGGGGGTTTCACTCAGTGAATTAT
TCCTGGCATTTGGTTCCTACTTCAGGGCCATCAATTGATATT----ATCCCTCACACTTT
CATCGACGCTTG---CATAAGTTAATG-----GTGGAAAACATAAGCGGGAG--CAACCC
CCATGCCGAGCGTTCTTTCCATCGGGCATCTGGTTCCTTTTTTCTTCTTTTCCTTTCAA-
TAGACATTTCACAGTGAACGCGATCTAACTGAGAAAGGTGGAACACACCCTAGGAC----
----TCCCCGGATTATA------GCTGAATGTTGGAAAGACTTTCTAA------------
AAAG------AGTAGCATATTAGGTTATCATGAGCATAATTGAGGATATTTACCAGTAAT
ATATCTAAGTGTCCCTCTCTCGGCTTTTTAGCGTTAAACCCCCCTACCCCCCT--AAACT
GCTAGATTATCTAACACTCCTGTAAACCC---CCCGGAACCA---GGAAAATCTCTAGTA
GTTTTTTTATGGCCAAAAAATAGG
>H001_JAM_13 | population:Carib
------TAAGGGGTATGCAAACCATACTACTAAAAATCCAAACGAATA-TGAAATTAAGA
TGAAAGAAATTTAAGATCTAACAGCAAAATTCACTGGCAAATATATACCTTTACCCAACA
TCCCGTTAAATCAAGCATTAATGCGCAGTAAGAGCCTACCTACAAGTCCATATCTTAATG
CCAACGGTTATTG---AAGGTGAGGGACAATGACTGTGGGGGTTTCACTCAGTGAATTAT
TCCTGGCATTTGGTTCCTACTTCAGGGCCATCAATTGATATT----ATCCCTCACACTTT
CATCGACGCTTG---CATAAGTTAATG-----GTGGAAAACATAAGCGGGAG--CAACCC
CCATGCCGAGCGTTCTTTCCATCGGGCATCTGGTTCCTTTTTTCTTCTTTTCCTTTCAA-
TAGACATTTCACAGTGAACGCGATCTAACTGAGAAAGGTGGAACACACCCTAGGAC----
----TCCCCGGATTATA------GCTGAATGTTGGAAAGACTTTCTAA------------
AAAG------AGTAGCATATTAGGTTATCATGAGCATAATTGAGGATATTTACCAGTAAT
ATATCTAAGTGTCCCTCTCTCGGCTTTTTAGCGTTAAACCCCCCTACCCCCCT--AAACT
GCTAGATTATCTAACACTCCTGTAAACCC---CCCGGAACCA---GGAAAATCTCTAGTA
GTTTTTTTATGGCCAAAAAATAGG
>H001_JAM_14 | population:Carib
------TAAGGGGTATGCAAACCATACTACTAAAAATCCAAACGAATA-TGAAATTAAGA
TGAAAGAAATTTAAGATCTAACAGCAAAATTCACTGGCAAATATATACCTTTACCCAACA
TCCCGTTAAATCAAGCATTAATGCGCAGTAAGAGCCTACCTACAAGTCCATATCTTAATG
CCAACGGTTATTG---AAGGTGAGGGACAATGACTGTGGGGGTTTCACTCAGTGAATTAT
TCCTGGCATTTGGTTCCTACTTCAGGGCCATCAATTGATATT----ATCCCTCACACTTT
CATCGACGCTTG---CATAAGTTAATG-----GTGGAAAACATAAGCGGGAG--CAACCC
CCATGCCGAGCGTTCTTTCCATCGGGCATCTGGTTCCTTTTTTCTTCTTTTCCTTTCAA-
TAGACATTTCACAGTGAACGCGATCTAACTGAGAAAGGTGGAACACACCCTAGGAC----
----TCCCCGGATTATA------GCTGAATGTTGGAAAGACTTTCTAA------------
AAAG------AGTAGCATATTAGGTTATCATGAGCATAATTGAGGATATTTACCAGTAAT
ATATCTAAGTGTCCCTCTCTCGGCTTTTTAGCGTTAAACCCCCCTACCCCCCT--AAACT
GCTAGATTATCTAACACTCCTGTAAACCC---CCCGGAACCA---GGAAAATCTCTAGTA
GTTTTTTTATGGCCAAAAAATAGG
>H001_JAM_15 | population:Carib
------TAAGGGGTATGCAAACCATACTACTAAAAATCCAAACGAATA-TGAAATTAAGA
TGAAAGAAATTTAAGATCTAACAGCAAAATTCACTGGCAAATATATACCTTTACCCAACA
TCCCGTTAAATCAAGCATTAATGCGCAGTAAGAGCCTACCTACAAGTCCATATCTTAATG
CCAACGGTTATTG---AAGGTGAGGGACAATGACTGTGGGGGTTTCACTCAGTGAATTAT
TCCTGGCATTTGGTTCCTACTTCAGGGCCATCAATTGATATT----ATCCCTCACACTTT
CATCGACGCTTG---CATAAGTTAATG-----GTGGAAAACATAAGCGGGAG--CAACCC
CCATGCCGAGCGTTCTTTCCATCGGGCATCTGGTTCCTTTTTTCTTCTTTTCCTTTCAA-
TAGACATTTCACAGTGAACGCGATCTAACTGAGAAAGGTGGAACACACCCTAGGAC----
----TCCCCGGATTATA------GCTGAATGTTGGAAAGACTTTCTAA------------
AAAG------AGTAGCATATTAGGTTATCATGAGCATAATTGAGGATATTTACCAGTAAT
ATATCTAAGTGTCCCTCTCTCGGCTTTTTAGCGTTAAACCCCCCTACCCCCCT--AAACT
GCTAGATTATCTAACACTCCTGTAAACCC---CCCGGAACCA---GGAAAATCTCTAGTA
GTTTTTTTATGGCCAAAAAATAGG
>H001_JAM_16 | population:Carib
------TAAGGGGTATGCAAACCATACTACTAAAAATCCAAACGAATA-TGAAATTAAGA
TGAAAGAAATTTAAGATCTAACAGCAAAATTCACTGGCAAATATATACCTTTACCCAACA
TCCCGTTAAATCAAGCATTAATGCGCAGTAAGAGCCTACCTACAAGTCCATATCTTAATG
CCAACGGTTATTG---AAGGTGAGGGACAATGACTGTGGGGGTTTCACTCAGTGAATTAT
TCCTGGCATTTGGTTCCTACTTCAGGGCCATCAATTGATATT----ATCCCTCACACTTT
CATCGACGCTTG---CATAAGTTAATG-----GTGGAAAACATAAGCGGGAG--CAACCC
CCATGCCGAGCGTTCTTTCCATCGGGCATCTGGTTCCTTTTTTCTTCTTTTCCTTTCAA-
TAGACATTTCACAGTGAACGCGATCTAACTGAGAAAGGTGGAACACACCCTAGGAC----
----TCCCCGGATTATA------GCTGAATGTTGGAAAGACTTTCTAA------------
AAAG------AGTAGCATATTAGGTTATCATGAGCATAATTGAGGATATTTACCAGTAAT
ATATCTAAGTGTCCCTCTCTCGGCTTTTTAGCGTTAAACCCCCCTACCCCCCT--AAACT
GCTAGATTATCTAACACTCCTGTAAACCC---CCCGGAACCA---GGAAAATCTCTAGTA
GTTTTTTTATGGCCAAAAAATAGG
>H001_JAM_17 | population:Carib
------TAAGGGGTATGCAAACCATACTACTAAAAATCCAAACGAATA-TGAAATTAAGA
TGAAAGAAATTTAAGATCTAACAGCAAAATTCACTGGCAAATATATACCTTTACCCAACA
TCCCGTTAAATCAAGCATTAATGCGCAGTAAGAGCCTACCTACAAGTCCATATCTTAATG
CCAACGGTTATTG---AAGGTGAGGGACAATGACTGTGGGGGTTTCACTCAGTGAATTAT
TCCTGGCATTTGGTTCCTACTTCAGGGCCATCAATTGATATT----ATCCCTCACACTTT
CATCGACGCTTG---CATAAGTTAATG-----GTGGAAAACATAAGCGGGAG--CAACCC
CCATGCCGAGCGTTCTTTCCATCGGGCATCTGGTTCCTTTTTTCTTCTTTTCCTTTCAA-
TAGACATTTCACAGTGAACGCGATCTAACTGAGAAAGGTGGAACACACCCTAGGAC----
----TCCCCGGATTATA------GCTGAATGTTGGAAAGACTTTCTAA------------
AAAG------AGTAGCATATTAGGTTATCATGAGCATAATTGAGGATATTTACCAGTAAT
ATATCTAAGTGTCCCTCTCTCGGCTTTTTAGCGTTAAACCCCCCTACCCCCCT--AAACT
GCTAGATTATCTAACACTCCTGTAAACCC---CCCGGAACCA---GGAAAATCTCTAGTA
GTTTTTTTATGGCCAAAAAATAGG
>H001_JAM_18 | population:Carib
------TAAGGGGTATGCAAACCATACTACTAAAAATCCAAACGAATA-TGAAATTAAGA
TGAAAGAAATTTAAGATCTAACAGCAAAATTCACTGGCAAATATATACCTTTACCCAACA
TCCCGTTAAATCAAGCATTAATGCGCAGTAAGAGCCTACCTACAAGTCCATATCTTAATG
CCAACGGTTATTG---AAGGTGAGGGACAATGACTGTGGGGGTTTCACTCAGTGAATTAT
TCCTGGCATTTGGTTCCTACTTCAGGGCCATCAATTGATATT----ATCCCTCACACTTT
CATCGACGCTTG---CATAAGTTAATG-----GTGGAAAACATAAGCGGGAG--CAACCC
CCATGCCGAGCGTTCTTTCCATCGGGCATCTGGTTCCTTTTTTCTTCTTTTCCTTTCAA-
TAGACATTTCACAGTGAACGCGATCTAACTGAGAAAGGTGGAACACACCCTAGGAC----
----TCCCCGGATTATA------GCTGAATGTTGGAAAGACTTTCTAA------------
AAAG------AGTAGCATATTAGGTTATCATGAGCATAATTGAGGATATTTACCAGTAAT
ATATCTAAGTGTCCCTCTCTCGGCTTTTTAGCGTTAAACCCCCCTACCCCCCT--AAACT
GCTAGATTATCTAACACTCCTGTAAACCC---CCCGGAACCA---GGAAAATCTCTAGTA
GTTTTTTTATGGCCAAAAAATAGG
>H001_JAM_19 | population:Carib
------TAAGGGGTATGCAAACCATACTACTAAAAATCCAAACGAATA-TGAAATTAAGA
TGAAAGAAATTTAAGATCTAACAGCAAAATTCACTGGCAAATATATACCTTTACCCAACA
TCCCGTTAAATCAAGCATTAATGCGCAGTAAGAGCCTACCTACAAGTCCATATCTTAATG
CCAACGGTTATTG---AAGGTGAGGGACAATGACTGTGGGGGTTTCACTCAGTGAATTAT
TCCTGGCATTTGGTTCCTACTTCAGGGCCATCAATTGATATT----ATCCCTCACACTTT
CATCGACGCTTG---CATAAGTTAATG-----GTGGAAAACATAAGCGGGAG--CAACCC
CCATGCCGAGCGTTCTTTCCATCGGGCATCTGGTTCCTTTTTTCTTCTTTTCCTTTCAA-
TAGACATTTCACAGTGAACGCGATCTAACTGAGAAAGGTGGAACACACCCTAGGAC----
----TCCCCGGATTATA------GCTGAATGTTGGAAAGACTTTCTAA------------
AAAG------AGTAGCATATTAGGTTATCATGAGCATAATTGAGGATATTTACCAGTAAT
ATATCTAAGTGTCCCTCTCTCGGCTTTTTAGCGTTAAACCCCCCTACCCCCCT--AAACT
GCTAGATTATCTAACACTCCTGTAAACCC---CCCGGAACCA---GGAAAATCTCTAGTA
GTTTTTTTATGGCCAAAAAATAGG
>H001_JAM_20 | population:Carib
------TAAGGGGTATGCAAACCATACTACTAAAAATCCAAACGAATA-TGAAATTAAGA
TGAAAGAAATTTAAGATCTAACAGCAAAATTCACTGGCAAATATATACCTTTACCCAACA
TCCCGTTAAATCAAGCATTAATGCGCAGTAAGAGCCTACCTACAAGTCCATATCTTAATG
CCAACGGTTATTG---AAGGTGAGGGACAATGACTGTGGGGGTTTCACTCAGTGAATTAT
TCCTGGCATTTGGTTCCTACTTCAGGGCCATCAATTGATATT----ATCCCTCACACTTT
CATCGACGCTTG---CATAAGTTAATG-----GTGGAAAACATAAGCGGGAG--CAACCC
CCATGCCGAGCGTTCTTTCCATCGGGCATCTGGTTCCTTTTTTCTTCTTTTCCTTTCAA-
TAGACATTTCACAGTGAACGCGATCTAACTGAGAAAGGTGGAACACACCCTAGGAC----
----TCCCCGGATTATA------GCTGAATGTTGGAAAGACTTTCTAA------------
AAAG------AGTAGCATATTAGGTTATCATGAGCATAATTGAGGATATTTACCAGTAAT
ATATCTAAGTGTCCCTCTCTCGGCTTTTTAGCGTTAAACCCCCCTACCCCCCT--AAACT
GCTAGATTATCTAACACTCCTGTAAACCC---CCCGGAACCA---GGAAAATCTCTAGTA
GTTTTTTTATGGCCAAAAAATAGG
>H001_JAM_22 | population:Carib
------TAAGGGGTATGCAAACCATACTACTAAAAATCCAAACGAATA-TGAAATTAAGA
TGAAAGAAATTTAAGATCTAACAGCAAAATTCACTGGCAAATATATACCTTTACCCAACA
TCCCGTTAAATCAAGCATTAATGCGCAGTAAGAGCCTACCTACAAGTCCATATCTTAATG
CCAACGGTTATTG---AAGGTGAGGGACAATGACTGTGGGGGTTTCACTCAGTGAATTAT
TCCTGGCATTTGGTTCCTACTTCAGGGCCATCAATTGATATT----ATCCCTCACACTTT
CATCGACGCTTG---CATAAGTTAATG-----GTGGAAAACATAAGCGGGAG--CAACCC
CCATGCCGAGCGTTCTTTCCATCGGGCATCTGGTTCCTTTTTTCTTCTTTTCCTTTCAA-
TAGACATTTCACAGTGAACGCGATCTAACTGAGAAAGGTGGAACACACCCTAGGAC----
----TCCCCGGATTATA------GCTGAATGTTGGAAAGACTTTCTAA------------
AAAG------AGTAGCATATTAGGTTATCATGAGCATAATTGAGGATATTTACCAGTAAT
ATATCTAAGTGTCCCTCTCTCGGCTTTTTAGCGTTAAACCCCCCTACCCCCCT--AAACT
GCTAGATTATCTAACACTCCTGTAAACCC---CCCGGAACCA---GGAAAATCTCTAGTA
GTTTTTTTATGGCCAAAAAATAGG
>H001_JAM_23 | population:Carib
------TAAGGGGTATGCAAACCATACTACTAAAAATCCAAACGAATA-TGAAATTAAGA
TGAAAGAAATTTAAGATCTAACAGCAAAATTCACTGGCAAATATATACCTTTACCCAACA
TCCCGTTAAATCAAGCATTAATGCGCAGTAAGAGCCTACCTACAAGTCCATATCTTAATG
CCAACGGTTATTG---AAGGTGAGGGACAATGACTGTGGGGGTTTCACTCAGTGAATTAT
TCCTGGCATTTGGTTCCTACTTCAGGGCCATCAATTGATATT----ATCCCTCACACTTT
CATCGACGCTTG---CATAAGTTAATG-----GTGGAAAACATAAGCGGGAG--CAACCC
CCATGCCGAGCGTTCTTTCCATCGGGCATCTGGTTCCTTTTTTCTTCTTTTCCTTTCAA-
TAGACATTTCACAGTGAACGCGATCTAACTGAGAAAGGTGGAACACACCCTAGGAC----
----TCCCCGGATTATA------GCTGAATGTTGGAAAGACTTTCTAA------------
AAAG------AGTAGCATATTAGGTTATCATGAGCATAATTGAGGATATTTACCAGTAAT
ATATCTAAGTGTCCCTCTCTCGGCTTTTTAGCGTTAAACCCCCCTACCCCCCT--AAACT
GCTAGATTATCTAACACTCCTGTAAACCC---CCCGGAACCA---GGAAAATCTCTAGTA
GTTTTTTTATGGCCAAAAAATAGG
>H001_JAM_24 | population:Carib
------TAAGGGGTATGCAAACCATACTACTAAAAATCCAAACGAATA-TGAAATTAAGA
TGAAAGAAATTTAAGATCTAACAGCAAAATTCACTGGCAAATATATACCTTTACCCAACA
TCCCGTTAAATCAAGCATTAATGCGCAGTAAGAGCCTACCTACAAGTCCATATCTTAATG
CCAACGGTTATTG---AAGGTGAGGGACAATGACTGTGGGGGTTTCACTCAGTGAATTAT
TCCTGGCATTTGGTTCCTACTTCAGGGCCATCAATTGATATT----ATCCCTCACACTTT
CATCGACGCTTG---CATAAGTTAATG-----GTGGAAAACATAAGCGGGAG--CAACCC
CCATGCCGAGCGTTCTTTCCATCGGGCATCTGGTTCCTTTTTTCTTCTTTTCCTTTCAA-
TAGACATTTCACAGTGAACGCGATCTAACTGAGAAAGGTGGAACACACCCTAGGAC----
----TCCCCGGATTATA------GCTGAATGTTGGAAAGACTTTCTAA------------
AAAG------AGTAGCATATTAGGTTATCATGAGCATAATTGAGGATATTTACCAGTAAT
ATATCTAAGTGTCCCTCTCTCGGCTTTTTAGCGTTAAACCCCCCTACCCCCCT--AAACT
GCTAGATTATCTAACACTCCTGTAAACCC---CCCGGAACCA---GGAAAATCTCTAGTA
GTTTTTTTATGGCCAAAAAATAGG
>H001_JAM_25 | population:Carib
------TAAGGGGTATGCAAACCATACTACTAAAAATCCAAACGAATA-TGAAATTAAGA
TGAAAGAAATTTAAGATCTAACAGCAAAATTCACTGGCAAATATATACCTTTACCCAACA
TCCCGTTAAATCAAGCATTAATGCGCAGTAAGAGCCTACCTACAAGTCCATATCTTAATG
CCAACGGTTATTG---AAGGTGAGGGACAATGACTGTGGGGGTTTCACTCAGTGAATTAT
TCCTGGCATTTGGTTCCTACTTCAGGGCCATCAATTGATATT----ATCCCTCACACTTT
CATCGACGCTTG---CATAAGTTAATG-----GTGGAAAACATAAGCGGGAG--CAACCC
CCATGCCGAGCGTTCTTTCCATCGGGCATCTGGTTCCTTTTTTCTTCTTTTCCTTTCAA-
TAGACATTTCACAGTGAACGCGATCTAACTGAGAAAGGTGGAACACACCCTAGGAC----
----TCCCCGGATTATA------GCTGAATGTTGGAAAGACTTTCTAA------------
AAAG------AGTAGCATATTAGGTTATCATGAGCATAATTGAGGATATTTACCAGTAAT
ATATCTAAGTGTCCCTCTCTCGGCTTTTTAGCGTTAAACCCCCCTACCCCCCT--AAACT
GCTAGATTATCTAACACTCCTGTAAACCC---CCCGGAACCA---GGAAAATCTCTAGTA
GTTTTTTTATGGCCAAAAAATAGG
>H001_JAM_26 | population:Carib
------TAAGGGGTATGCAAACCATACTACTAAAAATCCAAACGAATA-TGAAATTAAGA
TGAAAGAAATTTAAGATCTAACAGCAAAATTCACTGGCAAATATATACCTTTACCCAACA
TCCCGTTAAATCAAGCATTAATGCGCAGTAAGAGCCTACCTACAAGTCCATATCTTAATG
CCAACGGTTATTG---AAGGTGAGGGACAATGACTGTGGGGGTTTCACTCAGTGAATTAT
TCCTGGCATTTGGTTCCTACTTCAGGGCCATCAATTGATATT----ATCCCTCACACTTT
CATCGACGCTTG---CATAAGTTAATG-----GTGGAAAACATAAGCGGGAG--CAACCC
CCATGCCGAGCGTTCTTTCCATCGGGCATCTGGTTCCTTTTTTCTTCTTTTCCTTTCAA-
TAGACATTTCACAGTGAACGCGATCTAACTGAGAAAGGTGGAACACACCCTAGGAC----
----TCCCCGGATTATA------GCTGAATGTTGGAAAGACTTTCTAA------------
AAAG------AGTAGCATATTAGGTTATCATGAGCATAATTGAGGATATTTACCAGTAAT
ATATCTAAGTGTCCCTCTCTCGGCTTTTTAGCGTTAAACCCCCCTACCCCCCT--AAACT
GCTAGATTATCTAACACTCCTGTAAACCC---CCCGGAACCA---GGAAAATCTCTAGTA
GTTTTTTTATGGCCAAAAAATAGG
>H001_JAM_27 | population:Carib
------TAAGGGGTATGCAAACCATACTACTAAAAATCCAAACGAATA-TGAAATTAAGA
TGAAAGAAATTTAAGATCTAACAGCAAAATTCACTGGCAAATATATACCTTTACCCAACA
TCCCGTTAAATCAAGCATTAATGCGCAGTAAGAGCCTACCTACAAGTCCATATCTTAATG
CCAACGGTTATTG---AAGGTGAGGGACAATGACTGTGGGGGTTTCACTCAGTGAATTAT
TCCTGGCATTTGGTTCCTACTTCAGGGCCATCAATTGATATT----ATCCCTCACACTTT
CATCGACGCTTG---CATAAGTTAATG-----GTGGAAAACATAAGCGGGAG--CAACCC
CCATGCCGAGCGTTCTTTCCATCGGGCATCTGGTTCCTTTTTTCTTCTTTTCCTTTCAA-
TAGACATTTCACAGTGAACGCGATCTAACTGAGAAAGGTGGAACACACCCTAGGAC----
----TCCCCGGATTATA------GCTGAATGTTGGAAAGACTTTCTAA------------
AAAG------AGTAGCATATTAGGTTATCATGAGCATAATTGAGGATATTTACCAGTAAT
ATATCTAAGTGTCCCTCTCTCGGCTTTTTAGCGTTAAACCCCCCTACCCCCCT--AAACT
GCTAGATTATCTAACACTCCTGTAAACCC---CCCGGAACCA---GGAAAATCTCTAGTA
GTTTTTTTATGGCCAAAAAATAGG
>H001_JAM_28 | population:Carib
------TAAGGGGTATGCAAACCATACTACTAAAAATCCAAACGAATA-TGAAATTAAGA
TGAAAGAAATTTAAGATCTAACAGCAAAATTCACTGGCAAATATATACCTTTACCCAACA
TCCCGTTAAATCAAGCATTAATGCGCAGTAAGAGCCTACCTACAAGTCCATATCTTAATG
CCAACGGTTATTG---AAGGTGAGGGACAATGACTGTGGGGGTTTCACTCAGTGAATTAT
TCCTGGCATTTGGTTCCTACTTCAGGGCCATCAATTGATATT----ATCCCTCACACTTT
CATCGACGCTTG---CATAAGTTAATG-----GTGGAAAACATAAGCGGGAG--CAACCC
CCATGCCGAGCGTTCTTTCCATCGGGCATCTGGTTCCTTTTTTCTTCTTTTCCTTTCAA-
TAGACATTTCACAGTGAACGCGATCTAACTGAGAAAGGTGGAACACACCCTAGGAC----
----TCCCCGGATTATA------GCTGAATGTTGGAAAGACTTTCTAA------------
AAAG------AGTAGCATATTAGGTTATCATGAGCATAATTGAGGATATTTACCAGTAAT
ATATCTAAGTGTCCCTCTCTCGGCTTTTTAGCGTTAAACCCCCCTACCCCCCT--AAACT
GCTAGATTATCTAACACTCCTGTAAACCC---CCCGGAACCA---GGAAAATCTCTAGTA
GTTTTTTTATGGCCAAAAAATAGG
>H001_PAN | population:Carib
------TAAGGGGTATGCAAACCATACTACTAAAAATCCAAACGAATA-TGAAATTAAGA
TGAAAGAAATTTAAGATCTAACAGCAAAATTCACTGGCAAATATATACCTTTACCCAACA
TCCCGTTAAATCAAGCATTAATGCGCAGTAAGAGCCTACCTACAAGTCCATATCTTAATG
CCAACGGTTATTG---AAGGTGAGGGACAATGACTGTGGGGGTTTCACTCAGTGAATTAT
TCCTGGCATTTGGTTCCTACTTCAGGGCCATCAATTGATATT----ATCCCTCACACTTT
CATCGACGCTTG---CATAAGTTAATG-----GTGGAAAACATAAGCGGGAG--CAACCC
CCATGCCGAGCGTTCTTTCCATCGGGCATCTGGTTCCTTTTTTCTTCTTTTCCTTTCAA-
TAGACATTTCACAGTGAACGCGATCTAACTGAGAAAGGTGGAACACACCCTAGGAC----
----TCCCCGGATTATA------GCTGAATGTTGGAAAGACTTTCTAA------------
AAAG------AGTAGCATATTAGGTTATCATGAGCATAATTGAGGATATTTACCAGTAAT
ATATCTAAGTGTCCCTCTCTCGGCTTTTTAGCGTTAAACCCCCCTACCCCCCT--AAACT
GCTAGATTATCTAACACTCCTGTAAACCC---CCCGGAACCA---GGAAAATCTCTAGTA
GTTTTTTTATGGCCAAAAAATAGG
>H001_PAN_2 | population:Carib
------TAAGGGGTATGCAAACCATACTACTAAAAATCCAAACGAATA-TGAAATTAAGA
TGAAAGAAATTTAAGATCTAACAGCAAAATTCACTGGCAAATATATACCTTTACCCAACA
TCCCGTTAAATCAAGCATTAATGCGCAGTAAGAGCCTACCTACAAGTCCATATCTTAATG
CCAACGGTTATTG---AAGGTGAGGGACAATGACTGTGGGGGTTTCACTCAGTGAATTAT
TCCTGGCATTTGGTTCCTACTTCAGGGCCATCAATTGATATT----ATCCCTCACACTTT
CATCGACGCTTG---CATAAGTTAATG-----GTGGAAAACATAAGCGGGAG--CAACCC
CCATGCCGAGCGTTCTTTCCATCGGGCATCTGGTTCCTTTTTTCTTCTTTTCCTTTCAA-
TAGACATTTCACAGTGAACGCGATCTAACTGAGAAAGGTGGAACACACCCTAGGAC----
----TCCCCGGATTATA------GCTGAATGTTGGAAAGACTTTCTAA------------
AAAG------AGTAGCATATTAGGTTATCATGAGCATAATTGAGGATATTTACCAGTAAT
ATATCTAAGTGTCCCTCTCTCGGCTTTTTAGCGTTAAACCCCCCTACCCCCCT--AAACT
GCTAGATTATCTAACACTCCTGTAAACCC---CCCGGAACCA---GGAAAATCTCTAGTA
GTTTTTTTATGGCCAAAAAATAGG
>H001_PAN_4 | population:Carib
------TAAGGGGTATGCAAACCATACTACTAAAAATCCAAACGAATA-TGAAATTAAGA
TGAAAGAAATTTAAGATCTAACAGCAAAATTCACTGGCAAATATATACCTTTACCCAACA
TCCCGTTAAATCAAGCATTAATGCGCAGTAAGAGCCTACCTACAAGTCCATATCTTAATG
CCAACGGTTATTG---AAGGTGAGGGACAATGACTGTGGGGGTTTCACTCAGTGAATTAT
TCCTGGCATTTGGTTCCTACTTCAGGGCCATCAATTGATATT----ATCCCTCACACTTT
CATCGACGCTTG---CATAAGTTAATG-----GTGGAAAACATAAGCGGGAG--CAACCC
CCATGCCGAGCGTTCTTTCCATCGGGCATCTGGTTCCTTTTTTCTTCTTTTCCTTTCAA-
TAGACATTTCACAGTGAACGCGATCTAACTGAGAAAGGTGGAACACACCCTAGGAC----
----TCCCCGGATTATA------GCTGAATGTTGGAAAGACTTTCTAA------------
AAAG------AGTAGCATATTAGGTTATCATGAGCATAATTGAGGATATTTACCAGTAAT
ATATCTAAGTGTCCCTCTCTCGGCTTTTTAGCGTTAAACCCCCCTACCCCCCT--AAACT
GCTAGATTATCTAACACTCCTGTAAACCC---CCCGGAACCA---GGAAAATCTCTAGTA
GTTTTTTTATGGCCAAAAAATAGG
>H001_PR | population:Carib
------TAAGGGGTATGCAAACCATACTACTAAAAATCCAAACGAATA-TGAAATTAAGA
TGAAAGAAATTTAAGATCTAACAGCAAAATTCACTGGCAAATATATACCTTTACCCAACA
TCCCGTTAAATCAAGCATTAATGCGCAGTAAGAGCCTACCTACAAGTCCATATCTTAATG
CCAACGGTTATTG---AAGGTGAGGGACAATGACTGTGGGGGTTTCACTCAGTGAATTAT
TCCTGGCATTTGGTTCCTACTTCAGGGCCATCAATTGATATT----ATCCCTCACACTTT
CATCGACGCTTG---CATAAGTTAATG-----GTGGAAAACATAAGCGGGAG--CAACCC
CCATGCCGAGCGTTCTTTCCATCGGGCATCTGGTTCCTTTTTTCTTCTTTTCCTTTCAA-
TAGACATTTCACAGTGAACGCGATCTAACTGAGAAAGGTGGAACACACCCTAGGAC----
----TCCCCGGATTATA------GCTGAATGTTGGAAAGACTTTCTAA------------
AAAG------AGTAGCATATTAGGTTATCATGAGCATAATTGAGGATATTTACCAGTAAT
ATATCTAAGTGTCCCTCTCTCGGCTTTTTAGCGTTAAACCCCCCTACCCCCCT--AAACT
GCTAGATTATCTAACACTCCTGTAAACCC---CCCGGAACCA---GGAAAATCTCTAGTA
GTTTTTTTATGGCCAAAAAATAGG
>H001_PR_2 | population:Carib
------TAAGGGGTATGCAAACCATACTACTAAAAATCCAAACGAATA-TGAAATTAAGA
TGAAAGAAATTTAAGATCTAACAGCAAAATTCACTGGCAAATATATACCTTTACCCAACA
TCCCGTTAAATCAAGCATTAATGCGCAGTAAGAGCCTACCTACAAGTCCATATCTTAATG
CCAACGGTTATTG---AAGGTGAGGGACAATGACTGTGGGGGTTTCACTCAGTGAATTAT
TCCTGGCATTTGGTTCCTACTTCAGGGCCATCAATTGATATT----ATCCCTCACACTTT
CATCGACGCTTG---CATAAGTTAATG-----GTGGAAAACATAAGCGGGAG--CAACCC
CCATGCCGAGCGTTCTTTCCATCGGGCATCTGGTTCCTTTTTTCTTCTTTTCCTTTCAA-
TAGACATTTCACAGTGAACGCGATCTAACTGAGAAAGGTGGAACACACCCTAGGAC----
----TCCCCGGATTATA------GCTGAATGTTGGAAAGACTTTCTAA------------
AAAG------AGTAGCATATTAGGTTATCATGAGCATAATTGAGGATATTTACCAGTAAT
ATATCTAAGTGTCCCTCTCTCGGCTTTTTAGCGTTAAACCCCCCTACCCCCCT--AAACT
GCTAGATTATCTAACACTCCTGTAAACCC---CCCGGAACCA---GGAAAATCTCTAGTA
GTTTTTTTATGGCCAAAAAATAGG
>H001_PR_3 | population:Carib
------TAAGGGGTATGCAAACCATACTACTAAAAATCCAAACGAATA-TGAAATTAAGA
TGAAAGAAATTTAAGATCTAACAGCAAAATTCACTGGCAAATATATACCTTTACCCAACA
TCCCGTTAAATCAAGCATTAATGCGCAGTAAGAGCCTACCTACAAGTCCATATCTTAATG
CCAACGGTTATTG---AAGGTGAGGGACAATGACTGTGGGGGTTTCACTCAGTGAATTAT
TCCTGGCATTTGGTTCCTACTTCAGGGCCATCAATTGATATT----ATCCCTCACACTTT
CATCGACGCTTG---CATAAGTTAATG-----GTGGAAAACATAAGCGGGAG--CAACCC
CCATGCCGAGCGTTCTTTCCATCGGGCATCTGGTTCCTTTTTTCTTCTTTTCCTTTCAA-
TAGACATTTCACAGTGAACGCGATCTAACTGAGAAAGGTGGAACACACCCTAGGAC----
----TCCCCGGATTATA------GCTGAATGTTGGAAAGACTTTCTAA------------
AAAG------AGTAGCATATTAGGTTATCATGAGCATAATTGAGGATATTTACCAGTAAT
ATATCTAAGTGTCCCTCTCTCGGCTTTTTAGCGTTAAACCCCCCTACCCCCCT--AAACT
GCTAGATTATCTAACACTCCTGTAAACCC---CCCGGAACCA---GGAAAATCTCTAGTA
GTTTTTTTATGGCCAAAAAATAGG
>H001_PR_4 | population:Carib
------TAAGGGGTATGCAAACCATACTACTAAAAATCCAAACGAATA-TGAAATTAAGA
TGAAAGAAATTTAAGATCTAACAGCAAAATTCACTGGCAAATATATACCTTTACCCAACA
TCCCGTTAAATCAAGCATTAATGCGCAGTAAGAGCCTACCTACAAGTCCATATCTTAATG
CCAACGGTTATTG---AAGGTGAGGGACAATGACTGTGGGGGTTTCACTCAGTGAATTAT
TCCTGGCATTTGGTTCCTACTTCAGGGCCATCAATTGATATT----ATCCCTCACACTTT
CATCGACGCTTG---CATAAGTTAATG-----GTGGAAAACATAAGCGGGAG--CAACCC
CCATGCCGAGCGTTCTTTCCATCGGGCATCTGGTTCCTTTTTTCTTCTTTTCCTTTCAA-
TAGACATTTCACAGTGAACGCGATCTAACTGAGAAAGGTGGAACACACCCTAGGAC----
----TCCCCGGATTATA------GCTGAATGTTGGAAAGACTTTCTAA------------
AAAG------AGTAGCATATTAGGTTATCATGAGCATAATTGAGGATATTTACCAGTAAT
ATATCTAAGTGTCCCTCTCTCGGCTTTTTAGCGTTAAACCCCCCTACCCCCCT--AAACT
GCTAGATTATCTAACACTCCTGTAAACCC---CCCGGAACCA---GGAAAATCTCTAGTA
GTTTTTTTATGGCCAAAAAATAGG
>H001_PR_5 | population:Carib
------TAAGGGGTATGCAAACCATACTACTAAAAATCCAAACGAATA-TGAAATTAAGA
TGAAAGAAATTTAAGATCTAACAGCAAAATTCACTGGCAAATATATACCTTTACCCAACA
TCCCGTTAAATCAAGCATTAATGCGCAGTAAGAGCCTACCTACAAGTCCATATCTTAATG
CCAACGGTTATTG---AAGGTGAGGGACAATGACTGTGGGGGTTTCACTCAGTGAATTAT
TCCTGGCATTTGGTTCCTACTTCAGGGCCATCAATTGATATT----ATCCCTCACACTTT
CATCGACGCTTG---CATAAGTTAATG-----GTGGAAAACATAAGCGGGAG--CAACCC
CCATGCCGAGCGTTCTTTCCATCGGGCATCTGGTTCCTTTTTTCTTCTTTTCCTTTCAA-
TAGACATTTCACAGTGAACGCGATCTAACTGAGAAAGGTGGAACACACCCTAGGAC----
----TCCCCGGATTATA------GCTGAATGTTGGAAAGACTTTCTAA------------
AAAG------AGTAGCATATTAGGTTATCATGAGCATAATTGAGGATATTTACCAGTAAT
ATATCTAAGTGTCCCTCTCTCGGCTTTTTAGCGTTAAACCCCCCTACCCCCCT--AAACT
GCTAGATTATCTAACACTCCTGTAAACCC---CCCGGAACCA---GGAAAATCTCTAGTA
GTTTTTTTATGGCCAAAAAATAGG
>H001_PR_6 | population:Carib
------TAAGGGGTATGCAAACCATACTACTAAAAATCCAAACGAATA-TGAAATTAAGA
TGAAAGAAATTTAAGATCTAACAGCAAAATTCACTGGCAAATATATACCTTTACCCAACA
TCCCGTTAAATCAAGCATTAATGCGCAGTAAGAGCCTACCTACAAGTCCATATCTTAATG
CCAACGGTTATTG---AAGGTGAGGGACAATGACTGTGGGGGTTTCACTCAGTGAATTAT
TCCTGGCATTTGGTTCCTACTTCAGGGCCATCAATTGATATT----ATCCCTCACACTTT
CATCGACGCTTG---CATAAGTTAATG-----GTGGAAAACATAAGCGGGAG--CAACCC
CCATGCCGAGCGTTCTTTCCATCGGGCATCTGGTTCCTTTTTTCTTCTTTTCCTTTCAA-
TAGACATTTCACAGTGAACGCGATCTAACTGAGAAAGGTGGAACACACCCTAGGAC----
----TCCCCGGATTATA------GCTGAATGTTGGAAAGACTTTCTAA------------
AAAG------AGTAGCATATTAGGTTATCATGAGCATAATTGAGGATATTTACCAGTAAT
ATATCTAAGTGTCCCTCTCTCGGCTTTTTAGCGTTAAACCCCCCTACCCCCCT--AAACT
GCTAGATTATCTAACACTCCTGTAAACCC---CCCGGAACCA---GGAAAATCTCTAGTA
GTTTTTTTATGGCCAAAAAATAGG
>H001_PR_8 | population:Carib
------TAAGGGGTATGCAAACCATACTACTAAAAATCCAAACGAATA-TGAAATTAAGA
TGAAAGAAATTTAAGATCTAACAGCAAAATTCACTGGCAAATATATACCTTTACCCAACA
TCCCGTTAAATCAAGCATTAATGCGCAGTAAGAGCCTACCTACAAGTCCATATCTTAATG
CCAACGGTTATTG---AAGGTGAGGGACAATGACTGTGGGGGTTTCACTCAGTGAATTAT
TCCTGGCATTTGGTTCCTACTTCAGGGCCATCAATTGATATT----ATCCCTCACACTTT
CATCGACGCTTG---CATAAGTTAATG-----GTGGAAAACATAAGCGGGAG--CAACCC
CCATGCCGAGCGTTCTTTCCATCGGGCATCTGGTTCCTTTTTTCTTCTTTTCCTTTCAA-
TAGACATTTCACAGTGAACGCGATCTAACTGAGAAAGGTGGAACACACCCTAGGAC----
----TCCCCGGATTATA------GCTGAATGTTGGAAAGACTTTCTAA------------
AAAG------AGTAGCATATTAGGTTATCATGAGCATAATTGAGGATATTTACCAGTAAT
ATATCTAAGTGTCCCTCTCTCGGCTTTTTAGCGTTAAACCCCCCTACCCCCCT--AAACT
GCTAGATTATCTAACACTCCTGTAAACCC---CCCGGAACCA---GGAAAATCTCTAGTA
GTTTTTTTATGGCCAAAAAATAGG
>H001_PR_9 | population:Carib
------TAAGGGGTATGCAAACCATACTACTAAAAATCCAAACGAATA-TGAAATTAAGA
TGAAAGAAATTTAAGATCTAACAGCAAAATTCACTGGCAAATATATACCTTTACCCAACA
TCCCGTTAAATCAAGCATTAATGCGCAGTAAGAGCCTACCTACAAGTCCATATCTTAATG
CCAACGGTTATTG---AAGGTGAGGGACAATGACTGTGGGGGTTTCACTCAGTGAATTAT
TCCTGGCATTTGGTTCCTACTTCAGGGCCATCAATTGATATT----ATCCCTCACACTTT
CATCGACGCTTG---CATAAGTTAATG-----GTGGAAAACATAAGCGGGAG--CAACCC
CCATGCCGAGCGTTCTTTCCATCGGGCATCTGGTTCCTTTTTTCTTCTTTTCCTTTCAA-
TAGACATTTCACAGTGAACGCGATCTAACTGAGAAAGGTGGAACACACCCTAGGAC----
----TCCCCGGATTATA------GCTGAATGTTGGAAAGACTTTCTAA------------
AAAG------AGTAGCATATTAGGTTATCATGAGCATAATTGAGGATATTTACCAGTAAT
ATATCTAAGTGTCCCTCTCTCGGCTTTTTAGCGTTAAACCCCCCTACCCCCCT--AAACT
GCTAGATTATCTAACACTCCTGTAAACCC---CCCGGAACCA---GGAAAATCTCTAGTA
GTTTTTTTATGGCCAAAAAATAGG
>H001_PR_10 | population:Carib
------TAAGGGGTATGCAAACCATACTACTAAAAATCCAAACGAATA-TGAAATTAAGA
TGAAAGAAATTTAAGATCTAACAGCAAAATTCACTGGCAAATATATACCTTTACCCAACA
TCCCGTTAAATCAAGCATTAATGCGCAGTAAGAGCCTACCTACAAGTCCATATCTTAATG
CCAACGGTTATTG---AAGGTGAGGGACAATGACTGTGGGGGTTTCACTCAGTGAATTAT
TCCTGGCATTTGGTTCCTACTTCAGGGCCATCAATTGATATT----ATCCCTCACACTTT
CATCGACGCTTG---CATAAGTTAATG-----GTGGAAAACATAAGCGGGAG--CAACCC
CCATGCCGAGCGTTCTTTCCATCGGGCATCTGGTTCCTTTTTTCTTCTTTTCCTTTCAA-
TAGACATTTCACAGTGAACGCGATCTAACTGAGAAAGGTGGAACACACCCTAGGAC----
----TCCCCGGATTATA------GCTGAATGTTGGAAAGACTTTCTAA------------
AAAG------AGTAGCATATTAGGTTATCATGAGCATAATTGAGGATATTTACCAGTAAT
ATATCTAAGTGTCCCTCTCTCGGCTTTTTAGCGTTAAACCCCCCTACCCCCCT--AAACT
GCTAGATTATCTAACACTCCTGTAAACCC---CCCGGAACCA---GGAAAATCTCTAGTA
GTTTTTTTATGGCCAAAAAATAGG
>H001_PR_11 | population:Carib
------TAAGGGGTATGCAAACCATACTACTAAAAATCCAAACGAATA-TGAAATTAAGA
TGAAAGAAATTTAAGATCTAACAGCAAAATTCACTGGCAAATATATACCTTTACCCAACA
TCCCGTTAAATCAAGCATTAATGCGCAGTAAGAGCCTACCTACAAGTCCATATCTTAATG
CCAACGGTTATTG---AAGGTGAGGGACAATGACTGTGGGGGTTTCACTCAGTGAATTAT
TCCTGGCATTTGGTTCCTACTTCAGGGCCATCAATTGATATT----ATCCCTCACACTTT
CATCGACGCTTG---CATAAGTTAATG-----GTGGAAAACATAAGCGGGAG--CAACCC
CCATGCCGAGCGTTCTTTCCATCGGGCATCTGGTTCCTTTTTTCTTCTTTTCCTTTCAA-
TAGACATTTCACAGTGAACGCGATCTAACTGAGAAAGGTGGAACACACCCTAGGAC----
----TCCCCGGATTATA------GCTGAATGTTGGAAAGACTTTCTAA------------
AAAG------AGTAGCATATTAGGTTATCATGAGCATAATTGAGGATATTTACCAGTAAT
ATATCTAAGTGTCCCTCTCTCGGCTTTTTAGCGTTAAACCCCCCTACCCCCCT--AAACT
GCTAGATTATCTAACACTCCTGTAAACCC---CCCGGAACCA---GGAAAATCTCTAGTA
GTTTTTTTATGGCCAAAAAATAGG
>H001_PR_12 | population:Carib
------TAAGGGGTATGCAAACCATACTACTAAAAATCCAAACGAATA-TGAAATTAAGA
TGAAAGAAATTTAAGATCTAACAGCAAAATTCACTGGCAAATATATACCTTTACCCAACA
TCCCGTTAAATCAAGCATTAATGCGCAGTAAGAGCCTACCTACAAGTCCATATCTTAATG
CCAACGGTTATTG---AAGGTGAGGGACAATGACTGTGGGGGTTTCACTCAGTGAATTAT
TCCTGGCATTTGGTTCCTACTTCAGGGCCATCAATTGATATT----ATCCCTCACACTTT
CATCGACGCTTG---CATAAGTTAATG-----GTGGAAAACATAAGCGGGAG--CAACCC
CCATGCCGAGCGTTCTTTCCATCGGGCATCTGGTTCCTTTTTTCTTCTTTTCCTTTCAA-
TAGACATTTCACAGTGAACGCGATCTAACTGAGAAAGGTGGAACACACCCTAGGAC----
----TCCCCGGATTATA------GCTGAATGTTGGAAAGACTTTCTAA------------
AAAG------AGTAGCATATTAGGTTATCATGAGCATAATTGAGGATATTTACCAGTAAT
ATATCTAAGTGTCCCTCTCTCGGCTTTTTAGCGTTAAACCCCCCTACCCCCCT--AAACT
GCTAGATTATCTAACACTCCTGTAAACCC---CCCGGAACCA---GGAAAATCTCTAGTA
GTTTTTTTATGGCCAAAAAATAGG
>H001_PR_13 | population:Carib
------TAAGGGGTATGCAAACCATACTACTAAAAATCCAAACGAATA-TGAAATTAAGA
TGAAAGAAATTTAAGATCTAACAGCAAAATTCACTGGCAAATATATACCTTTACCCAACA
TCCCGTTAAATCAAGCATTAATGCGCAGTAAGAGCCTACCTACAAGTCCATATCTTAATG
CCAACGGTTATTG---AAGGTGAGGGACAATGACTGTGGGGGTTTCACTCAGTGAATTAT
TCCTGGCATTTGGTTCCTACTTCAGGGCCATCAATTGATATT----ATCCCTCACACTTT
CATCGACGCTTG---CATAAGTTAATG-----GTGGAAAACATAAGCGGGAG--CAACCC
CCATGCCGAGCGTTCTTTCCATCGGGCATCTGGTTCCTTTTTTCTTCTTTTCCTTTCAA-
TAGACATTTCACAGTGAACGCGATCTAACTGAGAAAGGTGGAACACACCCTAGGAC----
----TCCCCGGATTATA------GCTGAATGTTGGAAAGACTTTCTAA------------
AAAG------AGTAGCATATTAGGTTATCATGAGCATAATTGAGGATATTTACCAGTAAT
ATATCTAAGTGTCCCTCTCTCGGCTTTTTAGCGTTAAACCCCCCTACCCCCCT--AAACT
GCTAGATTATCTAACACTCCTGTAAACCC---CCCGGAACCA---GGAAAATCTCTAGTA
GTTTTTTTATGGCCAAAAAATAGG
>H001_PR_14 | population:Carib
------TAAGGGGTATGCAAACCATACTACTAAAAATCCAAACGAATA-TGAAATTAAGA
TGAAAGAAATTTAAGATCTAACAGCAAAATTCACTGGCAAATATATACCTTTACCCAACA
TCCCGTTAAATCAAGCATTAATGCGCAGTAAGAGCCTACCTACAAGTCCATATCTTAATG
CCAACGGTTATTG---AAGGTGAGGGACAATGACTGTGGGGGTTTCACTCAGTGAATTAT
TCCTGGCATTTGGTTCCTACTTCAGGGCCATCAATTGATATT----ATCCCTCACACTTT
CATCGACGCTTG---CATAAGTTAATG-----GTGGAAAACATAAGCGGGAG--CAACCC
CCATGCCGAGCGTTCTTTCCATCGGGCATCTGGTTCCTTTTTTCTTCTTTTCCTTTCAA-
TAGACATTTCACAGTGAACGCGATCTAACTGAGAAAGGTGGAACACACCCTAGGAC----
----TCCCCGGATTATA------GCTGAATGTTGGAAAGACTTTCTAA------------
AAAG------AGTAGCATATTAGGTTATCATGAGCATAATTGAGGATATTTACCAGTAAT
ATATCTAAGTGTCCCTCTCTCGGCTTTTTAGCGTTAAACCCCCCTACCCCCCT--AAACT
GCTAGATTATCTAACACTCCTGTAAACCC---CCCGGAACCA---GGAAAATCTCTAGTA
GTTTTTTTATGGCCAAAAAATAGG
>H001_PR_15 | population:Carib
------TAAGGGGTATGCAAACCATACTACTAAAAATCCAAACGAATA-TGAAATTAAGA
TGAAAGAAATTTAAGATCTAACAGCAAAATTCACTGGCAAATATATACCTTTACCCAACA
TCCCGTTAAATCAAGCATTAATGCGCAGTAAGAGCCTACCTACAAGTCCATATCTTAATG
CCAACGGTTATTG---AAGGTGAGGGACAATGACTGTGGGGGTTTCACTCAGTGAATTAT
TCCTGGCATTTGGTTCCTACTTCAGGGCCATCAATTGATATT----ATCCCTCACACTTT
CATCGACGCTTG---CATAAGTTAATG-----GTGGAAAACATAAGCGGGAG--CAACCC
CCATGCCGAGCGTTCTTTCCATCGGGCATCTGGTTCCTTTTTTCTTCTTTTCCTTTCAA-
TAGACATTTCACAGTGAACGCGATCTAACTGAGAAAGGTGGAACACACCCTAGGAC----
----TCCCCGGATTATA------GCTGAATGTTGGAAAGACTTTCTAA------------
AAAG------AGTAGCATATTAGGTTATCATGAGCATAATTGAGGATATTTACCAGTAAT
ATATCTAAGTGTCCCTCTCTCGGCTTTTTAGCGTTAAACCCCCCTACCCCCCT--AAACT
GCTAGATTATCTAACACTCCTGTAAACCC---CCCGGAACCA---GGAAAATCTCTAGTA
GTTTTTTTATGGCCAAAAAATAGG
>H001_PR_16 | population:Carib
------TAAGGGGTATGCAAACCATACTACTAAAAATCCAAACGAATA-TGAAATTAAGA
TGAAAGAAATTTAAGATCTAACAGCAAAATTCACTGGCAAATATATACCTTTACCCAACA
TCCCGTTAAATCAAGCATTAATGCGCAGTAAGAGCCTACCTACAAGTCCATATCTTAATG
CCAACGGTTATTG---AAGGTGAGGGACAATGACTGTGGGGGTTTCACTCAGTGAATTAT
TCCTGGCATTTGGTTCCTACTTCAGGGCCATCAATTGATATT----ATCCCTCACACTTT
CATCGACGCTTG---CATAAGTTAATG-----GTGGAAAACATAAGCGGGAG--CAACCC
CCATGCCGAGCGTTCTTTCCATCGGGCATCTGGTTCCTTTTTTCTTCTTTTCCTTTCAA-
TAGACATTTCACAGTGAACGCGATCTAACTGAGAAAGGTGGAACACACCCTAGGAC----
----TCCCCGGATTATA------GCTGAATGTTGGAAAGACTTTCTAA------------
AAAG------AGTAGCATATTAGGTTATCATGAGCATAATTGAGGATATTTACCAGTAAT
ATATCTAAGTGTCCCTCTCTCGGCTTTTTAGCGTTAAACCCCCCTACCCCCCT--AAACT
GCTAGATTATCTAACACTCCTGTAAACCC---CCCGGAACCA---GGAAAATCTCTAGTA
GTTTTTTTATGGCCAAAAAATAGG
>H001_PR_17 | population:Carib
------TAAGGGGTATGCAAACCATACTACTAAAAATCCAAACGAATA-TGAAATTAAGA
TGAAAGAAATTTAAGATCTAACAGCAAAATTCACTGGCAAATATATACCTTTACCCAACA
TCCCGTTAAATCAAGCATTAATGCGCAGTAAGAGCCTACCTACAAGTCCATATCTTAATG
CCAACGGTTATTG---AAGGTGAGGGACAATGACTGTGGGGGTTTCACTCAGTGAATTAT
TCCTGGCATTTGGTTCCTACTTCAGGGCCATCAATTGATATT----ATCCCTCACACTTT
CATCGACGCTTG---CATAAGTTAATG-----GTGGAAAACATAAGCGGGAG--CAACCC
CCATGCCGAGCGTTCTTTCCATCGGGCATCTGGTTCCTTTTTTCTTCTTTTCCTTTCAA-
TAGACATTTCACAGTGAACGCGATCTAACTGAGAAAGGTGGAACACACCCTAGGAC----
----TCCCCGGATTATA------GCTGAATGTTGGAAAGACTTTCTAA------------
AAAG------AGTAGCATATTAGGTTATCATGAGCATAATTGAGGATATTTACCAGTAAT
ATATCTAAGTGTCCCTCTCTCGGCTTTTTAGCGTTAAACCCCCCTACCCCCCT--AAACT
GCTAGATTATCTAACACTCCTGTAAACCC---CCCGGAACCA---GGAAAATCTCTAGTA
GTTTTTTTATGGCCAAAAAATAGG
>H001_PR_18 | population:Carib
------TAAGGGGTATGCAAACCATACTACTAAAAATCCAAACGAATA-TGAAATTAAGA
TGAAAGAAATTTAAGATCTAACAGCAAAATTCACTGGCAAATATATACCTTTACCCAACA
TCCCGTTAAATCAAGCATTAATGCGCAGTAAGAGCCTACCTACAAGTCCATATCTTAATG
CCAACGGTTATTG---AAGGTGAGGGACAATGACTGTGGGGGTTTCACTCAGTGAATTAT
TCCTGGCATTTGGTTCCTACTTCAGGGCCATCAATTGATATT----ATCCCTCACACTTT
CATCGACGCTTG---CATAAGTTAATG-----GTGGAAAACATAAGCGGGAG--CAACCC
CCATGCCGAGCGTTCTTTCCATCGGGCATCTGGTTCCTTTTTTCTTCTTTTCCTTTCAA-
TAGACATTTCACAGTGAACGCGATCTAACTGAGAAAGGTGGAACACACCCTAGGAC----
----TCCCCGGATTATA------GCTGAATGTTGGAAAGACTTTCTAA------------
AAAG------AGTAGCATATTAGGTTATCATGAGCATAATTGAGGATATTTACCAGTAAT
ATATCTAAGTGTCCCTCTCTCGGCTTTTTAGCGTTAAACCCCCCTACCCCCCT--AAACT
GCTAGATTATCTAACACTCCTGTAAACCC---CCCGGAACCA---GGAAAATCTCTAGTA
GTTTTTTTATGGCCAAAAAATAGG
>H001_PR_20 | population:Carib
------TAAGGGGTATGCAAACCATACTACTAAAAATCCAAACGAATA-TGAAATTAAGA
TGAAAGAAATTTAAGATCTAACAGCAAAATTCACTGGCAAATATATACCTTTACCCAACA
TCCCGTTAAATCAAGCATTAATGCGCAGTAAGAGCCTACCTACAAGTCCATATCTTAATG
CCAACGGTTATTG---AAGGTGAGGGACAATGACTGTGGGGGTTTCACTCAGTGAATTAT
TCCTGGCATTTGGTTCCTACTTCAGGGCCATCAATTGATATT----ATCCCTCACACTTT
CATCGACGCTTG---CATAAGTTAATG-----GTGGAAAACATAAGCGGGAG--CAACCC
CCATGCCGAGCGTTCTTTCCATCGGGCATCTGGTTCCTTTTTTCTTCTTTTCCTTTCAA-
TAGACATTTCACAGTGAACGCGATCTAACTGAGAAAGGTGGAACACACCCTAGGAC----
----TCCCCGGATTATA------GCTGAATGTTGGAAAGACTTTCTAA------------
AAAG------AGTAGCATATTAGGTTATCATGAGCATAATTGAGGATATTTACCAGTAAT
ATATCTAAGTGTCCCTCTCTCGGCTTTTTAGCGTTAAACCCCCCTACCCCCCT--AAACT
GCTAGATTATCTAACACTCCTGTAAACCC---CCCGGAACCA---GGAAAATCTCTAGTA
GTTTTTTTATGGCCAAAAAATAGG
>H001_PR_21 | population:Carib
------TAAGGGGTATGCAAACCATACTACTAAAAATCCAAACGAATA-TGAAATTAAGA
TGAAAGAAATTTAAGATCTAACAGCAAAATTCACTGGCAAATATATACCTTTACCCAACA
TCCCGTTAAATCAAGCATTAATGCGCAGTAAGAGCCTACCTACAAGTCCATATCTTAATG
CCAACGGTTATTG---AAGGTGAGGGACAATGACTGTGGGGGTTTCACTCAGTGAATTAT
TCCTGGCATTTGGTTCCTACTTCAGGGCCATCAATTGATATT----ATCCCTCACACTTT
CATCGACGCTTG---CATAAGTTAATG-----GTGGAAAACATAAGCGGGAG--CAACCC
CCATGCCGAGCGTTCTTTCCATCGGGCATCTGGTTCCTTTTTTCTTCTTTTCCTTTCAA-
TAGACATTTCACAGTGAACGCGATCTAACTGAGAAAGGTGGAACACACCCTAGGAC----
----TCCCCGGATTATA------GCTGAATGTTGGAAAGACTTTCTAA------------
AAAG------AGTAGCATATTAGGTTATCATGAGCATAATTGAGGATATTTACCAGTAAT
ATATCTAAGTGTCCCTCTCTCGGCTTTTTAGCGTTAAACCCCCCTACCCCCCT--AAACT
GCTAGATTATCTAACACTCCTGTAAACCC---CCCGGAACCA---GGAAAATCTCTAGTA
GTTTTTTTATGGCCAAAAAATAGG
>H001_PR_22 | population:Carib
------TAAGGGGTATGCAAACCATACTACTAAAAATCCAAACGAATA-TGAAATTAAGA
TGAAAGAAATTTAAGATCTAACAGCAAAATTCACTGGCAAATATATACCTTTACCCAACA
TCCCGTTAAATCAAGCATTAATGCGCAGTAAGAGCCTACCTACAAGTCCATATCTTAATG
CCAACGGTTATTG---AAGGTGAGGGACAATGACTGTGGGGGTTTCACTCAGTGAATTAT
TCCTGGCATTTGGTTCCTACTTCAGGGCCATCAATTGATATT----ATCCCTCACACTTT
CATCGACGCTTG---CATAAGTTAATG-----GTGGAAAACATAAGCGGGAG--CAACCC
CCATGCCGAGCGTTCTTTCCATCGGGCATCTGGTTCCTTTTTTCTTCTTTTCCTTTCAA-
TAGACATTTCACAGTGAACGCGATCTAACTGAGAAAGGTGGAACACACCCTAGGAC----
----TCCCCGGATTATA------GCTGAATGTTGGAAAGACTTTCTAA------------
AAAG------AGTAGCATATTAGGTTATCATGAGCATAATTGAGGATATTTACCAGTAAT
ATATCTAAGTGTCCCTCTCTCGGCTTTTTAGCGTTAAACCCCCCTACCCCCCT--AAACT
GCTAGATTATCTAACACTCCTGTAAACCC---CCCGGAACCA---GGAAAATCTCTAGTA
GTTTTTTTATGGCCAAAAAATAGG
>H001_PR_23 | population:Carib
------TAAGGGGTATGCAAACCATACTACTAAAAATCCAAACGAATA-TGAAATTAAGA
TGAAAGAAATTTAAGATCTAACAGCAAAATTCACTGGCAAATATATACCTTTACCCAACA
TCCCGTTAAATCAAGCATTAATGCGCAGTAAGAGCCTACCTACAAGTCCATATCTTAATG
CCAACGGTTATTG---AAGGTGAGGGACAATGACTGTGGGGGTTTCACTCAGTGAATTAT
TCCTGGCATTTGGTTCCTACTTCAGGGCCATCAATTGATATT----ATCCCTCACACTTT
CATCGACGCTTG---CATAAGTTAATG-----GTGGAAAACATAAGCGGGAG--CAACCC
CCATGCCGAGCGTTCTTTCCATCGGGCATCTGGTTCCTTTTTTCTTCTTTTCCTTTCAA-
TAGACATTTCACAGTGAACGCGATCTAACTGAGAAAGGTGGAACACACCCTAGGAC----
----TCCCCGGATTATA------GCTGAATGTTGGAAAGACTTTCTAA------------
AAAG------AGTAGCATATTAGGTTATCATGAGCATAATTGAGGATATTTACCAGTAAT
ATATCTAAGTGTCCCTCTCTCGGCTTTTTAGCGTTAAACCCCCCTACCCCCCT--AAACT
GCTAGATTATCTAACACTCCTGTAAACCC---CCCGGAACCA---GGAAAATCTCTAGTA
GTTTTTTTATGGCCAAAAAATAGG
>H001_PR_24 | population:Carib
------TAAGGGGTATGCAAACCATACTACTAAAAATCCAAACGAATA-TGAAATTAAGA
TGAAAGAAATTTAAGATCTAACAGCAAAATTCACTGGCAAATATATACCTTTACCCAACA
TCCCGTTAAATCAAGCATTAATGCGCAGTAAGAGCCTACCTACAAGTCCATATCTTAATG
CCAACGGTTATTG---AAGGTGAGGGACAATGACTGTGGGGGTTTCACTCAGTGAATTAT
TCCTGGCATTTGGTTCCTACTTCAGGGCCATCAATTGATATT----ATCCCTCACACTTT
CATCGACGCTTG---CATAAGTTAATG-----GTGGAAAACATAAGCGGGAG--CAACCC
CCATGCCGAGCGTTCTTTCCATCGGGCATCTGGTTCCTTTTTTCTTCTTTTCCTTTCAA-
TAGACATTTCACAGTGAACGCGATCTAACTGAGAAAGGTGGAACACACCCTAGGAC----
----TCCCCGGATTATA------GCTGAATGTTGGAAAGACTTTCTAA------------
AAAG------AGTAGCATATTAGGTTATCATGAGCATAATTGAGGATATTTACCAGTAAT
ATATCTAAGTGTCCCTCTCTCGGCTTTTTAGCGTTAAACCCCCCTACCCCCCT--AAACT
GCTAGATTATCTAACACTCCTGTAAACCC---CCCGGAACCA---GGAAAATCTCTAGTA
GTTTTTTTATGGCCAAAAAATAGG
>H001_PR_25 | population:Carib
------TAAGGGGTATGCAAACCATACTACTAAAAATCCAAACGAATA-TGAAATTAAGA
TGAAAGAAATTTAAGATCTAACAGCAAAATTCACTGGCAAATATATACCTTTACCCAACA
TCCCGTTAAATCAAGCATTAATGCGCAGTAAGAGCCTACCTACAAGTCCATATCTTAATG
CCAACGGTTATTG---AAGGTGAGGGACAATGACTGTGGGGGTTTCACTCAGTGAATTAT
TCCTGGCATTTGGTTCCTACTTCAGGGCCATCAATTGATATT----ATCCCTCACACTTT
CATCGACGCTTG---CATAAGTTAATG-----GTGGAAAACATAAGCGGGAG--CAACCC
CCATGCCGAGCGTTCTTTCCATCGGGCATCTGGTTCCTTTTTTCTTCTTTTCCTTTCAA-
TAGACATTTCACAGTGAACGCGATCTAACTGAGAAAGGTGGAACACACCCTAGGAC----
----TCCCCGGATTATA------GCTGAATGTTGGAAAGACTTTCTAA------------
AAAG------AGTAGCATATTAGGTTATCATGAGCATAATTGAGGATATTTACCAGTAAT
ATATCTAAGTGTCCCTCTCTCGGCTTTTTAGCGTTAAACCCCCCTACCCCCCT--AAACT
GCTAGATTATCTAACACTCCTGTAAACCC---CCCGGAACCA---GGAAAATCTCTAGTA
GTTTTTTTATGGCCAAAAAATAGG
>H001_PR_26 | population:Carib
------TAAGGGGTATGCAAACCATACTACTAAAAATCCAAACGAATA-TGAAATTAAGA
TGAAAGAAATTTAAGATCTAACAGCAAAATTCACTGGCAAATATATACCTTTACCCAACA
TCCCGTTAAATCAAGCATTAATGCGCAGTAAGAGCCTACCTACAAGTCCATATCTTAATG
CCAACGGTTATTG---AAGGTGAGGGACAATGACTGTGGGGGTTTCACTCAGTGAATTAT
TCCTGGCATTTGGTTCCTACTTCAGGGCCATCAATTGATATT----ATCCCTCACACTTT
CATCGACGCTTG---CATAAGTTAATG-----GTGGAAAACATAAGCGGGAG--CAACCC
CCATGCCGAGCGTTCTTTCCATCGGGCATCTGGTTCCTTTTTTCTTCTTTTCCTTTCAA-
TAGACATTTCACAGTGAACGCGATCTAACTGAGAAAGGTGGAACACACCCTAGGAC----
----TCCCCGGATTATA------GCTGAATGTTGGAAAGACTTTCTAA------------
AAAG------AGTAGCATATTAGGTTATCATGAGCATAATTGAGGATATTTACCAGTAAT
ATATCTAAGTGTCCCTCTCTCGGCTTTTTAGCGTTAAACCCCCCTACCCCCCT--AAACT
GCTAGATTATCTAACACTCCTGTAAACCC---CCCGGAACCA---GGAAAATCTCTAGTA
GTTTTTTTATGGCCAAAAAATAGG
>H001_PR_27 | population:Carib
------TAAGGGGTATGCAAACCATACTACTAAAAATCCAAACGAATA-TGAAATTAAGA
TGAAAGAAATTTAAGATCTAACAGCAAAATTCACTGGCAAATATATACCTTTACCCAACA
TCCCGTTAAATCAAGCATTAATGCGCAGTAAGAGCCTACCTACAAGTCCATATCTTAATG
CCAACGGTTATTG---AAGGTGAGGGACAATGACTGTGGGGGTTTCACTCAGTGAATTAT
TCCTGGCATTTGGTTCCTACTTCAGGGCCATCAATTGATATT----ATCCCTCACACTTT
CATCGACGCTTG---CATAAGTTAATG-----GTGGAAAACATAAGCGGGAG--CAACCC
CCATGCCGAGCGTTCTTTCCATCGGGCATCTGGTTCCTTTTTTCTTCTTTTCCTTTCAA-
TAGACATTTCACAGTGAACGCGATCTAACTGAGAAAGGTGGAACACACCCTAGGAC----
----TCCCCGGATTATA------GCTGAATGTTGGAAAGACTTTCTAA------------
AAAG------AGTAGCATATTAGGTTATCATGAGCATAATTGAGGATATTTACCAGTAAT
ATATCTAAGTGTCCCTCTCTCGGCTTTTTAGCGTTAAACCCCCCTACCCCCCT--AAACT
GCTAGATTATCTAACACTCCTGTAAACCC---CCCGGAACCA---GGAAAATCTCTAGTA
GTTTTTTTATGGCCAAAAAATAGG
>H001_PR_28 | population:Carib
------TAAGGGGTATGCAAACCATACTACTAAAAATCCAAACGAATA-TGAAATTAAGA
TGAAAGAAATTTAAGATCTAACAGCAAAATTCACTGGCAAATATATACCTTTACCCAACA
TCCCGTTAAATCAAGCATTAATGCGCAGTAAGAGCCTACCTACAAGTCCATATCTTAATG
CCAACGGTTATTG---AAGGTGAGGGACAATGACTGTGGGGGTTTCACTCAGTGAATTAT
TCCTGGCATTTGGTTCCTACTTCAGGGCCATCAATTGATATT----ATCCCTCACACTTT
CATCGACGCTTG---CATAAGTTAATG-----GTGGAAAACATAAGCGGGAG--CAACCC
CCATGCCGAGCGTTCTTTCCATCGGGCATCTGGTTCCTTTTTTCTTCTTTTCCTTTCAA-
TAGACATTTCACAGTGAACGCGATCTAACTGAGAAAGGTGGAACACACCCTAGGAC----
----TCCCCGGATTATA------GCTGAATGTTGGAAAGACTTTCTAA------------
AAAG------AGTAGCATATTAGGTTATCATGAGCATAATTGAGGATATTTACCAGTAAT
ATATCTAAGTGTCCCTCTCTCGGCTTTTTAGCGTTAAACCCCCCTACCCCCCT--AAACT
GCTAGATTATCTAACACTCCTGTAAACCC---CCCGGAACCA---GGAAAATCTCTAGTA
GTTTTTTTATGGCCAAAAAATAGG
>H001_PR_29 | population:Carib
------TAAGGGGTATGCAAACCATACTACTAAAAATCCAAACGAATA-TGAAATTAAGA
TGAAAGAAATTTAAGATCTAACAGCAAAATTCACTGGCAAATATATACCTTTACCCAACA
TCCCGTTAAATCAAGCATTAATGCGCAGTAAGAGCCTACCTACAAGTCCATATCTTAATG
CCAACGGTTATTG---AAGGTGAGGGACAATGACTGTGGGGGTTTCACTCAGTGAATTAT
TCCTGGCATTTGGTTCCTACTTCAGGGCCATCAATTGATATT----ATCCCTCACACTTT
CATCGACGCTTG---CATAAGTTAATG-----GTGGAAAACATAAGCGGGAG--CAACCC
CCATGCCGAGCGTTCTTTCCATCGGGCATCTGGTTCCTTTTTTCTTCTTTTCCTTTCAA-
TAGACATTTCACAGTGAACGCGATCTAACTGAGAAAGGTGGAACACACCCTAGGAC----
----TCCCCGGATTATA------GCTGAATGTTGGAAAGACTTTCTAA------------
AAAG------AGTAGCATATTAGGTTATCATGAGCATAATTGAGGATATTTACCAGTAAT
ATATCTAAGTGTCCCTCTCTCGGCTTTTTAGCGTTAAACCCCCCTACCCCCCT--AAACT
GCTAGATTATCTAACACTCCTGTAAACCC---CCCGGAACCA---GGAAAATCTCTAGTA
GTTTTTTTATGGCCAAAAAATAGG
>H001_PR_30 | population:Carib
------TAAGGGGTATGCAAACCATACTACTAAAAATCCAAACGAATA-TGAAATTAAGA
TGAAAGAAATTTAAGATCTAACAGCAAAATTCACTGGCAAATATATACCTTTACCCAACA
TCCCGTTAAATCAAGCATTAATGCGCAGTAAGAGCCTACCTACAAGTCCATATCTTAATG
CCAACGGTTATTG---AAGGTGAGGGACAATGACTGTGGGGGTTTCACTCAGTGAATTAT
TCCTGGCATTTGGTTCCTACTTCAGGGCCATCAATTGATATT----ATCCCTCACACTTT
CATCGACGCTTG---CATAAGTTAATG-----GTGGAAAACATAAGCGGGAG--CAACCC
CCATGCCGAGCGTTCTTTCCATCGGGCATCTGGTTCCTTTTTTCTTCTTTTCCTTTCAA-
TAGACATTTCACAGTGAACGCGATCTAACTGAGAAAGGTGGAACACACCCTAGGAC----
----TCCCCGGATTATA------GCTGAATGTTGGAAAGACTTTCTAA------------
AAAG------AGTAGCATATTAGGTTATCATGAGCATAATTGAGGATATTTACCAGTAAT
ATATCTAAGTGTCCCTCTCTCGGCTTTTTAGCGTTAAACCCCCCTACCCCCCT--AAACT
GCTAGATTATCTAACACTCCTGTAAACCC---CCCGGAACCA---GGAAAATCTCTAGTA
GTTTTTTTATGGCCAAAAAATAGG
>H001_PR_32 | population:Carib
------TAAGGGGTATGCAAACCATACTACTAAAAATCCAAACGAATA-TGAAATTAAGA
TGAAAGAAATTTAAGATCTAACAGCAAAATTCACTGGCAAATATATACCTTTACCCAACA
TCCCGTTAAATCAAGCATTAATGCGCAGTAAGAGCCTACCTACAAGTCCATATCTTAATG
CCAACGGTTATTG---AAGGTGAGGGACAATGACTGTGGGGGTTTCACTCAGTGAATTAT
TCCTGGCATTTGGTTCCTACTTCAGGGCCATCAATTGATATT----ATCCCTCACACTTT
CATCGACGCTTG---CATAAGTTAATG-----GTGGAAAACATAAGCGGGAG--CAACCC
CCATGCCGAGCGTTCTTTCCATCGGGCATCTGGTTCCTTTTTTCTTCTTTTCCTTTCAA-
TAGACATTTCACAGTGAACGCGATCTAACTGAGAAAGGTGGAACACACCCTAGGAC----
----TCCCCGGATTATA------GCTGAATGTTGGAAAGACTTTCTAA------------
AAAG------AGTAGCATATTAGGTTATCATGAGCATAATTGAGGATATTTACCAGTAAT
ATATCTAAGTGTCCCTCTCTCGGCTTTTTAGCGTTAAACCCCCCTACCCCCCT--AAACT
GCTAGATTATCTAACACTCCTGTAAACCC---CCCGGAACCA---GGAAAATCTCTAGTA
GTTTTTTTATGGCCAAAAAATAGG
>H001_PR_33 | population:Carib
------TAAGGGGTATGCAAACCATACTACTAAAAATCCAAACGAATA-TGAAATTAAGA
TGAAAGAAATTTAAGATCTAACAGCAAAATTCACTGGCAAATATATACCTTTACCCAACA
TCCCGTTAAATCAAGCATTAATGCGCAGTAAGAGCCTACCTACAAGTCCATATCTTAATG
CCAACGGTTATTG---AAGGTGAGGGACAATGACTGTGGGGGTTTCACTCAGTGAATTAT
TCCTGGCATTTGGTTCCTACTTCAGGGCCATCAATTGATATT----ATCCCTCACACTTT
CATCGACGCTTG---CATAAGTTAATG-----GTGGAAAACATAAGCGGGAG--CAACCC
CCATGCCGAGCGTTCTTTCCATCGGGCATCTGGTTCCTTTTTTCTTCTTTTCCTTTCAA-
TAGACATTTCACAGTGAACGCGATCTAACTGAGAAAGGTGGAACACACCCTAGGAC----
----TCCCCGGATTATA------GCTGAATGTTGGAAAGACTTTCTAA------------
AAAG------AGTAGCATATTAGGTTATCATGAGCATAATTGAGGATATTTACCAGTAAT
ATATCTAAGTGTCCCTCTCTCGGCTTTTTAGCGTTAAACCCCCCTACCCCCCT--AAACT
GCTAGATTATCTAACACTCCTGTAAACCC---CCCGGAACCA---GGAAAATCTCTAGTA
GTTTTTTTATGGCCAAAAAATAGG
>H001_PR_34 | population:Carib
------TAAGGGGTATGCAAACCATACTACTAAAAATCCAAACGAATA-TGAAATTAAGA
TGAAAGAAATTTAAGATCTAACAGCAAAATTCACTGGCAAATATATACCTTTACCCAACA
TCCCGTTAAATCAAGCATTAATGCGCAGTAAGAGCCTACCTACAAGTCCATATCTTAATG
CCAACGGTTATTG---AAGGTGAGGGACAATGACTGTGGGGGTTTCACTCAGTGAATTAT
TCCTGGCATTTGGTTCCTACTTCAGGGCCATCAATTGATATT----ATCCCTCACACTTT
CATCGACGCTTG---CATAAGTTAATG-----GTGGAAAACATAAGCGGGAG--CAACCC
CCATGCCGAGCGTTCTTTCCATCGGGCATCTGGTTCCTTTTTTCTTCTTTTCCTTTCAA-
TAGACATTTCACAGTGAACGCGATCTAACTGAGAAAGGTGGAACACACCCTAGGAC----
----TCCCCGGATTATA------GCTGAATGTTGGAAAGACTTTCTAA------------
AAAG------AGTAGCATATTAGGTTATCATGAGCATAATTGAGGATATTTACCAGTAAT
ATATCTAAGTGTCCCTCTCTCGGCTTTTTAGCGTTAAACCCCCCTACCCCCCT--AAACT
GCTAGATTATCTAACACTCCTGTAAACCC---CCCGGAACCA---GGAAAATCTCTAGTA
GTTTTTTTATGGCCAAAAAATAGG
>H001_PR_35 | population:Carib
------TAAGGGGTATGCAAACCATACTACTAAAAATCCAAACGAATA-TGAAATTAAGA
TGAAAGAAATTTAAGATCTAACAGCAAAATTCACTGGCAAATATATACCTTTACCCAACA
TCCCGTTAAATCAAGCATTAATGCGCAGTAAGAGCCTACCTACAAGTCCATATCTTAATG
CCAACGGTTATTG---AAGGTGAGGGACAATGACTGTGGGGGTTTCACTCAGTGAATTAT
TCCTGGCATTTGGTTCCTACTTCAGGGCCATCAATTGATATT----ATCCCTCACACTTT
CATCGACGCTTG---CATAAGTTAATG-----GTGGAAAACATAAGCGGGAG--CAACCC
CCATGCCGAGCGTTCTTTCCATCGGGCATCTGGTTCCTTTTTTCTTCTTTTCCTTTCAA-
TAGACATTTCACAGTGAACGCGATCTAACTGAGAAAGGTGGAACACACCCTAGGAC----
----TCCCCGGATTATA------GCTGAATGTTGGAAAGACTTTCTAA------------
AAAG------AGTAGCATATTAGGTTATCATGAGCATAATTGAGGATATTTACCAGTAAT
ATATCTAAGTGTCCCTCTCTCGGCTTTTTAGCGTTAAACCCCCCTACCCCCCT--AAACT
GCTAGATTATCTAACACTCCTGTAAACCC---CCCGGAACCA---GGAAAATCTCTAGTA
GTTTTTTTATGGCCAAAAAATAGG
>H001_PR_36 | population:Carib
------TAAGGGGTATGCAAACCATACTACTAAAAATCCAAACGAATA-TGAAATTAAGA
TGAAAGAAATTTAAGATCTAACAGCAAAATTCACTGGCAAATATATACCTTTACCCAACA
TCCCGTTAAATCAAGCATTAATGCGCAGTAAGAGCCTACCTACAAGTCCATATCTTAATG
CCAACGGTTATTG---AAGGTGAGGGACAATGACTGTGGGGGTTTCACTCAGTGAATTAT
TCCTGGCATTTGGTTCCTACTTCAGGGCCATCAATTGATATT----ATCCCTCACACTTT
CATCGACGCTTG---CATAAGTTAATG-----GTGGAAAACATAAGCGGGAG--CAACCC
CCATGCCGAGCGTTCTTTCCATCGGGCATCTGGTTCCTTTTTTCTTCTTTTCCTTTCAA-
TAGACATTTCACAGTGAACGCGATCTAACTGAGAAAGGTGGAACACACCCTAGGAC----
----TCCCCGGATTATA------GCTGAATGTTGGAAAGACTTTCTAA------------
AAAG------AGTAGCATATTAGGTTATCATGAGCATAATTGAGGATATTTACCAGTAAT
ATATCTAAGTGTCCCTCTCTCGGCTTTTTAGCGTTAAACCCCCCTACCCCCCT--AAACT
GCTAGATTATCTAACACTCCTGTAAACCC---CCCGGAACCA---GGAAAATCTCTAGTA
GTTTTTTTATGGCCAAAAAATAGG
>H001_PR_37 | population:Carib
------TAAGGGGTATGCAAACCATACTACTAAAAATCCAAACGAATA-TGAAATTAAGA
TGAAAGAAATTTAAGATCTAACAGCAAAATTCACTGGCAAATATATACCTTTACCCAACA
TCCCGTTAAATCAAGCATTAATGCGCAGTAAGAGCCTACCTACAAGTCCATATCTTAATG
CCAACGGTTATTG---AAGGTGAGGGACAATGACTGTGGGGGTTTCACTCAGTGAATTAT
TCCTGGCATTTGGTTCCTACTTCAGGGCCATCAATTGATATT----ATCCCTCACACTTT
CATCGACGCTTG---CATAAGTTAATG-----GTGGAAAACATAAGCGGGAG--CAACCC
CCATGCCGAGCGTTCTTTCCATCGGGCATCTGGTTCCTTTTTTCTTCTTTTCCTTTCAA-
TAGACATTTCACAGTGAACGCGATCTAACTGAGAAAGGTGGAACACACCCTAGGAC----
----TCCCCGGATTATA------GCTGAATGTTGGAAAGACTTTCTAA------------
AAAG------AGTAGCATATTAGGTTATCATGAGCATAATTGAGGATATTTACCAGTAAT
ATATCTAAGTGTCCCTCTCTCGGCTTTTTAGCGTTAAACCCCCCTACCCCCCT--AAACT
GCTAGATTATCTAACACTCCTGTAAACCC---CCCGGAACCA---GGAAAATCTCTAGTA
GTTTTTTTATGGCCAAAAAATAGG
>H001_PR_38 | population:Carib
------TAAGGGGTATGCAAACCATACTACTAAAAATCCAAACGAATA-TGAAATTAAGA
TGAAAGAAATTTAAGATCTAACAGCAAAATTCACTGGCAAATATATACCTTTACCCAACA
TCCCGTTAAATCAAGCATTAATGCGCAGTAAGAGCCTACCTACAAGTCCATATCTTAATG
CCAACGGTTATTG---AAGGTGAGGGACAATGACTGTGGGGGTTTCACTCAGTGAATTAT
TCCTGGCATTTGGTTCCTACTTCAGGGCCATCAATTGATATT----ATCCCTCACACTTT
CATCGACGCTTG---CATAAGTTAATG-----GTGGAAAACATAAGCGGGAG--CAACCC
CCATGCCGAGCGTTCTTTCCATCGGGCATCTGGTTCCTTTTTTCTTCTTTTCCTTTCAA-
TAGACATTTCACAGTGAACGCGATCTAACTGAGAAAGGTGGAACACACCCTAGGAC----
----TCCCCGGATTATA------GCTGAATGTTGGAAAGACTTTCTAA------------
AAAG------AGTAGCATATTAGGTTATCATGAGCATAATTGAGGATATTTACCAGTAAT
ATATCTAAGTGTCCCTCTCTCGGCTTTTTAGCGTTAAACCCCCCTACCCCCCT--AAACT
GCTAGATTATCTAACACTCCTGTAAACCC---CCCGGAACCA---GGAAAATCTCTAGTA
GTTTTTTTATGGCCAAAAAATAGG
>H001_PR_39 | population:Carib
------TAAGGGGTATGCAAACCATACTACTAAAAATCCAAACGAATA-TGAAATTAAGA
TGAAAGAAATTTAAGATCTAACAGCAAAATTCACTGGCAAATATATACCTTTACCCAACA
TCCCGTTAAATCAAGCATTAATGCGCAGTAAGAGCCTACCTACAAGTCCATATCTTAATG
CCAACGGTTATTG---AAGGTGAGGGACAATGACTGTGGGGGTTTCACTCAGTGAATTAT
TCCTGGCATTTGGTTCCTACTTCAGGGCCATCAATTGATATT----ATCCCTCACACTTT
CATCGACGCTTG---CATAAGTTAATG-----GTGGAAAACATAAGCGGGAG--CAACCC
CCATGCCGAGCGTTCTTTCCATCGGGCATCTGGTTCCTTTTTTCTTCTTTTCCTTTCAA-
TAGACATTTCACAGTGAACGCGATCTAACTGAGAAAGGTGGAACACACCCTAGGAC----
----TCCCCGGATTATA------GCTGAATGTTGGAAAGACTTTCTAA------------
AAAG------AGTAGCATATTAGGTTATCATGAGCATAATTGAGGATATTTACCAGTAAT
ATATCTAAGTGTCCCTCTCTCGGCTTTTTAGCGTTAAACCCCCCTACCCCCCT--AAACT
GCTAGATTATCTAACACTCCTGTAAACCC---CCCGGAACCA---GGAAAATCTCTAGTA
GTTTTTTTATGGCCAAAAAATAGG
>H001_PR_40 | population:Carib
------TAAGGGGTATGCAAACCATACTACTAAAAATCCAAACGAATA-TGAAATTAAGA
TGAAAGAAATTTAAGATCTAACAGCAAAATTCACTGGCAAATATATACCTTTACCCAACA
TCCCGTTAAATCAAGCATTAATGCGCAGTAAGAGCCTACCTACAAGTCCATATCTTAATG
CCAACGGTTATTG---AAGGTGAGGGACAATGACTGTGGGGGTTTCACTCAGTGAATTAT
TCCTGGCATTTGGTTCCTACTTCAGGGCCATCAATTGATATT----ATCCCTCACACTTT
CATCGACGCTTG---CATAAGTTAATG-----GTGGAAAACATAAGCGGGAG--CAACCC
CCATGCCGAGCGTTCTTTCCATCGGGCATCTGGTTCCTTTTTTCTTCTTTTCCTTTCAA-
TAGACATTTCACAGTGAACGCGATCTAACTGAGAAAGGTGGAACACACCCTAGGAC----
----TCCCCGGATTATA------GCTGAATGTTGGAAAGACTTTCTAA------------
AAAG------AGTAGCATATTAGGTTATCATGAGCATAATTGAGGATATTTACCAGTAAT
ATATCTAAGTGTCCCTCTCTCGGCTTTTTAGCGTTAAACCCCCCTACCCCCCT--AAACT
GCTAGATTATCTAACACTCCTGTAAACCC---CCCGGAACCA---GGAAAATCTCTAGTA
GTTTTTTTATGGCCAAAAAATAGG
>H001_PR_41 | population:Carib
------TAAGGGGTATGCAAACCATACTACTAAAAATCCAAACGAATA-TGAAATTAAGA
TGAAAGAAATTTAAGATCTAACAGCAAAATTCACTGGCAAATATATACCTTTACCCAACA
TCCCGTTAAATCAAGCATTAATGCGCAGTAAGAGCCTACCTACAAGTCCATATCTTAATG
CCAACGGTTATTG---AAGGTGAGGGACAATGACTGTGGGGGTTTCACTCAGTGAATTAT
TCCTGGCATTTGGTTCCTACTTCAGGGCCATCAATTGATATT----ATCCCTCACACTTT
CATCGACGCTTG---CATAAGTTAATG-----GTGGAAAACATAAGCGGGAG--CAACCC
CCATGCCGAGCGTTCTTTCCATCGGGCATCTGGTTCCTTTTTTCTTCTTTTCCTTTCAA-
TAGACATTTCACAGTGAACGCGATCTAACTGAGAAAGGTGGAACACACCCTAGGAC----
----TCCCCGGATTATA------GCTGAATGTTGGAAAGACTTTCTAA------------
AAAG------AGTAGCATATTAGGTTATCATGAGCATAATTGAGGATATTTACCAGTAAT
ATATCTAAGTGTCCCTCTCTCGGCTTTTTAGCGTTAAACCCCCCTACCCCCCT--AAACT
GCTAGATTATCTAACACTCCTGTAAACCC---CCCGGAACCA---GGAAAATCTCTAGTA
GTTTTTTTATGGCCAAAAAATAGG
>H001_PR_42 | population:Carib
------TAAGGGGTATGCAAACCATACTACTAAAAATCCAAACGAATA-TGAAATTAAGA
TGAAAGAAATTTAAGATCTAACAGCAAAATTCACTGGCAAATATATACCTTTACCCAACA
TCCCGTTAAATCAAGCATTAATGCGCAGTAAGAGCCTACCTACAAGTCCATATCTTAATG
CCAACGGTTATTG---AAGGTGAGGGACAATGACTGTGGGGGTTTCACTCAGTGAATTAT
TCCTGGCATTTGGTTCCTACTTCAGGGCCATCAATTGATATT----ATCCCTCACACTTT
CATCGACGCTTG---CATAAGTTAATG-----GTGGAAAACATAAGCGGGAG--CAACCC
CCATGCCGAGCGTTCTTTCCATCGGGCATCTGGTTCCTTTTTTCTTCTTTTCCTTTCAA-
TAGACATTTCACAGTGAACGCGATCTAACTGAGAAAGGTGGAACACACCCTAGGAC----
----TCCCCGGATTATA------GCTGAATGTTGGAAAGACTTTCTAA------------
AAAG------AGTAGCATATTAGGTTATCATGAGCATAATTGAGGATATTTACCAGTAAT
ATATCTAAGTGTCCCTCTCTCGGCTTTTTAGCGTTAAACCCCCCTACCCCCCT--AAACT
GCTAGATTATCTAACACTCCTGTAAACCC---CCCGGAACCA---GGAAAATCTCTAGTA
GTTTTTTTATGGCCAAAAAATAGG
>H001_PR_44 | population:Carib
------TAAGGGGTATGCAAACCATACTACTAAAAATCCAAACGAATA-TGAAATTAAGA
TGAAAGAAATTTAAGATCTAACAGCAAAATTCACTGGCAAATATATACCTTTACCCAACA
TCCCGTTAAATCAAGCATTAATGCGCAGTAAGAGCCTACCTACAAGTCCATATCTTAATG
CCAACGGTTATTG---AAGGTGAGGGACAATGACTGTGGGGGTTTCACTCAGTGAATTAT
TCCTGGCATTTGGTTCCTACTTCAGGGCCATCAATTGATATT----ATCCCTCACACTTT
CATCGACGCTTG---CATAAGTTAATG-----GTGGAAAACATAAGCGGGAG--CAACCC
CCATGCCGAGCGTTCTTTCCATCGGGCATCTGGTTCCTTTTTTCTTCTTTTCCTTTCAA-
TAGACATTTCACAGTGAACGCGATCTAACTGAGAAAGGTGGAACACACCCTAGGAC----
----TCCCCGGATTATA------GCTGAATGTTGGAAAGACTTTCTAA------------
AAAG------AGTAGCATATTAGGTTATCATGAGCATAATTGAGGATATTTACCAGTAAT
ATATCTAAGTGTCCCTCTCTCGGCTTTTTAGCGTTAAACCCCCCTACCCCCCT--AAACT
GCTAGATTATCTAACACTCCTGTAAACCC---CCCGGAACCA---GGAAAATCTCTAGTA
GTTTTTTTATGGCCAAAAAATAGG
>H001_PR_45 | population:Carib
------TAAGGGGTATGCAAACCATACTACTAAAAATCCAAACGAATA-TGAAATTAAGA
TGAAAGAAATTTAAGATCTAACAGCAAAATTCACTGGCAAATATATACCTTTACCCAACA
TCCCGTTAAATCAAGCATTAATGCGCAGTAAGAGCCTACCTACAAGTCCATATCTTAATG
CCAACGGTTATTG---AAGGTGAGGGACAATGACTGTGGGGGTTTCACTCAGTGAATTAT
TCCTGGCATTTGGTTCCTACTTCAGGGCCATCAATTGATATT----ATCCCTCACACTTT
CATCGACGCTTG---CATAAGTTAATG-----GTGGAAAACATAAGCGGGAG--CAACCC
CCATGCCGAGCGTTCTTTCCATCGGGCATCTGGTTCCTTTTTTCTTCTTTTCCTTTCAA-
TAGACATTTCACAGTGAACGCGATCTAACTGAGAAAGGTGGAACACACCCTAGGAC----
----TCCCCGGATTATA------GCTGAATGTTGGAAAGACTTTCTAA------------
AAAG------AGTAGCATATTAGGTTATCATGAGCATAATTGAGGATATTTACCAGTAAT
ATATCTAAGTGTCCCTCTCTCGGCTTTTTAGCGTTAAACCCCCCTACCCCCCT--AAACT
GCTAGATTATCTAACACTCCTGTAAACCC---CCCGGAACCA---GGAAAATCTCTAGTA
GTTTTTTTATGGCCAAAAAATAGG
>H001_PR_46 | population:Carib
------TAAGGGGTATGCAAACCATACTACTAAAAATCCAAACGAATA-TGAAATTAAGA
TGAAAGAAATTTAAGATCTAACAGCAAAATTCACTGGCAAATATATACCTTTACCCAACA
TCCCGTTAAATCAAGCATTAATGCGCAGTAAGAGCCTACCTACAAGTCCATATCTTAATG
CCAACGGTTATTG---AAGGTGAGGGACAATGACTGTGGGGGTTTCACTCAGTGAATTAT
TCCTGGCATTTGGTTCCTACTTCAGGGCCATCAATTGATATT----ATCCCTCACACTTT
CATCGACGCTTG---CATAAGTTAATG-----GTGGAAAACATAAGCGGGAG--CAACCC
CCATGCCGAGCGTTCTTTCCATCGGGCATCTGGTTCCTTTTTTCTTCTTTTCCTTTCAA-
TAGACATTTCACAGTGAACGCGATCTAACTGAGAAAGGTGGAACACACCCTAGGAC----
----TCCCCGGATTATA------GCTGAATGTTGGAAAGACTTTCTAA------------
AAAG------AGTAGCATATTAGGTTATCATGAGCATAATTGAGGATATTTACCAGTAAT
ATATCTAAGTGTCCCTCTCTCGGCTTTTTAGCGTTAAACCCCCCTACCCCCCT--AAACT
GCTAGATTATCTAACACTCCTGTAAACCC---CCCGGAACCA---GGAAAATCTCTAGTA
GTTTTTTTATGGCCAAAAAATAGG
>H001_PR_47 | population:Carib
------TAAGGGGTATGCAAACCATACTACTAAAAATCCAAACGAATA-TGAAATTAAGA
TGAAAGAAATTTAAGATCTAACAGCAAAATTCACTGGCAAATATATACCTTTACCCAACA
TCCCGTTAAATCAAGCATTAATGCGCAGTAAGAGCCTACCTACAAGTCCATATCTTAATG
CCAACGGTTATTG---AAGGTGAGGGACAATGACTGTGGGGGTTTCACTCAGTGAATTAT
TCCTGGCATTTGGTTCCTACTTCAGGGCCATCAATTGATATT----ATCCCTCACACTTT
CATCGACGCTTG---CATAAGTTAATG-----GTGGAAAACATAAGCGGGAG--CAACCC
CCATGCCGAGCGTTCTTTCCATCGGGCATCTGGTTCCTTTTTTCTTCTTTTCCTTTCAA-
TAGACATTTCACAGTGAACGCGATCTAACTGAGAAAGGTGGAACACACCCTAGGAC----
----TCCCCGGATTATA------GCTGAATGTTGGAAAGACTTTCTAA------------
AAAG------AGTAGCATATTAGGTTATCATGAGCATAATTGAGGATATTTACCAGTAAT
ATATCTAAGTGTCCCTCTCTCGGCTTTTTAGCGTTAAACCCCCCTACCCCCCT--AAACT
GCTAGATTATCTAACACTCCTGTAAACCC---CCCGGAACCA---GGAAAATCTCTAGTA
GTTTTTTTATGGCCAAAAAATAGG
>H001_PR_48 | population:Carib
------TAAGGGGTATGCAAACCATACTACTAAAAATCCAAACGAATA-TGAAATTAAGA
TGAAAGAAATTTAAGATCTAACAGCAAAATTCACTGGCAAATATATACCTTTACCCAACA
TCCCGTTAAATCAAGCATTAATGCGCAGTAAGAGCCTACCTACAAGTCCATATCTTAATG
CCAACGGTTATTG---AAGGTGAGGGACAATGACTGTGGGGGTTTCACTCAGTGAATTAT
TCCTGGCATTTGGTTCCTACTTCAGGGCCATCAATTGATATT----ATCCCTCACACTTT
CATCGACGCTTG---CATAAGTTAATG-----GTGGAAAACATAAGCGGGAG--CAACCC
CCATGCCGAGCGTTCTTTCCATCGGGCATCTGGTTCCTTTTTTCTTCTTTTCCTTTCAA-
TAGACATTTCACAGTGAACGCGATCTAACTGAGAAAGGTGGAACACACCCTAGGAC----
----TCCCCGGATTATA------GCTGAATGTTGGAAAGACTTTCTAA------------
AAAG------AGTAGCATATTAGGTTATCATGAGCATAATTGAGGATATTTACCAGTAAT
ATATCTAAGTGTCCCTCTCTCGGCTTTTTAGCGTTAAACCCCCCTACCCCCCT--AAACT
GCTAGATTATCTAACACTCCTGTAAACCC---CCCGGAACCA---GGAAAATCTCTAGTA
GTTTTTTTATGGCCAAAAAATAGG
>H001_PR_49 | population:Carib
------TAAGGGGTATGCAAACCATACTACTAAAAATCCAAACGAATA-TGAAATTAAGA
TGAAAGAAATTTAAGATCTAACAGCAAAATTCACTGGCAAATATATACCTTTACCCAACA
TCCCGTTAAATCAAGCATTAATGCGCAGTAAGAGCCTACCTACAAGTCCATATCTTAATG
CCAACGGTTATTG---AAGGTGAGGGACAATGACTGTGGGGGTTTCACTCAGTGAATTAT
TCCTGGCATTTGGTTCCTACTTCAGGGCCATCAATTGATATT----ATCCCTCACACTTT
CATCGACGCTTG---CATAAGTTAATG-----GTGGAAAACATAAGCGGGAG--CAACCC
CCATGCCGAGCGTTCTTTCCATCGGGCATCTGGTTCCTTTTTTCTTCTTTTCCTTTCAA-
TAGACATTTCACAGTGAACGCGATCTAACTGAGAAAGGTGGAACACACCCTAGGAC----
----TCCCCGGATTATA------GCTGAATGTTGGAAAGACTTTCTAA------------
AAAG------AGTAGCATATTAGGTTATCATGAGCATAATTGAGGATATTTACCAGTAAT
ATATCTAAGTGTCCCTCTCTCGGCTTTTTAGCGTTAAACCCCCCTACCCCCCT--AAACT
GCTAGATTATCTAACACTCCTGTAAACCC---CCCGGAACCA---GGAAAATCTCTAGTA
GTTTTTTTATGGCCAAAAAATAGG
>H001_PR_50 | population:Carib
------TAAGGGGTATGCAAACCATACTACTAAAAATCCAAACGAATA-TGAAATTAAGA
TGAAAGAAATTTAAGATCTAACAGCAAAATTCACTGGCAAATATATACCTTTACCCAACA
TCCCGTTAAATCAAGCATTAATGCGCAGTAAGAGCCTACCTACAAGTCCATATCTTAATG
CCAACGGTTATTG---AAGGTGAGGGACAATGACTGTGGGGGTTTCACTCAGTGAATTAT
TCCTGGCATTTGGTTCCTACTTCAGGGCCATCAATTGATATT----ATCCCTCACACTTT
CATCGACGCTTG---CATAAGTTAATG-----GTGGAAAACATAAGCGGGAG--CAACCC
CCATGCCGAGCGTTCTTTCCATCGGGCATCTGGTTCCTTTTTTCTTCTTTTCCTTTCAA-
TAGACATTTCACAGTGAACGCGATCTAACTGAGAAAGGTGGAACACACCCTAGGAC----
----TCCCCGGATTATA------GCTGAATGTTGGAAAGACTTTCTAA------------
AAAG------AGTAGCATATTAGGTTATCATGAGCATAATTGAGGATATTTACCAGTAAT
ATATCTAAGTGTCCCTCTCTCGGCTTTTTAGCGTTAAACCCCCCTACCCCCCT--AAACT
GCTAGATTATCTAACACTCCTGTAAACCC---CCCGGAACCA---GGAAAATCTCTAGTA
GTTTTTTTATGGCCAAAAAATAGG
>H001_PR_51 | population:Carib
------TAAGGGGTATGCAAACCATACTACTAAAAATCCAAACGAATA-TGAAATTAAGA
TGAAAGAAATTTAAGATCTAACAGCAAAATTCACTGGCAAATATATACCTTTACCCAACA
TCCCGTTAAATCAAGCATTAATGCGCAGTAAGAGCCTACCTACAAGTCCATATCTTAATG
CCAACGGTTATTG---AAGGTGAGGGACAATGACTGTGGGGGTTTCACTCAGTGAATTAT
TCCTGGCATTTGGTTCCTACTTCAGGGCCATCAATTGATATT----ATCCCTCACACTTT
CATCGACGCTTG---CATAAGTTAATG-----GTGGAAAACATAAGCGGGAG--CAACCC
CCATGCCGAGCGTTCTTTCCATCGGGCATCTGGTTCCTTTTTTCTTCTTTTCCTTTCAA-
TAGACATTTCACAGTGAACGCGATCTAACTGAGAAAGGTGGAACACACCCTAGGAC----
----TCCCCGGATTATA------GCTGAATGTTGGAAAGACTTTCTAA------------
AAAG------AGTAGCATATTAGGTTATCATGAGCATAATTGAGGATATTTACCAGTAAT
ATATCTAAGTGTCCCTCTCTCGGCTTTTTAGCGTTAAACCCCCCTACCCCCCT--AAACT
GCTAGATTATCTAACACTCCTGTAAACCC---CCCGGAACCA---GGAAAATCTCTAGTA
GTTTTTTTATGGCCAAAAAATAGG
>H001_PR_52 | population:Carib
------TAAGGGGTATGCAAACCATACTACTAAAAATCCAAACGAATA-TGAAATTAAGA
TGAAAGAAATTTAAGATCTAACAGCAAAATTCACTGGCAAATATATACCTTTACCCAACA
TCCCGTTAAATCAAGCATTAATGCGCAGTAAGAGCCTACCTACAAGTCCATATCTTAATG
CCAACGGTTATTG---AAGGTGAGGGACAATGACTGTGGGGGTTTCACTCAGTGAATTAT
TCCTGGCATTTGGTTCCTACTTCAGGGCCATCAATTGATATT----ATCCCTCACACTTT
CATCGACGCTTG---CATAAGTTAATG-----GTGGAAAACATAAGCGGGAG--CAACCC
CCATGCCGAGCGTTCTTTCCATCGGGCATCTGGTTCCTTTTTTCTTCTTTTCCTTTCAA-
TAGACATTTCACAGTGAACGCGATCTAACTGAGAAAGGTGGAACACACCCTAGGAC----
----TCCCCGGATTATA------GCTGAATGTTGGAAAGACTTTCTAA------------
AAAG------AGTAGCATATTAGGTTATCATGAGCATAATTGAGGATATTTACCAGTAAT
ATATCTAAGTGTCCCTCTCTCGGCTTTTTAGCGTTAAACCCCCCTACCCCCCT--AAACT
GCTAGATTATCTAACACTCCTGTAAACCC---CCCGGAACCA---GGAAAATCTCTAGTA
GTTTTTTTATGGCCAAAAAATAGG
>H001_PR_53 | population:Carib
------TAAGGGGTATGCAAACCATACTACTAAAAATCCAAACGAATA-TGAAATTAAGA
TGAAAGAAATTTAAGATCTAACAGCAAAATTCACTGGCAAATATATACCTTTACCCAACA
TCCCGTTAAATCAAGCATTAATGCGCAGTAAGAGCCTACCTACAAGTCCATATCTTAATG
CCAACGGTTATTG---AAGGTGAGGGACAATGACTGTGGGGGTTTCACTCAGTGAATTAT
TCCTGGCATTTGGTTCCTACTTCAGGGCCATCAATTGATATT----ATCCCTCACACTTT
CATCGACGCTTG---CATAAGTTAATG-----GTGGAAAACATAAGCGGGAG--CAACCC
CCATGCCGAGCGTTCTTTCCATCGGGCATCTGGTTCCTTTTTTCTTCTTTTCCTTTCAA-
TAGACATTTCACAGTGAACGCGATCTAACTGAGAAAGGTGGAACACACCCTAGGAC----
----TCCCCGGATTATA------GCTGAATGTTGGAAAGACTTTCTAA------------
AAAG------AGTAGCATATTAGGTTATCATGAGCATAATTGAGGATATTTACCAGTAAT
ATATCTAAGTGTCCCTCTCTCGGCTTTTTAGCGTTAAACCCCCCTACCCCCCT--AAACT
GCTAGATTATCTAACACTCCTGTAAACCC---CCCGGAACCA---GGAAAATCTCTAGTA
GTTTTTTTATGGCCAAAAAATAGG
>H001_PR_54 | population:Carib
------TAAGGGGTATGCAAACCATACTACTAAAAATCCAAACGAATA-TGAAATTAAGA
TGAAAGAAATTTAAGATCTAACAGCAAAATTCACTGGCAAATATATACCTTTACCCAACA
TCCCGTTAAATCAAGCATTAATGCGCAGTAAGAGCCTACCTACAAGTCCATATCTTAATG
CCAACGGTTATTG---AAGGTGAGGGACAATGACTGTGGGGGTTTCACTCAGTGAATTAT
TCCTGGCATTTGGTTCCTACTTCAGGGCCATCAATTGATATT----ATCCCTCACACTTT
CATCGACGCTTG---CATAAGTTAATG-----GTGGAAAACATAAGCGGGAG--CAACCC
CCATGCCGAGCGTTCTTTCCATCGGGCATCTGGTTCCTTTTTTCTTCTTTTCCTTTCAA-
TAGACATTTCACAGTGAACGCGATCTAACTGAGAAAGGTGGAACACACCCTAGGAC----
----TCCCCGGATTATA------GCTGAATGTTGGAAAGACTTTCTAA------------
AAAG------AGTAGCATATTAGGTTATCATGAGCATAATTGAGGATATTTACCAGTAAT
ATATCTAAGTGTCCCTCTCTCGGCTTTTTAGCGTTAAACCCCCCTACCCCCCT--AAACT
GCTAGATTATCTAACACTCCTGTAAACCC---CCCGGAACCA---GGAAAATCTCTAGTA
GTTTTTTTATGGCCAAAAAATAGG
>H001_PR_56 | population:Carib
------TAAGGGGTATGCAAACCATACTACTAAAAATCCAAACGAATA-TGAAATTAAGA
TGAAAGAAATTTAAGATCTAACAGCAAAATTCACTGGCAAATATATACCTTTACCCAACA
TCCCGTTAAATCAAGCATTAATGCGCAGTAAGAGCCTACCTACAAGTCCATATCTTAATG
CCAACGGTTATTG---AAGGTGAGGGACAATGACTGTGGGGGTTTCACTCAGTGAATTAT
TCCTGGCATTTGGTTCCTACTTCAGGGCCATCAATTGATATT----ATCCCTCACACTTT
CATCGACGCTTG---CATAAGTTAATG-----GTGGAAAACATAAGCGGGAG--CAACCC
CCATGCCGAGCGTTCTTTCCATCGGGCATCTGGTTCCTTTTTTCTTCTTTTCCTTTCAA-
TAGACATTTCACAGTGAACGCGATCTAACTGAGAAAGGTGGAACACACCCTAGGAC----
----TCCCCGGATTATA------GCTGAATGTTGGAAAGACTTTCTAA------------
AAAG------AGTAGCATATTAGGTTATCATGAGCATAATTGAGGATATTTACCAGTAAT
ATATCTAAGTGTCCCTCTCTCGGCTTTTTAGCGTTAAACCCCCCTACCCCCCT--AAACT
GCTAGATTATCTAACACTCCTGTAAACCC---CCCGGAACCA---GGAAAATCTCTAGTA
GTTTTTTTATGGCCAAAAAATAGG
>H001_PR_57 | population:Carib
------TAAGGGGTATGCAAACCATACTACTAAAAATCCAAACGAATA-TGAAATTAAGA
TGAAAGAAATTTAAGATCTAACAGCAAAATTCACTGGCAAATATATACCTTTACCCAACA
TCCCGTTAAATCAAGCATTAATGCGCAGTAAGAGCCTACCTACAAGTCCATATCTTAATG
CCAACGGTTATTG---AAGGTGAGGGACAATGACTGTGGGGGTTTCACTCAGTGAATTAT
TCCTGGCATTTGGTTCCTACTTCAGGGCCATCAATTGATATT----ATCCCTCACACTTT
CATCGACGCTTG---CATAAGTTAATG-----GTGGAAAACATAAGCGGGAG--CAACCC
CCATGCCGAGCGTTCTTTCCATCGGGCATCTGGTTCCTTTTTTCTTCTTTTCCTTTCAA-
TAGACATTTCACAGTGAACGCGATCTAACTGAGAAAGGTGGAACACACCCTAGGAC----
----TCCCCGGATTATA------GCTGAATGTTGGAAAGACTTTCTAA------------
AAAG------AGTAGCATATTAGGTTATCATGAGCATAATTGAGGATATTTACCAGTAAT
ATATCTAAGTGTCCCTCTCTCGGCTTTTTAGCGTTAAACCCCCCTACCCCCCT--AAACT
GCTAGATTATCTAACACTCCTGTAAACCC---CCCGGAACCA---GGAAAATCTCTAGTA
GTTTTTTTATGGCCAAAAAATAGG
>H001_PR_58 | population:Carib
------TAAGGGGTATGCAAACCATACTACTAAAAATCCAAACGAATA-TGAAATTAAGA
TGAAAGAAATTTAAGATCTAACAGCAAAATTCACTGGCAAATATATACCTTTACCCAACA
TCCCGTTAAATCAAGCATTAATGCGCAGTAAGAGCCTACCTACAAGTCCATATCTTAATG
CCAACGGTTATTG---AAGGTGAGGGACAATGACTGTGGGGGTTTCACTCAGTGAATTAT
TCCTGGCATTTGGTTCCTACTTCAGGGCCATCAATTGATATT----ATCCCTCACACTTT
CATCGACGCTTG---CATAAGTTAATG-----GTGGAAAACATAAGCGGGAG--CAACCC
CCATGCCGAGCGTTCTTTCCATCGGGCATCTGGTTCCTTTTTTCTTCTTTTCCTTTCAA-
TAGACATTTCACAGTGAACGCGATCTAACTGAGAAAGGTGGAACACACCCTAGGAC----
----TCCCCGGATTATA------GCTGAATGTTGGAAAGACTTTCTAA------------
AAAG------AGTAGCATATTAGGTTATCATGAGCATAATTGAGGATATTTACCAGTAAT
ATATCTAAGTGTCCCTCTCTCGGCTTTTTAGCGTTAAACCCCCCTACCCCCCT--AAACT
GCTAGATTATCTAACACTCCTGTAAACCC---CCCGGAACCA---GGAAAATCTCTAGTA
GTTTTTTTATGGCCAAAAAATAGG
>H001_PR_59 | population:Carib
------TAAGGGGTATGCAAACCATACTACTAAAAATCCAAACGAATA-TGAAATTAAGA
TGAAAGAAATTTAAGATCTAACAGCAAAATTCACTGGCAAATATATACCTTTACCCAACA
TCCCGTTAAATCAAGCATTAATGCGCAGTAAGAGCCTACCTACAAGTCCATATCTTAATG
CCAACGGTTATTG---AAGGTGAGGGACAATGACTGTGGGGGTTTCACTCAGTGAATTAT
TCCTGGCATTTGGTTCCTACTTCAGGGCCATCAATTGATATT----ATCCCTCACACTTT
CATCGACGCTTG---CATAAGTTAATG-----GTGGAAAACATAAGCGGGAG--CAACCC
CCATGCCGAGCGTTCTTTCCATCGGGCATCTGGTTCCTTTTTTCTTCTTTTCCTTTCAA-
TAGACATTTCACAGTGAACGCGATCTAACTGAGAAAGGTGGAACACACCCTAGGAC----
----TCCCCGGATTATA------GCTGAATGTTGGAAAGACTTTCTAA------------
AAAG------AGTAGCATATTAGGTTATCATGAGCATAATTGAGGATATTTACCAGTAAT
ATATCTAAGTGTCCCTCTCTCGGCTTTTTAGCGTTAAACCCCCCTACCCCCCT--AAACT
GCTAGATTATCTAACACTCCTGTAAACCC---CCCGGAACCA---GGAAAATCTCTAGTA
GTTTTTTTATGGCCAAAAAATAGG
>H001_PR_60 | population:Carib
------TAAGGGGTATGCAAACCATACTACTAAAAATCCAAACGAATA-TGAAATTAAGA
TGAAAGAAATTTAAGATCTAACAGCAAAATTCACTGGCAAATATATACCTTTACCCAACA
TCCCGTTAAATCAAGCATTAATGCGCAGTAAGAGCCTACCTACAAGTCCATATCTTAATG
CCAACGGTTATTG---AAGGTGAGGGACAATGACTGTGGGGGTTTCACTCAGTGAATTAT
TCCTGGCATTTGGTTCCTACTTCAGGGCCATCAATTGATATT----ATCCCTCACACTTT
CATCGACGCTTG---CATAAGTTAATG-----GTGGAAAACATAAGCGGGAG--CAACCC
CCATGCCGAGCGTTCTTTCCATCGGGCATCTGGTTCCTTTTTTCTTCTTTTCCTTTCAA-
TAGACATTTCACAGTGAACGCGATCTAACTGAGAAAGGTGGAACACACCCTAGGAC----
----TCCCCGGATTATA------GCTGAATGTTGGAAAGACTTTCTAA------------
AAAG------AGTAGCATATTAGGTTATCATGAGCATAATTGAGGATATTTACCAGTAAT
ATATCTAAGTGTCCCTCTCTCGGCTTTTTAGCGTTAAACCCCCCTACCCCCCT--AAACT
GCTAGATTATCTAACACTCCTGTAAACCC---CCCGGAACCA---GGAAAATCTCTAGTA
GTTTTTTTATGGCCAAAAAATAGG
>H001_PR_61 | population:Carib
------TAAGGGGTATGCAAACCATACTACTAAAAATCCAAACGAATA-TGAAATTAAGA
TGAAAGAAATTTAAGATCTAACAGCAAAATTCACTGGCAAATATATACCTTTACCCAACA
TCCCGTTAAATCAAGCATTAATGCGCAGTAAGAGCCTACCTACAAGTCCATATCTTAATG
CCAACGGTTATTG---AAGGTGAGGGACAATGACTGTGGGGGTTTCACTCAGTGAATTAT
TCCTGGCATTTGGTTCCTACTTCAGGGCCATCAATTGATATT----ATCCCTCACACTTT
CATCGACGCTTG---CATAAGTTAATG-----GTGGAAAACATAAGCGGGAG--CAACCC
CCATGCCGAGCGTTCTTTCCATCGGGCATCTGGTTCCTTTTTTCTTCTTTTCCTTTCAA-
TAGACATTTCACAGTGAACGCGATCTAACTGAGAAAGGTGGAACACACCCTAGGAC----
----TCCCCGGATTATA------GCTGAATGTTGGAAAGACTTTCTAA------------
AAAG------AGTAGCATATTAGGTTATCATGAGCATAATTGAGGATATTTACCAGTAAT
ATATCTAAGTGTCCCTCTCTCGGCTTTTTAGCGTTAAACCCCCCTACCCCCCT--AAACT
GCTAGATTATCTAACACTCCTGTAAACCC---CCCGGAACCA---GGAAAATCTCTAGTA
GTTTTTTTATGGCCAAAAAATAGG
>H001_PR_62 | population:Carib
------TAAGGGGTATGCAAACCATACTACTAAAAATCCAAACGAATA-TGAAATTAAGA
TGAAAGAAATTTAAGATCTAACAGCAAAATTCACTGGCAAATATATACCTTTACCCAACA
TCCCGTTAAATCAAGCATTAATGCGCAGTAAGAGCCTACCTACAAGTCCATATCTTAATG
CCAACGGTTATTG---AAGGTGAGGGACAATGACTGTGGGGGTTTCACTCAGTGAATTAT
TCCTGGCATTTGGTTCCTACTTCAGGGCCATCAATTGATATT----ATCCCTCACACTTT
CATCGACGCTTG---CATAAGTTAATG-----GTGGAAAACATAAGCGGGAG--CAACCC
CCATGCCGAGCGTTCTTTCCATCGGGCATCTGGTTCCTTTTTTCTTCTTTTCCTTTCAA-
TAGACATTTCACAGTGAACGCGATCTAACTGAGAAAGGTGGAACACACCCTAGGAC----
----TCCCCGGATTATA------GCTGAATGTTGGAAAGACTTTCTAA------------
AAAG------AGTAGCATATTAGGTTATCATGAGCATAATTGAGGATATTTACCAGTAAT
ATATCTAAGTGTCCCTCTCTCGGCTTTTTAGCGTTAAACCCCCCTACCCCCCT--AAACT
GCTAGATTATCTAACACTCCTGTAAACCC---CCCGGAACCA---GGAAAATCTCTAGTA
GTTTTTTTATGGCCAAAAAATAGG
>H001_PR_63 | population:Carib
------TAAGGGGTATGCAAACCATACTACTAAAAATCCAAACGAATA-TGAAATTAAGA
TGAAAGAAATTTAAGATCTAACAGCAAAATTCACTGGCAAATATATACCTTTACCCAACA
TCCCGTTAAATCAAGCATTAATGCGCAGTAAGAGCCTACCTACAAGTCCATATCTTAATG
CCAACGGTTATTG---AAGGTGAGGGACAATGACTGTGGGGGTTTCACTCAGTGAATTAT
TCCTGGCATTTGGTTCCTACTTCAGGGCCATCAATTGATATT----ATCCCTCACACTTT
CATCGACGCTTG---CATAAGTTAATG-----GTGGAAAACATAAGCGGGAG--CAACCC
CCATGCCGAGCGTTCTTTCCATCGGGCATCTGGTTCCTTTTTTCTTCTTTTCCTTTCAA-
TAGACATTTCACAGTGAACGCGATCTAACTGAGAAAGGTGGAACACACCCTAGGAC----
----TCCCCGGATTATA------GCTGAATGTTGGAAAGACTTTCTAA------------
AAAG------AGTAGCATATTAGGTTATCATGAGCATAATTGAGGATATTTACCAGTAAT
ATATCTAAGTGTCCCTCTCTCGGCTTTTTAGCGTTAAACCCCCCTACCCCCCT--AAACT
GCTAGATTATCTAACACTCCTGTAAACCC---CCCGGAACCA---GGAAAATCTCTAGTA
GTTTTTTTATGGCCAAAAAATAGG
>H001_PR_64 | population:Carib
------TAAGGGGTATGCAAACCATACTACTAAAAATCCAAACGAATA-TGAAATTAAGA
TGAAAGAAATTTAAGATCTAACAGCAAAATTCACTGGCAAATATATACCTTTACCCAACA
TCCCGTTAAATCAAGCATTAATGCGCAGTAAGAGCCTACCTACAAGTCCATATCTTAATG
CCAACGGTTATTG---AAGGTGAGGGACAATGACTGTGGGGGTTTCACTCAGTGAATTAT
TCCTGGCATTTGGTTCCTACTTCAGGGCCATCAATTGATATT----ATCCCTCACACTTT
CATCGACGCTTG---CATAAGTTAATG-----GTGGAAAACATAAGCGGGAG--CAACCC
CCATGCCGAGCGTTCTTTCCATCGGGCATCTGGTTCCTTTTTTCTTCTTTTCCTTTCAA-
TAGACATTTCACAGTGAACGCGATCTAACTGAGAAAGGTGGAACACACCCTAGGAC----
----TCCCCGGATTATA------GCTGAATGTTGGAAAGACTTTCTAA------------
AAAG------AGTAGCATATTAGGTTATCATGAGCATAATTGAGGATATTTACCAGTAAT
ATATCTAAGTGTCCCTCTCTCGGCTTTTTAGCGTTAAACCCCCCTACCCCCCT--AAACT
GCTAGATTATCTAACACTCCTGTAAACCC---CCCGGAACCA---GGAAAATCTCTAGTA
GTTTTTTTATGGCCAAAAAATAGG
>H001_PR_65 | population:Carib
------TAAGGGGTATGCAAACCATACTACTAAAAATCCAAACGAATA-TGAAATTAAGA
TGAAAGAAATTTAAGATCTAACAGCAAAATTCACTGGCAAATATATACCTTTACCCAACA
TCCCGTTAAATCAAGCATTAATGCGCAGTAAGAGCCTACCTACAAGTCCATATCTTAATG
CCAACGGTTATTG---AAGGTGAGGGACAATGACTGTGGGGGTTTCACTCAGTGAATTAT
TCCTGGCATTTGGTTCCTACTTCAGGGCCATCAATTGATATT----ATCCCTCACACTTT
CATCGACGCTTG---CATAAGTTAATG-----GTGGAAAACATAAGCGGGAG--CAACCC
CCATGCCGAGCGTTCTTTCCATCGGGCATCTGGTTCCTTTTTTCTTCTTTTCCTTTCAA-
TAGACATTTCACAGTGAACGCGATCTAACTGAGAAAGGTGGAACACACCCTAGGAC----
----TCCCCGGATTATA------GCTGAATGTTGGAAAGACTTTCTAA------------
AAAG------AGTAGCATATTAGGTTATCATGAGCATAATTGAGGATATTTACCAGTAAT
ATATCTAAGTGTCCCTCTCTCGGCTTTTTAGCGTTAAACCCCCCTACCCCCCT--AAACT
GCTAGATTATCTAACACTCCTGTAAACCC---CCCGGAACCA---GGAAAATCTCTAGTA
GTTTTTTTATGGCCAAAAAATAGG
>H001_PR_66 | population:Carib
------TAAGGGGTATGCAAACCATACTACTAAAAATCCAAACGAATA-TGAAATTAAGA
TGAAAGAAATTTAAGATCTAACAGCAAAATTCACTGGCAAATATATACCTTTACCCAACA
TCCCGTTAAATCAAGCATTAATGCGCAGTAAGAGCCTACCTACAAGTCCATATCTTAATG
CCAACGGTTATTG---AAGGTGAGGGACAATGACTGTGGGGGTTTCACTCAGTGAATTAT
TCCTGGCATTTGGTTCCTACTTCAGGGCCATCAATTGATATT----ATCCCTCACACTTT
CATCGACGCTTG---CATAAGTTAATG-----GTGGAAAACATAAGCGGGAG--CAACCC
CCATGCCGAGCGTTCTTTCCATCGGGCATCTGGTTCCTTTTTTCTTCTTTTCCTTTCAA-
TAGACATTTCACAGTGAACGCGATCTAACTGAGAAAGGTGGAACACACCCTAGGAC----
----TCCCCGGATTATA------GCTGAATGTTGGAAAGACTTTCTAA------------
AAAG------AGTAGCATATTAGGTTATCATGAGCATAATTGAGGATATTTACCAGTAAT
ATATCTAAGTGTCCCTCTCTCGGCTTTTTAGCGTTAAACCCCCCTACCCCCCT--AAACT
GCTAGATTATCTAACACTCCTGTAAACCC---CCCGGAACCA---GGAAAATCTCTAGTA
GTTTTTTTATGGCCAAAAAATAGG
>H001_PR_68 | population:Carib
------TAAGGGGTATGCAAACCATACTACTAAAAATCCAAACGAATA-TGAAATTAAGA
TGAAAGAAATTTAAGATCTAACAGCAAAATTCACTGGCAAATATATACCTTTACCCAACA
TCCCGTTAAATCAAGCATTAATGCGCAGTAAGAGCCTACCTACAAGTCCATATCTTAATG
CCAACGGTTATTG---AAGGTGAGGGACAATGACTGTGGGGGTTTCACTCAGTGAATTAT
TCCTGGCATTTGGTTCCTACTTCAGGGCCATCAATTGATATT----ATCCCTCACACTTT
CATCGACGCTTG---CATAAGTTAATG-----GTGGAAAACATAAGCGGGAG--CAACCC
CCATGCCGAGCGTTCTTTCCATCGGGCATCTGGTTCCTTTTTTCTTCTTTTCCTTTCAA-
TAGACATTTCACAGTGAACGCGATCTAACTGAGAAAGGTGGAACACACCCTAGGAC----
----TCCCCGGATTATA------GCTGAATGTTGGAAAGACTTTCTAA------------
AAAG------AGTAGCATATTAGGTTATCATGAGCATAATTGAGGATATTTACCAGTAAT
ATATCTAAGTGTCCCTCTCTCGGCTTTTTAGCGTTAAACCCCCCTACCCCCCT--AAACT
GCTAGATTATCTAACACTCCTGTAAACCC---CCCGGAACCA---GGAAAATCTCTAGTA
GTTTTTTTATGGCCAAAAAATAGG
>H001_PR_69 | population:Carib
------TAAGGGGTATGCAAACCATACTACTAAAAATCCAAACGAATA-TGAAATTAAGA
TGAAAGAAATTTAAGATCTAACAGCAAAATTCACTGGCAAATATATACCTTTACCCAACA
TCCCGTTAAATCAAGCATTAATGCGCAGTAAGAGCCTACCTACAAGTCCATATCTTAATG
CCAACGGTTATTG---AAGGTGAGGGACAATGACTGTGGGGGTTTCACTCAGTGAATTAT
TCCTGGCATTTGGTTCCTACTTCAGGGCCATCAATTGATATT----ATCCCTCACACTTT
CATCGACGCTTG---CATAAGTTAATG-----GTGGAAAACATAAGCGGGAG--CAACCC
CCATGCCGAGCGTTCTTTCCATCGGGCATCTGGTTCCTTTTTTCTTCTTTTCCTTTCAA-
TAGACATTTCACAGTGAACGCGATCTAACTGAGAAAGGTGGAACACACCCTAGGAC----
----TCCCCGGATTATA------GCTGAATGTTGGAAAGACTTTCTAA------------
AAAG------AGTAGCATATTAGGTTATCATGAGCATAATTGAGGATATTTACCAGTAAT
ATATCTAAGTGTCCCTCTCTCGGCTTTTTAGCGTTAAACCCCCCTACCCCCCT--AAACT
GCTAGATTATCTAACACTCCTGTAAACCC---CCCGGAACCA---GGAAAATCTCTAGTA
GTTTTTTTATGGCCAAAAAATAGG
>H001_PR_70 | population:Carib
------TAAGGGGTATGCAAACCATACTACTAAAAATCCAAACGAATA-TGAAATTAAGA
TGAAAGAAATTTAAGATCTAACAGCAAAATTCACTGGCAAATATATACCTTTACCCAACA
TCCCGTTAAATCAAGCATTAATGCGCAGTAAGAGCCTACCTACAAGTCCATATCTTAATG
CCAACGGTTATTG---AAGGTGAGGGACAATGACTGTGGGGGTTTCACTCAGTGAATTAT
TCCTGGCATTTGGTTCCTACTTCAGGGCCATCAATTGATATT----ATCCCTCACACTTT
CATCGACGCTTG---CATAAGTTAATG-----GTGGAAAACATAAGCGGGAG--CAACCC
CCATGCCGAGCGTTCTTTCCATCGGGCATCTGGTTCCTTTTTTCTTCTTTTCCTTTCAA-
TAGACATTTCACAGTGAACGCGATCTAACTGAGAAAGGTGGAACACACCCTAGGAC----
----TCCCCGGATTATA------GCTGAATGTTGGAAAGACTTTCTAA------------
AAAG------AGTAGCATATTAGGTTATCATGAGCATAATTGAGGATATTTACCAGTAAT
ATATCTAAGTGTCCCTCTCTCGGCTTTTTAGCGTTAAACCCCCCTACCCCCCT--AAACT
GCTAGATTATCTAACACTCCTGTAAACCC---CCCGGAACCA---GGAAAATCTCTAGTA
GTTTTTTTATGGCCAAAAAATAGG
>H001_PR_71 | population:Carib
------TAAGGGGTATGCAAACCATACTACTAAAAATCCAAACGAATA-TGAAATTAAGA
TGAAAGAAATTTAAGATCTAACAGCAAAATTCACTGGCAAATATATACCTTTACCCAACA
TCCCGTTAAATCAAGCATTAATGCGCAGTAAGAGCCTACCTACAAGTCCATATCTTAATG
CCAACGGTTATTG---AAGGTGAGGGACAATGACTGTGGGGGTTTCACTCAGTGAATTAT
TCCTGGCATTTGGTTCCTACTTCAGGGCCATCAATTGATATT----ATCCCTCACACTTT
CATCGACGCTTG---CATAAGTTAATG-----GTGGAAAACATAAGCGGGAG--CAACCC
CCATGCCGAGCGTTCTTTCCATCGGGCATCTGGTTCCTTTTTTCTTCTTTTCCTTTCAA-
TAGACATTTCACAGTGAACGCGATCTAACTGAGAAAGGTGGAACACACCCTAGGAC----
----TCCCCGGATTATA------GCTGAATGTTGGAAAGACTTTCTAA------------
AAAG------AGTAGCATATTAGGTTATCATGAGCATAATTGAGGATATTTACCAGTAAT
ATATCTAAGTGTCCCTCTCTCGGCTTTTTAGCGTTAAACCCCCCTACCCCCCT--AAACT
GCTAGATTATCTAACACTCCTGTAAACCC---CCCGGAACCA---GGAAAATCTCTAGTA
GTTTTTTTATGGCCAAAAAATAGG
>H001_PR_72 | population:Carib
------TAAGGGGTATGCAAACCATACTACTAAAAATCCAAACGAATA-TGAAATTAAGA
TGAAAGAAATTTAAGATCTAACAGCAAAATTCACTGGCAAATATATACCTTTACCCAACA
TCCCGTTAAATCAAGCATTAATGCGCAGTAAGAGCCTACCTACAAGTCCATATCTTAATG
CCAACGGTTATTG---AAGGTGAGGGACAATGACTGTGGGGGTTTCACTCAGTGAATTAT
TCCTGGCATTTGGTTCCTACTTCAGGGCCATCAATTGATATT----ATCCCTCACACTTT
CATCGACGCTTG---CATAAGTTAATG-----GTGGAAAACATAAGCGGGAG--CAACCC
CCATGCCGAGCGTTCTTTCCATCGGGCATCTGGTTCCTTTTTTCTTCTTTTCCTTTCAA-
TAGACATTTCACAGTGAACGCGATCTAACTGAGAAAGGTGGAACACACCCTAGGAC----
----TCCCCGGATTATA------GCTGAATGTTGGAAAGACTTTCTAA------------
AAAG------AGTAGCATATTAGGTTATCATGAGCATAATTGAGGATATTTACCAGTAAT
ATATCTAAGTGTCCCTCTCTCGGCTTTTTAGCGTTAAACCCCCCTACCCCCCT--AAACT
GCTAGATTATCTAACACTCCTGTAAACCC---CCCGGAACCA---GGAAAATCTCTAGTA
GTTTTTTTATGGCCAAAAAATAGG
>H001_PR_73 | population:Carib
------TAAGGGGTATGCAAACCATACTACTAAAAATCCAAACGAATA-TGAAATTAAGA
TGAAAGAAATTTAAGATCTAACAGCAAAATTCACTGGCAAATATATACCTTTACCCAACA
TCCCGTTAAATCAAGCATTAATGCGCAGTAAGAGCCTACCTACAAGTCCATATCTTAATG
CCAACGGTTATTG---AAGGTGAGGGACAATGACTGTGGGGGTTTCACTCAGTGAATTAT
TCCTGGCATTTGGTTCCTACTTCAGGGCCATCAATTGATATT----ATCCCTCACACTTT
CATCGACGCTTG---CATAAGTTAATG-----GTGGAAAACATAAGCGGGAG--CAACCC
CCATGCCGAGCGTTCTTTCCATCGGGCATCTGGTTCCTTTTTTCTTCTTTTCCTTTCAA-
TAGACATTTCACAGTGAACGCGATCTAACTGAGAAAGGTGGAACACACCCTAGGAC----
----TCCCCGGATTATA------GCTGAATGTTGGAAAGACTTTCTAA------------
AAAG------AGTAGCATATTAGGTTATCATGAGCATAATTGAGGATATTTACCAGTAAT
ATATCTAAGTGTCCCTCTCTCGGCTTTTTAGCGTTAAACCCCCCTACCCCCCT--AAACT
GCTAGATTATCTAACACTCCTGTAAACCC---CCCGGAACCA---GGAAAATCTCTAGTA
GTTTTTTTATGGCCAAAAAATAGG
>H001_PR_74 | population:Carib
------TAAGGGGTATGCAAACCATACTACTAAAAATCCAAACGAATA-TGAAATTAAGA
TGAAAGAAATTTAAGATCTAACAGCAAAATTCACTGGCAAATATATACCTTTACCCAACA
TCCCGTTAAATCAAGCATTAATGCGCAGTAAGAGCCTACCTACAAGTCCATATCTTAATG
CCAACGGTTATTG---AAGGTGAGGGACAATGACTGTGGGGGTTTCACTCAGTGAATTAT
TCCTGGCATTTGGTTCCTACTTCAGGGCCATCAATTGATATT----ATCCCTCACACTTT
CATCGACGCTTG---CATAAGTTAATG-----GTGGAAAACATAAGCGGGAG--CAACCC
CCATGCCGAGCGTTCTTTCCATCGGGCATCTGGTTCCTTTTTTCTTCTTTTCCTTTCAA-
TAGACATTTCACAGTGAACGCGATCTAACTGAGAAAGGTGGAACACACCCTAGGAC----
----TCCCCGGATTATA------GCTGAATGTTGGAAAGACTTTCTAA------------
AAAG------AGTAGCATATTAGGTTATCATGAGCATAATTGAGGATATTTACCAGTAAT
ATATCTAAGTGTCCCTCTCTCGGCTTTTTAGCGTTAAACCCCCCTACCCCCCT--AAACT
GCTAGATTATCTAACACTCCTGTAAACCC---CCCGGAACCA---GGAAAATCTCTAGTA
GTTTTTTTATGGCCAAAAAATAGG
>H001_PR_75 | population:Carib
------TAAGGGGTATGCAAACCATACTACTAAAAATCCAAACGAATA-TGAAATTAAGA
TGAAAGAAATTTAAGATCTAACAGCAAAATTCACTGGCAAATATATACCTTTACCCAACA
TCCCGTTAAATCAAGCATTAATGCGCAGTAAGAGCCTACCTACAAGTCCATATCTTAATG
CCAACGGTTATTG---AAGGTGAGGGACAATGACTGTGGGGGTTTCACTCAGTGAATTAT
TCCTGGCATTTGGTTCCTACTTCAGGGCCATCAATTGATATT----ATCCCTCACACTTT
CATCGACGCTTG---CATAAGTTAATG-----GTGGAAAACATAAGCGGGAG--CAACCC
CCATGCCGAGCGTTCTTTCCATCGGGCATCTGGTTCCTTTTTTCTTCTTTTCCTTTCAA-
TAGACATTTCACAGTGAACGCGATCTAACTGAGAAAGGTGGAACACACCCTAGGAC----
----TCCCCGGATTATA------GCTGAATGTTGGAAAGACTTTCTAA------------
AAAG------AGTAGCATATTAGGTTATCATGAGCATAATTGAGGATATTTACCAGTAAT
ATATCTAAGTGTCCCTCTCTCGGCTTTTTAGCGTTAAACCCCCCTACCCCCCT--AAACT
GCTAGATTATCTAACACTCCTGTAAACCC---CCCGGAACCA---GGAAAATCTCTAGTA
GTTTTTTTATGGCCAAAAAATAGG
>H001_PR_76 | population:Carib
------TAAGGGGTATGCAAACCATACTACTAAAAATCCAAACGAATA-TGAAATTAAGA
TGAAAGAAATTTAAGATCTAACAGCAAAATTCACTGGCAAATATATACCTTTACCCAACA
TCCCGTTAAATCAAGCATTAATGCGCAGTAAGAGCCTACCTACAAGTCCATATCTTAATG
CCAACGGTTATTG---AAGGTGAGGGACAATGACTGTGGGGGTTTCACTCAGTGAATTAT
TCCTGGCATTTGGTTCCTACTTCAGGGCCATCAATTGATATT----ATCCCTCACACTTT
CATCGACGCTTG---CATAAGTTAATG-----GTGGAAAACATAAGCGGGAG--CAACCC
CCATGCCGAGCGTTCTTTCCATCGGGCATCTGGTTCCTTTTTTCTTCTTTTCCTTTCAA-
TAGACATTTCACAGTGAACGCGATCTAACTGAGAAAGGTGGAACACACCCTAGGAC----
----TCCCCGGATTATA------GCTGAATGTTGGAAAGACTTTCTAA------------
AAAG------AGTAGCATATTAGGTTATCATGAGCATAATTGAGGATATTTACCAGTAAT
ATATCTAAGTGTCCCTCTCTCGGCTTTTTAGCGTTAAACCCCCCTACCCCCCT--AAACT
GCTAGATTATCTAACACTCCTGTAAACCC---CCCGGAACCA---GGAAAATCTCTAGTA
GTTTTTTTATGGCCAAAAAATAGG
>H001_PR_77 | population:Carib
------TAAGGGGTATGCAAACCATACTACTAAAAATCCAAACGAATA-TGAAATTAAGA
TGAAAGAAATTTAAGATCTAACAGCAAAATTCACTGGCAAATATATACCTTTACCCAACA
TCCCGTTAAATCAAGCATTAATGCGCAGTAAGAGCCTACCTACAAGTCCATATCTTAATG
CCAACGGTTATTG---AAGGTGAGGGACAATGACTGTGGGGGTTTCACTCAGTGAATTAT
TCCTGGCATTTGGTTCCTACTTCAGGGCCATCAATTGATATT----ATCCCTCACACTTT
CATCGACGCTTG---CATAAGTTAATG-----GTGGAAAACATAAGCGGGAG--CAACCC
CCATGCCGAGCGTTCTTTCCATCGGGCATCTGGTTCCTTTTTTCTTCTTTTCCTTTCAA-
TAGACATTTCACAGTGAACGCGATCTAACTGAGAAAGGTGGAACACACCCTAGGAC----
----TCCCCGGATTATA------GCTGAATGTTGGAAAGACTTTCTAA------------
AAAG------AGTAGCATATTAGGTTATCATGAGCATAATTGAGGATATTTACCAGTAAT
ATATCTAAGTGTCCCTCTCTCGGCTTTTTAGCGTTAAACCCCCCTACCCCCCT--AAACT
GCTAGATTATCTAACACTCCTGTAAACCC---CCCGGAACCA---GGAAAATCTCTAGTA
GTTTTTTTATGGCCAAAAAATAGG
>H001_PR_78 | population:Carib
------TAAGGGGTATGCAAACCATACTACTAAAAATCCAAACGAATA-TGAAATTAAGA
TGAAAGAAATTTAAGATCTAACAGCAAAATTCACTGGCAAATATATACCTTTACCCAACA
TCCCGTTAAATCAAGCATTAATGCGCAGTAAGAGCCTACCTACAAGTCCATATCTTAATG
CCAACGGTTATTG---AAGGTGAGGGACAATGACTGTGGGGGTTTCACTCAGTGAATTAT
TCCTGGCATTTGGTTCCTACTTCAGGGCCATCAATTGATATT----ATCCCTCACACTTT
CATCGACGCTTG---CATAAGTTAATG-----GTGGAAAACATAAGCGGGAG--CAACCC
CCATGCCGAGCGTTCTTTCCATCGGGCATCTGGTTCCTTTTTTCTTCTTTTCCTTTCAA-
TAGACATTTCACAGTGAACGCGATCTAACTGAGAAAGGTGGAACACACCCTAGGAC----
----TCCCCGGATTATA------GCTGAATGTTGGAAAGACTTTCTAA------------
AAAG------AGTAGCATATTAGGTTATCATGAGCATAATTGAGGATATTTACCAGTAAT
ATATCTAAGTGTCCCTCTCTCGGCTTTTTAGCGTTAAACCCCCCTACCCCCCT--AAACT
GCTAGATTATCTAACACTCCTGTAAACCC---CCCGGAACCA---GGAAAATCTCTAGTA
GTTTTTTTATGGCCAAAAAATAGG
>H001_PR_80 | population:Carib
------TAAGGGGTATGCAAACCATACTACTAAAAATCCAAACGAATA-TGAAATTAAGA
TGAAAGAAATTTAAGATCTAACAGCAAAATTCACTGGCAAATATATACCTTTACCCAACA
TCCCGTTAAATCAAGCATTAATGCGCAGTAAGAGCCTACCTACAAGTCCATATCTTAATG
CCAACGGTTATTG---AAGGTGAGGGACAATGACTGTGGGGGTTTCACTCAGTGAATTAT
TCCTGGCATTTGGTTCCTACTTCAGGGCCATCAATTGATATT----ATCCCTCACACTTT
CATCGACGCTTG---CATAAGTTAATG-----GTGGAAAACATAAGCGGGAG--CAACCC
CCATGCCGAGCGTTCTTTCCATCGGGCATCTGGTTCCTTTTTTCTTCTTTTCCTTTCAA-
TAGACATTTCACAGTGAACGCGATCTAACTGAGAAAGGTGGAACACACCCTAGGAC----
----TCCCCGGATTATA------GCTGAATGTTGGAAAGACTTTCTAA------------
AAAG------AGTAGCATATTAGGTTATCATGAGCATAATTGAGGATATTTACCAGTAAT
ATATCTAAGTGTCCCTCTCTCGGCTTTTTAGCGTTAAACCCCCCTACCCCCCT--AAACT
GCTAGATTATCTAACACTCCTGTAAACCC---CCCGGAACCA---GGAAAATCTCTAGTA
GTTTTTTTATGGCCAAAAAATAGG
>H001_PR_81 | population:Carib
------TAAGGGGTATGCAAACCATACTACTAAAAATCCAAACGAATA-TGAAATTAAGA
TGAAAGAAATTTAAGATCTAACAGCAAAATTCACTGGCAAATATATACCTTTACCCAACA
TCCCGTTAAATCAAGCATTAATGCGCAGTAAGAGCCTACCTACAAGTCCATATCTTAATG
CCAACGGTTATTG---AAGGTGAGGGACAATGACTGTGGGGGTTTCACTCAGTGAATTAT
TCCTGGCATTTGGTTCCTACTTCAGGGCCATCAATTGATATT----ATCCCTCACACTTT
CATCGACGCTTG---CATAAGTTAATG-----GTGGAAAACATAAGCGGGAG--CAACCC
CCATGCCGAGCGTTCTTTCCATCGGGCATCTGGTTCCTTTTTTCTTCTTTTCCTTTCAA-
TAGACATTTCACAGTGAACGCGATCTAACTGAGAAAGGTGGAACACACCCTAGGAC----
----TCCCCGGATTATA------GCTGAATGTTGGAAAGACTTTCTAA------------
AAAG------AGTAGCATATTAGGTTATCATGAGCATAATTGAGGATATTTACCAGTAAT
ATATCTAAGTGTCCCTCTCTCGGCTTTTTAGCGTTAAACCCCCCTACCCCCCT--AAACT
GCTAGATTATCTAACACTCCTGTAAACCC---CCCGGAACCA---GGAAAATCTCTAGTA
GTTTTTTTATGGCCAAAAAATAGG
>H001_PR_82 | population:Carib
------TAAGGGGTATGCAAACCATACTACTAAAAATCCAAACGAATA-TGAAATTAAGA
TGAAAGAAATTTAAGATCTAACAGCAAAATTCACTGGCAAATATATACCTTTACCCAACA
TCCCGTTAAATCAAGCATTAATGCGCAGTAAGAGCCTACCTACAAGTCCATATCTTAATG
CCAACGGTTATTG---AAGGTGAGGGACAATGACTGTGGGGGTTTCACTCAGTGAATTAT
TCCTGGCATTTGGTTCCTACTTCAGGGCCATCAATTGATATT----ATCCCTCACACTTT
CATCGACGCTTG---CATAAGTTAATG-----GTGGAAAACATAAGCGGGAG--CAACCC
CCATGCCGAGCGTTCTTTCCATCGGGCATCTGGTTCCTTTTTTCTTCTTTTCCTTTCAA-
TAGACATTTCACAGTGAACGCGATCTAACTGAGAAAGGTGGAACACACCCTAGGAC----
----TCCCCGGATTATA------GCTGAATGTTGGAAAGACTTTCTAA------------
AAAG------AGTAGCATATTAGGTTATCATGAGCATAATTGAGGATATTTACCAGTAAT
ATATCTAAGTGTCCCTCTCTCGGCTTTTTAGCGTTAAACCCCCCTACCCCCCT--AAACT
GCTAGATTATCTAACACTCCTGTAAACCC---CCCGGAACCA---GGAAAATCTCTAGTA
GTTTTTTTATGGCCAAAAAATAGG
>H001_PR_83 | population:Carib
------TAAGGGGTATGCAAACCATACTACTAAAAATCCAAACGAATA-TGAAATTAAGA
TGAAAGAAATTTAAGATCTAACAGCAAAATTCACTGGCAAATATATACCTTTACCCAACA
TCCCGTTAAATCAAGCATTAATGCGCAGTAAGAGCCTACCTACAAGTCCATATCTTAATG
CCAACGGTTATTG---AAGGTGAGGGACAATGACTGTGGGGGTTTCACTCAGTGAATTAT
TCCTGGCATTTGGTTCCTACTTCAGGGCCATCAATTGATATT----ATCCCTCACACTTT
CATCGACGCTTG---CATAAGTTAATG-----GTGGAAAACATAAGCGGGAG--CAACCC
CCATGCCGAGCGTTCTTTCCATCGGGCATCTGGTTCCTTTTTTCTTCTTTTCCTTTCAA-
TAGACATTTCACAGTGAACGCGATCTAACTGAGAAAGGTGGAACACACCCTAGGAC----
----TCCCCGGATTATA------GCTGAATGTTGGAAAGACTTTCTAA------------
AAAG------AGTAGCATATTAGGTTATCATGAGCATAATTGAGGATATTTACCAGTAAT
ATATCTAAGTGTCCCTCTCTCGGCTTTTTAGCGTTAAACCCCCCTACCCCCCT--AAACT
GCTAGATTATCTAACACTCCTGTAAACCC---CCCGGAACCA---GGAAAATCTCTAGTA
GTTTTTTTATGGCCAAAAAATAGG
>H001_PR_84 | population:Carib
------TAAGGGGTATGCAAACCATACTACTAAAAATCCAAACGAATA-TGAAATTAAGA
TGAAAGAAATTTAAGATCTAACAGCAAAATTCACTGGCAAATATATACCTTTACCCAACA
TCCCGTTAAATCAAGCATTAATGCGCAGTAAGAGCCTACCTACAAGTCCATATCTTAATG
CCAACGGTTATTG---AAGGTGAGGGACAATGACTGTGGGGGTTTCACTCAGTGAATTAT
TCCTGGCATTTGGTTCCTACTTCAGGGCCATCAATTGATATT----ATCCCTCACACTTT
CATCGACGCTTG---CATAAGTTAATG-----GTGGAAAACATAAGCGGGAG--CAACCC
CCATGCCGAGCGTTCTTTCCATCGGGCATCTGGTTCCTTTTTTCTTCTTTTCCTTTCAA-
TAGACATTTCACAGTGAACGCGATCTAACTGAGAAAGGTGGAACACACCCTAGGAC----
----TCCCCGGATTATA------GCTGAATGTTGGAAAGACTTTCTAA------------
AAAG------AGTAGCATATTAGGTTATCATGAGCATAATTGAGGATATTTACCAGTAAT
ATATCTAAGTGTCCCTCTCTCGGCTTTTTAGCGTTAAACCCCCCTACCCCCCT--AAACT
GCTAGATTATCTAACACTCCTGTAAACCC---CCCGGAACCA---GGAAAATCTCTAGTA
GTTTTTTTATGGCCAAAAAATAGG
>H001_PR_85 | population:Carib
------TAAGGGGTATGCAAACCATACTACTAAAAATCCAAACGAATA-TGAAATTAAGA
TGAAAGAAATTTAAGATCTAACAGCAAAATTCACTGGCAAATATATACCTTTACCCAACA
TCCCGTTAAATCAAGCATTAATGCGCAGTAAGAGCCTACCTACAAGTCCATATCTTAATG
CCAACGGTTATTG---AAGGTGAGGGACAATGACTGTGGGGGTTTCACTCAGTGAATTAT
TCCTGGCATTTGGTTCCTACTTCAGGGCCATCAATTGATATT----ATCCCTCACACTTT
CATCGACGCTTG---CATAAGTTAATG-----GTGGAAAACATAAGCGGGAG--CAACCC
CCATGCCGAGCGTTCTTTCCATCGGGCATCTGGTTCCTTTTTTCTTCTTTTCCTTTCAA-
TAGACATTTCACAGTGAACGCGATCTAACTGAGAAAGGTGGAACACACCCTAGGAC----
----TCCCCGGATTATA------GCTGAATGTTGGAAAGACTTTCTAA------------
AAAG------AGTAGCATATTAGGTTATCATGAGCATAATTGAGGATATTTACCAGTAAT
ATATCTAAGTGTCCCTCTCTCGGCTTTTTAGCGTTAAACCCCCCTACCCCCCT--AAACT
GCTAGATTATCTAACACTCCTGTAAACCC---CCCGGAACCA---GGAAAATCTCTAGTA
GTTTTTTTATGGCCAAAAAATAGG
>H001_PR_86 | population:Carib
------TAAGGGGTATGCAAACCATACTACTAAAAATCCAAACGAATA-TGAAATTAAGA
TGAAAGAAATTTAAGATCTAACAGCAAAATTCACTGGCAAATATATACCTTTACCCAACA
TCCCGTTAAATCAAGCATTAATGCGCAGTAAGAGCCTACCTACAAGTCCATATCTTAATG
CCAACGGTTATTG---AAGGTGAGGGACAATGACTGTGGGGGTTTCACTCAGTGAATTAT
TCCTGGCATTTGGTTCCTACTTCAGGGCCATCAATTGATATT----ATCCCTCACACTTT
CATCGACGCTTG---CATAAGTTAATG-----GTGGAAAACATAAGCGGGAG--CAACCC
CCATGCCGAGCGTTCTTTCCATCGGGCATCTGGTTCCTTTTTTCTTCTTTTCCTTTCAA-
TAGACATTTCACAGTGAACGCGATCTAACTGAGAAAGGTGGAACACACCCTAGGAC----
----TCCCCGGATTATA------GCTGAATGTTGGAAAGACTTTCTAA------------
AAAG------AGTAGCATATTAGGTTATCATGAGCATAATTGAGGATATTTACCAGTAAT
ATATCTAAGTGTCCCTCTCTCGGCTTTTTAGCGTTAAACCCCCCTACCCCCCT--AAACT
GCTAGATTATCTAACACTCCTGTAAACCC---CCCGGAACCA---GGAAAATCTCTAGTA
GTTTTTTTATGGCCAAAAAATAGG
>H001_PR_87 | population:Carib
------TAAGGGGTATGCAAACCATACTACTAAAAATCCAAACGAATA-TGAAATTAAGA
TGAAAGAAATTTAAGATCTAACAGCAAAATTCACTGGCAAATATATACCTTTACCCAACA
TCCCGTTAAATCAAGCATTAATGCGCAGTAAGAGCCTACCTACAAGTCCATATCTTAATG
CCAACGGTTATTG---AAGGTGAGGGACAATGACTGTGGGGGTTTCACTCAGTGAATTAT
TCCTGGCATTTGGTTCCTACTTCAGGGCCATCAATTGATATT----ATCCCTCACACTTT
CATCGACGCTTG---CATAAGTTAATG-----GTGGAAAACATAAGCGGGAG--CAACCC
CCATGCCGAGCGTTCTTTCCATCGGGCATCTGGTTCCTTTTTTCTTCTTTTCCTTTCAA-
TAGACATTTCACAGTGAACGCGATCTAACTGAGAAAGGTGGAACACACCCTAGGAC----
----TCCCCGGATTATA------GCTGAATGTTGGAAAGACTTTCTAA------------
AAAG------AGTAGCATATTAGGTTATCATGAGCATAATTGAGGATATTTACCAGTAAT
ATATCTAAGTGTCCCTCTCTCGGCTTTTTAGCGTTAAACCCCCCTACCCCCCT--AAACT
GCTAGATTATCTAACACTCCTGTAAACCC---CCCGGAACCA---GGAAAATCTCTAGTA
GTTTTTTTATGGCCAAAAAATAGG
>H001_PR_88 | population:Carib
------TAAGGGGTATGCAAACCATACTACTAAAAATCCAAACGAATA-TGAAATTAAGA
TGAAAGAAATTTAAGATCTAACAGCAAAATTCACTGGCAAATATATACCTTTACCCAACA
TCCCGTTAAATCAAGCATTAATGCGCAGTAAGAGCCTACCTACAAGTCCATATCTTAATG
CCAACGGTTATTG---AAGGTGAGGGACAATGACTGTGGGGGTTTCACTCAGTGAATTAT
TCCTGGCATTTGGTTCCTACTTCAGGGCCATCAATTGATATT----ATCCCTCACACTTT
CATCGACGCTTG---CATAAGTTAATG-----GTGGAAAACATAAGCGGGAG--CAACCC
CCATGCCGAGCGTTCTTTCCATCGGGCATCTGGTTCCTTTTTTCTTCTTTTCCTTTCAA-
TAGACATTTCACAGTGAACGCGATCTAACTGAGAAAGGTGGAACACACCCTAGGAC----
----TCCCCGGATTATA------GCTGAATGTTGGAAAGACTTTCTAA------------
AAAG------AGTAGCATATTAGGTTATCATGAGCATAATTGAGGATATTTACCAGTAAT
ATATCTAAGTGTCCCTCTCTCGGCTTTTTAGCGTTAAACCCCCCTACCCCCCT--AAACT
GCTAGATTATCTAACACTCCTGTAAACCC---CCCGGAACCA---GGAAAATCTCTAGTA
GTTTTTTTATGGCCAAAAAATAGG
>H001_PR_89 | population:Carib
------TAAGGGGTATGCAAACCATACTACTAAAAATCCAAACGAATA-TGAAATTAAGA
TGAAAGAAATTTAAGATCTAACAGCAAAATTCACTGGCAAATATATACCTTTACCCAACA
TCCCGTTAAATCAAGCATTAATGCGCAGTAAGAGCCTACCTACAAGTCCATATCTTAATG
CCAACGGTTATTG---AAGGTGAGGGACAATGACTGTGGGGGTTTCACTCAGTGAATTAT
TCCTGGCATTTGGTTCCTACTTCAGGGCCATCAATTGATATT----ATCCCTCACACTTT
CATCGACGCTTG---CATAAGTTAATG-----GTGGAAAACATAAGCGGGAG--CAACCC
CCATGCCGAGCGTTCTTTCCATCGGGCATCTGGTTCCTTTTTTCTTCTTTTCCTTTCAA-
TAGACATTTCACAGTGAACGCGATCTAACTGAGAAAGGTGGAACACACCCTAGGAC----
----TCCCCGGATTATA------GCTGAATGTTGGAAAGACTTTCTAA------------
AAAG------AGTAGCATATTAGGTTATCATGAGCATAATTGAGGATATTTACCAGTAAT
ATATCTAAGTGTCCCTCTCTCGGCTTTTTAGCGTTAAACCCCCCTACCCCCCT--AAACT
GCTAGATTATCTAACACTCCTGTAAACCC---CCCGGAACCA---GGAAAATCTCTAGTA
GTTTTTTTATGGCCAAAAAATAGG
>H001_PR_90 | population:Carib
------TAAGGGGTATGCAAACCATACTACTAAAAATCCAAACGAATA-TGAAATTAAGA
TGAAAGAAATTTAAGATCTAACAGCAAAATTCACTGGCAAATATATACCTTTACCCAACA
TCCCGTTAAATCAAGCATTAATGCGCAGTAAGAGCCTACCTACAAGTCCATATCTTAATG
CCAACGGTTATTG---AAGGTGAGGGACAATGACTGTGGGGGTTTCACTCAGTGAATTAT
TCCTGGCATTTGGTTCCTACTTCAGGGCCATCAATTGATATT----ATCCCTCACACTTT
CATCGACGCTTG---CATAAGTTAATG-----GTGGAAAACATAAGCGGGAG--CAACCC
CCATGCCGAGCGTTCTTTCCATCGGGCATCTGGTTCCTTTTTTCTTCTTTTCCTTTCAA-
TAGACATTTCACAGTGAACGCGATCTAACTGAGAAAGGTGGAACACACCCTAGGAC----
----TCCCCGGATTATA------GCTGAATGTTGGAAAGACTTTCTAA------------
AAAG------AGTAGCATATTAGGTTATCATGAGCATAATTGAGGATATTTACCAGTAAT
ATATCTAAGTGTCCCTCTCTCGGCTTTTTAGCGTTAAACCCCCCTACCCCCCT--AAACT
GCTAGATTATCTAACACTCCTGTAAACCC---CCCGGAACCA---GGAAAATCTCTAGTA
GTTTTTTTATGGCCAAAAAATAGG
>H001_PR_92 | population:Carib
------TAAGGGGTATGCAAACCATACTACTAAAAATCCAAACGAATA-TGAAATTAAGA
TGAAAGAAATTTAAGATCTAACAGCAAAATTCACTGGCAAATATATACCTTTACCCAACA
TCCCGTTAAATCAAGCATTAATGCGCAGTAAGAGCCTACCTACAAGTCCATATCTTAATG
CCAACGGTTATTG---AAGGTGAGGGACAATGACTGTGGGGGTTTCACTCAGTGAATTAT
TCCTGGCATTTGGTTCCTACTTCAGGGCCATCAATTGATATT----ATCCCTCACACTTT
CATCGACGCTTG---CATAAGTTAATG-----GTGGAAAACATAAGCGGGAG--CAACCC
CCATGCCGAGCGTTCTTTCCATCGGGCATCTGGTTCCTTTTTTCTTCTTTTCCTTTCAA-
TAGACATTTCACAGTGAACGCGATCTAACTGAGAAAGGTGGAACACACCCTAGGAC----
----TCCCCGGATTATA------GCTGAATGTTGGAAAGACTTTCTAA------------
AAAG------AGTAGCATATTAGGTTATCATGAGCATAATTGAGGATATTTACCAGTAAT
ATATCTAAGTGTCCCTCTCTCGGCTTTTTAGCGTTAAACCCCCCTACCCCCCT--AAACT
GCTAGATTATCTAACACTCCTGTAAACCC---CCCGGAACCA---GGAAAATCTCTAGTA
GTTTTTTTATGGCCAAAAAATAGG
>H001_PR_93 | population:Carib
------TAAGGGGTATGCAAACCATACTACTAAAAATCCAAACGAATA-TGAAATTAAGA
TGAAAGAAATTTAAGATCTAACAGCAAAATTCACTGGCAAATATATACCTTTACCCAACA
[truncated: 615,409 more chars]
