# Supplementary material for: Simulations indicate that scores of lionfish (Pterois volitans) colonized the Atlantic Ocean
Source: PeerJ. 2017 Dec 19;5:e3996. doi: 10.7717/peerj.3996 (PMC5740958; doi:10.7717/peerj.3996)
Supplement: Supplemental Information 3 — This file contains mtDNA sequence data from the control region of Pterois volitans in the Arelquin file format. Samples were obtained from Indonesia, the western North Atlantic, Caribbean, and Gulf of Mexico via GenBank (Freshwater et al., 2009; Betancur et al., 2011; Toledo-Hernández et al., 2014; Butterfield et al., 2015; Johnson et al., 2016). [file peerj-05-3996-s003.arp]

[Profile]
  Title = ""
  NbSamples = 4
  DataType = DNA
  GenotypicData = 0
  LocusSeparator = WHITESPACE
  MissingData = "?"
  GameticPhase = 0
  RecessiveData = 0


[Data]
  [[Samples]]
    SampleName = "Indonesia_Genbank"
    SampleSize = 36
    SampleData = {
	ID_H27_|	 1	CCTATTTTTTGGCCATAAAAAAACTACTAGAGATTTTCCTGGTT-------CCGGGGGGTTTACAGGAGTGTTAGATAATCTAGCAGTTTAGGGGGG----TAGGGGGGTTT---------AACGCT----------AAAAAGCCGAGAGAGGGG-------CGCTTAGATATATTACTGGTAAATATCCTCAATTATGCTCATGATAACCTAATATGCTACTC--TTTTTAGAAAGTCTTTCCAACATTCAGCTATA--ATCCGGGGAGTCCTAGGGTGTGTTCCACCTTTCTCAGTTAGATCGCGTTCACTGTGAAATGTCTATTGAAAGGAAAAGAAGAAAAAAGGAACCAGATGCCCGATGGAAAGAACGCTCGGCATGGGGGT--TGCTCCCGCTTATGTTTTCCACCATTAACTTATGCAAGCGTCGATGAAAGTGTGAGGGATAATATCAATTGATGGCCCTGAAGTAGGAACCAAATGCCAGGAATAATTCACTGGGTGAAACCCCCACAGTCATTGTCCCTCACCTTCAATAACCGTTGGCATTAAGATATGGACTTGTAGGTAGGCTCTTACTGCGCATTGATGTTTGATTTAACGGGGTG----------------TTGGGTAAAGGTATATATTTGCCGGTGAATTTTGCTGTTAGATCTTAAATTTCTTTCATCTTAATTTCATATTCGTTTGGATTTTTAGTAGTATGCTTTGTATACCCCTTA------
	ID_H27_2_|	 1	CCTATTTTTTGGCCATAAAAAAACTACTAGAGATTTTCCTGGTT-------CCGGGGGGTTTACAGGAGTGTTAGATAATCTAGCAGTTTAGGGGGG----TAGGGGGGTTT---------AACGCT----------AAAAAGCCGAGAGAGGGG-------CGCTTAGATATATTACTGGTAAATATCCTCAATTATGCTCATGATAACCTAATATGCTACTC--TTTTTAGAAAGTCTTTCCAACATTCAGCTATA--ATCCGGGGAGTCCTAGGGTGTGTTCCACCTTTCTCAGTTAGATCGCGTTCACTGTGAAATGTCTATTGAAAGGAAAAGAAGAAAAAAGGAACCAGATGCCCGATGGAAAGAACGCTCGGCATGGGGGT--TGCTCCCGCTTATGTTTTCCACCATTAACTTATGCAAGCGTCGATGAAAGTGTGAGGGATAATATCAATTGATGGCCCTGAAGTAGGAACCAAATGCCAGGAATAATTCACTGGGTGAAACCCCCACAGTCATTGTCCCTCACCTTCAATAACCGTTGGCATTAAGATATGGACTTGTAGGTAGGCTCTTACTGCGCATTGATGTTTGATTTAACGGGGTG----------------TTGGGTAAAGGTATATATTTGCCGGTGAATTTTGCTGTTAGATCTTAAATTTCTTTCATCTTAATTTCATATTCGTTTGGATTTTTAGTAGTATGCTTTGTATACCCCTTA------
	ID_H27_3_|	 1	CCTATTTTTTGGCCATAAAAAAACTACTAGAGATTTTCCTGGTT-------CCGGGGGGTTTACAGGAGTGTTAGATAATCTAGCAGTTTAGGGGGG----TAGGGGGGTTT---------AACGCT----------AAAAAGCCGAGAGAGGGG-------CGCTTAGATATATTACTGGTAAATATCCTCAATTATGCTCATGATAACCTAATATGCTACTC--TTTTTAGAAAGTCTTTCCAACATTCAGCTATA--ATCCGGGGAGTCCTAGGGTGTGTTCCACCTTTCTCAGTTAGATCGCGTTCACTGTGAAATGTCTATTGAAAGGAAAAGAAGAAAAAAGGAACCAGATGCCCGATGGAAAGAACGCTCGGCATGGGGGT--TGCTCCCGCTTATGTTTTCCACCATTAACTTATGCAAGCGTCGATGAAAGTGTGAGGGATAATATCAATTGATGGCCCTGAAGTAGGAACCAAATGCCAGGAATAATTCACTGGGTGAAACCCCCACAGTCATTGTCCCTCACCTTCAATAACCGTTGGCATTAAGATATGGACTTGTAGGTAGGCTCTTACTGCGCATTGATGTTTGATTTAACGGGGTG----------------TTGGGTAAAGGTATATATTTGCCGGTGAATTTTGCTGTTAGATCTTAAATTTCTTTCATCTTAATTTCATATTCGTTTGGATTTTTAGTAGTATGCTTTGTATACCCCTTA------
	ID_H28_|	 1	CCTATTTTTTGGCCATAAAAAAACTACTAGAGATTTTCCTGGTT-------CCGGGGGGTTTACAGGAGTGTTAGATAATCTAGCAGTTTAGGGGGG----TAGGGGGGTTT---------AACGCT----------AAAAAGCCGAGAGAGGGG-------CGCTTAGATATATTACTGGTAAATATCCTCAATTATGCTCATGATAACCTAATATGCTACTC--TTTTTAGAAAGTCTTTCCAACATTCAGCTATA--ATCCGGGGAGTCCTAGGGTGTGTTCCACCTTTCTCAGTTAGATCGCGTTCACTGTGAAATGTCTATTGAAAGGAAAAGAAGAAAAAGGGAACCAGATGCCCGATGGAAAGAACGCTCGGCATGGGGGT--TGCTCCCGCTTATGTTTTCCACCATTAACTTATGCAAGCGTCGATGAAAGTGTGAGGGATAATATCAATTGATGGCCCTGAAGTAGGAACCAAATGCCAGGAATAATTCACTGGGTGAAACCCCCACAGTCATTGTCCCTCACCTTCAATAACCGTTGGCATTAAGATATGGACTTGTAGGTAGGCTCTTACTGCGCATTGATGTTTGATTTAACGGGGTG----------------TTGGGTAAAGGTATATATTTGCCAGTGAATTTTGCTGTTAGATCTTAAATTTCTTTCATCTTAATTTCATATTCGTTTGGATTTTTAGTAGTATGCTTCGCATACCCCTTA------
	ID_H10_|	 1	CCTATTTTTTGGCCATAAAAAAACTACTAGAGATTTTCCTGGTT-------CCGGGGGGTTTACAGGAGTGTTAGATAATCTAGCAGTTTAGGGGGG----TAGGGGGGTTT---------AACGCT----------AAAAAGCCGAGAGAGGGG-------CACTTAGATATATTACTGGTAAATATCCTCAATTATGCTCATGATAACCTAATATGCTACTC--TTTTTAAAAAGTCTTTCCAACATTCAGCTATA--ATCCGTGGAGTCCTAGGGTGTGTTCCACCTTTCTCAGTTAGATCGCGTTCACTGTGAAATGTCTATTGAAAGGAAAAGAAGAAAAAAGGAACCAGATGCCCGATGGAAAGAACGCTCGGCATGGGGGT--TGCTCCCGCTTATGTTTTCCACCATTAACTTATGCAAGCGTCGATGAAAGTGTGAGGGATAATATCAATTGATGGCCCTGAAGTAGGAACCAAATGCCAGGAATAATTCACTGAGTGAAACCCCCACAGTCATTGTCCCTCACCTTCAATAACCGTTGGCATTAAGATATGGACTTGTAGGTAGGCTCTTACTGCGCATTAATGCTTGATTTAACGGGATG----------------TTGGGTAAAGGTATATATTTGCCAGTGAATTTTGCTGTTAGATCTTAAATTTCTTTCATCTTAATTTCATATTCGTTTGGATTTTTAGTAGTATGCTTTGCATACCCCTTG------
	ID_H11_|	 1	CCTATTTTTTGGCCATAAAAAAACTACTAGAGATTTTCCTGGTT-------CCGGGGGGTTTACAGGAGTGTTAGATAATCTAGCAGTTTAGGGGGG----TAGGGGGGTTT---------AACGCT----------AAAAAGCCGAGAGAGGGG-------CACTTAGATATATTACTGGTAAATATCCTCAATTATGCTCATGATAACCTAATATGCTACTC--TTTTTAGAAAGTCTTTCCAACATTCAGCTATA--ATCCGTGGAGTCCTAGGGTGTGTTCCACCTTTCTCAGTTAGATCGCGTTCACTGTGAAATGTCTATTGAAAGGAAAAGAAGAAAAAAGGAACCAGATGCCCGATGGAAAGAACGCTCGGCATGGGGGT--TGCTCCCGCTTATGCTTTCCACCATTAACTTATGCAAGCGTCGATGAAAGTGTGAGGGATAATATCAATTGATGGCCCTGAAGTAGGAACCAAATGCCAGGAATAATTCACTGAGTGAAACCCCCACAGTCATTGTCCCTCACCTTCAATAACCGTTGGCATTAAGATATGGACTTGTAGGTAGGCTCTTACTGCGCATTAATGCTTGATTTAACGGGATG----------------TTGGGTAAAGGTATATATTTGCCAGTGAATTTTGCTGTTAGATCTTAAATTTCTTTCATCTTAATTTCATATTCGTTTGGATTTTTAGTAGTATGCTTTGCATACCCCTTG------
	ID_H11_2_|	 1	CCTATTTTTTGGCCATAAAAAAACTACTAGAGATTTTCCTGGTT-------CCGGGGGGTTTACAGGAGTGTTAGATAATCTAGCAGTTTAGGGGGG----TAGGGGGGTTT---------AACGCT----------AAAAAGCCGAGAGAGGGG-------CACTTAGATATATTACTGGTAAATATCCTCAATTATGCTCATGATAACCTAATATGCTACTC--TTTTTAGAAAGTCTTTCCAACATTCAGCTATA--ATCCGTGGAGTCCTAGGGTGTGTTCCACCTTTCTCAGTTAGATCGCGTTCACTGTGAAATGTCTATTGAAAGGAAAAGAAGAAAAAAGGAACCAGATGCCCGATGGAAAGAACGCTCGGCATGGGGGT--TGCTCCCGCTTATGCTTTCCACCATTAACTTATGCAAGCGTCGATGAAAGTGTGAGGGATAATATCAATTGATGGCCCTGAAGTAGGAACCAAATGCCAGGAATAATTCACTGAGTGAAACCCCCACAGTCATTGTCCCTCACCTTCAATAACCGTTGGCATTAAGATATGGACTTGTAGGTAGGCTCTTACTGCGCATTAATGCTTGATTTAACGGGATG----------------TTGGGTAAAGGTATATATTTGCCAGTGAATTTTGCTGTTAGATCTTAAATTTCTTTCATCTTAATTTCATATTCGTTTGGATTTTTAGTAGTATGCTTTGCATACCCCTTG------
	ID_H11_3_|	 1	CCTATTTTTTGGCCATAAAAAAACTACTAGAGATTTTCCTGGTT-------CCGGGGGGTTTACAGGAGTGTTAGATAATCTAGCAGTTTAGGGGGG----TAGGGGGGTTT---------AACGCT----------AAAAAGCCGAGAGAGGGG-------CACTTAGATATATTACTGGTAAATATCCTCAATTATGCTCATGATAACCTAATATGCTACTC--TTTTTAGAAAGTCTTTCCAACATTCAGCTATA--ATCCGTGGAGTCCTAGGGTGTGTTCCACCTTTCTCAGTTAGATCGCGTTCACTGTGAAATGTCTATTGAAAGGAAAAGAAGAAAAAAGGAACCAGATGCCCGATGGAAAGAACGCTCGGCATGGGGGT--TGCTCCCGCTTATGCTTTCCACCATTAACTTATGCAAGCGTCGATGAAAGTGTGAGGGATAATATCAATTGATGGCCCTGAAGTAGGAACCAAATGCCAGGAATAATTCACTGAGTGAAACCCCCACAGTCATTGTCCCTCACCTTCAATAACCGTTGGCATTAAGATATGGACTTGTAGGTAGGCTCTTACTGCGCATTAATGCTTGATTTAACGGGATG----------------TTGGGTAAAGGTATATATTTGCCAGTGAATTTTGCTGTTAGATCTTAAATTTCTTTCATCTTAATTTCATATTCGTTTGGATTTTTAGTAGTATGCTTTGCATACCCCTTG------
	ID_H12_|	 1	CCTATTTTTTGGCCATAAAAAAACTACTAGAGATTTTCCTGGTT-------CCGGGGGGTTTACAGGAGTGTTAGATAATCTAGCAGTTTAGGGGGG----TAGGGGGGTTT---------AACGCT----------AAAAAGCCGAGAGAGGGG-------CACTTAGATATATTACTGGTAAATATCCTCAATTATGCTCATGATAACCTAATATGCTACTC--TTTTTAGAAAGTCTTTCCAACATTCAGCTATA--ATCCGTGGAGTCCTAGGGTGTGTTCCACCTTTCTCAGTTAGATCGCGTTCACTGTGAAATGTCTATTGAAAGGAAAAGAAGAAAAAAGGAACCAGATGCCCGATGGAAAGAACGCTCGGCATGGGGGT--TGCTCCCGCTTATGTTTTCCACCATTAACTTATGCAAGCGTCGATGAAAGTGTGAGGGATAATATCAATTGATGGCCCTGAAGTAGGAACCAAATGCCAGGAATAATTCACTGAGTGAAACCCCCACAATCATTGTCCCTCACCTTCAATAACCGTTGGCATTAAGATATGGACTTGTAGGTAGGCTCTTACTGCGCATTAATGCTTGATTTAACGGGATG----------------TTGGGTAAAGGTATATATTTGCCAGTGAATTTTGCTGTTAGATCTTAAATTTCTTTCATCTTAATTTCATATTCGTTTGGATTTTTAGTAGTATGCTTTGCATACCCCTTG------
	ID_H13_|	 1	CCTATTTTTTGGCCATAAAAAAACTACTAGAGATTTTCCTGGTT-------CCGGGGGGTTTACAGGAGTGTTAGATAATCTAGCAGTTTAGGGGGG----TAGGGGGGTTT---------AACGCT----------AAAAAGCCGAGAGAGGGG-------CACTTAGATATATTACTGGTAAATATCCTCAATTATGCTCATGATAACCTAATATGCTACTC--TTTTTAGAAAGTCTTTCCAACATTCAGCTATA--ATCCGTGGAGTCCTAGGGTGTGTTCCACCTTTCTCAGTTAGATCGCGTTCACTGTGAAATGTCTATTGAAAGGAAAAGAAGAAAAAAGGAACCAGATGCCCGATGGAAAGAACGCTCGGCATGGGGGT--TGCTCCCGCTTATGTTTTCCACCATTAACTTATGCAAGCGTCGATGAAAGTGTGAGGGATAATATCAATTGATGGCCCTGAAGTAGGAACCAAATGCCAGGAATAATTCACTGAGTGAAACCCCCACAGTCATTGTCCCTCACCTTCAATAACCGTTGGCATTAAGATATGGACTTGTAGGTAGGCTCTTACTGCGCATTAATGCTTGATTTAACGGGATG----------------TTGGGTAAAGGTATATATTTGTCAGTGAATTTTGCTGTTAGATCTTAAATTTCTTTCATCTTAATTTCATATTCGTTTGGATTTTTAGTAGTATGCTTTGCATACCCCTTG------
	ID_H14_|	 1	CCTATTTTTTGGCCATAAAAAAACTACTAGAGATTTTCCTGGTT-------CCGGGGGGTTTACAGGAGTGTTAGATAATCTAGCAGTTTAGGGGGG----TAGGGGGGTTT---------AACGCT----------AAAAAGCCGAGAGAGGGG-------CACTTAGATATATTACTGGTAAATATCCTCAATTATGCTCATGATAACCTAATATGCTACTC--TTTTTAGAAAGTCTTTCCAACATTCAGCTATA--ATCCGTGGAGTCCTAGGGTGTGTTCCACCTTTCTCAGTTAGATCGCGTTCACTGTGAAATGTCTATTGAAAGGAAAAGAAGAAAAAAGGAACCAGATGCCCGATGGAAAGAACGCTCGGCATGGGGGT--TGCTCCCGCTTATGTTTTCCACCATTAACTTATGCAAGCGTCGATGAAAGTGTGAGGGATAATATCAATTGATGGCCCTGAAGTAGGAACCAAATGCCAGGAATAATTCACTGAGTGAAACCCCCACAGTCATTGTCCCTCACCTTCAATAACCGTTGGCATTAAGATATGGACTTGTAGGTAGGCTCTTACTGCGCATTAATGTTTGATTTAACGGGATG----------------TTGGGTAAAGGTATATATTTGCCAGTGAATTTTGCTGTTAGATCTTAAATTTCTTTCATCTTAATTTCATATTCGTTTGGATTTTTAGTAGTATGCTTTGCATACCCCTTG------
	ID_H15_|	 1	CCTATTTTTTGGCCATAAAAAAACTACTAGAGATTTTCCTGGTT-------CCGGGGGGTTTACAGGAGTGTTAGATAATCTAGCAGTTTAGGGGGG----TAGGGGGGTTT---------AACGCT----------AAAAAGCCGAGAGAGGGG-------CACTTAGATATATTACTGGTAAATATCCTCAATTATGCTCATGATAACCTAATATGCTACTC--TTTTTAGAAAGTCTTTCCAACATTCAGCTATA--ATCCGTGGAGTCCTAGGGTGTGTTCCACCTTTCTTAGTTAGATCGCGTTCACTGTGAAATGTCTATTGAAAGGAAAAGAAGAAAAAAGGAACCAGATGCCCGATGGAAAGAACGCTCGGCATGGGGGT--TGCTCCCGCTTATGTTTTCCACCATTAACTTATGCAAGCGTCGATGAAAGTGTGAGGGATAATATCAATTGATGGCCCTGAAGTAGGAACCAAATGCCAGGAATAATTCACTGAGTGAAACCCCCACAGTCATTGTCCCTCACCTTCAATAACCGTTGGCATTAAGATATGGACTTGTAGGTAGGCTCTTACTGCGCATTAATGCTTGATTTAACGGGATG----------------TTGGGTAAAGGTATATATTTGCCAGTGAATTTTGCTGTTAGATCTTAAATTTCTTTCATCTTAATTTCATATTCGTTTGGATTTTTAGTAGTATGCTTTGCATACCCCTTG------
	ID_H15_2_|	 1	CCTATTTTTTGGCCATAAAAAAACTACTAGAGATTTTCCTGGTT-------CCGGGGGGTTTACAGGAGTGTTAGATAATCTAGCAGTTTAGGGGGG----TAGGGGGGTTT---------AACGCT----------AAAAAGCCGAGAGAGGGG-------CACTTAGATATATTACTGGTAAATATCCTCAATTATGCTCATGATAACCTAATATGCTACTC--TTTTTAGAAAGTCTTTCCAACATTCAGCTATA--ATCCGTGGAGTCCTAGGGTGTGTTCCACCTTTCTTAGTTAGATCGCGTTCACTGTGAAATGTCTATTGAAAGGAAAAGAAGAAAAAAGGAACCAGATGCCCGATGGAAAGAACGCTCGGCATGGGGGT--TGCTCCCGCTTATGTTTTCCACCATTAACTTATGCAAGCGTCGATGAAAGTGTGAGGGATAATATCAATTGATGGCCCTGAAGTAGGAACCAAATGCCAGGAATAATTCACTGAGTGAAACCCCCACAGTCATTGTCCCTCACCTTCAATAACCGTTGGCATTAAGATATGGACTTGTAGGTAGGCTCTTACTGCGCATTAATGCTTGATTTAACGGGATG----------------TTGGGTAAAGGTATATATTTGCCAGTGAATTTTGCTGTTAGATCTTAAATTTCTTTCATCTTAATTTCATATTCGTTTGGATTTTTAGTAGTATGCTTTGCATACCCCTTG------
	ID_H17_|	 1	CCTATTTTTTGGCCATAAAAAAACTACTAGAGATTTTCCTGGTT-------CCGGGGGGTTTACAGGAGTGTTAGATAATCTAGCAGTTTAGGGGGG----TAGGGGGGTTT---------AACGCT----------AAAAAGCCGAGAGAGGGA-------CACTTAGATATATTACTGGTAAATATCCTCAATTATGCTCATGATAACCTAATATGCTACTC--TTTTTAGAAAGTCTTTCCAACATTCAGCTATA--ATCCGTGGAGTCCTAGGGTGTGTTCCACCTTTCTCAGTTAGATCGCGTTCACTGTGAAATGTCTATTGAAAGGAAAAGAAGAAAAAAGGAACCAGATGCCCGATGGAAAGAACGCTCGGCATGGGGGT--TGCTCCCGCTTATGTTTTCCACCATTAACTTATGCAAGCGTCGATGAAAGTGTGAGGGATAATATCAATTGATGGCCCTGAAGTAGGAACCAAATGCCAGGAATAATTCACTGAGTGAAACCCCCACAGTCATTGTCCCTCACCTTCAATAACCGTTGGCATTAAGATATGGACTTGTAGGTAGGCTCTTACTGCGCATTAATGCTTGATTTAACGGGATG----------------TTGGGTAAAGGTATATATTTGCCAGTGAATTTTGCTGTTAGATCTTAAATTTCTTTCATCTTAATTTCATATTCGTTTGGATTTTTAGTAGTATGCTTTGCATACCCCTTG------
	ID_H17_2_|	 1	CCTATTTTTTGGCCATAAAAAAACTACTAGAGATTTTCCTGGTT-------CCGGGGGGTTTACAGGAGTGTTAGATAATCTAGCAGTTTAGGGGGG----TAGGGGGGTTT---------AACGCT----------AAAAAGCCGAGAGAGGGA-------CACTTAGATATATTACTGGTAAATATCCTCAATTATGCTCATGATAACCTAATATGCTACTC--TTTTTAGAAAGTCTTTCCAACATTCAGCTATA--ATCCGTGGAGTCCTAGGGTGTGTTCCACCTTTCTCAGTTAGATCGCGTTCACTGTGAAATGTCTATTGAAAGGAAAAGAAGAAAAAAGGAACCAGATGCCCGATGGAAAGAACGCTCGGCATGGGGGT--TGCTCCCGCTTATGTTTTCCACCATTAACTTATGCAAGCGTCGATGAAAGTGTGAGGGATAATATCAATTGATGGCCCTGAAGTAGGAACCAAATGCCAGGAATAATTCACTGAGTGAAACCCCCACAGTCATTGTCCCTCACCTTCAATAACCGTTGGCATTAAGATATGGACTTGTAGGTAGGCTCTTACTGCGCATTAATGCTTGATTTAACGGGATG----------------TTGGGTAAAGGTATATATTTGCCAGTGAATTTTGCTGTTAGATCTTAAATTTCTTTCATCTTAATTTCATATTCGTTTGGATTTTTAGTAGTATGCTTTGCATACCCCTTG------
	ID_H18_|	 1	CCTATTTTTTGGCCATAAA-AAACTACTAGAGATTTTCCTGGTT-------CCGGGGGGTTTACAGGAGTGTTAGATAATCTAGCAGTTTAGGGGGG----TAGGGGGGTTT---------AACGCT----------AAAAAGCCGAGAGAGGGG-------CACTTAGATATATTACTGGTAAATATCCTCAATTATGCTCATGATAACCTAATATGCTACTC--TTTTTAGAAAGTCTTTCCAACATTCAGCTATA--ATCCGTGGAGTCCTAGGGTGTGTTCCACCTTTCTCAGTTAGATCGCGTTCACTGTGAAATGTCTATTGAAAGGAAAAGAAGAAAAAAGGAACCAGATGCCCGATGGAAAGAACGCTCGGCATGGGGGT--TGCTCCCGCTTATGTTTTCCACCATTAACTTATGCAAGCGTCGATGAAAGTGTGAGGGATAATATCAATTGATGGCCCTGAAGTAGGAACCAAATGCCAGGAATAATTCACTGAGTGAAACCCCCACAGTCATTGTCCCTCACCTTCAATAACCGTTGGCATTAAGATATGGACTTGTAGGTAGGCTCTTACTGCGCATTAATGCTTGATTTAACGGGATG----------------TTGGGTAAAGGTATATATTTGCCAGTGAATTTTGCTGTTAGATCTTAAATTTCTTTCATCTTAATTTCATATTCGTTTGGATTTTTAGTAGTATGCTTTGCATACCCCTTG------
	ID_H18_2_|	 1	CCTATTTTTTGGCCATAAA-AAACTACTAGAGATTTTCCTGGTT-------CCGGGGGGTTTACAGGAGTGTTAGATAATCTAGCAGTTTAGGGGGG----TAGGGGGGTTT---------AACGCT----------AAAAAGCCGAGAGAGGGG-------CACTTAGATATATTACTGGTAAATATCCTCAATTATGCTCATGATAACCTAATATGCTACTC--TTTTTAGAAAGTCTTTCCAACATTCAGCTATA--ATCCGTGGAGTCCTAGGGTGTGTTCCACCTTTCTCAGTTAGATCGCGTTCACTGTGAAATGTCTATTGAAAGGAAAAGAAGAAAAAAGGAACCAGATGCCCGATGGAAAGAACGCTCGGCATGGGGGT--TGCTCCCGCTTATGTTTTCCACCATTAACTTATGCAAGCGTCGATGAAAGTGTGAGGGATAATATCAATTGATGGCCCTGAAGTAGGAACCAAATGCCAGGAATAATTCACTGAGTGAAACCCCCACAGTCATTGTCCCTCACCTTCAATAACCGTTGGCATTAAGATATGGACTTGTAGGTAGGCTCTTACTGCGCATTAATGCTTGATTTAACGGGATG----------------TTGGGTAAAGGTATATATTTGCCAGTGAATTTTGCTGTTAGATCTTAAATTTCTTTCATCTTAATTTCATATTCGTTTGGATTTTTAGTAGTATGCTTTGCATACCCCTTG------
	ID_H18_3_|	 1	CCTATTTTTTGGCCATAAA-AAACTACTAGAGATTTTCCTGGTT-------CCGGGGGGTTTACAGGAGTGTTAGATAATCTAGCAGTTTAGGGGGG----TAGGGGGGTTT---------AACGCT----------AAAAAGCCGAGAGAGGGG-------CACTTAGATATATTACTGGTAAATATCCTCAATTATGCTCATGATAACCTAATATGCTACTC--TTTTTAGAAAGTCTTTCCAACATTCAGCTATA--ATCCGTGGAGTCCTAGGGTGTGTTCCACCTTTCTCAGTTAGATCGCGTTCACTGTGAAATGTCTATTGAAAGGAAAAGAAGAAAAAAGGAACCAGATGCCCGATGGAAAGAACGCTCGGCATGGGGGT--TGCTCCCGCTTATGTTTTCCACCATTAACTTATGCAAGCGTCGATGAAAGTGTGAGGGATAATATCAATTGATGGCCCTGAAGTAGGAACCAAATGCCAGGAATAATTCACTGAGTGAAACCCCCACAGTCATTGTCCCTCACCTTCAATAACCGTTGGCATTAAGATATGGACTTGTAGGTAGGCTCTTACTGCGCATTAATGCTTGATTTAACGGGATG----------------TTGGGTAAAGGTATATATTTGCCAGTGAATTTTGCTGTTAGATCTTAAATTTCTTTCATCTTAATTTCATATTCGTTTGGATTTTTAGTAGTATGCTTTGCATACCCCTTG------
	ID_H18_4_|	 1	CCTATTTTTTGGCCATAAA-AAACTACTAGAGATTTTCCTGGTT-------CCGGGGGGTTTACAGGAGTGTTAGATAATCTAGCAGTTTAGGGGGG----TAGGGGGGTTT---------AACGCT----------AAAAAGCCGAGAGAGGGG-------CACTTAGATATATTACTGGTAAATATCCTCAATTATGCTCATGATAACCTAATATGCTACTC--TTTTTAGAAAGTCTTTCCAACATTCAGCTATA--ATCCGTGGAGTCCTAGGGTGTGTTCCACCTTTCTCAGTTAGATCGCGTTCACTGTGAAATGTCTATTGAAAGGAAAAGAAGAAAAAAGGAACCAGATGCCCGATGGAAAGAACGCTCGGCATGGGGGT--TGCTCCCGCTTATGTTTTCCACCATTAACTTATGCAAGCGTCGATGAAAGTGTGAGGGATAATATCAATTGATGGCCCTGAAGTAGGAACCAAATGCCAGGAATAATTCACTGAGTGAAACCCCCACAGTCATTGTCCCTCACCTTCAATAACCGTTGGCATTAAGATATGGACTTGTAGGTAGGCTCTTACTGCGCATTAATGCTTGATTTAACGGGATG----------------TTGGGTAAAGGTATATATTTGCCAGTGAATTTTGCTGTTAGATCTTAAATTTCTTTCATCTTAATTTCATATTCGTTTGGATTTTTAGTAGTATGCTTTGCATACCCCTTG------
	ID_H18_5_|	 1	CCTATTTTTTGGCCATAAA-AAACTACTAGAGATTTTCCTGGTT-------CCGGGGGGTTTACAGGAGTGTTAGATAATCTAGCAGTTTAGGGGGG----TAGGGGGGTTT---------AACGCT----------AAAAAGCCGAGAGAGGGG-------CACTTAGATATATTACTGGTAAATATCCTCAATTATGCTCATGATAACCTAATATGCTACTC--TTTTTAGAAAGTCTTTCCAACATTCAGCTATA--ATCCGTGGAGTCCTAGGGTGTGTTCCACCTTTCTCAGTTAGATCGCGTTCACTGTGAAATGTCTATTGAAAGGAAAAGAAGAAAAAAGGAACCAGATGCCCGATGGAAAGAACGCTCGGCATGGGGGT--TGCTCCCGCTTATGTTTTCCACCATTAACTTATGCAAGCGTCGATGAAAGTGTGAGGGATAATATCAATTGATGGCCCTGAAGTAGGAACCAAATGCCAGGAATAATTCACTGAGTGAAACCCCCACAGTCATTGTCCCTCACCTTCAATAACCGTTGGCATTAAGATATGGACTTGTAGGTAGGCTCTTACTGCGCATTAATGCTTGATTTAACGGGATG----------------TTGGGTAAAGGTATATATTTGCCAGTGAATTTTGCTGTTAGATCTTAAATTTCTTTCATCTTAATTTCATATTCGTTTGGATTTTTAGTAGTATGCTTTGCATACCCCTTG------
	ID_H18_6_|	 1	CCTATTTTTTGGCCATAAA-AAACTACTAGAGATTTTCCTGGTT-------CCGGGGGGTTTACAGGAGTGTTAGATAATCTAGCAGTTTAGGGGGG----TAGGGGGGTTT---------AACGCT----------AAAAAGCCGAGAGAGGGG-------CACTTAGATATATTACTGGTAAATATCCTCAATTATGCTCATGATAACCTAATATGCTACTC--TTTTTAGAAAGTCTTTCCAACATTCAGCTATA--ATCCGTGGAGTCCTAGGGTGTGTTCCACCTTTCTCAGTTAGATCGCGTTCACTGTGAAATGTCTATTGAAAGGAAAAGAAGAAAAAAGGAACCAGATGCCCGATGGAAAGAACGCTCGGCATGGGGGT--TGCTCCCGCTTATGTTTTCCACCATTAACTTATGCAAGCGTCGATGAAAGTGTGAGGGATAATATCAATTGATGGCCCTGAAGTAGGAACCAAATGCCAGGAATAATTCACTGAGTGAAACCCCCACAGTCATTGTCCCTCACCTTCAATAACCGTTGGCATTAAGATATGGACTTGTAGGTAGGCTCTTACTGCGCATTAATGCTTGATTTAACGGGATG----------------TTGGGTAAAGGTATATATTTGCCAGTGAATTTTGCTGTTAGATCTTAAATTTCTTTCATCTTAATTTCATATTCGTTTGGATTTTTAGTAGTATGCTTTGCATACCCCTTG------
	ID_H18_7_|	 1	CCTATTTTTTGGCCATAAA-AAACTACTAGAGATTTTCCTGGTT-------CCGGGGGGTTTACAGGAGTGTTAGATAATCTAGCAGTTTAGGGGGG----TAGGGGGGTTT---------AACGCT----------AAAAAGCCGAGAGAGGGG-------CACTTAGATATATTACTGGTAAATATCCTCAATTATGCTCATGATAACCTAATATGCTACTC--TTTTTAGAAAGTCTTTCCAACATTCAGCTATA--ATCCGTGGAGTCCTAGGGTGTGTTCCACCTTTCTCAGTTAGATCGCGTTCACTGTGAAATGTCTATTGAAAGGAAAAGAAGAAAAAAGGAACCAGATGCCCGATGGAAAGAACGCTCGGCATGGGGGT--TGCTCCCGCTTATGTTTTCCACCATTAACTTATGCAAGCGTCGATGAAAGTGTGAGGGATAATATCAATTGATGGCCCTGAAGTAGGAACCAAATGCCAGGAATAATTCACTGAGTGAAACCCCCACAGTCATTGTCCCTCACCTTCAATAACCGTTGGCATTAAGATATGGACTTGTAGGTAGGCTCTTACTGCGCATTAATGCTTGATTTAACGGGATG----------------TTGGGTAAAGGTATATATTTGCCAGTGAATTTTGCTGTTAGATCTTAAATTTCTTTCATCTTAATTTCATATTCGTTTGGATTTTTAGTAGTATGCTTTGCATACCCCTTG------
	ID_H16_|	 1	CCTATTTTTTGGCCATAAAAAAACTACTAGAGATTTTCCTGGTT-------CCGGGGGGTTTACAGGAGTGTTAGATAATCTAGCAGTTTAGGGGGG----TAGGGGGGTTT---------AACGCT----------AAAAAGCCGAGAGAGGGG-------CACTTAGATATATTACTGGTAAATATCCTCAATTATGCTCATGATAACCTAATATGCTACTC--TTTTTAGAAAGTCTTTCCAACATTCAGCTATA--ATCCGTGGAGTCCTAGGGCGTGTTCCACCTTTCTCAGTTAGATCGCGTTCACTGTGAAATGTCTATTGAAAGGAAAAGAAGAAAAAAGGAACCAGATGCCCGATGGAAAGAACGCTCGGCATGGGGGT--TGCTCCCGCTTATGTTTTCCACCATTAACTTATGCAAGCGTCGATGAAAGTGTGAGGGATAATATCAATTGATGGCCCTGAAGTAGGAACCAAATGCCAGGAATAATTCACTGAGTGAAACCCCCACAGTCATTGTCCCTCACCTTCAATAACCGTTGGCATTAAGATATGGACTTGTAGGTAGGCTCTTACTGCGCATTAATGCTTGATTTAACGGGATG----------------TTGGGTAAAGGTATATATTTGCCAATGAATTTTGCTGTTAGATCTTAAATTTCTTTCATCTTAATTTCATATTCGTTTGGATTTTTAGTAGTATGCTTTGCATACCCCTTG------
	ID_H19_|	 1	CCTATTTTTTGGCCATAAAAAAACTACTAGAGATTTTCCTGGTT-------CCGGGGGGTTTACAGGAGTGTTAGATAATCTAGCAGTTTAGGGGGG----TAGGGGGGTTT---------AACGCT----------AAAAAGCCGAGAGAGGGG-------CACTTAGATATATTACTGGTAAATATCCTCAATTATGCTCATGATAACCTAATATGCTACTC--TTTTTAGAAAATCTTTCCAACATTCAACTATA--ATCCGGGGAGTCCTAGGGTGTGTTCCACCTTTCTCAGTTAGATCGCGTTCACTGTGAAATGTCTATTGAAAGGAAAAGAAGAAAAAAGGAACCAGATGCCCGATGGAAAGAACGCTCGGCATGGGGGT--TGCTCCCGCTTATGTTTTCCACCATTAACTTATGCAAGCGTCGATGAAAGTGTGAGGGATAATATCAATTGATGGCCCTGAAGTAGGAACCAAATGCCAGGAATAATTCACTGAGTGAAACCCCCACAGTCATTGTCCCTCACCTTCAATAACCGTTGGCATTAAGATATGGACTTGTAGGTAGGCTCTTACTGCGCATTGATGCTTGATTTAACGGGATG----------------TTGGGTAAAGGTATATATTTGCCAATGAATTCTGCTGTTAGATCTTAAATTTCTTTCATCTTAATTTCATATTCGTTTGGATCTTTAGTAGTATGCTTTGTATACCCCTTA------
	ID_H20_|	 1	CCTATTTTTTGGCCATAAAAAAACTACTAGAGATTTTCCTGGTT-------CCGGGGGGTTTACAGGAGTGTTAGATAATCTAGCAGTTTAGGGGGG----TAGGGGGGTTT---------AACGCT----------AAAAAGCCGAGAGAGGGA-------CACTTAGATATATTACTGGTAAATATCCTCAATTATGCTCATGATAACCTAATATGCTACTC--TTTTTAGAAAGTCTTTCCAACATTCAGCTATA--ATCCGGGGAGTCCTAGGGTGTGTTCCACCTTTCTCAGTTAGATCGCGTTCACTGTGAAATGTCTATTGAAAGGAAAAGAAGAAAAAAGGAACCAGATGCCCGATGGAAAGAACGCTCGGCATGGGGGT--TGCTCCCGCTTATGTTTTCCACCATTAACTTATGCAAGCGTCGATGAAAGTGTGAGGGATAATATCAATTGATGGCCCTGAAGTAGGAACCAAATGCCAGGAATAATTCACTGAGTGAAACCCCCACAGTCATTGTCCCTCACCTTCAATAACCGTTGGCATTAAGATATGGACTTGTAGGTAGGCTCTTACTGCGCATTGATGCTTGATTTAACGGGATG----------------TTGGGTAAAGGTATATATTTGCCAATGAATTTTGCTGTTAGATCTTAAATTTCTTTCATCTTAATTTCATATTCGTTTGGATTTTTAGTAGTATGCTTTGTATACCCCTTA------
	ID_H21_|	 1	CCTATTTTTTGGCCATAAAAAAACTACTAGAGATTTTCCTGGTT-------CCGGGGGGTTTACAGGAGTGTTAGATAATCTAGCAGTTTAGGGGGG----TAGGGGGGTTT---------AACGCT----------AAAAAGCCGAGAGAGGGA-------CACTTAGATATATTACTGGTAAATATCCTCAATTATGCTCATGATAACCTAATATGCTACTC--TTTTTAGAAAGTCTTTCCAACATTCAGCTATA--ATCCGGGGAGTCCTAGGGTGTGTTCCACCTTTCTCAGTTAGATCGCGTTCACTGTGAAATGTCTATTGAAAGGAAAAGAAGAAAAAAGGAACCAGATGCCCGATGGAAAGAACGCTCGGCATGGGGGT--TGCTCCCGCTTATGTTTTCCACCATTAACTTATGCAAGCGTCGATGAAAGTGTGAGGGATAATATCAATTGATGGCCCTGAAGTAGGAACCAAATGCCAGGAATAATTCACTGAGTGAAACCCCCACAGTCATTGTCCCTCACCTTCAATAACCGTTGGCATTAAGATATGGACTTGTAGGTAGGCTCTTACTGCGCATTGATGCTTGATTTAACGGGATG----------------TTGGGTAAAGGTATATATTTGCCAATGAATTTTGCTGTTAGATCTTAAATTTCTTTCATCTTAATTTCATATTCGTTTGAATTTTTAGTAGTATGCTTTGTATACCCCTTA------
	ID_H29_|	 1	CCTATTTTTTGGCCATAAAAAAACTACTAGAGATTTTCCTGGTT-------CCGGGGGGTTTACAGGAGTGTTAGATAATCTAGCAGTTTAGGGGGG----TAGGGGGGTTT---------AACGCT----------AAAAAGCCGAGAGAGGGG-------TACTTAGATATATTACTGGTAAATATCCTCAATTATGCTCATGATAACCTAATATGCTACTC--TTTTTAGAAAGTCTTTCCAACGTTCAGCTATA--ATCCGGGGAGTCCTAGGGTGTGTTCCACCTTTCTCAGTTAGATCGCGTTCACTGTGAAATGTCTATTGAAAGGAAAAGAAGAAAAAAGGAACCAGATGCCCGATGGAAAGAACGCTCGGCATGGGGGT--TGCTCCCGCTTATGTTTTCCACCATTAACTTATGCAAGCGTCGATGAAAGTGTGAGGGATAATATCAATCAATGGCCCTGAAGTAGGAACCAAATGCCAGGAATAATTCACTGAGTGAAACCCCCACAGTCATTGTCCCTCACCTTCAATAACCGTTGGCATTAAGATATGGACTTGTAGGTAGGCTCTTACTGCGCATTAATGTTTGATTTAACGGGATG----------------TTGGGTAAAGGTATATATTTGCCAGTGAATTTTGCTGTTAGATCTTAAATTTCTTTCATCTTAATTTCATATTCGTTTGGATTCTTAGTAGTATGCTTTGCATACCCCTTA------
	ID_H29_2_|	 1	CCTATTTTTTGGCCATAAAAAAACTACTAGAGATTTTCCTGGTT-------CCGGGGGGTTTACAGGAGTGTTAGATAATCTAGCAGTTTAGGGGGG----TAGGGGGGTTT---------AACGCT----------AAAAAGCCGAGAGAGGGG-------TACTTAGATATATTACTGGTAAATATCCTCAATTATGCTCATGATAACCTAATATGCTACTC--TTTTTAGAAAGTCTTTCCAACGTTCAGCTATA--ATCCGGGGAGTCCTAGGGTGTGTTCCACCTTTCTCAGTTAGATCGCGTTCACTGTGAAATGTCTATTGAAAGGAAAAGAAGAAAAAAGGAACCAGATGCCCGATGGAAAGAACGCTCGGCATGGGGGT--TGCTCCCGCTTATGTTTTCCACCATTAACTTATGCAAGCGTCGATGAAAGTGTGAGGGATAATATCAATCAATGGCCCTGAAGTAGGAACCAAATGCCAGGAATAATTCACTGAGTGAAACCCCCACAGTCATTGTCCCTCACCTTCAATAACCGTTGGCATTAAGATATGGACTTGTAGGTAGGCTCTTACTGCGCATTAATGTTTGATTTAACGGGATG----------------TTGGGTAAAGGTATATATTTGCCAGTGAATTTTGCTGTTAGATCTTAAATTTCTTTCATCTTAATTTCATATTCGTTTGGATTCTTAGTAGTATGCTTTGCATACCCCTTA------
	ID_H30_|	 1	CCTATTTTTTGGCCATAAAAAAACTACTAGAGATTTTCCTGGTT-------CCGGGGGGTTTACAGGAGTGTTAGATAATCTAGCAGTTTAGGGGGG----TAGGGGGGTTT---------AACGCT----------AAAAAGCCGAGAGAGGGG-------CACTTAGATATATTACTGGTAAATATCCTCAATTATGCTCATGATAACCTAATATGCTACTC--TTTTTAGAAAGTCTTTCCAACGTTCAGCTATA--ATCCGGGGAGTCCTAGGGTGTGTTCCACCTTTCTCAGTTAGATCGCGTTCACTGTGAAATGTCTATTGAAAGGAAAAGAAGAAAAAAGGAACCAGATGCCCGATGGAAAGAACGCCCGGCATGGGGGT--TGCTCCCGCTTATGTTTTCCACCATTAACTTATGCAAGCGTCGATGAAAGTGTGAGGGATAATATCAATCAATGGCCCTGAAGTAGGAACCAAATGCCAGGAATAATTCACTGAGTGAAACCCCCACAGTCATTGTCCCTCACCTTCAATAACCGTTGGCATTAAGATATGGACTTGTAGGTAGGCTCTTACTGCGCATTAATGCTTGATTTAACGGGATG----------------TTGGGTAAAGGTATATATTTGCCAGTGAATTTTGCTGTTAGATCTTAAATTTCTTTCATCTTAATTTCATATTCGTTTGGATTTTTAGTAGTATGCTTTGCATACCCCTTA------
	ID_H23_|	 1	CCTATTTTTTGGCCATAAAAAAACTACTAGAGATTTTCCTGGTT-------CCGGGGGGTTTACAGGAGTGTTAGATAATCTAGCAGTTTAGGGGGG----TAGGGGGGTTT---------AACGCT----------AAAAAGCCGAGAGAGGGG-------CACTTAGATATATTACTGGTAAATATCCTCAATTATGCTCATGATAACCTAATATGCTACTC--TTTTTAGAAAGTCTTTCCAACACTCAGCTATA--ATCCGGGGAGTCCTAGGGTGTGTTCCACCTTTCTTAGTTAGATCGCGTTCACTGTGAAATGTCTATTGAAAGGAAAAGAAGAAAAAAGGAACCAGATGCCCGATGGAAAGAACGCTCGGCATGGGGGT--TGCTCCCGCTTATGTTTTCCACCATTAACTTATGCAAGCGTCGATGAAAGTGTGAGGGATAATATCAATTGATGGCCCTGAAGTAGGAACCAAATGCCAGGAATAATTCACTGAGTGAAACCCCCACAGTCATTGTCCCTCACCTTCAATAACCGTTGGCATTAAGATATGGACTTGTAGGTAGGCTCTTACTGCGCATTAATGCTTGATTTAACGGGATG----------------TTGGGTAAAGGTATATATTTGCCAGTGAATTTTGCTGTTAGATCTTAAATTTCTTTCATCTTAATTTCATATTCGTTTGGATTTTTAGTAGTATGCTTTGCATACCCCTTA------
	ID_H26_|	 1	CCTATTTTTTGGCCATAAAAAAACTACTAGAGATTTTCCTGGTT-------CCGGGGGGTTTACAGGAGTGTTAGATAATCTAGCAGTTTAGGGGGG----TAGGGGGGTTT---------AACGCT----------AAAAAGCCGAGAGAGGGG-------CACTTAGATATATTACTGGTAAATATCCTCAATTATGCTCATGATAACCTAATATGCTACTC--TTTTTAGAAAGTCTTTCCAACGTTCAGCTATA--ATCCGGGGAGTCCTAGGGTGTGTTCCACCTTTCTCAGTTAGATCGCGTTCACTGTGAAATGTCTATTGAAAGGAAAAGAAGAAAAAAGGAACCAGATGCCCGATGGAAAGAACGCTCGGCATGGGGGT--TGCTCCCGCTTATGTTTTCCACCATTAACTTATGCAAGCGTCGATGAAAGTGTGAGGGATAATATCAATTCATGGCCCTGAAGTAGGAACCAAATGCCAGGAATAATTCACTGAGTGAAACCCCCACAGTCATTGTCCCTCACCTTCAATAACCGTTGGCATTAAGATATGGACTTGTAGGTAGGCTCTTACTGCGCATTAATGCTTGATTTAACGGGATG----------------TTGGGTAAAGGTATATATTTGCCAGTGAATTTTGCTGTTAGATCTTAAATTTCTTTCATCTTAATTTCATATTCGTTTGGATTTTTAGTAGTATGCTTTGCATACCCCTTA------
	ID_H26_2_|	 1	CCTATTTTTTGGCCATAAAAAAACTACTAGAGATTTTCCTGGTT-------CCGGGGGGTTTACAGGAGTGTTAGATAATCTAGCAGTTTAGGGGGG----TAGGGGGGTTT---------AACGCT----------AAAAAGCCGAGAGAGGGG-------CACTTAGATATATTACTGGTAAATATCCTCAATTATGCTCATGATAACCTAATATGCTACTC--TTTTTAGAAAGTCTTTCCAACGTTCAGCTATA--ATCCGGGGAGTCCTAGGGTGTGTTCCACCTTTCTCAGTTAGATCGCGTTCACTGTGAAATGTCTATTGAAAGGAAAAGAAGAAAAAAGGAACCAGATGCCCGATGGAAAGAACGCTCGGCATGGGGGT--TGCTCCCGCTTATGTTTTCCACCATTAACTTATGCAAGCGTCGATGAAAGTGTGAGGGATAATATCAATTCATGGCCCTGAAGTAGGAACCAAATGCCAGGAATAATTCACTGAGTGAAACCCCCACAGTCATTGTCCCTCACCTTCAATAACCGTTGGCATTAAGATATGGACTTGTAGGTAGGCTCTTACTGCGCATTAATGCTTGATTTAACGGGATG----------------TTGGGTAAAGGTATATATTTGCCAGTGAATTTTGCTGTTAGATCTTAAATTTCTTTCATCTTAATTTCATATTCGTTTGGATTTTTAGTAGTATGCTTTGCATACCCCTTA------
	ID_H24_|	 1	CCTATTTTTTGGCCATAAAAAAACTACTAGAGATTTTCCTGGTT-------CCGGGGGGTTTACAGGAGTGTTAGATAATCTAGCAGTTTAGGGGGG----TAGGGGGGTTT---------AACGCT----------AAAAAGCCGAGAGAGGGG-------CACTTAGATATATTACTGGTAAATATCCTCAATTATGCTCATGATAACCTAATATGCTACTC--TTTTTAGAAAGTCTTTCCAACGTTCAGCTATA--ATCCGGGGAGTCCTAGGGTGTGTTCCACCTTTCTCAGTTAGATCGCGTTCACTGTGAAATGTCTATTGAAAGGAAAAGAAGAAAAAAGGAACCAGATGCCCGATGGAAAGAACGCTCGGCATGGGGGT--TGCTCCCGCTTATGTTTTCCACCATTAACTTATGCAAGCGTCGATGAAAGTGTGAGGGATAATATCAATTGATGGCCCTGAAGTAGGAACCAAATGCCAGGAATAATTCACTGAGTGAAACCCCCACAGTCATTGTCCCTCACCTTCAATAACCGTTGGCATTAAGATATGGACTTGTAGGTAGGCTCTTACTGCGCATTAATGCTTGTTTTAACGGGATG----------------TTGGGTAAAGGTATATATTTGCCAGTGAATTTTGCTGTTAGATCTTAAATTTCTTTCATCTTAATTTCATATTCGTTTGGATTTTTAGTAGTATGCTTTGCATACCCCTTA------
	ID_H22_|	 1	CCTATTTTTTGGCCATAAAAAAACTACTAGAGATTTTCCTGGTT-------CCGGGGGGTTTACAGGAGTGTTAGATAATCTAGCAGTTTAGGGGGG----TAGGGGGGTTT---------AACGCT----------AAAAAGCCGAGAGAGGGG-------CACTTAGATATATTACTGGTAAATATCCTCAATTATGCTCATGATAACCTAATATGCTACTC--TTTTTAGAAAGTCTTTCCAACATTCAGCTATA--ATCCGGGGAGTCCTAGGGTGTGTTCCACCTTTCTCAGTTAGATCGCGTTCACTGTGAAATGTCTATTGAAAGGAAAAGAAGAAAAAAGGAACCAGATGCCCGATGGAAAGAACGCTCGGCATGGGGGT--TGCTCCCGCTTATGTTTTCCACCATTAACTTATGCAAGCGTCGATGAAAGTGTGAGGGATAATATCAATTGATGGCCCTGAAGTAGGAACCAAATGCCAGGAATAATTCACTGAGTGAAACCCCCACAGTCATTGTCCCTCACCTTCAATAACCGTTGGCATTAAGATATGGACTTGTAGGTAGGCTCTTACTGCGCATTAATGCTTGATTTAACGGGATG----------------TTGGGTAAAGGTATATATTTGCCAGTGAATTTTGCTGTTAGATCTTAAATTTCTTTCATCTTAATTTCATATTCGTTTGGATTTTTAGTAGTATGCTTTGCATACCCCTTA------
	ID_H22_2_|	 1	CCTATTTTTTGGCCATAAAAAAACTACTAGAGATTTTCCTGGTT-------CCGGGGGGTTTACAGGAGTGTTAGATAATCTAGCAGTTTAGGGGGG----TAGGGGGGTTT---------AACGCT----------AAAAAGCCGAGAGAGGGG-------CACTTAGATATATTACTGGTAAATATCCTCAATTATGCTCATGATAACCTAATATGCTACTC--TTTTTAGAAAGTCTTTCCAACATTCAGCTATA--ATCCGGGGAGTCCTAGGGTGTGTTCCACCTTTCTCAGTTAGATCGCGTTCACTGTGAAATGTCTATTGAAAGGAAAAGAAGAAAAAAGGAACCAGATGCCCGATGGAAAGAACGCTCGGCATGGGGGT--TGCTCCCGCTTATGTTTTCCACCATTAACTTATGCAAGCGTCGATGAAAGTGTGAGGGATAATATCAATTGATGGCCCTGAAGTAGGAACCAAATGCCAGGAATAATTCACTGAGTGAAACCCCCACAGTCATTGTCCCTCACCTTCAATAACCGTTGGCATTAAGATATGGACTTGTAGGTAGGCTCTTACTGCGCATTAATGCTTGATTTAACGGGATG----------------TTGGGTAAAGGTATATATTTGCCAGTGAATTTTGCTGTTAGATCTTAAATTTCTTTCATCTTAATTTCATATTCGTTTGGATTTTTAGTAGTATGCTTTGCATACCCCTTA------
	ID_H25_|	 1	CCTATTTTTTGGCCATAAAAAAACTACTAGAGATTTTCCTGGTT-------CCGGGGGGTTTACAGGAGTGTTAGATAATCTAGCAGTTTAGGGGGG----TAGGGGGGTTT---------AACGCT----------AAAAAGCCGAGAGAGGGG-------CACTTAGATATATTACTGGTAAATATCCTCAATTATGCTCATGATAACCTAATATGCTACTC--TTTTTAGAAAGTCTTTCCAACGTTCAGCTATA--ATCCGGGGAGTCCTAGGGTGTGTTCCACCTTTCTCAGTTAGATCGCGTTCACTGTGAAATGTCTATTGAAAGGAAAAGAAGAAAAAAGGAACCAGATGCCCGATGGAAAGAACGCTCGGCATGGGGGT--TGCTCCCGCTTATGTTTTCCACCATTAACTTATGCAAGCGTCGATGAAAGTGTGAGGGATAATATCAATTGATGGCCCTGAAGTAGGAACCAAATGCCAGGAATAATTCACTGAGTGAAACCCCCACAGTCATTGTCCCTCACCTTCAATAACCGTTGGCATTAAGATATGGACTTGTAGGTAGGCTCTTACTGCGCATTAATGCTTGATTTAACGGGATG----------------TTGGGTAAAGGTATATATTTGCCAGTGAATTTTGCTGTTAGATCTTAAATTTCTTTCATCTTAATTTCATATTCGTTTGGATTTTTAGTAGTATGCTTTGCATACCCCTTA------
    }
  [[Samples]]
    SampleName = "North_Atlantic"
    SampleSize = 459
    SampleData = {
	H006_|	 1	------TAAGGGGTATGCAAACCATACTATTAAAAATCCAAACGAATA-TGAAATTAAGATGAAAGAAATTTAAGATCTAACAGCAAAATTCACTGGCAAATATATACCTTTACCCAACATCCCGTTAAATCAAGCATTAATGCGCAGTAAGAGCCTACCTACAAGTCCATATCTTAATGCCAACGGTTATTG---AAGGTGAGGGACAATGACTGTGGGGGTTTCACTCAGTGAATTATTCCTGGCATTTGGTTCCTACTTCAGGGCCATCAATTGATATT----ATCCCTCACACTTTCATCGACGCTTG---CATAAGTTAATG-----GTGGAAAACATAAGCGGGAG--CAACCCCCATGCCGAGCGTTCTTTCCATCGGGCATCTGGTTCCTTTTTTCTTCTTTTCCTTTCAA-TAGACATTTCACAGTGAACGCGATCTAACTGAGAAAGGTGGAACACACCCTAGGAC--------TCCCCGGATTATA------GCTGAATGTTGGAAAGACTTTCTAA------------AAAG------AGTAGCATATTAGGTTATCATGAGCATAATTGAGGATATTTACCAGTAATATATCTAAGTGTCCCTCTCTCGGCTTTTTAGCGTTAAACCCCCCTACCCCCCT--AAACTGCTAGATTATCTAACACTCCTGTAAACCC---CCCGGAACCA---GGAAAATCTCTAGTAGTTTTTTTATGGCCAAAAAATAGG
	H006_2_|	 1	------TAAGGGGTATGCAAACCATACTATTAAAAATCCAAACGAATA-TGAAATTAAGATGAAAGAAATTTAAGATCTAACAGCAAAATTCACTGGCAAATATATACCTTTACCCAACATCCCGTTAAATCAAGCATTAATGCGCAGTAAGAGCCTACCTACAAGTCCATATCTTAATGCCAACGGTTATTG---AAGGTGAGGGACAATGACTGTGGGGGTTTCACTCAGTGAATTATTCCTGGCATTTGGTTCCTACTTCAGGGCCATCAATTGATATT----ATCCCTCACACTTTCATCGACGCTTG---CATAAGTTAATG-----GTGGAAAACATAAGCGGGAG--CAACCCCCATGCCGAGCGTTCTTTCCATCGGGCATCTGGTTCCTTTTTTCTTCTTTTCCTTTCAA-TAGACATTTCACAGTGAACGCGATCTAACTGAGAAAGGTGGAACACACCCTAGGAC--------TCCCCGGATTATA------GCTGAATGTTGGAAAGACTTTCTAA------------AAAG------AGTAGCATATTAGGTTATCATGAGCATAATTGAGGATATTTACCAGTAATATATCTAAGTGTCCCTCTCTCGGCTTTTTAGCGTTAAACCCCCCTACCCCCCT--AAACTGCTAGATTATCTAACACTCCTGTAAACCC---CCCGGAACCA---GGAAAATCTCTAGTAGTTTTTTTATGGCCAAAAAATAGG
	H006_3_|	 1	------TAAGGGGTATGCAAACCATACTATTAAAAATCCAAACGAATA-TGAAATTAAGATGAAAGAAATTTAAGATCTAACAGCAAAATTCACTGGCAAATATATACCTTTACCCAACATCCCGTTAAATCAAGCATTAATGCGCAGTAAGAGCCTACCTACAAGTCCATATCTTAATGCCAACGGTTATTG---AAGGTGAGGGACAATGACTGTGGGGGTTTCACTCAGTGAATTATTCCTGGCATTTGGTTCCTACTTCAGGGCCATCAATTGATATT----ATCCCTCACACTTTCATCGACGCTTG---CATAAGTTAATG-----GTGGAAAACATAAGCGGGAG--CAACCCCCATGCCGAGCGTTCTTTCCATCGGGCATCTGGTTCCTTTTTTCTTCTTTTCCTTTCAA-TAGACATTTCACAGTGAACGCGATCTAACTGAGAAAGGTGGAACACACCCTAGGAC--------TCCCCGGATTATA------GCTGAATGTTGGAAAGACTTTCTAA------------AAAG------AGTAGCATATTAGGTTATCATGAGCATAATTGAGGATATTTACCAGTAATATATCTAAGTGTCCCTCTCTCGGCTTTTTAGCGTTAAACCCCCCTACCCCCCT--AAACTGCTAGATTATCTAACACTCCTGTAAACCC---CCCGGAACCA---GGAAAATCTCTAGTAGTTTTTTTATGGCCAAAAAATAGG
	H006_4_|	 1	------TAAGGGGTATGCAAACCATACTATTAAAAATCCAAACGAATA-TGAAATTAAGATGAAAGAAATTTAAGATCTAACAGCAAAATTCACTGGCAAATATATACCTTTACCCAACATCCCGTTAAATCAAGCATTAATGCGCAGTAAGAGCCTACCTACAAGTCCATATCTTAATGCCAACGGTTATTG---AAGGTGAGGGACAATGACTGTGGGGGTTTCACTCAGTGAATTATTCCTGGCATTTGGTTCCTACTTCAGGGCCATCAATTGATATT----ATCCCTCACACTTTCATCGACGCTTG---CATAAGTTAATG-----GTGGAAAACATAAGCGGGAG--CAACCCCCATGCCGAGCGTTCTTTCCATCGGGCATCTGGTTCCTTTTTTCTTCTTTTCCTTTCAA-TAGACATTTCACAGTGAACGCGATCTAACTGAGAAAGGTGGAACACACCCTAGGAC--------TCCCCGGATTATA------GCTGAATGTTGGAAAGACTTTCTAA------------AAAG------AGTAGCATATTAGGTTATCATGAGCATAATTGAGGATATTTACCAGTAATATATCTAAGTGTCCCTCTCTCGGCTTTTTAGCGTTAAACCCCCCTACCCCCCT--AAACTGCTAGATTATCTAACACTCCTGTAAACCC---CCCGGAACCA---GGAAAATCTCTAGTAGTTTTTTTATGGCCAAAAAATAGG
	H006_NC_|	 1	------TAAGGGGTATGCAAACCATACTATTAAAAATCCAAACGAATA-TGAAATTAAGATGAAAGAAATTTAAGATCTAACAGCAAAATTCACTGGCAAATATATACCTTTACCCAACATCCCGTTAAATCAAGCATTAATGCGCAGTAAGAGCCTACCTACAAGTCCATATCTTAATGCCAACGGTTATTG---AAGGTGAGGGACAATGACTGTGGGGGTTTCACTCAGTGAATTATTCCTGGCATTTGGTTCCTACTTCAGGGCCATCAATTGATATT----ATCCCTCACACTTTCATCGACGCTTG---CATAAGTTAATG-----GTGGAAAACATAAGCGGGAG--CAACCCCCATGCCGAGCGTTCTTTCCATCGGGCATCTGGTTCCTTTTTTCTTCTTTTCCTTTCAA-TAGACATTTCACAGTGAACGCGATCTAACTGAGAAAGGTGGAACACACCCTAGGAC--------TCCCCGGATTATA------GCTGAATGTTGGAAAGACTTTCTAA------------AAAG------AGTAGCATATTAGGTTATCATGAGCATAATTGAGGATATTTACCAGTAATATATCTAAGTGTCCCTCTCTCGGCTTTTTAGCGTTAAACCCCCCTACCCCCCT--AAACTGCTAGATTATCTAACACTCCTGTAAACCC---CCCGGAACCA---GGAAAATCTCTAGTAGTTTTTTTATGGCCAAAAAATAGG
	H006_NC_2_|	 1	------TAAGGGGTATGCAAACCATACTATTAAAAATCCAAACGAATA-TGAAATTAAGATGAAAGAAATTTAAGATCTAACAGCAAAATTCACTGGCAAATATATACCTTTACCCAACATCCCGTTAAATCAAGCATTAATGCGCAGTAAGAGCCTACCTACAAGTCCATATCTTAATGCCAACGGTTATTG---AAGGTGAGGGACAATGACTGTGGGGGTTTCACTCAGTGAATTATTCCTGGCATTTGGTTCCTACTTCAGGGCCATCAATTGATATT----ATCCCTCACACTTTCATCGACGCTTG---CATAAGTTAATG-----GTGGAAAACATAAGCGGGAG--CAACCCCCATGCCGAGCGTTCTTTCCATCGGGCATCTGGTTCCTTTTTTCTTCTTTTCCTTTCAA-TAGACATTTCACAGTGAACGCGATCTAACTGAGAAAGGTGGAACACACCCTAGGAC--------TCCCCGGATTATA------GCTGAATGTTGGAAAGACTTTCTAA------------AAAG------AGTAGCATATTAGGTTATCATGAGCATAATTGAGGATATTTACCAGTAATATATCTAAGTGTCCCTCTCTCGGCTTTTTAGCGTTAAACCCCCCTACCCCCCT--AAACTGCTAGATTATCTAACACTCCTGTAAACCC---CCCGGAACCA---GGAAAATCTCTAGTAGTTTTTTTATGGCCAAAAAATAGG
	H006_NC_3_|	 1	------TAAGGGGTATGCAAACCATACTATTAAAAATCCAAACGAATA-TGAAATTAAGATGAAAGAAATTTAAGATCTAACAGCAAAATTCACTGGCAAATATATACCTTTACCCAACATCCCGTTAAATCAAGCATTAATGCGCAGTAAGAGCCTACCTACAAGTCCATATCTTAATGCCAACGGTTATTG---AAGGTGAGGGACAATGACTGTGGGGGTTTCACTCAGTGAATTATTCCTGGCATTTGGTTCCTACTTCAGGGCCATCAATTGATATT----ATCCCTCACACTTTCATCGACGCTTG---CATAAGTTAATG-----GTGGAAAACATAAGCGGGAG--CAACCCCCATGCCGAGCGTTCTTTCCATCGGGCATCTGGTTCCTTTTTTCTTCTTTTCCTTTCAA-TAGACATTTCACAGTGAACGCGATCTAACTGAGAAAGGTGGAACACACCCTAGGAC--------TCCCCGGATTATA------GCTGAATGTTGGAAAGACTTTCTAA------------AAAG------AGTAGCATATTAGGTTATCATGAGCATAATTGAGGATATTTACCAGTAATATATCTAAGTGTCCCTCTCTCGGCTTTTTAGCGTTAAACCCCCCTACCCCCCT--AAACTGCTAGATTATCTAACACTCCTGTAAACCC---CCCGGAACCA---GGAAAATCTCTAGTAGTTTTTTTATGGCCAAAAAATAGG
	H006_NC_4_|	 1	------TAAGGGGTATGCAAACCATACTATTAAAAATCCAAACGAATA-TGAAATTAAGATGAAAGAAATTTAAGATCTAACAGCAAAATTCACTGGCAAATATATACCTTTACCCAACATCCCGTTAAATCAAGCATTAATGCGCAGTAAGAGCCTACCTACAAGTCCATATCTTAATGCCAACGGTTATTG---AAGGTGAGGGACAATGACTGTGGGGGTTTCACTCAGTGAATTATTCCTGGCATTTGGTTCCTACTTCAGGGCCATCAATTGATATT----ATCCCTCACACTTTCATCGACGCTTG---CATAAGTTAATG-----GTGGAAAACATAAGCGGGAG--CAACCCCCATGCCGAGCGTTCTTTCCATCGGGCATCTGGTTCCTTTTTTCTTCTTTTCCTTTCAA-TAGACATTTCACAGTGAACGCGATCTAACTGAGAAAGGTGGAACACACCCTAGGAC--------TCCCCGGATTATA------GCTGAATGTTGGAAAGACTTTCTAA------------AAAG------AGTAGCATATTAGGTTATCATGAGCATAATTGAGGATATTTACCAGTAATATATCTAAGTGTCCCTCTCTCGGCTTTTTAGCGTTAAACCCCCCTACCCCCCT--AAACTGCTAGATTATCTAACACTCCTGTAAACCC---CCCGGAACCA---GGAAAATCTCTAGTAGTTTTTTTATGGCCAAAAAATAGG
	H006_NC_5_|	 1	------TAAGGGGTATGCAAACCATACTATTAAAAATCCAAACGAATA-TGAAATTAAGATGAAAGAAATTTAAGATCTAACAGCAAAATTCACTGGCAAATATATACCTTTACCCAACATCCCGTTAAATCAAGCATTAATGCGCAGTAAGAGCCTACCTACAAGTCCATATCTTAATGCCAACGGTTATTG---AAGGTGAGGGACAATGACTGTGGGGGTTTCACTCAGTGAATTATTCCTGGCATTTGGTTCCTACTTCAGGGCCATCAATTGATATT----ATCCCTCACACTTTCATCGACGCTTG---CATAAGTTAATG-----GTGGAAAACATAAGCGGGAG--CAACCCCCATGCCGAGCGTTCTTTCCATCGGGCATCTGGTTCCTTTTTTCTTCTTTTCCTTTCAA-TAGACATTTCACAGTGAACGCGATCTAACTGAGAAAGGTGGAACACACCCTAGGAC--------TCCCCGGATTATA------GCTGAATGTTGGAAAGACTTTCTAA------------AAAG------AGTAGCATATTAGGTTATCATGAGCATAATTGAGGATATTTACCAGTAATATATCTAAGTGTCCCTCTCTCGGCTTTTTAGCGTTAAACCCCCCTACCCCCCT--AAACTGCTAGATTATCTAACACTCCTGTAAACCC---CCCGGAACCA---GGAAAATCTCTAGTAGTTTTTTTATGGCCAAAAAATAGG
	H006_NC_6_|	 1	------TAAGGGGTATGCAAACCATACTATTAAAAATCCAAACGAATA-TGAAATTAAGATGAAAGAAATTTAAGATCTAACAGCAAAATTCACTGGCAAATATATACCTTTACCCAACATCCCGTTAAATCAAGCATTAATGCGCAGTAAGAGCCTACCTACAAGTCCATATCTTAATGCCAACGGTTATTG---AAGGTGAGGGACAATGACTGTGGGGGTTTCACTCAGTGAATTATTCCTGGCATTTGGTTCCTACTTCAGGGCCATCAATTGATATT----ATCCCTCACACTTTCATCGACGCTTG---CATAAGTTAATG-----GTGGAAAACATAAGCGGGAG--CAACCCCCATGCCGAGCGTTCTTTCCATCGGGCATCTGGTTCCTTTTTTCTTCTTTTCCTTTCAA-TAGACATTTCACAGTGAACGCGATCTAACTGAGAAAGGTGGAACACACCCTAGGAC--------TCCCCGGATTATA------GCTGAATGTTGGAAAGACTTTCTAA------------AAAG------AGTAGCATATTAGGTTATCATGAGCATAATTGAGGATATTTACCAGTAATATATCTAAGTGTCCCTCTCTCGGCTTTTTAGCGTTAAACCCCCCTACCCCCCT--AAACTGCTAGATTATCTAACACTCCTGTAAACCC---CCCGGAACCA---GGAAAATCTCTAGTAGTTTTTTTATGGCCAAAAAATAGG
	H006_NC_7_|	 1	------TAAGGGGTATGCAAACCATACTATTAAAAATCCAAACGAATA-TGAAATTAAGATGAAAGAAATTTAAGATCTAACAGCAAAATTCACTGGCAAATATATACCTTTACCCAACATCCCGTTAAATCAAGCATTAATGCGCAGTAAGAGCCTACCTACAAGTCCATATCTTAATGCCAACGGTTATTG---AAGGTGAGGGACAATGACTGTGGGGGTTTCACTCAGTGAATTATTCCTGGCATTTGGTTCCTACTTCAGGGCCATCAATTGATATT----ATCCCTCACACTTTCATCGACGCTTG---CATAAGTTAATG-----GTGGAAAACATAAGCGGGAG--CAACCCCCATGCCGAGCGTTCTTTCCATCGGGCATCTGGTTCCTTTTTTCTTCTTTTCCTTTCAA-TAGACATTTCACAGTGAACGCGATCTAACTGAGAAAGGTGGAACACACCCTAGGAC--------TCCCCGGATTATA------GCTGAATGTTGGAAAGACTTTCTAA------------AAAG------AGTAGCATATTAGGTTATCATGAGCATAATTGAGGATATTTACCAGTAATATATCTAAGTGTCCCTCTCTCGGCTTTTTAGCGTTAAACCCCCCTACCCCCCT--AAACTGCTAGATTATCTAACACTCCTGTAAACCC---CCCGGAACCA---GGAAAATCTCTAGTAGTTTTTTTATGGCCAAAAAATAGG
	H006_NC_8_|	 1	------TAAGGGGTATGCAAACCATACTATTAAAAATCCAAACGAATA-TGAAATTAAGATGAAAGAAATTTAAGATCTAACAGCAAAATTCACTGGCAAATATATACCTTTACCCAACATCCCGTTAAATCAAGCATTAATGCGCAGTAAGAGCCTACCTACAAGTCCATATCTTAATGCCAACGGTTATTG---AAGGTGAGGGACAATGACTGTGGGGGTTTCACTCAGTGAATTATTCCTGGCATTTGGTTCCTACTTCAGGGCCATCAATTGATATT----ATCCCTCACACTTTCATCGACGCTTG---CATAAGTTAATG-----GTGGAAAACATAAGCGGGAG--CAACCCCCATGCCGAGCGTTCTTTCCATCGGGCATCTGGTTCCTTTTTTCTTCTTTTCCTTTCAA-TAGACATTTCACAGTGAACGCGATCTAACTGAGAAAGGTGGAACACACCCTAGGAC--------TCCCCGGATTATA------GCTGAATGTTGGAAAGACTTTCTAA------------AAAG------AGTAGCATATTAGGTTATCATGAGCATAATTGAGGATATTTACCAGTAATATATCTAAGTGTCCCTCTCTCGGCTTTTTAGCGTTAAACCCCCCTACCCCCCT--AAACTGCTAGATTATCTAACACTCCTGTAAACCC---CCCGGAACCA---GGAAAATCTCTAGTAGTTTTTTTATGGCCAAAAAATAGG
	H006_NC_9_|	 1	------TAAGGGGTATGCAAACCATACTATTAAAAATCCAAACGAATA-TGAAATTAAGATGAAAGAAATTTAAGATCTAACAGCAAAATTCACTGGCAAATATATACCTTTACCCAACATCCCGTTAAATCAAGCATTAATGCGCAGTAAGAGCCTACCTACAAGTCCATATCTTAATGCCAACGGTTATTG---AAGGTGAGGGACAATGACTGTGGGGGTTTCACTCAGTGAATTATTCCTGGCATTTGGTTCCTACTTCAGGGCCATCAATTGATATT----ATCCCTCACACTTTCATCGACGCTTG---CATAAGTTAATG-----GTGGAAAACATAAGCGGGAG--CAACCCCCATGCCGAGCGTTCTTTCCATCGGGCATCTGGTTCCTTTTTTCTTCTTTTCCTTTCAA-TAGACATTTCACAGTGAACGCGATCTAACTGAGAAAGGTGGAACACACCCTAGGAC--------TCCCCGGATTATA------GCTGAATGTTGGAAAGACTTTCTAA------------AAAG------AGTAGCATATTAGGTTATCATGAGCATAATTGAGGATATTTACCAGTAATATATCTAAGTGTCCCTCTCTCGGCTTTTTAGCGTTAAACCCCCCTACCCCCCT--AAACTGCTAGATTATCTAACACTCCTGTAAACCC---CCCGGAACCA---GGAAAATCTCTAGTAGTTTTTTTATGGCCAAAAAATAGG
	H006_NC_10_|	 1	------TAAGGGGTATGCAAACCATACTATTAAAAATCCAAACGAATA-TGAAATTAAGATGAAAGAAATTTAAGATCTAACAGCAAAATTCACTGGCAAATATATACCTTTACCCAACATCCCGTTAAATCAAGCATTAATGCGCAGTAAGAGCCTACCTACAAGTCCATATCTTAATGCCAACGGTTATTG---AAGGTGAGGGACAATGACTGTGGGGGTTTCACTCAGTGAATTATTCCTGGCATTTGGTTCCTACTTCAGGGCCATCAATTGATATT----ATCCCTCACACTTTCATCGACGCTTG---CATAAGTTAATG-----GTGGAAAACATAAGCGGGAG--CAACCCCCATGCCGAGCGTTCTTTCCATCGGGCATCTGGTTCCTTTTTTCTTCTTTTCCTTTCAA-TAGACATTTCACAGTGAACGCGATCTAACTGAGAAAGGTGGAACACACCCTAGGAC--------TCCCCGGATTATA------GCTGAATGTTGGAAAGACTTTCTAA------------AAAG------AGTAGCATATTAGGTTATCATGAGCATAATTGAGGATATTTACCAGTAATATATCTAAGTGTCCCTCTCTCGGCTTTTTAGCGTTAAACCCCCCTACCCCCCT--AAACTGCTAGATTATCTAACACTCCTGTAAACCC---CCCGGAACCA---GGAAAATCTCTAGTAGTTTTTTTATGGCCAAAAAATAGG
	H006_BER_|	 1	------TAAGGGGTATGCAAACCATACTATTAAAAATCCAAACGAATA-TGAAATTAAGATGAAAGAAATTTAAGATCTAACAGCAAAATTCACTGGCAAATATATACCTTTACCCAACATCCCGTTAAATCAAGCATTAATGCGCAGTAAGAGCCTACCTACAAGTCCATATCTTAATGCCAACGGTTATTG---AAGGTGAGGGACAATGACTGTGGGGGTTTCACTCAGTGAATTATTCCTGGCATTTGGTTCCTACTTCAGGGCCATCAATTGATATT----ATCCCTCACACTTTCATCGACGCTTG---CATAAGTTAATG-----GTGGAAAACATAAGCGGGAG--CAACCCCCATGCCGAGCGTTCTTTCCATCGGGCATCTGGTTCCTTTTTTCTTCTTTTCCTTTCAA-TAGACATTTCACAGTGAACGCGATCTAACTGAGAAAGGTGGAACACACCCTAGGAC--------TCCCCGGATTATA------GCTGAATGTTGGAAAGACTTTCTAA------------AAAG------AGTAGCATATTAGGTTATCATGAGCATAATTGAGGATATTTACCAGTAATATATCTAAGTGTCCCTCTCTCGGCTTTTTAGCGTTAAACCCCCCTACCCCCCT--AAACTGCTAGATTATCTAACACTCCTGTAAACCC---CCCGGAACCA---GGAAAATCTCTAGTAGTTTTTTTATGGCCAAAAAATAGG
	H001_NC_25_|	 1	------TAAGGGGTATGCAAACCATACTACTAAAAATCCAAACGAATA-TGAAATTAAGATGAAAGAAATTTAAGATCTAACAGCAAAATTCACTGGCAAATATATACCTTTACCCAACATCCCGTTAAATCAAGCATTAATGCGCAGTAAGAGCCTACCTACAAGTCCATATCTTAATGCCAACGGTTATTG---AAGGTGAGGGACAATGACTGTGGGGGTTTCACTCAGTGAATTATTCCTGGCATTTGGTTCCTACTTCAGGGCCATCAATTGATATT----ATCCCTCACACTTTCATCGACGCTTG---CATAAGTTAATG-----GTGGAAAACATAAGCGGGAG--CAACCCCCATGCCGAGCGTTCTTTCCATCGGGCATCTGGTTCCTTTTTTCTTCTTTTCCTTTCAA-TAGACATTTCACAGTGAACGCGATCTAACTGAGAAAGGTGGAACACACCCTAGGAC--------TCCCCGGATTATA------GCTGAATGTTGGAAAGACTTTCTAA------------AAAG------AGTAGCATATTAGGTTATCATGAGCATAATTGAGGATATTTACCAGTAATATATCTAAGTGTCCCTCTCTCGGCTTTTTAGCGTTAAACCCCCCTACCCCCCT--AAACTGCTAGATTATCTAACACTCCTGTAAACCC---CCCGGAACCA---GGAAAATCTCTAGTAGTTTTTTTATGGCCAAAAAATAGG
	H001_47_|	 1	------TAAGGGGTATGCAAACCATACTACTAAAAATCCAAACGAATA-TGAAATTAAGATGAAAGAAATTTAAGATCTAACAGCAAAATTCACTGGCAAATATATACCTTTACCCAACATCCCGTTAAATCAAGCATTAATGCGCAGTAAGAGCCTACCTACAAGTCCATATCTTAATGCCAACGGTTATTG---AAGGTGAGGGACAATGACTGTGGGGGTTTCACTCAGTGAATTATTCCTGGCATTTGGTTCCTACTTCAGGGCCATCAATTGATATT----ATCCCTCACACTTTCATCGACGCTTG---CATAAGTTAATG-----GTGGAAAACATAAGCGGGAG--CAACCCCCATGCCGAGCGTTCTTTCCATCGGGCATCTGGTTCCTTTTTTCTTCTTTTCCTTTCAA-TAGACATTTCACAGTGAACGCGATCTAACTGAGAAAGGTGGAACACACCCTAGGAC--------TCCCCGGATTATA------GCTGAATGTTGGAAAGACTTTCTAA------------AAAG------AGTAGCATATTAGGTTATCATGAGCATAATTGAGGATATTTACCAGTAATATATCTAAGTGTCCCTCTCTCGGCTTTTTAGCGTTAAACCCCCCTACCCCCCT--AAACTGCTAGATTATCTAACACTCCTGTAAACCC---CCCGGAACCA---GGAAAATCTCTAGTAGTTTTTTTATGGCCAAAAAATAGG
	H001_NC_|	 1	------TAAGGGGTATGCAAACCATACTACTAAAAATCCAAACGAATA-TGAAATTAAGATGAAAGAAATTTAAGATCTAACAGCAAAATTCACTGGCAAATATATACCTTTACCCAACATCCCGTTAAATCAAGCATTAATGCGCAGTAAGAGCCTACCTACAAGTCCATATCTTAATGCCAACGGTTATTG---AAGGTGAGGGACAATGACTGTGGGGGTTTCACTCAGTGAATTATTCCTGGCATTTGGTTCCTACTTCAGGGCCATCAATTGATATT----ATCCCTCACACTTTCATCGACGCTTG---CATAAGTTAATG-----GTGGAAAACATAAGCGGGAG--CAACCCCCATGCCGAGCGTTCTTTCCATCGGGCATCTGGTTCCTTTTTTCTTCTTTTCCTTTCAA-TAGACATTTCACAGTGAACGCGATCTAACTGAGAAAGGTGGAACACACCCTAGGAC--------TCCCCGGATTATA------GCTGAATGTTGGAAAGACTTTCTAA------------AAAG------AGTAGCATATTAGGTTATCATGAGCATAATTGAGGATATTTACCAGTAATATATCTAAGTGTCCCTCTCTCGGCTTTTTAGCGTTAAACCCCCCTACCCCCCT--AAACTGCTAGATTATCTAACACTCCTGTAAACCC---CCCGGAACCA---GGAAAATCTCTAGTAGTTTTTTTATGGCCAAAAAATAGG
	H001_NC_13_|	 1	------TAAGGGGTATGCAAACCATACTACTAAAAATCCAAACGAATA-TGAAATTAAGATGAAAGAAATTTAAGATCTAACAGCAAAATTCACTGGCAAATATATACCTTTACCCAACATCCCGTTAAATCAAGCATTAATGCGCAGTAAGAGCCTACCTACAAGTCCATATCTTAATGCCAACGGTTATTG---AAGGTGAGGGACAATGACTGTGGGGGTTTCACTCAGTGAATTATTCCTGGCATTTGGTTCCTACTTCAGGGCCATCAATTGATATT----ATCCCTCACACTTTCATCGACGCTTG---CATAAGTTAATG-----GTGGAAAACATAAGCGGGAG--CAACCCCCATGCCGAGCGTTCTTTCCATCGGGCATCTGGTTCCTTTTTTCTTCTTTTCCTTTCAA-TAGACATTTCACAGTGAACGCGATCTAACTGAGAAAGGTGGAACACACCCTAGGAC--------TCCCCGGATTATA------GCTGAATGTTGGAAAGACTTTCTAA------------AAAG------AGTAGCATATTAGGTTATCATGAGCATAATTGAGGATATTTACCAGTAATATATCTAAGTGTCCCTCTCTCGGCTTTTTAGCGTTAAACCCCCCTACCCCCCT--AAACTGCTAGATTATCTAACACTCCTGTAAACCC---CCCGGAACCA---GGAAAATCTCTAGTAGTTTTTTTATGGCCAAAAAATAGG
	H001_11_|	 1	------TAAGGGGTATGCAAACCATACTACTAAAAATCCAAACGAATA-TGAAATTAAGATGAAAGAAATTTAAGATCTAACAGCAAAATTCACTGGCAAATATATACCTTTACCCAACATCCCGTTAAATCAAGCATTAATGCGCAGTAAGAGCCTACCTACAAGTCCATATCTTAATGCCAACGGTTATTG---AAGGTGAGGGACAATGACTGTGGGGGTTTCACTCAGTGAATTATTCCTGGCATTTGGTTCCTACTTCAGGGCCATCAATTGATATT----ATCCCTCACACTTTCATCGACGCTTG---CATAAGTTAATG-----GTGGAAAACATAAGCGGGAG--CAACCCCCATGCCGAGCGTTCTTTCCATCGGGCATCTGGTTCCTTTTTTCTTCTTTTCCTTTCAA-TAGACATTTCACAGTGAACGCGATCTAACTGAGAAAGGTGGAACACACCCTAGGAC--------TCCCCGGATTATA------GCTGAATGTTGGAAAGACTTTCTAA------------AAAG------AGTAGCATATTAGGTTATCATGAGCATAATTGAGGATATTTACCAGTAATATATCTAAGTGTCCCTCTCTCGGCTTTTTAGCGTTAAACCCCCCTACCCCCCT--AAACTGCTAGATTATCTAACACTCCTGTAAACCC---CCCGGAACCA---GGAAAATCTCTAGTAGTTTTTTTATGGCCAAAAAATAGG
	H001_NC_73_|	 1	------TAAGGGGTATGCAAACCATACTACTAAAAATCCAAACGAATA-TGAAATTAAGATGAAAGAAATTTAAGATCTAACAGCAAAATTCACTGGCAAATATATACCTTTACCCAACATCCCGTTAAATCAAGCATTAATGCGCAGTAAGAGCCTACCTACAAGTCCATATCTTAATGCCAACGGTTATTG---AAGGTGAGGGACAATGACTGTGGGGGTTTCACTCAGTGAATTATTCCTGGCATTTGGTTCCTACTTCAGGGCCATCAATTGATATT----ATCCCTCACACTTTCATCGACGCTTG---CATAAGTTAATG-----GTGGAAAACATAAGCGGGAG--CAACCCCCATGCCGAGCGTTCTTTCCATCGGGCATCTGGTTCCTTTTTTCTTCTTTTCCTTTCAA-TAGACATTTCACAGTGAACGCGATCTAACTGAGAAAGGTGGAACACACCCTAGGAC--------TCCCCGGATTATA------GCTGAATGTTGGAAAGACTTTCTAA------------AAAG------AGTAGCATATTAGGTTATCATGAGCATAATTGAGGATATTTACCAGTAATATATCTAAGTGTCCCTCTCTCGGCTTTTTAGCGTTAAACCCCCCTACCCCCCT--AAACTGCTAGATTATCTAACACTCCTGTAAACCC---CCCGGAACCA---GGAAAATCTCTAGTAGTTTTTTTATGGCCAAAAAATAGG
	H001_NC_37_|	 1	------TAAGGGGTATGCAAACCATACTACTAAAAATCCAAACGAATA-TGAAATTAAGATGAAAGAAATTTAAGATCTAACAGCAAAATTCACTGGCAAATATATACCTTTACCCAACATCCCGTTAAATCAAGCATTAATGCGCAGTAAGAGCCTACCTACAAGTCCATATCTTAATGCCAACGGTTATTG---AAGGTGAGGGACAATGACTGTGGGGGTTTCACTCAGTGAATTATTCCTGGCATTTGGTTCCTACTTCAGGGCCATCAATTGATATT----ATCCCTCACACTTTCATCGACGCTTG---CATAAGTTAATG-----GTGGAAAACATAAGCGGGAG--CAACCCCCATGCCGAGCGTTCTTTCCATCGGGCATCTGGTTCCTTTTTTCTTCTTTTCCTTTCAA-TAGACATTTCACAGTGAACGCGATCTAACTGAGAAAGGTGGAACACACCCTAGGAC--------TCCCCGGATTATA------GCTGAATGTTGGAAAGACTTTCTAA------------AAAG------AGTAGCATATTAGGTTATCATGAGCATAATTGAGGATATTTACCAGTAATATATCTAAGTGTCCCTCTCTCGGCTTTTTAGCGTTAAACCCCCCTACCCCCCT--AAACTGCTAGATTATCTAACACTCCTGTAAACCC---CCCGGAACCA---GGAAAATCTCTAGTAGTTTTTTTATGGCCAAAAAATAGG
	H001_NC_61_|	 1	------TAAGGGGTATGCAAACCATACTACTAAAAATCCAAACGAATA-TGAAATTAAGATGAAAGAAATTTAAGATCTAACAGCAAAATTCACTGGCAAATATATACCTTTACCCAACATCCCGTTAAATCAAGCATTAATGCGCAGTAAGAGCCTACCTACAAGTCCATATCTTAATGCCAACGGTTATTG---AAGGTGAGGGACAATGACTGTGGGGGTTTCACTCAGTGAATTATTCCTGGCATTTGGTTCCTACTTCAGGGCCATCAATTGATATT----ATCCCTCACACTTTCATCGACGCTTG---CATAAGTTAATG-----GTGGAAAACATAAGCGGGAG--CAACCCCCATGCCGAGCGTTCTTTCCATCGGGCATCTGGTTCCTTTTTTCTTCTTTTCCTTTCAA-TAGACATTTCACAGTGAACGCGATCTAACTGAGAAAGGTGGAACACACCCTAGGAC--------TCCCCGGATTATA------GCTGAATGTTGGAAAGACTTTCTAA------------AAAG------AGTAGCATATTAGGTTATCATGAGCATAATTGAGGATATTTACCAGTAATATATCTAAGTGTCCCTCTCTCGGCTTTTTAGCGTTAAACCCCCCTACCCCCCT--AAACTGCTAGATTATCTAACACTCCTGTAAACCC---CCCGGAACCA---GGAAAATCTCTAGTAGTTTTTTTATGGCCAAAAAATAGG
	H001_BER_|	 1	------TAAGGGGTATGCAAACCATACTACTAAAAATCCAAACGAATA-TGAAATTAAGATGAAAGAAATTTAAGATCTAACAGCAAAATTCACTGGCAAATATATACCTTTACCCAACATCCCGTTAAATCAAGCATTAATGCGCAGTAAGAGCCTACCTACAAGTCCATATCTTAATGCCAACGGTTATTG---AAGGTGAGGGACAATGACTGTGGGGGTTTCACTCAGTGAATTATTCCTGGCATTTGGTTCCTACTTCAGGGCCATCAATTGATATT----ATCCCTCACACTTTCATCGACGCTTG---CATAAGTTAATG-----GTGGAAAACATAAGCGGGAG--CAACCCCCATGCCGAGCGTTCTTTCCATCGGGCATCTGGTTCCTTTTTTCTTCTTTTCCTTTCAA-TAGACATTTCACAGTGAACGCGATCTAACTGAGAAAGGTGGAACACACCCTAGGAC--------TCCCCGGATTATA------GCTGAATGTTGGAAAGACTTTCTAA------------AAAG------AGTAGCATATTAGGTTATCATGAGCATAATTGAGGATATTTACCAGTAATATATCTAAGTGTCCCTCTCTCGGCTTTTTAGCGTTAAACCCCCCTACCCCCCT--AAACTGCTAGATTATCTAACACTCCTGTAAACCC---CCCGGAACCA---GGAAAATCTCTAGTAGTTTTTTTATGGCCAAAAAATAGG
	H001_NC_49_|	 1	------TAAGGGGTATGCAAACCATACTACTAAAAATCCAAACGAATA-TGAAATTAAGATGAAAGAAATTTAAGATCTAACAGCAAAATTCACTGGCAAATATATACCTTTACCCAACATCCCGTTAAATCAAGCATTAATGCGCAGTAAGAGCCTACCTACAAGTCCATATCTTAATGCCAACGGTTATTG---AAGGTGAGGGACAATGACTGTGGGGGTTTCACTCAGTGAATTATTCCTGGCATTTGGTTCCTACTTCAGGGCCATCAATTGATATT----ATCCCTCACACTTTCATCGACGCTTG---CATAAGTTAATG-----GTGGAAAACATAAGCGGGAG--CAACCCCCATGCCGAGCGTTCTTTCCATCGGGCATCTGGTTCCTTTTTTCTTCTTTTCCTTTCAA-TAGACATTTCACAGTGAACGCGATCTAACTGAGAAAGGTGGAACACACCCTAGGAC--------TCCCCGGATTATA------GCTGAATGTTGGAAAGACTTTCTAA------------AAAG------AGTAGCATATTAGGTTATCATGAGCATAATTGAGGATATTTACCAGTAATATATCTAAGTGTCCCTCTCTCGGCTTTTTAGCGTTAAACCCCCCTACCCCCCT--AAACTGCTAGATTATCTAACACTCCTGTAAACCC---CCCGGAACCA---GGAAAATCTCTAGTAGTTTTTTTATGGCCAAAAAATAGG
	H001_NC_97_|	 1	------TAAGGGGTATGCAAACCATACTACTAAAAATCCAAACGAATA-TGAAATTAAGATGAAAGAAATTTAAGATCTAACAGCAAAATTCACTGGCAAATATATACCTTTACCCAACATCCCGTTAAATCAAGCATTAATGCGCAGTAAGAGCCTACCTACAAGTCCATATCTTAATGCCAACGGTTATTG---AAGGTGAGGGACAATGACTGTGGGGGTTTCACTCAGTGAATTATTCCTGGCATTTGGTTCCTACTTCAGGGCCATCAATTGATATT----ATCCCTCACACTTTCATCGACGCTTG---CATAAGTTAATG-----GTGGAAAACATAAGCGGGAG--CAACCCCCATGCCGAGCGTTCTTTCCATCGGGCATCTGGTTCCTTTTTTCTTCTTTTCCTTTCAA-TAGACATTTCACAGTGAACGCGATCTAACTGAGAAAGGTGGAACACACCCTAGGAC--------TCCCCGGATTATA------GCTGAATGTTGGAAAGACTTTCTAA------------AAAG------AGTAGCATATTAGGTTATCATGAGCATAATTGAGGATATTTACCAGTAATATATCTAAGTGTCCCTCTCTCGGCTTTTTAGCGTTAAACCCCCCTACCCCCCT--AAACTGCTAGATTATCTAACACTCCTGTAAACCC---CCCGGAACCA---GGAAAATCTCTAGTAGTTTTTTTATGGCCAAAAAATAGG
	H001_BER_13_|	 1	------TAAGGGGTATGCAAACCATACTACTAAAAATCCAAACGAATA-TGAAATTAAGATGAAAGAAATTTAAGATCTAACAGCAAAATTCACTGGCAAATATATACCTTTACCCAACATCCCGTTAAATCAAGCATTAATGCGCAGTAAGAGCCTACCTACAAGTCCATATCTTAATGCCAACGGTTATTG---AAGGTGAGGGACAATGACTGTGGGGGTTTCACTCAGTGAATTATTCCTGGCATTTGGTTCCTACTTCAGGGCCATCAATTGATATT----ATCCCTCACACTTTCATCGACGCTTG---CATAAGTTAATG-----GTGGAAAACATAAGCGGGAG--CAACCCCCATGCCGAGCGTTCTTTCCATCGGGCATCTGGTTCCTTTTTTCTTCTTTTCCTTTCAA-TAGACATTTCACAGTGAACGCGATCTAACTGAGAAAGGTGGAACACACCCTAGGAC--------TCCCCGGATTATA------GCTGAATGTTGGAAAGACTTTCTAA------------AAAG------AGTAGCATATTAGGTTATCATGAGCATAATTGAGGATATTTACCAGTAATATATCTAAGTGTCCCTCTCTCGGCTTTTTAGCGTTAAACCCCCCTACCCCCCT--AAACTGCTAGATTATCTAACACTCCTGTAAACCC---CCCGGAACCA---GGAAAATCTCTAGTAGTTTTTTTATGGCCAAAAAATAGG
	H001_23_|	 1	------TAAGGGGTATGCAAACCATACTACTAAAAATCCAAACGAATA-TGAAATTAAGATGAAAGAAATTTAAGATCTAACAGCAAAATTCACTGGCAAATATATACCTTTACCCAACATCCCGTTAAATCAAGCATTAATGCGCAGTAAGAGCCTACCTACAAGTCCATATCTTAATGCCAACGGTTATTG---AAGGTGAGGGACAATGACTGTGGGGGTTTCACTCAGTGAATTATTCCTGGCATTTGGTTCCTACTTCAGGGCCATCAATTGATATT----ATCCCTCACACTTTCATCGACGCTTG---CATAAGTTAATG-----GTGGAAAACATAAGCGGGAG--CAACCCCCATGCCGAGCGTTCTTTCCATCGGGCATCTGGTTCCTTTTTTCTTCTTTTCCTTTCAA-TAGACATTTCACAGTGAACGCGATCTAACTGAGAAAGGTGGAACACACCCTAGGAC--------TCCCCGGATTATA------GCTGAATGTTGGAAAGACTTTCTAA------------AAAG------AGTAGCATATTAGGTTATCATGAGCATAATTGAGGATATTTACCAGTAATATATCTAAGTGTCCCTCTCTCGGCTTTTTAGCGTTAAACCCCCCTACCCCCCT--AAACTGCTAGATTATCTAACACTCCTGTAAACCC---CCCGGAACCA---GGAAAATCTCTAGTAGTTTTTTTATGGCCAAAAAATAGG
	H001_NC_85_|	 1	------TAAGGGGTATGCAAACCATACTACTAAAAATCCAAACGAATA-TGAAATTAAGATGAAAGAAATTTAAGATCTAACAGCAAAATTCACTGGCAAATATATACCTTTACCCAACATCCCGTTAAATCAAGCATTAATGCGCAGTAAGAGCCTACCTACAAGTCCATATCTTAATGCCAACGGTTATTG---AAGGTGAGGGACAATGACTGTGGGGGTTTCACTCAGTGAATTATTCCTGGCATTTGGTTCCTACTTCAGGGCCATCAATTGATATT----ATCCCTCACACTTTCATCGACGCTTG---CATAAGTTAATG-----GTGGAAAACATAAGCGGGAG--CAACCCCCATGCCGAGCGTTCTTTCCATCGGGCATCTGGTTCCTTTTTTCTTCTTTTCCTTTCAA-TAGACATTTCACAGTGAACGCGATCTAACTGAGAAAGGTGGAACACACCCTAGGAC--------TCCCCGGATTATA------GCTGAATGTTGGAAAGACTTTCTAA------------AAAG------AGTAGCATATTAGGTTATCATGAGCATAATTGAGGATATTTACCAGTAATATATCTAAGTGTCCCTCTCTCGGCTTTTTAGCGTTAAACCCCCCTACCCCCCT--AAACTGCTAGATTATCTAACACTCCTGTAAACCC---CCCGGAACCA---GGAAAATCTCTAGTAGTTTTTTTATGGCCAAAAAATAGG
	H001_35_|	 1	------TAAGGGGTATGCAAACCATACTACTAAAAATCCAAACGAATA-TGAAATTAAGATGAAAGAAATTTAAGATCTAACAGCAAAATTCACTGGCAAATATATACCTTTACCCAACATCCCGTTAAATCAAGCATTAATGCGCAGTAAGAGCCTACCTACAAGTCCATATCTTAATGCCAACGGTTATTG---AAGGTGAGGGACAATGACTGTGGGGGTTTCACTCAGTGAATTATTCCTGGCATTTGGTTCCTACTTCAGGGCCATCAATTGATATT----ATCCCTCACACTTTCATCGACGCTTG---CATAAGTTAATG-----GTGGAAAACATAAGCGGGAG--CAACCCCCATGCCGAGCGTTCTTTCCATCGGGCATCTGGTTCCTTTTTTCTTCTTTTCCTTTCAA-TAGACATTTCACAGTGAACGCGATCTAACTGAGAAAGGTGGAACACACCCTAGGAC--------TCCCCGGATTATA------GCTGAATGTTGGAAAGACTTTCTAA------------AAAG------AGTAGCATATTAGGTTATCATGAGCATAATTGAGGATATTTACCAGTAATATATCTAAGTGTCCCTCTCTCGGCTTTTTAGCGTTAAACCCCCCTACCCCCCT--AAACTGCTAGATTATCTAACACTCCTGTAAACCC---CCCGGAACCA---GGAAAATCTCTAGTAGTTTTTTTATGGCCAAAAAATAGG
	H001_|	 1	------TAAGGGGTATGCAAACCATACTACTAAAAATCCAAACGAATA-TGAAATTAAGATGAAAGAAATTTAAGATCTAACAGCAAAATTCACTGGCAAATATATACCTTTACCCAACATCCCGTTAAATCAAGCATTAATGCGCAGTAAGAGCCTACCTACAAGTCCATATCTTAATGCCAACGGTTATTG---AAGGTGAGGGACAATGACTGTGGGGGTTTCACTCAGTGAATTATTCCTGGCATTTGGTTCCTACTTCAGGGCCATCAATTGATATT----ATCCCTCACACTTTCATCGACGCTTG---CATAAGTTAATG-----GTGGAAAACATAAGCGGGAG--CAACCCCCATGCCGAGCGTTCTTTCCATCGGGCATCTGGTTCCTTTTTTCTTCTTTTCCTTTCAA-TAGACATTTCACAGTGAACGCGATCTAACTGAGAAAGGTGGAACACACCCTAGGAC--------TCCCCGGATTATA------GCTGAATGTTGGAAAGACTTTCTAA------------AAAG------AGTAGCATATTAGGTTATCATGAGCATAATTGAGGATATTTACCAGTAATATATCTAAGTGTCCCTCTCTCGGCTTTTTAGCGTTAAACCCCCCTACCCCCCT--AAACTGCTAGATTATCTAACACTCCTGTAAACCC---CCCGGAACCA---GGAAAATCTCTAGTAGTTTTTTTATGGCCAAAAAATAGG
	H001_2_|	 1	------TAAGGGGTATGCAAACCATACTACTAAAAATCCAAACGAATA-TGAAATTAAGATGAAAGAAATTTAAGATCTAACAGCAAAATTCACTGGCAAATATATACCTTTACCCAACATCCCGTTAAATCAAGCATTAATGCGCAGTAAGAGCCTACCTACAAGTCCATATCTTAATGCCAACGGTTATTG---AAGGTGAGGGACAATGACTGTGGGGGTTTCACTCAGTGAATTATTCCTGGCATTTGGTTCCTACTTCAGGGCCATCAATTGATATT----ATCCCTCACACTTTCATCGACGCTTG---CATAAGTTAATG-----GTGGAAAACATAAGCGGGAG--CAACCCCCATGCCGAGCGTTCTTTCCATCGGGCATCTGGTTCCTTTTTTCTTCTTTTCCTTTCAA-TAGACATTTCACAGTGAACGCGATCTAACTGAGAAAGGTGGAACACACCCTAGGAC--------TCCCCGGATTATA------GCTGAATGTTGGAAAGACTTTCTAA------------AAAG------AGTAGCATATTAGGTTATCATGAGCATAATTGAGGATATTTACCAGTAATATATCTAAGTGTCCCTCTCTCGGCTTTTTAGCGTTAAACCCCCCTACCCCCCT--AAACTGCTAGATTATCTAACACTCCTGTAAACCC---CCCGGAACCA---GGAAAATCTCTAGTAGTTTTTTTATGGCCAAAAAATAGG
	H001_3_|	 1	------TAAGGGGTATGCAAACCATACTACTAAAAATCCAAACGAATA-TGAAATTAAGATGAAAGAAATTTAAGATCTAACAGCAAAATTCACTGGCAAATATATACCTTTACCCAACATCCCGTTAAATCAAGCATTAATGCGCAGTAAGAGCCTACCTACAAGTCCATATCTTAATGCCAACGGTTATTG---AAGGTGAGGGACAATGACTGTGGGGGTTTCACTCAGTGAATTATTCCTGGCATTTGGTTCCTACTTCAGGGCCATCAATTGATATT----ATCCCTCACACTTTCATCGACGCTTG---CATAAGTTAATG-----GTGGAAAACATAAGCGGGAG--CAACCCCCATGCCGAGCGTTCTTTCCATCGGGCATCTGGTTCCTTTTTTCTTCTTTTCCTTTCAA-TAGACATTTCACAGTGAACGCGATCTAACTGAGAAAGGTGGAACACACCCTAGGAC--------TCCCCGGATTATA------GCTGAATGTTGGAAAGACTTTCTAA------------AAAG------AGTAGCATATTAGGTTATCATGAGCATAATTGAGGATATTTACCAGTAATATATCTAAGTGTCCCTCTCTCGGCTTTTTAGCGTTAAACCCCCCTACCCCCCT--AAACTGCTAGATTATCTAACACTCCTGTAAACCC---CCCGGAACCA---GGAAAATCTCTAGTAGTTTTTTTATGGCCAAAAAATAGG
	H001_4_|	 1	------TAAGGGGTATGCAAACCATACTACTAAAAATCCAAACGAATA-TGAAATTAAGATGAAAGAAATTTAAGATCTAACAGCAAAATTCACTGGCAAATATATACCTTTACCCAACATCCCGTTAAATCAAGCATTAATGCGCAGTAAGAGCCTACCTACAAGTCCATATCTTAATGCCAACGGTTATTG---AAGGTGAGGGACAATGACTGTGGGGGTTTCACTCAGTGAATTATTCCTGGCATTTGGTTCCTACTTCAGGGCCATCAATTGATATT----ATCCCTCACACTTTCATCGACGCTTG---CATAAGTTAATG-----GTGGAAAACATAAGCGGGAG--CAACCCCCATGCCGAGCGTTCTTTCCATCGGGCATCTGGTTCCTTTTTTCTTCTTTTCCTTTCAA-TAGACATTTCACAGTGAACGCGATCTAACTGAGAAAGGTGGAACACACCCTAGGAC--------TCCCCGGATTATA------GCTGAATGTTGGAAAGACTTTCTAA------------AAAG------AGTAGCATATTAGGTTATCATGAGCATAATTGAGGATATTTACCAGTAATATATCTAAGTGTCCCTCTCTCGGCTTTTTAGCGTTAAACCCCCCTACCCCCCT--AAACTGCTAGATTATCTAACACTCCTGTAAACCC---CCCGGAACCA---GGAAAATCTCTAGTAGTTTTTTTATGGCCAAAAAATAGG
	H001_5_|	 1	------TAAGGGGTATGCAAACCATACTACTAAAAATCCAAACGAATA-TGAAATTAAGATGAAAGAAATTTAAGATCTAACAGCAAAATTCACTGGCAAATATATACCTTTACCCAACATCCCGTTAAATCAAGCATTAATGCGCAGTAAGAGCCTACCTACAAGTCCATATCTTAATGCCAACGGTTATTG---AAGGTGAGGGACAATGACTGTGGGGGTTTCACTCAGTGAATTATTCCTGGCATTTGGTTCCTACTTCAGGGCCATCAATTGATATT----ATCCCTCACACTTTCATCGACGCTTG---CATAAGTTAATG-----GTGGAAAACATAAGCGGGAG--CAACCCCCATGCCGAGCGTTCTTTCCATCGGGCATCTGGTTCCTTTTTTCTTCTTTTCCTTTCAA-TAGACATTTCACAGTGAACGCGATCTAACTGAGAAAGGTGGAACACACCCTAGGAC--------TCCCCGGATTATA------GCTGAATGTTGGAAAGACTTTCTAA------------AAAG------AGTAGCATATTAGGTTATCATGAGCATAATTGAGGATATTTACCAGTAATATATCTAAGTGTCCCTCTCTCGGCTTTTTAGCGTTAAACCCCCCTACCCCCCT--AAACTGCTAGATTATCTAACACTCCTGTAAACCC---CCCGGAACCA---GGAAAATCTCTAGTAGTTTTTTTATGGCCAAAAAATAGG
	H001_6_|	 1	------TAAGGGGTATGCAAACCATACTACTAAAAATCCAAACGAATA-TGAAATTAAGATGAAAGAAATTTAAGATCTAACAGCAAAATTCACTGGCAAATATATACCTTTACCCAACATCCCGTTAAATCAAGCATTAATGCGCAGTAAGAGCCTACCTACAAGTCCATATCTTAATGCCAACGGTTATTG---AAGGTGAGGGACAATGACTGTGGGGGTTTCACTCAGTGAATTATTCCTGGCATTTGGTTCCTACTTCAGGGCCATCAATTGATATT----ATCCCTCACACTTTCATCGACGCTTG---CATAAGTTAATG-----GTGGAAAACATAAGCGGGAG--CAACCCCCATGCCGAGCGTTCTTTCCATCGGGCATCTGGTTCCTTTTTTCTTCTTTTCCTTTCAA-TAGACATTTCACAGTGAACGCGATCTAACTGAGAAAGGTGGAACACACCCTAGGAC--------TCCCCGGATTATA------GCTGAATGTTGGAAAGACTTTCTAA------------AAAG------AGTAGCATATTAGGTTATCATGAGCATAATTGAGGATATTTACCAGTAATATATCTAAGTGTCCCTCTCTCGGCTTTTTAGCGTTAAACCCCCCTACCCCCCT--AAACTGCTAGATTATCTAACACTCCTGTAAACCC---CCCGGAACCA---GGAAAATCTCTAGTAGTTTTTTTATGGCCAAAAAATAGG
	H001_7_|	 1	------TAAGGGGTATGCAAACCATACTACTAAAAATCCAAACGAATA-TGAAATTAAGATGAAAGAAATTTAAGATCTAACAGCAAAATTCACTGGCAAATATATACCTTTACCCAACATCCCGTTAAATCAAGCATTAATGCGCAGTAAGAGCCTACCTACAAGTCCATATCTTAATGCCAACGGTTATTG---AAGGTGAGGGACAATGACTGTGGGGGTTTCACTCAGTGAATTATTCCTGGCATTTGGTTCCTACTTCAGGGCCATCAATTGATATT----ATCCCTCACACTTTCATCGACGCTTG---CATAAGTTAATG-----GTGGAAAACATAAGCGGGAG--CAACCCCCATGCCGAGCGTTCTTTCCATCGGGCATCTGGTTCCTTTTTTCTTCTTTTCCTTTCAA-TAGACATTTCACAGTGAACGCGATCTAACTGAGAAAGGTGGAACACACCCTAGGAC--------TCCCCGGATTATA------GCTGAATGTTGGAAAGACTTTCTAA------------AAAG------AGTAGCATATTAGGTTATCATGAGCATAATTGAGGATATTTACCAGTAATATATCTAAGTGTCCCTCTCTCGGCTTTTTAGCGTTAAACCCCCCTACCCCCCT--AAACTGCTAGATTATCTAACACTCCTGTAAACCC---CCCGGAACCA---GGAAAATCTCTAGTAGTTTTTTTATGGCCAAAAAATAGG
	H001_8_|	 1	------TAAGGGGTATGCAAACCATACTACTAAAAATCCAAACGAATA-TGAAATTAAGATGAAAGAAATTTAAGATCTAACAGCAAAATTCACTGGCAAATATATACCTTTACCCAACATCCCGTTAAATCAAGCATTAATGCGCAGTAAGAGCCTACCTACAAGTCCATATCTTAATGCCAACGGTTATTG---AAGGTGAGGGACAATGACTGTGGGGGTTTCACTCAGTGAATTATTCCTGGCATTTGGTTCCTACTTCAGGGCCATCAATTGATATT----ATCCCTCACACTTTCATCGACGCTTG---CATAAGTTAATG-----GTGGAAAACATAAGCGGGAG--CAACCCCCATGCCGAGCGTTCTTTCCATCGGGCATCTGGTTCCTTTTTTCTTCTTTTCCTTTCAA-TAGACATTTCACAGTGAACGCGATCTAACTGAGAAAGGTGGAACACACCCTAGGAC--------TCCCCGGATTATA------GCTGAATGTTGGAAAGACTTTCTAA------------AAAG------AGTAGCATATTAGGTTATCATGAGCATAATTGAGGATATTTACCAGTAATATATCTAAGTGTCCCTCTCTCGGCTTTTTAGCGTTAAACCCCCCTACCCCCCT--AAACTGCTAGATTATCTAACACTCCTGTAAACCC---CCCGGAACCA---GGAAAATCTCTAGTAGTTTTTTTATGGCCAAAAAATAGG
	H001_9_|	 1	------TAAGGGGTATGCAAACCATACTACTAAAAATCCAAACGAATA-TGAAATTAAGATGAAAGAAATTTAAGATCTAACAGCAAAATTCACTGGCAAATATATACCTTTACCCAACATCCCGTTAAATCAAGCATTAATGCGCAGTAAGAGCCTACCTACAAGTCCATATCTTAATGCCAACGGTTATTG---AAGGTGAGGGACAATGACTGTGGGGGTTTCACTCAGTGAATTATTCCTGGCATTTGGTTCCTACTTCAGGGCCATCAATTGATATT----ATCCCTCACACTTTCATCGACGCTTG---CATAAGTTAATG-----GTGGAAAACATAAGCGGGAG--CAACCCCCATGCCGAGCGTTCTTTCCATCGGGCATCTGGTTCCTTTTTTCTTCTTTTCCTTTCAA-TAGACATTTCACAGTGAACGCGATCTAACTGAGAAAGGTGGAACACACCCTAGGAC--------TCCCCGGATTATA------GCTGAATGTTGGAAAGACTTTCTAA------------AAAG------AGTAGCATATTAGGTTATCATGAGCATAATTGAGGATATTTACCAGTAATATATCTAAGTGTCCCTCTCTCGGCTTTTTAGCGTTAAACCCCCCTACCCCCCT--AAACTGCTAGATTATCTAACACTCCTGTAAACCC---CCCGGAACCA---GGAAAATCTCTAGTAGTTTTTTTATGGCCAAAAAATAGG
	H001_10_|	 1	------TAAGGGGTATGCAAACCATACTACTAAAAATCCAAACGAATA-TGAAATTAAGATGAAAGAAATTTAAGATCTAACAGCAAAATTCACTGGCAAATATATACCTTTACCCAACATCCCGTTAAATCAAGCATTAATGCGCAGTAAGAGCCTACCTACAAGTCCATATCTTAATGCCAACGGTTATTG---AAGGTGAGGGACAATGACTGTGGGGGTTTCACTCAGTGAATTATTCCTGGCATTTGGTTCCTACTTCAGGGCCATCAATTGATATT----ATCCCTCACACTTTCATCGACGCTTG---CATAAGTTAATG-----GTGGAAAACATAAGCGGGAG--CAACCCCCATGCCGAGCGTTCTTTCCATCGGGCATCTGGTTCCTTTTTTCTTCTTTTCCTTTCAA-TAGACATTTCACAGTGAACGCGATCTAACTGAGAAAGGTGGAACACACCCTAGGAC--------TCCCCGGATTATA------GCTGAATGTTGGAAAGACTTTCTAA------------AAAG------AGTAGCATATTAGGTTATCATGAGCATAATTGAGGATATTTACCAGTAATATATCTAAGTGTCCCTCTCTCGGCTTTTTAGCGTTAAACCCCCCTACCCCCCT--AAACTGCTAGATTATCTAACACTCCTGTAAACCC---CCCGGAACCA---GGAAAATCTCTAGTAGTTTTTTTATGGCCAAAAAATAGG
	H001_12_|	 1	------TAAGGGGTATGCAAACCATACTACTAAAAATCCAAACGAATA-TGAAATTAAGATGAAAGAAATTTAAGATCTAACAGCAAAATTCACTGGCAAATATATACCTTTACCCAACATCCCGTTAAATCAAGCATTAATGCGCAGTAAGAGCCTACCTACAAGTCCATATCTTAATGCCAACGGTTATTG---AAGGTGAGGGACAATGACTGTGGGGGTTTCACTCAGTGAATTATTCCTGGCATTTGGTTCCTACTTCAGGGCCATCAATTGATATT----ATCCCTCACACTTTCATCGACGCTTG---CATAAGTTAATG-----GTGGAAAACATAAGCGGGAG--CAACCCCCATGCCGAGCGTTCTTTCCATCGGGCATCTGGTTCCTTTTTTCTTCTTTTCCTTTCAA-TAGACATTTCACAGTGAACGCGATCTAACTGAGAAAGGTGGAACACACCCTAGGAC--------TCCCCGGATTATA------GCTGAATGTTGGAAAGACTTTCTAA------------AAAG------AGTAGCATATTAGGTTATCATGAGCATAATTGAGGATATTTACCAGTAATATATCTAAGTGTCCCTCTCTCGGCTTTTTAGCGTTAAACCCCCCTACCCCCCT--AAACTGCTAGATTATCTAACACTCCTGTAAACCC---CCCGGAACCA---GGAAAATCTCTAGTAGTTTTTTTATGGCCAAAAAATAGG
	H001_13_|	 1	------TAAGGGGTATGCAAACCATACTACTAAAAATCCAAACGAATA-TGAAATTAAGATGAAAGAAATTTAAGATCTAACAGCAAAATTCACTGGCAAATATATACCTTTACCCAACATCCCGTTAAATCAAGCATTAATGCGCAGTAAGAGCCTACCTACAAGTCCATATCTTAATGCCAACGGTTATTG---AAGGTGAGGGACAATGACTGTGGGGGTTTCACTCAGTGAATTATTCCTGGCATTTGGTTCCTACTTCAGGGCCATCAATTGATATT----ATCCCTCACACTTTCATCGACGCTTG---CATAAGTTAATG-----GTGGAAAACATAAGCGGGAG--CAACCCCCATGCCGAGCGTTCTTTCCATCGGGCATCTGGTTCCTTTTTTCTTCTTTTCCTTTCAA-TAGACATTTCACAGTGAACGCGATCTAACTGAGAAAGGTGGAACACACCCTAGGAC--------TCCCCGGATTATA------GCTGAATGTTGGAAAGACTTTCTAA------------AAAG------AGTAGCATATTAGGTTATCATGAGCATAATTGAGGATATTTACCAGTAATATATCTAAGTGTCCCTCTCTCGGCTTTTTAGCGTTAAACCCCCCTACCCCCCT--AAACTGCTAGATTATCTAACACTCCTGTAAACCC---CCCGGAACCA---GGAAAATCTCTAGTAGTTTTTTTATGGCCAAAAAATAGG
	H001_14_|	 1	------TAAGGGGTATGCAAACCATACTACTAAAAATCCAAACGAATA-TGAAATTAAGATGAAAGAAATTTAAGATCTAACAGCAAAATTCACTGGCAAATATATACCTTTACCCAACATCCCGTTAAATCAAGCATTAATGCGCAGTAAGAGCCTACCTACAAGTCCATATCTTAATGCCAACGGTTATTG---AAGGTGAGGGACAATGACTGTGGGGGTTTCACTCAGTGAATTATTCCTGGCATTTGGTTCCTACTTCAGGGCCATCAATTGATATT----ATCCCTCACACTTTCATCGACGCTTG---CATAAGTTAATG-----GTGGAAAACATAAGCGGGAG--CAACCCCCATGCCGAGCGTTCTTTCCATCGGGCATCTGGTTCCTTTTTTCTTCTTTTCCTTTCAA-TAGACATTTCACAGTGAACGCGATCTAACTGAGAAAGGTGGAACACACCCTAGGAC--------TCCCCGGATTATA------GCTGAATGTTGGAAAGACTTTCTAA------------AAAG------AGTAGCATATTAGGTTATCATGAGCATAATTGAGGATATTTACCAGTAATATATCTAAGTGTCCCTCTCTCGGCTTTTTAGCGTTAAACCCCCCTACCCCCCT--AAACTGCTAGATTATCTAACACTCCTGTAAACCC---CCCGGAACCA---GGAAAATCTCTAGTAGTTTTTTTATGGCCAAAAAATAGG
	H001_15_|	 1	------TAAGGGGTATGCAAACCATACTACTAAAAATCCAAACGAATA-TGAAATTAAGATGAAAGAAATTTAAGATCTAACAGCAAAATTCACTGGCAAATATATACCTTTACCCAACATCCCGTTAAATCAAGCATTAATGCGCAGTAAGAGCCTACCTACAAGTCCATATCTTAATGCCAACGGTTATTG---AAGGTGAGGGACAATGACTGTGGGGGTTTCACTCAGTGAATTATTCCTGGCATTTGGTTCCTACTTCAGGGCCATCAATTGATATT----ATCCCTCACACTTTCATCGACGCTTG---CATAAGTTAATG-----GTGGAAAACATAAGCGGGAG--CAACCCCCATGCCGAGCGTTCTTTCCATCGGGCATCTGGTTCCTTTTTTCTTCTTTTCCTTTCAA-TAGACATTTCACAGTGAACGCGATCTAACTGAGAAAGGTGGAACACACCCTAGGAC--------TCCCCGGATTATA------GCTGAATGTTGGAAAGACTTTCTAA------------AAAG------AGTAGCATATTAGGTTATCATGAGCATAATTGAGGATATTTACCAGTAATATATCTAAGTGTCCCTCTCTCGGCTTTTTAGCGTTAAACCCCCCTACCCCCCT--AAACTGCTAGATTATCTAACACTCCTGTAAACCC---CCCGGAACCA---GGAAAATCTCTAGTAGTTTTTTTATGGCCAAAAAATAGG
	H001_16_|	 1	------TAAGGGGTATGCAAACCATACTACTAAAAATCCAAACGAATA-TGAAATTAAGATGAAAGAAATTTAAGATCTAACAGCAAAATTCACTGGCAAATATATACCTTTACCCAACATCCCGTTAAATCAAGCATTAATGCGCAGTAAGAGCCTACCTACAAGTCCATATCTTAATGCCAACGGTTATTG---AAGGTGAGGGACAATGACTGTGGGGGTTTCACTCAGTGAATTATTCCTGGCATTTGGTTCCTACTTCAGGGCCATCAATTGATATT----ATCCCTCACACTTTCATCGACGCTTG---CATAAGTTAATG-----GTGGAAAACATAAGCGGGAG--CAACCCCCATGCCGAGCGTTCTTTCCATCGGGCATCTGGTTCCTTTTTTCTTCTTTTCCTTTCAA-TAGACATTTCACAGTGAACGCGATCTAACTGAGAAAGGTGGAACACACCCTAGGAC--------TCCCCGGATTATA------GCTGAATGTTGGAAAGACTTTCTAA------------AAAG------AGTAGCATATTAGGTTATCATGAGCATAATTGAGGATATTTACCAGTAATATATCTAAGTGTCCCTCTCTCGGCTTTTTAGCGTTAAACCCCCCTACCCCCCT--AAACTGCTAGATTATCTAACACTCCTGTAAACCC---CCCGGAACCA---GGAAAATCTCTAGTAGTTTTTTTATGGCCAAAAAATAGG
	H001_17_|	 1	------TAAGGGGTATGCAAACCATACTACTAAAAATCCAAACGAATA-TGAAATTAAGATGAAAGAAATTTAAGATCTAACAGCAAAATTCACTGGCAAATATATACCTTTACCCAACATCCCGTTAAATCAAGCATTAATGCGCAGTAAGAGCCTACCTACAAGTCCATATCTTAATGCCAACGGTTATTG---AAGGTGAGGGACAATGACTGTGGGGGTTTCACTCAGTGAATTATTCCTGGCATTTGGTTCCTACTTCAGGGCCATCAATTGATATT----ATCCCTCACACTTTCATCGACGCTTG---CATAAGTTAATG-----GTGGAAAACATAAGCGGGAG--CAACCCCCATGCCGAGCGTTCTTTCCATCGGGCATCTGGTTCCTTTTTTCTTCTTTTCCTTTCAA-TAGACATTTCACAGTGAACGCGATCTAACTGAGAAAGGTGGAACACACCCTAGGAC--------TCCCCGGATTATA------GCTGAATGTTGGAAAGACTTTCTAA------------AAAG------AGTAGCATATTAGGTTATCATGAGCATAATTGAGGATATTTACCAGTAATATATCTAAGTGTCCCTCTCTCGGCTTTTTAGCGTTAAACCCCCCTACCCCCCT--AAACTGCTAGATTATCTAACACTCCTGTAAACCC---CCCGGAACCA---GGAAAATCTCTAGTAGTTTTTTTATGGCCAAAAAATAGG
	H001_18_|	 1	------TAAGGGGTATGCAAACCATACTACTAAAAATCCAAACGAATA-TGAAATTAAGATGAAAGAAATTTAAGATCTAACAGCAAAATTCACTGGCAAATATATACCTTTACCCAACATCCCGTTAAATCAAGCATTAATGCGCAGTAAGAGCCTACCTACAAGTCCATATCTTAATGCCAACGGTTATTG---AAGGTGAGGGACAATGACTGTGGGGGTTTCACTCAGTGAATTATTCCTGGCATTTGGTTCCTACTTCAGGGCCATCAATTGATATT----ATCCCTCACACTTTCATCGACGCTTG---CATAAGTTAATG-----GTGGAAAACATAAGCGGGAG--CAACCCCCATGCCGAGCGTTCTTTCCATCGGGCATCTGGTTCCTTTTTTCTTCTTTTCCTTTCAA-TAGACATTTCACAGTGAACGCGATCTAACTGAGAAAGGTGGAACACACCCTAGGAC--------TCCCCGGATTATA------GCTGAATGTTGGAAAGACTTTCTAA------------AAAG------AGTAGCATATTAGGTTATCATGAGCATAATTGAGGATATTTACCAGTAATATATCTAAGTGTCCCTCTCTCGGCTTTTTAGCGTTAAACCCCCCTACCCCCCT--AAACTGCTAGATTATCTAACACTCCTGTAAACCC---CCCGGAACCA---GGAAAATCTCTAGTAGTTTTTTTATGGCCAAAAAATAGG
	H001_19_|	 1	------TAAGGGGTATGCAAACCATACTACTAAAAATCCAAACGAATA-TGAAATTAAGATGAAAGAAATTTAAGATCTAACAGCAAAATTCACTGGCAAATATATACCTTTACCCAACATCCCGTTAAATCAAGCATTAATGCGCAGTAAGAGCCTACCTACAAGTCCATATCTTAATGCCAACGGTTATTG---AAGGTGAGGGACAATGACTGTGGGGGTTTCACTCAGTGAATTATTCCTGGCATTTGGTTCCTACTTCAGGGCCATCAATTGATATT----ATCCCTCACACTTTCATCGACGCTTG---CATAAGTTAATG-----GTGGAAAACATAAGCGGGAG--CAACCCCCATGCCGAGCGTTCTTTCCATCGGGCATCTGGTTCCTTTTTTCTTCTTTTCCTTTCAA-TAGACATTTCACAGTGAACGCGATCTAACTGAGAAAGGTGGAACACACCCTAGGAC--------TCCCCGGATTATA------GCTGAATGTTGGAAAGACTTTCTAA------------AAAG------AGTAGCATATTAGGTTATCATGAGCATAATTGAGGATATTTACCAGTAATATATCTAAGTGTCCCTCTCTCGGCTTTTTAGCGTTAAACCCCCCTACCCCCCT--AAACTGCTAGATTATCTAACACTCCTGTAAACCC---CCCGGAACCA---GGAAAATCTCTAGTAGTTTTTTTATGGCCAAAAAATAGG
	H001_20_|	 1	------TAAGGGGTATGCAAACCATACTACTAAAAATCCAAACGAATA-TGAAATTAAGATGAAAGAAATTTAAGATCTAACAGCAAAATTCACTGGCAAATATATACCTTTACCCAACATCCCGTTAAATCAAGCATTAATGCGCAGTAAGAGCCTACCTACAAGTCCATATCTTAATGCCAACGGTTATTG---AAGGTGAGGGACAATGACTGTGGGGGTTTCACTCAGTGAATTATTCCTGGCATTTGGTTCCTACTTCAGGGCCATCAATTGATATT----ATCCCTCACACTTTCATCGACGCTTG---CATAAGTTAATG-----GTGGAAAACATAAGCGGGAG--CAACCCCCATGCCGAGCGTTCTTTCCATCGGGCATCTGGTTCCTTTTTTCTTCTTTTCCTTTCAA-TAGACATTTCACAGTGAACGCGATCTAACTGAGAAAGGTGGAACACACCCTAGGAC--------TCCCCGGATTATA------GCTGAATGTTGGAAAGACTTTCTAA------------AAAG------AGTAGCATATTAGGTTATCATGAGCATAATTGAGGATATTTACCAGTAATATATCTAAGTGTCCCTCTCTCGGCTTTTTAGCGTTAAACCCCCCTACCCCCCT--AAACTGCTAGATTATCTAACACTCCTGTAAACCC---CCCGGAACCA---GGAAAATCTCTAGTAGTTTTTTTATGGCCAAAAAATAGG
	H001_21_|	 1	------TAAGGGGTATGCAAACCATACTACTAAAAATCCAAACGAATA-TGAAATTAAGATGAAAGAAATTTAAGATCTAACAGCAAAATTCACTGGCAAATATATACCTTTACCCAACATCCCGTTAAATCAAGCATTAATGCGCAGTAAGAGCCTACCTACAAGTCCATATCTTAATGCCAACGGTTATTG---AAGGTGAGGGACAATGACTGTGGGGGTTTCACTCAGTGAATTATTCCTGGCATTTGGTTCCTACTTCAGGGCCATCAATTGATATT----ATCCCTCACACTTTCATCGACGCTTG---CATAAGTTAATG-----GTGGAAAACATAAGCGGGAG--CAACCCCCATGCCGAGCGTTCTTTCCATCGGGCATCTGGTTCCTTTTTTCTTCTTTTCCTTTCAA-TAGACATTTCACAGTGAACGCGATCTAACTGAGAAAGGTGGAACACACCCTAGGAC--------TCCCCGGATTATA------GCTGAATGTTGGAAAGACTTTCTAA------------AAAG------AGTAGCATATTAGGTTATCATGAGCATAATTGAGGATATTTACCAGTAATATATCTAAGTGTCCCTCTCTCGGCTTTTTAGCGTTAAACCCCCCTACCCCCCT--AAACTGCTAGATTATCTAACACTCCTGTAAACCC---CCCGGAACCA---GGAAAATCTCTAGTAGTTTTTTTATGGCCAAAAAATAGG
	H001_22_|	 1	------TAAGGGGTATGCAAACCATACTACTAAAAATCCAAACGAATA-TGAAATTAAGATGAAAGAAATTTAAGATCTAACAGCAAAATTCACTGGCAAATATATACCTTTACCCAACATCCCGTTAAATCAAGCATTAATGCGCAGTAAGAGCCTACCTACAAGTCCATATCTTAATGCCAACGGTTATTG---AAGGTGAGGGACAATGACTGTGGGGGTTTCACTCAGTGAATTATTCCTGGCATTTGGTTCCTACTTCAGGGCCATCAATTGATATT----ATCCCTCACACTTTCATCGACGCTTG---CATAAGTTAATG-----GTGGAAAACATAAGCGGGAG--CAACCCCCATGCCGAGCGTTCTTTCCATCGGGCATCTGGTTCCTTTTTTCTTCTTTTCCTTTCAA-TAGACATTTCACAGTGAACGCGATCTAACTGAGAAAGGTGGAACACACCCTAGGAC--------TCCCCGGATTATA------GCTGAATGTTGGAAAGACTTTCTAA------------AAAG------AGTAGCATATTAGGTTATCATGAGCATAATTGAGGATATTTACCAGTAATATATCTAAGTGTCCCTCTCTCGGCTTTTTAGCGTTAAACCCCCCTACCCCCCT--AAACTGCTAGATTATCTAACACTCCTGTAAACCC---CCCGGAACCA---GGAAAATCTCTAGTAGTTTTTTTATGGCCAAAAAATAGG
	H001_24_|	 1	------TAAGGGGTATGCAAACCATACTACTAAAAATCCAAACGAATA-TGAAATTAAGATGAAAGAAATTTAAGATCTAACAGCAAAATTCACTGGCAAATATATACCTTTACCCAACATCCCGTTAAATCAAGCATTAATGCGCAGTAAGAGCCTACCTACAAGTCCATATCTTAATGCCAACGGTTATTG---AAGGTGAGGGACAATGACTGTGGGGGTTTCACTCAGTGAATTATTCCTGGCATTTGGTTCCTACTTCAGGGCCATCAATTGATATT----ATCCCTCACACTTTCATCGACGCTTG---CATAAGTTAATG-----GTGGAAAACATAAGCGGGAG--CAACCCCCATGCCGAGCGTTCTTTCCATCGGGCATCTGGTTCCTTTTTTCTTCTTTTCCTTTCAA-TAGACATTTCACAGTGAACGCGATCTAACTGAGAAAGGTGGAACACACCCTAGGAC--------TCCCCGGATTATA------GCTGAATGTTGGAAAGACTTTCTAA------------AAAG------AGTAGCATATTAGGTTATCATGAGCATAATTGAGGATATTTACCAGTAATATATCTAAGTGTCCCTCTCTCGGCTTTTTAGCGTTAAACCCCCCTACCCCCCT--AAACTGCTAGATTATCTAACACTCCTGTAAACCC---CCCGGAACCA---GGAAAATCTCTAGTAGTTTTTTTATGGCCAAAAAATAGG
	H001_25_|	 1	------TAAGGGGTATGCAAACCATACTACTAAAAATCCAAACGAATA-TGAAATTAAGATGAAAGAAATTTAAGATCTAACAGCAAAATTCACTGGCAAATATATACCTTTACCCAACATCCCGTTAAATCAAGCATTAATGCGCAGTAAGAGCCTACCTACAAGTCCATATCTTAATGCCAACGGTTATTG---AAGGTGAGGGACAATGACTGTGGGGGTTTCACTCAGTGAATTATTCCTGGCATTTGGTTCCTACTTCAGGGCCATCAATTGATATT----ATCCCTCACACTTTCATCGACGCTTG---CATAAGTTAATG-----GTGGAAAACATAAGCGGGAG--CAACCCCCATGCCGAGCGTTCTTTCCATCGGGCATCTGGTTCCTTTTTTCTTCTTTTCCTTTCAA-TAGACATTTCACAGTGAACGCGATCTAACTGAGAAAGGTGGAACACACCCTAGGAC--------TCCCCGGATTATA------GCTGAATGTTGGAAAGACTTTCTAA------------AAAG------AGTAGCATATTAGGTTATCATGAGCATAATTGAGGATATTTACCAGTAATATATCTAAGTGTCCCTCTCTCGGCTTTTTAGCGTTAAACCCCCCTACCCCCCT--AAACTGCTAGATTATCTAACACTCCTGTAAACCC---CCCGGAACCA---GGAAAATCTCTAGTAGTTTTTTTATGGCCAAAAAATAGG
	H001_26_|	 1	------TAAGGGGTATGCAAACCATACTACTAAAAATCCAAACGAATA-TGAAATTAAGATGAAAGAAATTTAAGATCTAACAGCAAAATTCACTGGCAAATATATACCTTTACCCAACATCCCGTTAAATCAAGCATTAATGCGCAGTAAGAGCCTACCTACAAGTCCATATCTTAATGCCAACGGTTATTG---AAGGTGAGGGACAATGACTGTGGGGGTTTCACTCAGTGAATTATTCCTGGCATTTGGTTCCTACTTCAGGGCCATCAATTGATATT----ATCCCTCACACTTTCATCGACGCTTG---CATAAGTTAATG-----GTGGAAAACATAAGCGGGAG--CAACCCCCATGCCGAGCGTTCTTTCCATCGGGCATCTGGTTCCTTTTTTCTTCTTTTCCTTTCAA-TAGACATTTCACAGTGAACGCGATCTAACTGAGAAAGGTGGAACACACCCTAGGAC--------TCCCCGGATTATA------GCTGAATGTTGGAAAGACTTTCTAA------------AAAG------AGTAGCATATTAGGTTATCATGAGCATAATTGAGGATATTTACCAGTAATATATCTAAGTGTCCCTCTCTCGGCTTTTTAGCGTTAAACCCCCCTACCCCCCT--AAACTGCTAGATTATCTAACACTCCTGTAAACCC---CCCGGAACCA---GGAAAATCTCTAGTAGTTTTTTTATGGCCAAAAAATAGG
	H001_27_|	 1	------TAAGGGGTATGCAAACCATACTACTAAAAATCCAAACGAATA-TGAAATTAAGATGAAAGAAATTTAAGATCTAACAGCAAAATTCACTGGCAAATATATACCTTTACCCAACATCCCGTTAAATCAAGCATTAATGCGCAGTAAGAGCCTACCTACAAGTCCATATCTTAATGCCAACGGTTATTG---AAGGTGAGGGACAATGACTGTGGGGGTTTCACTCAGTGAATTATTCCTGGCATTTGGTTCCTACTTCAGGGCCATCAATTGATATT----ATCCCTCACACTTTCATCGACGCTTG---CATAAGTTAATG-----GTGGAAAACATAAGCGGGAG--CAACCCCCATGCCGAGCGTTCTTTCCATCGGGCATCTGGTTCCTTTTTTCTTCTTTTCCTTTCAA-TAGACATTTCACAGTGAACGCGATCTAACTGAGAAAGGTGGAACACACCCTAGGAC--------TCCCCGGATTATA------GCTGAATGTTGGAAAGACTTTCTAA------------AAAG------AGTAGCATATTAGGTTATCATGAGCATAATTGAGGATATTTACCAGTAATATATCTAAGTGTCCCTCTCTCGGCTTTTTAGCGTTAAACCCCCCTACCCCCCT--AAACTGCTAGATTATCTAACACTCCTGTAAACCC---CCCGGAACCA---GGAAAATCTCTAGTAGTTTTTTTATGGCCAAAAAATAGG
	H001_28_|	 1	------TAAGGGGTATGCAAACCATACTACTAAAAATCCAAACGAATA-TGAAATTAAGATGAAAGAAATTTAAGATCTAACAGCAAAATTCACTGGCAAATATATACCTTTACCCAACATCCCGTTAAATCAAGCATTAATGCGCAGTAAGAGCCTACCTACAAGTCCATATCTTAATGCCAACGGTTATTG---AAGGTGAGGGACAATGACTGTGGGGGTTTCACTCAGTGAATTATTCCTGGCATTTGGTTCCTACTTCAGGGCCATCAATTGATATT----ATCCCTCACACTTTCATCGACGCTTG---CATAAGTTAATG-----GTGGAAAACATAAGCGGGAG--CAACCCCCATGCCGAGCGTTCTTTCCATCGGGCATCTGGTTCCTTTTTTCTTCTTTTCCTTTCAA-TAGACATTTCACAGTGAACGCGATCTAACTGAGAAAGGTGGAACACACCCTAGGAC--------TCCCCGGATTATA------GCTGAATGTTGGAAAGACTTTCTAA------------AAAG------AGTAGCATATTAGGTTATCATGAGCATAATTGAGGATATTTACCAGTAATATATCTAAGTGTCCCTCTCTCGGCTTTTTAGCGTTAAACCCCCCTACCCCCCT--AAACTGCTAGATTATCTAACACTCCTGTAAACCC---CCCGGAACCA---GGAAAATCTCTAGTAGTTTTTTTATGGCCAAAAAATAGG
	H001_29_|	 1	------TAAGGGGTATGCAAACCATACTACTAAAAATCCAAACGAATA-TGAAATTAAGATGAAAGAAATTTAAGATCTAACAGCAAAATTCACTGGCAAATATATACCTTTACCCAACATCCCGTTAAATCAAGCATTAATGCGCAGTAAGAGCCTACCTACAAGTCCATATCTTAATGCCAACGGTTATTG---AAGGTGAGGGACAATGACTGTGGGGGTTTCACTCAGTGAATTATTCCTGGCATTTGGTTCCTACTTCAGGGCCATCAATTGATATT----ATCCCTCACACTTTCATCGACGCTTG---CATAAGTTAATG-----GTGGAAAACATAAGCGGGAG--CAACCCCCATGCCGAGCGTTCTTTCCATCGGGCATCTGGTTCCTTTTTTCTTCTTTTCCTTTCAA-TAGACATTTCACAGTGAACGCGATCTAACTGAGAAAGGTGGAACACACCCTAGGAC--------TCCCCGGATTATA------GCTGAATGTTGGAAAGACTTTCTAA------------AAAG------AGTAGCATATTAGGTTATCATGAGCATAATTGAGGATATTTACCAGTAATATATCTAAGTGTCCCTCTCTCGGCTTTTTAGCGTTAAACCCCCCTACCCCCCT--AAACTGCTAGATTATCTAACACTCCTGTAAACCC---CCCGGAACCA---GGAAAATCTCTAGTAGTTTTTTTATGGCCAAAAAATAGG
	H001_30_|	 1	------TAAGGGGTATGCAAACCATACTACTAAAAATCCAAACGAATA-TGAAATTAAGATGAAAGAAATTTAAGATCTAACAGCAAAATTCACTGGCAAATATATACCTTTACCCAACATCCCGTTAAATCAAGCATTAATGCGCAGTAAGAGCCTACCTACAAGTCCATATCTTAATGCCAACGGTTATTG---AAGGTGAGGGACAATGACTGTGGGGGTTTCACTCAGTGAATTATTCCTGGCATTTGGTTCCTACTTCAGGGCCATCAATTGATATT----ATCCCTCACACTTTCATCGACGCTTG---CATAAGTTAATG-----GTGGAAAACATAAGCGGGAG--CAACCCCCATGCCGAGCGTTCTTTCCATCGGGCATCTGGTTCCTTTTTTCTTCTTTTCCTTTCAA-TAGACATTTCACAGTGAACGCGATCTAACTGAGAAAGGTGGAACACACCCTAGGAC--------TCCCCGGATTATA------GCTGAATGTTGGAAAGACTTTCTAA------------AAAG------AGTAGCATATTAGGTTATCATGAGCATAATTGAGGATATTTACCAGTAATATATCTAAGTGTCCCTCTCTCGGCTTTTTAGCGTTAAACCCCCCTACCCCCCT--AAACTGCTAGATTATCTAACACTCCTGTAAACCC---CCCGGAACCA---GGAAAATCTCTAGTAGTTTTTTTATGGCCAAAAAATAGG
	H001_31_|	 1	------TAAGGGGTATGCAAACCATACTACTAAAAATCCAAACGAATA-TGAAATTAAGATGAAAGAAATTTAAGATCTAACAGCAAAATTCACTGGCAAATATATACCTTTACCCAACATCCCGTTAAATCAAGCATTAATGCGCAGTAAGAGCCTACCTACAAGTCCATATCTTAATGCCAACGGTTATTG---AAGGTGAGGGACAATGACTGTGGGGGTTTCACTCAGTGAATTATTCCTGGCATTTGGTTCCTACTTCAGGGCCATCAATTGATATT----ATCCCTCACACTTTCATCGACGCTTG---CATAAGTTAATG-----GTGGAAAACATAAGCGGGAG--CAACCCCCATGCCGAGCGTTCTTTCCATCGGGCATCTGGTTCCTTTTTTCTTCTTTTCCTTTCAA-TAGACATTTCACAGTGAACGCGATCTAACTGAGAAAGGTGGAACACACCCTAGGAC--------TCCCCGGATTATA------GCTGAATGTTGGAAAGACTTTCTAA------------AAAG------AGTAGCATATTAGGTTATCATGAGCATAATTGAGGATATTTACCAGTAATATATCTAAGTGTCCCTCTCTCGGCTTTTTAGCGTTAAACCCCCCTACCCCCCT--AAACTGCTAGATTATCTAACACTCCTGTAAACCC---CCCGGAACCA---GGAAAATCTCTAGTAGTTTTTTTATGGCCAAAAAATAGG
	H001_32_|	 1	------TAAGGGGTATGCAAACCATACTACTAAAAATCCAAACGAATA-TGAAATTAAGATGAAAGAAATTTAAGATCTAACAGCAAAATTCACTGGCAAATATATACCTTTACCCAACATCCCGTTAAATCAAGCATTAATGCGCAGTAAGAGCCTACCTACAAGTCCATATCTTAATGCCAACGGTTATTG---AAGGTGAGGGACAATGACTGTGGGGGTTTCACTCAGTGAATTATTCCTGGCATTTGGTTCCTACTTCAGGGCCATCAATTGATATT----ATCCCTCACACTTTCATCGACGCTTG---CATAAGTTAATG-----GTGGAAAACATAAGCGGGAG--CAACCCCCATGCCGAGCGTTCTTTCCATCGGGCATCTGGTTCCTTTTTTCTTCTTTTCCTTTCAA-TAGACATTTCACAGTGAACGCGATCTAACTGAGAAAGGTGGAACACACCCTAGGAC--------TCCCCGGATTATA------GCTGAATGTTGGAAAGACTTTCTAA------------AAAG------AGTAGCATATTAGGTTATCATGAGCATAATTGAGGATATTTACCAGTAATATATCTAAGTGTCCCTCTCTCGGCTTTTTAGCGTTAAACCCCCCTACCCCCCT--AAACTGCTAGATTATCTAACACTCCTGTAAACCC---CCCGGAACCA---GGAAAATCTCTAGTAGTTTTTTTATGGCCAAAAAATAGG
	H001_33_|	 1	------TAAGGGGTATGCAAACCATACTACTAAAAATCCAAACGAATA-TGAAATTAAGATGAAAGAAATTTAAGATCTAACAGCAAAATTCACTGGCAAATATATACCTTTACCCAACATCCCGTTAAATCAAGCATTAATGCGCAGTAAGAGCCTACCTACAAGTCCATATCTTAATGCCAACGGTTATTG---AAGGTGAGGGACAATGACTGTGGGGGTTTCACTCAGTGAATTATTCCTGGCATTTGGTTCCTACTTCAGGGCCATCAATTGATATT----ATCCCTCACACTTTCATCGACGCTTG---CATAAGTTAATG-----GTGGAAAACATAAGCGGGAG--CAACCCCCATGCCGAGCGTTCTTTCCATCGGGCATCTGGTTCCTTTTTTCTTCTTTTCCTTTCAA-TAGACATTTCACAGTGAACGCGATCTAACTGAGAAAGGTGGAACACACCCTAGGAC--------TCCCCGGATTATA------GCTGAATGTTGGAAAGACTTTCTAA------------AAAG------AGTAGCATATTAGGTTATCATGAGCATAATTGAGGATATTTACCAGTAATATATCTAAGTGTCCCTCTCTCGGCTTTTTAGCGTTAAACCCCCCTACCCCCCT--AAACTGCTAGATTATCTAACACTCCTGTAAACCC---CCCGGAACCA---GGAAAATCTCTAGTAGTTTTTTTATGGCCAAAAAATAGG
	H001_34_|	 1	------TAAGGGGTATGCAAACCATACTACTAAAAATCCAAACGAATA-TGAAATTAAGATGAAAGAAATTTAAGATCTAACAGCAAAATTCACTGGCAAATATATACCTTTACCCAACATCCCGTTAAATCAAGCATTAATGCGCAGTAAGAGCCTACCTACAAGTCCATATCTTAATGCCAACGGTTATTG---AAGGTGAGGGACAATGACTGTGGGGGTTTCACTCAGTGAATTATTCCTGGCATTTGGTTCCTACTTCAGGGCCATCAATTGATATT----ATCCCTCACACTTTCATCGACGCTTG---CATAAGTTAATG-----GTGGAAAACATAAGCGGGAG--CAACCCCCATGCCGAGCGTTCTTTCCATCGGGCATCTGGTTCCTTTTTTCTTCTTTTCCTTTCAA-TAGACATTTCACAGTGAACGCGATCTAACTGAGAAAGGTGGAACACACCCTAGGAC--------TCCCCGGATTATA------GCTGAATGTTGGAAAGACTTTCTAA------------AAAG------AGTAGCATATTAGGTTATCATGAGCATAATTGAGGATATTTACCAGTAATATATCTAAGTGTCCCTCTCTCGGCTTTTTAGCGTTAAACCCCCCTACCCCCCT--AAACTGCTAGATTATCTAACACTCCTGTAAACCC---CCCGGAACCA---GGAAAATCTCTAGTAGTTTTTTTATGGCCAAAAAATAGG
	H001_36_|	 1	------TAAGGGGTATGCAAACCATACTACTAAAAATCCAAACGAATA-TGAAATTAAGATGAAAGAAATTTAAGATCTAACAGCAAAATTCACTGGCAAATATATACCTTTACCCAACATCCCGTTAAATCAAGCATTAATGCGCAGTAAGAGCCTACCTACAAGTCCATATCTTAATGCCAACGGTTATTG---AAGGTGAGGGACAATGACTGTGGGGGTTTCACTCAGTGAATTATTCCTGGCATTTGGTTCCTACTTCAGGGCCATCAATTGATATT----ATCCCTCACACTTTCATCGACGCTTG---CATAAGTTAATG-----GTGGAAAACATAAGCGGGAG--CAACCCCCATGCCGAGCGTTCTTTCCATCGGGCATCTGGTTCCTTTTTTCTTCTTTTCCTTTCAA-TAGACATTTCACAGTGAACGCGATCTAACTGAGAAAGGTGGAACACACCCTAGGAC--------TCCCCGGATTATA------GCTGAATGTTGGAAAGACTTTCTAA------------AAAG------AGTAGCATATTAGGTTATCATGAGCATAATTGAGGATATTTACCAGTAATATATCTAAGTGTCCCTCTCTCGGCTTTTTAGCGTTAAACCCCCCTACCCCCCT--AAACTGCTAGATTATCTAACACTCCTGTAAACCC---CCCGGAACCA---GGAAAATCTCTAGTAGTTTTTTTATGGCCAAAAAATAGG
	H001_37_|	 1	------TAAGGGGTATGCAAACCATACTACTAAAAATCCAAACGAATA-TGAAATTAAGATGAAAGAAATTTAAGATCTAACAGCAAAATTCACTGGCAAATATATACCTTTACCCAACATCCCGTTAAATCAAGCATTAATGCGCAGTAAGAGCCTACCTACAAGTCCATATCTTAATGCCAACGGTTATTG---AAGGTGAGGGACAATGACTGTGGGGGTTTCACTCAGTGAATTATTCCTGGCATTTGGTTCCTACTTCAGGGCCATCAATTGATATT----ATCCCTCACACTTTCATCGACGCTTG---CATAAGTTAATG-----GTGGAAAACATAAGCGGGAG--CAACCCCCATGCCGAGCGTTCTTTCCATCGGGCATCTGGTTCCTTTTTTCTTCTTTTCCTTTCAA-TAGACATTTCACAGTGAACGCGATCTAACTGAGAAAGGTGGAACACACCCTAGGAC--------TCCCCGGATTATA------GCTGAATGTTGGAAAGACTTTCTAA------------AAAG------AGTAGCATATTAGGTTATCATGAGCATAATTGAGGATATTTACCAGTAATATATCTAAGTGTCCCTCTCTCGGCTTTTTAGCGTTAAACCCCCCTACCCCCCT--AAACTGCTAGATTATCTAACACTCCTGTAAACCC---CCCGGAACCA---GGAAAATCTCTAGTAGTTTTTTTATGGCCAAAAAATAGG
	H001_38_|	 1	------TAAGGGGTATGCAAACCATACTACTAAAAATCCAAACGAATA-TGAAATTAAGATGAAAGAAATTTAAGATCTAACAGCAAAATTCACTGGCAAATATATACCTTTACCCAACATCCCGTTAAATCAAGCATTAATGCGCAGTAAGAGCCTACCTACAAGTCCATATCTTAATGCCAACGGTTATTG---AAGGTGAGGGACAATGACTGTGGGGGTTTCACTCAGTGAATTATTCCTGGCATTTGGTTCCTACTTCAGGGCCATCAATTGATATT----ATCCCTCACACTTTCATCGACGCTTG---CATAAGTTAATG-----GTGGAAAACATAAGCGGGAG--CAACCCCCATGCCGAGCGTTCTTTCCATCGGGCATCTGGTTCCTTTTTTCTTCTTTTCCTTTCAA-TAGACATTTCACAGTGAACGCGATCTAACTGAGAAAGGTGGAACACACCCTAGGAC--------TCCCCGGATTATA------GCTGAATGTTGGAAAGACTTTCTAA------------AAAG------AGTAGCATATTAGGTTATCATGAGCATAATTGAGGATATTTACCAGTAATATATCTAAGTGTCCCTCTCTCGGCTTTTTAGCGTTAAACCCCCCTACCCCCCT--AAACTGCTAGATTATCTAACACTCCTGTAAACCC---CCCGGAACCA---GGAAAATCTCTAGTAGTTTTTTTATGGCCAAAAAATAGG
	H001_39_|	 1	------TAAGGGGTATGCAAACCATACTACTAAAAATCCAAACGAATA-TGAAATTAAGATGAAAGAAATTTAAGATCTAACAGCAAAATTCACTGGCAAATATATACCTTTACCCAACATCCCGTTAAATCAAGCATTAATGCGCAGTAAGAGCCTACCTACAAGTCCATATCTTAATGCCAACGGTTATTG---AAGGTGAGGGACAATGACTGTGGGGGTTTCACTCAGTGAATTATTCCTGGCATTTGGTTCCTACTTCAGGGCCATCAATTGATATT----ATCCCTCACACTTTCATCGACGCTTG---CATAAGTTAATG-----GTGGAAAACATAAGCGGGAG--CAACCCCCATGCCGAGCGTTCTTTCCATCGGGCATCTGGTTCCTTTTTTCTTCTTTTCCTTTCAA-TAGACATTTCACAGTGAACGCGATCTAACTGAGAAAGGTGGAACACACCCTAGGAC--------TCCCCGGATTATA------GCTGAATGTTGGAAAGACTTTCTAA------------AAAG------AGTAGCATATTAGGTTATCATGAGCATAATTGAGGATATTTACCAGTAATATATCTAAGTGTCCCTCTCTCGGCTTTTTAGCGTTAAACCCCCCTACCCCCCT--AAACTGCTAGATTATCTAACACTCCTGTAAACCC---CCCGGAACCA---GGAAAATCTCTAGTAGTTTTTTTATGGCCAAAAAATAGG
	H001_40_|	 1	------TAAGGGGTATGCAAACCATACTACTAAAAATCCAAACGAATA-TGAAATTAAGATGAAAGAAATTTAAGATCTAACAGCAAAATTCACTGGCAAATATATACCTTTACCCAACATCCCGTTAAATCAAGCATTAATGCGCAGTAAGAGCCTACCTACAAGTCCATATCTTAATGCCAACGGTTATTG---AAGGTGAGGGACAATGACTGTGGGGGTTTCACTCAGTGAATTATTCCTGGCATTTGGTTCCTACTTCAGGGCCATCAATTGATATT----ATCCCTCACACTTTCATCGACGCTTG---CATAAGTTAATG-----GTGGAAAACATAAGCGGGAG--CAACCCCCATGCCGAGCGTTCTTTCCATCGGGCATCTGGTTCCTTTTTTCTTCTTTTCCTTTCAA-TAGACATTTCACAGTGAACGCGATCTAACTGAGAAAGGTGGAACACACCCTAGGAC--------TCCCCGGATTATA------GCTGAATGTTGGAAAGACTTTCTAA------------AAAG------AGTAGCATATTAGGTTATCATGAGCATAATTGAGGATATTTACCAGTAATATATCTAAGTGTCCCTCTCTCGGCTTTTTAGCGTTAAACCCCCCTACCCCCCT--AAACTGCTAGATTATCTAACACTCCTGTAAACCC---CCCGGAACCA---GGAAAATCTCTAGTAGTTTTTTTATGGCCAAAAAATAGG
	H001_41_|	 1	------TAAGGGGTATGCAAACCATACTACTAAAAATCCAAACGAATA-TGAAATTAAGATGAAAGAAATTTAAGATCTAACAGCAAAATTCACTGGCAAATATATACCTTTACCCAACATCCCGTTAAATCAAGCATTAATGCGCAGTAAGAGCCTACCTACAAGTCCATATCTTAATGCCAACGGTTATTG---AAGGTGAGGGACAATGACTGTGGGGGTTTCACTCAGTGAATTATTCCTGGCATTTGGTTCCTACTTCAGGGCCATCAATTGATATT----ATCCCTCACACTTTCATCGACGCTTG---CATAAGTTAATG-----GTGGAAAACATAAGCGGGAG--CAACCCCCATGCCGAGCGTTCTTTCCATCGGGCATCTGGTTCCTTTTTTCTTCTTTTCCTTTCAA-TAGACATTTCACAGTGAACGCGATCTAACTGAGAAAGGTGGAACACACCCTAGGAC--------TCCCCGGATTATA------GCTGAATGTTGGAAAGACTTTCTAA------------AAAG------AGTAGCATATTAGGTTATCATGAGCATAATTGAGGATATTTACCAGTAATATATCTAAGTGTCCCTCTCTCGGCTTTTTAGCGTTAAACCCCCCTACCCCCCT--AAACTGCTAGATTATCTAACACTCCTGTAAACCC---CCCGGAACCA---GGAAAATCTCTAGTAGTTTTTTTATGGCCAAAAAATAGG
	H001_42_|	 1	------TAAGGGGTATGCAAACCATACTACTAAAAATCCAAACGAATA-TGAAATTAAGATGAAAGAAATTTAAGATCTAACAGCAAAATTCACTGGCAAATATATACCTTTACCCAACATCCCGTTAAATCAAGCATTAATGCGCAGTAAGAGCCTACCTACAAGTCCATATCTTAATGCCAACGGTTATTG---AAGGTGAGGGACAATGACTGTGGGGGTTTCACTCAGTGAATTATTCCTGGCATTTGGTTCCTACTTCAGGGCCATCAATTGATATT----ATCCCTCACACTTTCATCGACGCTTG---CATAAGTTAATG-----GTGGAAAACATAAGCGGGAG--CAACCCCCATGCCGAGCGTTCTTTCCATCGGGCATCTGGTTCCTTTTTTCTTCTTTTCCTTTCAA-TAGACATTTCACAGTGAACGCGATCTAACTGAGAAAGGTGGAACACACCCTAGGAC--------TCCCCGGATTATA------GCTGAATGTTGGAAAGACTTTCTAA------------AAAG------AGTAGCATATTAGGTTATCATGAGCATAATTGAGGATATTTACCAGTAATATATCTAAGTGTCCCTCTCTCGGCTTTTTAGCGTTAAACCCCCCTACCCCCCT--AAACTGCTAGATTATCTAACACTCCTGTAAACCC---CCCGGAACCA---GGAAAATCTCTAGTAGTTTTTTTATGGCCAAAAAATAGG
	H001_43_|	 1	------TAAGGGGTATGCAAACCATACTACTAAAAATCCAAACGAATA-TGAAATTAAGATGAAAGAAATTTAAGATCTAACAGCAAAATTCACTGGCAAATATATACCTTTACCCAACATCCCGTTAAATCAAGCATTAATGCGCAGTAAGAGCCTACCTACAAGTCCATATCTTAATGCCAACGGTTATTG---AAGGTGAGGGACAATGACTGTGGGGGTTTCACTCAGTGAATTATTCCTGGCATTTGGTTCCTACTTCAGGGCCATCAATTGATATT----ATCCCTCACACTTTCATCGACGCTTG---CATAAGTTAATG-----GTGGAAAACATAAGCGGGAG--CAACCCCCATGCCGAGCGTTCTTTCCATCGGGCATCTGGTTCCTTTTTTCTTCTTTTCCTTTCAA-TAGACATTTCACAGTGAACGCGATCTAACTGAGAAAGGTGGAACACACCCTAGGAC--------TCCCCGGATTATA------GCTGAATGTTGGAAAGACTTTCTAA------------AAAG------AGTAGCATATTAGGTTATCATGAGCATAATTGAGGATATTTACCAGTAATATATCTAAGTGTCCCTCTCTCGGCTTTTTAGCGTTAAACCCCCCTACCCCCCT--AAACTGCTAGATTATCTAACACTCCTGTAAACCC---CCCGGAACCA---GGAAAATCTCTAGTAGTTTTTTTATGGCCAAAAAATAGG
	H001_44_|	 1	------TAAGGGGTATGCAAACCATACTACTAAAAATCCAAACGAATA-TGAAATTAAGATGAAAGAAATTTAAGATCTAACAGCAAAATTCACTGGCAAATATATACCTTTACCCAACATCCCGTTAAATCAAGCATTAATGCGCAGTAAGAGCCTACCTACAAGTCCATATCTTAATGCCAACGGTTATTG---AAGGTGAGGGACAATGACTGTGGGGGTTTCACTCAGTGAATTATTCCTGGCATTTGGTTCCTACTTCAGGGCCATCAATTGATATT----ATCCCTCACACTTTCATCGACGCTTG---CATAAGTTAATG-----GTGGAAAACATAAGCGGGAG--CAACCCCCATGCCGAGCGTTCTTTCCATCGGGCATCTGGTTCCTTTTTTCTTCTTTTCCTTTCAA-TAGACATTTCACAGTGAACGCGATCTAACTGAGAAAGGTGGAACACACCCTAGGAC--------TCCCCGGATTATA------GCTGAATGTTGGAAAGACTTTCTAA------------AAAG------AGTAGCATATTAGGTTATCATGAGCATAATTGAGGATATTTACCAGTAATATATCTAAGTGTCCCTCTCTCGGCTTTTTAGCGTTAAACCCCCCTACCCCCCT--AAACTGCTAGATTATCTAACACTCCTGTAAACCC---CCCGGAACCA---GGAAAATCTCTAGTAGTTTTTTTATGGCCAAAAAATAGG
	H001_45_|	 1	------TAAGGGGTATGCAAACCATACTACTAAAAATCCAAACGAATA-TGAAATTAAGATGAAAGAAATTTAAGATCTAACAGCAAAATTCACTGGCAAATATATACCTTTACCCAACATCCCGTTAAATCAAGCATTAATGCGCAGTAAGAGCCTACCTACAAGTCCATATCTTAATGCCAACGGTTATTG---AAGGTGAGGGACAATGACTGTGGGGGTTTCACTCAGTGAATTATTCCTGGCATTTGGTTCCTACTTCAGGGCCATCAATTGATATT----ATCCCTCACACTTTCATCGACGCTTG---CATAAGTTAATG-----GTGGAAAACATAAGCGGGAG--CAACCCCCATGCCGAGCGTTCTTTCCATCGGGCATCTGGTTCCTTTTTTCTTCTTTTCCTTTCAA-TAGACATTTCACAGTGAACGCGATCTAACTGAGAAAGGTGGAACACACCCTAGGAC--------TCCCCGGATTATA------GCTGAATGTTGGAAAGACTTTCTAA------------AAAG------AGTAGCATATTAGGTTATCATGAGCATAATTGAGGATATTTACCAGTAATATATCTAAGTGTCCCTCTCTCGGCTTTTTAGCGTTAAACCCCCCTACCCCCCT--AAACTGCTAGATTATCTAACACTCCTGTAAACCC---CCCGGAACCA---GGAAAATCTCTAGTAGTTTTTTTATGGCCAAAAAATAGG
	H001_46_|	 1	------TAAGGGGTATGCAAACCATACTACTAAAAATCCAAACGAATA-TGAAATTAAGATGAAAGAAATTTAAGATCTAACAGCAAAATTCACTGGCAAATATATACCTTTACCCAACATCCCGTTAAATCAAGCATTAATGCGCAGTAAGAGCCTACCTACAAGTCCATATCTTAATGCCAACGGTTATTG---AAGGTGAGGGACAATGACTGTGGGGGTTTCACTCAGTGAATTATTCCTGGCATTTGGTTCCTACTTCAGGGCCATCAATTGATATT----ATCCCTCACACTTTCATCGACGCTTG---CATAAGTTAATG-----GTGGAAAACATAAGCGGGAG--CAACCCCCATGCCGAGCGTTCTTTCCATCGGGCATCTGGTTCCTTTTTTCTTCTTTTCCTTTCAA-TAGACATTTCACAGTGAACGCGATCTAACTGAGAAAGGTGGAACACACCCTAGGAC--------TCCCCGGATTATA------GCTGAATGTTGGAAAGACTTTCTAA------------AAAG------AGTAGCATATTAGGTTATCATGAGCATAATTGAGGATATTTACCAGTAATATATCTAAGTGTCCCTCTCTCGGCTTTTTAGCGTTAAACCCCCCTACCCCCCT--AAACTGCTAGATTATCTAACACTCCTGTAAACCC---CCCGGAACCA---GGAAAATCTCTAGTAGTTTTTTTATGGCCAAAAAATAGG
	H001_48_|	 1	------TAAGGGGTATGCAAACCATACTACTAAAAATCCAAACGAATA-TGAAATTAAGATGAAAGAAATTTAAGATCTAACAGCAAAATTCACTGGCAAATATATACCTTTACCCAACATCCCGTTAAATCAAGCATTAATGCGCAGTAAGAGCCTACCTACAAGTCCATATCTTAATGCCAACGGTTATTG---AAGGTGAGGGACAATGACTGTGGGGGTTTCACTCAGTGAATTATTCCTGGCATTTGGTTCCTACTTCAGGGCCATCAATTGATATT----ATCCCTCACACTTTCATCGACGCTTG---CATAAGTTAATG-----GTGGAAAACATAAGCGGGAG--CAACCCCCATGCCGAGCGTTCTTTCCATCGGGCATCTGGTTCCTTTTTTCTTCTTTTCCTTTCAA-TAGACATTTCACAGTGAACGCGATCTAACTGAGAAAGGTGGAACACACCCTAGGAC--------TCCCCGGATTATA------GCTGAATGTTGGAAAGACTTTCTAA------------AAAG------AGTAGCATATTAGGTTATCATGAGCATAATTGAGGATATTTACCAGTAATATATCTAAGTGTCCCTCTCTCGGCTTTTTAGCGTTAAACCCCCCTACCCCCCT--AAACTGCTAGATTATCTAACACTCCTGTAAACCC---CCCGGAACCA---GGAAAATCTCTAGTAGTTTTTTTATGGCCAAAAAATAGG
	H001_49_|	 1	------TAAGGGGTATGCAAACCATACTACTAAAAATCCAAACGAATA-TGAAATTAAGATGAAAGAAATTTAAGATCTAACAGCAAAATTCACTGGCAAATATATACCTTTACCCAACATCCCGTTAAATCAAGCATTAATGCGCAGTAAGAGCCTACCTACAAGTCCATATCTTAATGCCAACGGTTATTG---AAGGTGAGGGACAATGACTGTGGGGGTTTCACTCAGTGAATTATTCCTGGCATTTGGTTCCTACTTCAGGGCCATCAATTGATATT----ATCCCTCACACTTTCATCGACGCTTG---CATAAGTTAATG-----GTGGAAAACATAAGCGGGAG--CAACCCCCATGCCGAGCGTTCTTTCCATCGGGCATCTGGTTCCTTTTTTCTTCTTTTCCTTTCAA-TAGACATTTCACAGTGAACGCGATCTAACTGAGAAAGGTGGAACACACCCTAGGAC--------TCCCCGGATTATA------GCTGAATGTTGGAAAGACTTTCTAA------------AAAG------AGTAGCATATTAGGTTATCATGAGCATAATTGAGGATATTTACCAGTAATATATCTAAGTGTCCCTCTCTCGGCTTTTTAGCGTTAAACCCCCCTACCCCCCT--AAACTGCTAGATTATCTAACACTCCTGTAAACCC---CCCGGAACCA---GGAAAATCTCTAGTAGTTTTTTTATGGCCAAAAAATAGG
	H001_50_|	 1	------TAAGGGGTATGCAAACCATACTACTAAAAATCCAAACGAATA-TGAAATTAAGATGAAAGAAATTTAAGATCTAACAGCAAAATTCACTGGCAAATATATACCTTTACCCAACATCCCGTTAAATCAAGCATTAATGCGCAGTAAGAGCCTACCTACAAGTCCATATCTTAATGCCAACGGTTATTG---AAGGTGAGGGACAATGACTGTGGGGGTTTCACTCAGTGAATTATTCCTGGCATTTGGTTCCTACTTCAGGGCCATCAATTGATATT----ATCCCTCACACTTTCATCGACGCTTG---CATAAGTTAATG-----GTGGAAAACATAAGCGGGAG--CAACCCCCATGCCGAGCGTTCTTTCCATCGGGCATCTGGTTCCTTTTTTCTTCTTTTCCTTTCAA-TAGACATTTCACAGTGAACGCGATCTAACTGAGAAAGGTGGAACACACCCTAGGAC--------TCCCCGGATTATA------GCTGAATGTTGGAAAGACTTTCTAA------------AAAG------AGTAGCATATTAGGTTATCATGAGCATAATTGAGGATATTTACCAGTAATATATCTAAGTGTCCCTCTCTCGGCTTTTTAGCGTTAAACCCCCCTACCCCCCT--AAACTGCTAGATTATCTAACACTCCTGTAAACCC---CCCGGAACCA---GGAAAATCTCTAGTAGTTTTTTTATGGCCAAAAAATAGG
	H001_51_|	 1	------TAAGGGGTATGCAAACCATACTACTAAAAATCCAAACGAATA-TGAAATTAAGATGAAAGAAATTTAAGATCTAACAGCAAAATTCACTGGCAAATATATACCTTTACCCAACATCCCGTTAAATCAAGCATTAATGCGCAGTAAGAGCCTACCTACAAGTCCATATCTTAATGCCAACGGTTATTG---AAGGTGAGGGACAATGACTGTGGGGGTTTCACTCAGTGAATTATTCCTGGCATTTGGTTCCTACTTCAGGGCCATCAATTGATATT----ATCCCTCACACTTTCATCGACGCTTG---CATAAGTTAATG-----GTGGAAAACATAAGCGGGAG--CAACCCCCATGCCGAGCGTTCTTTCCATCGGGCATCTGGTTCCTTTTTTCTTCTTTTCCTTTCAA-TAGACATTTCACAGTGAACGCGATCTAACTGAGAAAGGTGGAACACACCCTAGGAC--------TCCCCGGATTATA------GCTGAATGTTGGAAAGACTTTCTAA------------AAAG------AGTAGCATATTAGGTTATCATGAGCATAATTGAGGATATTTACCAGTAATATATCTAAGTGTCCCTCTCTCGGCTTTTTAGCGTTAAACCCCCCTACCCCCCT--AAACTGCTAGATTATCTAACACTCCTGTAAACCC---CCCGGAACCA---GGAAAATCTCTAGTAGTTTTTTTATGGCCAAAAAATAGG
	H001_52_|	 1	------TAAGGGGTATGCAAACCATACTACTAAAAATCCAAACGAATA-TGAAATTAAGATGAAAGAAATTTAAGATCTAACAGCAAAATTCACTGGCAAATATATACCTTTACCCAACATCCCGTTAAATCAAGCATTAATGCGCAGTAAGAGCCTACCTACAAGTCCATATCTTAATGCCAACGGTTATTG---AAGGTGAGGGACAATGACTGTGGGGGTTTCACTCAGTGAATTATTCCTGGCATTTGGTTCCTACTTCAGGGCCATCAATTGATATT----ATCCCTCACACTTTCATCGACGCTTG---CATAAGTTAATG-----GTGGAAAACATAAGCGGGAG--CAACCCCCATGCCGAGCGTTCTTTCCATCGGGCATCTGGTTCCTTTTTTCTTCTTTTCCTTTCAA-TAGACATTTCACAGTGAACGCGATCTAACTGAGAAAGGTGGAACACACCCTAGGAC--------TCCCCGGATTATA------GCTGAATGTTGGAAAGACTTTCTAA------------AAAG------AGTAGCATATTAGGTTATCATGAGCATAATTGAGGATATTTACCAGTAATATATCTAAGTGTCCCTCTCTCGGCTTTTTAGCGTTAAACCCCCCTACCCCCCT--AAACTGCTAGATTATCTAACACTCCTGTAAACCC---CCCGGAACCA---GGAAAATCTCTAGTAGTTTTTTTATGGCCAAAAAATAGG
	H001_53_|	 1	------TAAGGGGTATGCAAACCATACTACTAAAAATCCAAACGAATA-TGAAATTAAGATGAAAGAAATTTAAGATCTAACAGCAAAATTCACTGGCAAATATATACCTTTACCCAACATCCCGTTAAATCAAGCATTAATGCGCAGTAAGAGCCTACCTACAAGTCCATATCTTAATGCCAACGGTTATTG---AAGGTGAGGGACAATGACTGTGGGGGTTTCACTCAGTGAATTATTCCTGGCATTTGGTTCCTACTTCAGGGCCATCAATTGATATT----ATCCCTCACACTTTCATCGACGCTTG---CATAAGTTAATG-----GTGGAAAACATAAGCGGGAG--CAACCCCCATGCCGAGCGTTCTTTCCATCGGGCATCTGGTTCCTTTTTTCTTCTTTTCCTTTCAA-TAGACATTTCACAGTGAACGCGATCTAACTGAGAAAGGTGGAACACACCCTAGGAC--------TCCCCGGATTATA------GCTGAATGTTGGAAAGACTTTCTAA------------AAAG------AGTAGCATATTAGGTTATCATGAGCATAATTGAGGATATTTACCAGTAATATATCTAAGTGTCCCTCTCTCGGCTTTTTAGCGTTAAACCCCCCTACCCCCCT--AAACTGCTAGATTATCTAACACTCCTGTAAACCC---CCCGGAACCA---GGAAAATCTCTAGTAGTTTTTTTATGGCCAAAAAATAGG
	H001_NC_2_|	 1	------TAAGGGGTATGCAAACCATACTACTAAAAATCCAAACGAATA-TGAAATTAAGATGAAAGAAATTTAAGATCTAACAGCAAAATTCACTGGCAAATATATACCTTTACCCAACATCCCGTTAAATCAAGCATTAATGCGCAGTAAGAGCCTACCTACAAGTCCATATCTTAATGCCAACGGTTATTG---AAGGTGAGGGACAATGACTGTGGGGGTTTCACTCAGTGAATTATTCCTGGCATTTGGTTCCTACTTCAGGGCCATCAATTGATATT----ATCCCTCACACTTTCATCGACGCTTG---CATAAGTTAATG-----GTGGAAAACATAAGCGGGAG--CAACCCCCATGCCGAGCGTTCTTTCCATCGGGCATCTGGTTCCTTTTTTCTTCTTTTCCTTTCAA-TAGACATTTCACAGTGAACGCGATCTAACTGAGAAAGGTGGAACACACCCTAGGAC--------TCCCCGGATTATA------GCTGAATGTTGGAAAGACTTTCTAA------------AAAG------AGTAGCATATTAGGTTATCATGAGCATAATTGAGGATATTTACCAGTAATATATCTAAGTGTCCCTCTCTCGGCTTTTTAGCGTTAAACCCCCCTACCCCCCT--AAACTGCTAGATTATCTAACACTCCTGTAAACCC---CCCGGAACCA---GGAAAATCTCTAGTAGTTTTTTTATGGCCAAAAAATAGG
	H001_NC_3_|	 1	------TAAGGGGTATGCAAACCATACTACTAAAAATCCAAACGAATA-TGAAATTAAGATGAAAGAAATTTAAGATCTAACAGCAAAATTCACTGGCAAATATATACCTTTACCCAACATCCCGTTAAATCAAGCATTAATGCGCAGTAAGAGCCTACCTACAAGTCCATATCTTAATGCCAACGGTTATTG---AAGGTGAGGGACAATGACTGTGGGGGTTTCACTCAGTGAATTATTCCTGGCATTTGGTTCCTACTTCAGGGCCATCAATTGATATT----ATCCCTCACACTTTCATCGACGCTTG---CATAAGTTAATG-----GTGGAAAACATAAGCGGGAG--CAACCCCCATGCCGAGCGTTCTTTCCATCGGGCATCTGGTTCCTTTTTTCTTCTTTTCCTTTCAA-TAGACATTTCACAGTGAACGCGATCTAACTGAGAAAGGTGGAACACACCCTAGGAC--------TCCCCGGATTATA------GCTGAATGTTGGAAAGACTTTCTAA------------AAAG------AGTAGCATATTAGGTTATCATGAGCATAATTGAGGATATTTACCAGTAATATATCTAAGTGTCCCTCTCTCGGCTTTTTAGCGTTAAACCCCCCTACCCCCCT--AAACTGCTAGATTATCTAACACTCCTGTAAACCC---CCCGGAACCA---GGAAAATCTCTAGTAGTTTTTTTATGGCCAAAAAATAGG
	H001_NC_4_|	 1	------TAAGGGGTATGCAAACCATACTACTAAAAATCCAAACGAATA-TGAAATTAAGATGAAAGAAATTTAAGATCTAACAGCAAAATTCACTGGCAAATATATACCTTTACCCAACATCCCGTTAAATCAAGCATTAATGCGCAGTAAGAGCCTACCTACAAGTCCATATCTTAATGCCAACGGTTATTG---AAGGTGAGGGACAATGACTGTGGGGGTTTCACTCAGTGAATTATTCCTGGCATTTGGTTCCTACTTCAGGGCCATCAATTGATATT----ATCCCTCACACTTTCATCGACGCTTG---CATAAGTTAATG-----GTGGAAAACATAAGCGGGAG--CAACCCCCATGCCGAGCGTTCTTTCCATCGGGCATCTGGTTCCTTTTTTCTTCTTTTCCTTTCAA-TAGACATTTCACAGTGAACGCGATCTAACTGAGAAAGGTGGAACACACCCTAGGAC--------TCCCCGGATTATA------GCTGAATGTTGGAAAGACTTTCTAA------------AAAG------AGTAGCATATTAGGTTATCATGAGCATAATTGAGGATATTTACCAGTAATATATCTAAGTGTCCCTCTCTCGGCTTTTTAGCGTTAAACCCCCCTACCCCCCT--AAACTGCTAGATTATCTAACACTCCTGTAAACCC---CCCGGAACCA---GGAAAATCTCTAGTAGTTTTTTTATGGCCAAAAAATAGG
	H001_NC_5_|	 1	------TAAGGGGTATGCAAACCATACTACTAAAAATCCAAACGAATA-TGAAATTAAGATGAAAGAAATTTAAGATCTAACAGCAAAATTCACTGGCAAATATATACCTTTACCCAACATCCCGTTAAATCAAGCATTAATGCGCAGTAAGAGCCTACCTACAAGTCCATATCTTAATGCCAACGGTTATTG---AAGGTGAGGGACAATGACTGTGGGGGTTTCACTCAGTGAATTATTCCTGGCATTTGGTTCCTACTTCAGGGCCATCAATTGATATT----ATCCCTCACACTTTCATCGACGCTTG---CATAAGTTAATG-----GTGGAAAACATAAGCGGGAG--CAACCCCCATGCCGAGCGTTCTTTCCATCGGGCATCTGGTTCCTTTTTTCTTCTTTTCCTTTCAA-TAGACATTTCACAGTGAACGCGATCTAACTGAGAAAGGTGGAACACACCCTAGGAC--------TCCCCGGATTATA------GCTGAATGTTGGAAAGACTTTCTAA------------AAAG------AGTAGCATATTAGGTTATCATGAGCATAATTGAGGATATTTACCAGTAATATATCTAAGTGTCCCTCTCTCGGCTTTTTAGCGTTAAACCCCCCTACCCCCCT--AAACTGCTAGATTATCTAACACTCCTGTAAACCC---CCCGGAACCA---GGAAAATCTCTAGTAGTTTTTTTATGGCCAAAAAATAGG
	H001_NC_6_|	 1	------TAAGGGGTATGCAAACCATACTACTAAAAATCCAAACGAATA-TGAAATTAAGATGAAAGAAATTTAAGATCTAACAGCAAAATTCACTGGCAAATATATACCTTTACCCAACATCCCGTTAAATCAAGCATTAATGCGCAGTAAGAGCCTACCTACAAGTCCATATCTTAATGCCAACGGTTATTG---AAGGTGAGGGACAATGACTGTGGGGGTTTCACTCAGTGAATTATTCCTGGCATTTGGTTCCTACTTCAGGGCCATCAATTGATATT----ATCCCTCACACTTTCATCGACGCTTG---CATAAGTTAATG-----GTGGAAAACATAAGCGGGAG--CAACCCCCATGCCGAGCGTTCTTTCCATCGGGCATCTGGTTCCTTTTTTCTTCTTTTCCTTTCAA-TAGACATTTCACAGTGAACGCGATCTAACTGAGAAAGGTGGAACACACCCTAGGAC--------TCCCCGGATTATA------GCTGAATGTTGGAAAGACTTTCTAA------------AAAG------AGTAGCATATTAGGTTATCATGAGCATAATTGAGGATATTTACCAGTAATATATCTAAGTGTCCCTCTCTCGGCTTTTTAGCGTTAAACCCCCCTACCCCCCT--AAACTGCTAGATTATCTAACACTCCTGTAAACCC---CCCGGAACCA---GGAAAATCTCTAGTAGTTTTTTTATGGCCAAAAAATAGG
	H001_NC_7_|	 1	------TAAGGGGTATGCAAACCATACTACTAAAAATCCAAACGAATA-TGAAATTAAGATGAAAGAAATTTAAGATCTAACAGCAAAATTCACTGGCAAATATATACCTTTACCCAACATCCCGTTAAATCAAGCATTAATGCGCAGTAAGAGCCTACCTACAAGTCCATATCTTAATGCCAACGGTTATTG---AAGGTGAGGGACAATGACTGTGGGGGTTTCACTCAGTGAATTATTCCTGGCATTTGGTTCCTACTTCAGGGCCATCAATTGATATT----ATCCCTCACACTTTCATCGACGCTTG---CATAAGTTAATG-----GTGGAAAACATAAGCGGGAG--CAACCCCCATGCCGAGCGTTCTTTCCATCGGGCATCTGGTTCCTTTTTTCTTCTTTTCCTTTCAA-TAGACATTTCACAGTGAACGCGATCTAACTGAGAAAGGTGGAACACACCCTAGGAC--------TCCCCGGATTATA------GCTGAATGTTGGAAAGACTTTCTAA------------AAAG------AGTAGCATATTAGGTTATCATGAGCATAATTGAGGATATTTACCAGTAATATATCTAAGTGTCCCTCTCTCGGCTTTTTAGCGTTAAACCCCCCTACCCCCCT--AAACTGCTAGATTATCTAACACTCCTGTAAACCC---CCCGGAACCA---GGAAAATCTCTAGTAGTTTTTTTATGGCCAAAAAATAGG
	H001_NC_8_|	 1	------TAAGGGGTATGCAAACCATACTACTAAAAATCCAAACGAATA-TGAAATTAAGATGAAAGAAATTTAAGATCTAACAGCAAAATTCACTGGCAAATATATACCTTTACCCAACATCCCGTTAAATCAAGCATTAATGCGCAGTAAGAGCCTACCTACAAGTCCATATCTTAATGCCAACGGTTATTG---AAGGTGAGGGACAATGACTGTGGGGGTTTCACTCAGTGAATTATTCCTGGCATTTGGTTCCTACTTCAGGGCCATCAATTGATATT----ATCCCTCACACTTTCATCGACGCTTG---CATAAGTTAATG-----GTGGAAAACATAAGCGGGAG--CAACCCCCATGCCGAGCGTTCTTTCCATCGGGCATCTGGTTCCTTTTTTCTTCTTTTCCTTTCAA-TAGACATTTCACAGTGAACGCGATCTAACTGAGAAAGGTGGAACACACCCTAGGAC--------TCCCCGGATTATA------GCTGAATGTTGGAAAGACTTTCTAA------------AAAG------AGTAGCATATTAGGTTATCATGAGCATAATTGAGGATATTTACCAGTAATATATCTAAGTGTCCCTCTCTCGGCTTTTTAGCGTTAAACCCCCCTACCCCCCT--AAACTGCTAGATTATCTAACACTCCTGTAAACCC---CCCGGAACCA---GGAAAATCTCTAGTAGTTTTTTTATGGCCAAAAAATAGG
	H001_NC_9_|	 1	------TAAGGGGTATGCAAACCATACTACTAAAAATCCAAACGAATA-TGAAATTAAGATGAAAGAAATTTAAGATCTAACAGCAAAATTCACTGGCAAATATATACCTTTACCCAACATCCCGTTAAATCAAGCATTAATGCGCAGTAAGAGCCTACCTACAAGTCCATATCTTAATGCCAACGGTTATTG---AAGGTGAGGGACAATGACTGTGGGGGTTTCACTCAGTGAATTATTCCTGGCATTTGGTTCCTACTTCAGGGCCATCAATTGATATT----ATCCCTCACACTTTCATCGACGCTTG---CATAAGTTAATG-----GTGGAAAACATAAGCGGGAG--CAACCCCCATGCCGAGCGTTCTTTCCATCGGGCATCTGGTTCCTTTTTTCTTCTTTTCCTTTCAA-TAGACATTTCACAGTGAACGCGATCTAACTGAGAAAGGTGGAACACACCCTAGGAC--------TCCCCGGATTATA------GCTGAATGTTGGAAAGACTTTCTAA------------AAAG------AGTAGCATATTAGGTTATCATGAGCATAATTGAGGATATTTACCAGTAATATATCTAAGTGTCCCTCTCTCGGCTTTTTAGCGTTAAACCCCCCTACCCCCCT--AAACTGCTAGATTATCTAACACTCCTGTAAACCC---CCCGGAACCA---GGAAAATCTCTAGTAGTTTTTTTATGGCCAAAAAATAGG
	H001_NC_10_|	 1	------TAAGGGGTATGCAAACCATACTACTAAAAATCCAAACGAATA-TGAAATTAAGATGAAAGAAATTTAAGATCTAACAGCAAAATTCACTGGCAAATATATACCTTTACCCAACATCCCGTTAAATCAAGCATTAATGCGCAGTAAGAGCCTACCTACAAGTCCATATCTTAATGCCAACGGTTATTG---AAGGTGAGGGACAATGACTGTGGGGGTTTCACTCAGTGAATTATTCCTGGCATTTGGTTCCTACTTCAGGGCCATCAATTGATATT----ATCCCTCACACTTTCATCGACGCTTG---CATAAGTTAATG-----GTGGAAAACATAAGCGGGAG--CAACCCCCATGCCGAGCGTTCTTTCCATCGGGCATCTGGTTCCTTTTTTCTTCTTTTCCTTTCAA-TAGACATTTCACAGTGAACGCGATCTAACTGAGAAAGGTGGAACACACCCTAGGAC--------TCCCCGGATTATA------GCTGAATGTTGGAAAGACTTTCTAA------------AAAG------AGTAGCATATTAGGTTATCATGAGCATAATTGAGGATATTTACCAGTAATATATCTAAGTGTCCCTCTCTCGGCTTTTTAGCGTTAAACCCCCCTACCCCCCT--AAACTGCTAGATTATCTAACACTCCTGTAAACCC---CCCGGAACCA---GGAAAATCTCTAGTAGTTTTTTTATGGCCAAAAAATAGG
	H001_NC_11_|	 1	------TAAGGGGTATGCAAACCATACTACTAAAAATCCAAACGAATA-TGAAATTAAGATGAAAGAAATTTAAGATCTAACAGCAAAATTCACTGGCAAATATATACCTTTACCCAACATCCCGTTAAATCAAGCATTAATGCGCAGTAAGAGCCTACCTACAAGTCCATATCTTAATGCCAACGGTTATTG---AAGGTGAGGGACAATGACTGTGGGGGTTTCACTCAGTGAATTATTCCTGGCATTTGGTTCCTACTTCAGGGCCATCAATTGATATT----ATCCCTCACACTTTCATCGACGCTTG---CATAAGTTAATG-----GTGGAAAACATAAGCGGGAG--CAACCCCCATGCCGAGCGTTCTTTCCATCGGGCATCTGGTTCCTTTTTTCTTCTTTTCCTTTCAA-TAGACATTTCACAGTGAACGCGATCTAACTGAGAAAGGTGGAACACACCCTAGGAC--------TCCCCGGATTATA------GCTGAATGTTGGAAAGACTTTCTAA------------AAAG------AGTAGCATATTAGGTTATCATGAGCATAATTGAGGATATTTACCAGTAATATATCTAAGTGTCCCTCTCTCGGCTTTTTAGCGTTAAACCCCCCTACCCCCCT--AAACTGCTAGATTATCTAACACTCCTGTAAACCC---CCCGGAACCA---GGAAAATCTCTAGTAGTTTTTTTATGGCCAAAAAATAGG
	H001_NC_12_|	 1	------TAAGGGGTATGCAAACCATACTACTAAAAATCCAAACGAATA-TGAAATTAAGATGAAAGAAATTTAAGATCTAACAGCAAAATTCACTGGCAAATATATACCTTTACCCAACATCCCGTTAAATCAAGCATTAATGCGCAGTAAGAGCCTACCTACAAGTCCATATCTTAATGCCAACGGTTATTG---AAGGTGAGGGACAATGACTGTGGGGGTTTCACTCAGTGAATTATTCCTGGCATTTGGTTCCTACTTCAGGGCCATCAATTGATATT----ATCCCTCACACTTTCATCGACGCTTG---CATAAGTTAATG-----GTGGAAAACATAAGCGGGAG--CAACCCCCATGCCGAGCGTTCTTTCCATCGGGCATCTGGTTCCTTTTTTCTTCTTTTCCTTTCAA-TAGACATTTCACAGTGAACGCGATCTAACTGAGAAAGGTGGAACACACCCTAGGAC--------TCCCCGGATTATA------GCTGAATGTTGGAAAGACTTTCTAA------------AAAG------AGTAGCATATTAGGTTATCATGAGCATAATTGAGGATATTTACCAGTAATATATCTAAGTGTCCCTCTCTCGGCTTTTTAGCGTTAAACCCCCCTACCCCCCT--AAACTGCTAGATTATCTAACACTCCTGTAAACCC---CCCGGAACCA---GGAAAATCTCTAGTAGTTTTTTTATGGCCAAAAAATAGG
	H001_NC_14_|	 1	------TAAGGGGTATGCAAACCATACTACTAAAAATCCAAACGAATA-TGAAATTAAGATGAAAGAAATTTAAGATCTAACAGCAAAATTCACTGGCAAATATATACCTTTACCCAACATCCCGTTAAATCAAGCATTAATGCGCAGTAAGAGCCTACCTACAAGTCCATATCTTAATGCCAACGGTTATTG---AAGGTGAGGGACAATGACTGTGGGGGTTTCACTCAGTGAATTATTCCTGGCATTTGGTTCCTACTTCAGGGCCATCAATTGATATT----ATCCCTCACACTTTCATCGACGCTTG---CATAAGTTAATG-----GTGGAAAACATAAGCGGGAG--CAACCCCCATGCCGAGCGTTCTTTCCATCGGGCATCTGGTTCCTTTTTTCTTCTTTTCCTTTCAA-TAGACATTTCACAGTGAACGCGATCTAACTGAGAAAGGTGGAACACACCCTAGGAC--------TCCCCGGATTATA------GCTGAATGTTGGAAAGACTTTCTAA------------AAAG------AGTAGCATATTAGGTTATCATGAGCATAATTGAGGATATTTACCAGTAATATATCTAAGTGTCCCTCTCTCGGCTTTTTAGCGTTAAACCCCCCTACCCCCCT--AAACTGCTAGATTATCTAACACTCCTGTAAACCC---CCCGGAACCA---GGAAAATCTCTAGTAGTTTTTTTATGGCCAAAAAATAGG
	H001_NC_15_|	 1	------TAAGGGGTATGCAAACCATACTACTAAAAATCCAAACGAATA-TGAAATTAAGATGAAAGAAATTTAAGATCTAACAGCAAAATTCACTGGCAAATATATACCTTTACCCAACATCCCGTTAAATCAAGCATTAATGCGCAGTAAGAGCCTACCTACAAGTCCATATCTTAATGCCAACGGTTATTG---AAGGTGAGGGACAATGACTGTGGGGGTTTCACTCAGTGAATTATTCCTGGCATTTGGTTCCTACTTCAGGGCCATCAATTGATATT----ATCCCTCACACTTTCATCGACGCTTG---CATAAGTTAATG-----GTGGAAAACATAAGCGGGAG--CAACCCCCATGCCGAGCGTTCTTTCCATCGGGCATCTGGTTCCTTTTTTCTTCTTTTCCTTTCAA-TAGACATTTCACAGTGAACGCGATCTAACTGAGAAAGGTGGAACACACCCTAGGAC--------TCCCCGGATTATA------GCTGAATGTTGGAAAGACTTTCTAA------------AAAG------AGTAGCATATTAGGTTATCATGAGCATAATTGAGGATATTTACCAGTAATATATCTAAGTGTCCCTCTCTCGGCTTTTTAGCGTTAAACCCCCCTACCCCCCT--AAACTGCTAGATTATCTAACACTCCTGTAAACCC---CCCGGAACCA---GGAAAATCTCTAGTAGTTTTTTTATGGCCAAAAAATAGG
	H001_NC_16_|	 1	------TAAGGGGTATGCAAACCATACTACTAAAAATCCAAACGAATA-TGAAATTAAGATGAAAGAAATTTAAGATCTAACAGCAAAATTCACTGGCAAATATATACCTTTACCCAACATCCCGTTAAATCAAGCATTAATGCGCAGTAAGAGCCTACCTACAAGTCCATATCTTAATGCCAACGGTTATTG---AAGGTGAGGGACAATGACTGTGGGGGTTTCACTCAGTGAATTATTCCTGGCATTTGGTTCCTACTTCAGGGCCATCAATTGATATT----ATCCCTCACACTTTCATCGACGCTTG---CATAAGTTAATG-----GTGGAAAACATAAGCGGGAG--CAACCCCCATGCCGAGCGTTCTTTCCATCGGGCATCTGGTTCCTTTTTTCTTCTTTTCCTTTCAA-TAGACATTTCACAGTGAACGCGATCTAACTGAGAAAGGTGGAACACACCCTAGGAC--------TCCCCGGATTATA------GCTGAATGTTGGAAAGACTTTCTAA------------AAAG------AGTAGCATATTAGGTTATCATGAGCATAATTGAGGATATTTACCAGTAATATATCTAAGTGTCCCTCTCTCGGCTTTTTAGCGTTAAACCCCCCTACCCCCCT--AAACTGCTAGATTATCTAACACTCCTGTAAACCC---CCCGGAACCA---GGAAAATCTCTAGTAGTTTTTTTATGGCCAAAAAATAGG
	H001_NC_17_|	 1	------TAAGGGGTATGCAAACCATACTACTAAAAATCCAAACGAATA-TGAAATTAAGATGAAAGAAATTTAAGATCTAACAGCAAAATTCACTGGCAAATATATACCTTTACCCAACATCCCGTTAAATCAAGCATTAATGCGCAGTAAGAGCCTACCTACAAGTCCATATCTTAATGCCAACGGTTATTG---AAGGTGAGGGACAATGACTGTGGGGGTTTCACTCAGTGAATTATTCCTGGCATTTGGTTCCTACTTCAGGGCCATCAATTGATATT----ATCCCTCACACTTTCATCGACGCTTG---CATAAGTTAATG-----GTGGAAAACATAAGCGGGAG--CAACCCCCATGCCGAGCGTTCTTTCCATCGGGCATCTGGTTCCTTTTTTCTTCTTTTCCTTTCAA-TAGACATTTCACAGTGAACGCGATCTAACTGAGAAAGGTGGAACACACCCTAGGAC--------TCCCCGGATTATA------GCTGAATGTTGGAAAGACTTTCTAA------------AAAG------AGTAGCATATTAGGTTATCATGAGCATAATTGAGGATATTTACCAGTAATATATCTAAGTGTCCCTCTCTCGGCTTTTTAGCGTTAAACCCCCCTACCCCCCT--AAACTGCTAGATTATCTAACACTCCTGTAAACCC---CCCGGAACCA---GGAAAATCTCTAGTAGTTTTTTTATGGCCAAAAAATAGG
	H001_NC_18_|	 1	------TAAGGGGTATGCAAACCATACTACTAAAAATCCAAACGAATA-TGAAATTAAGATGAAAGAAATTTAAGATCTAACAGCAAAATTCACTGGCAAATATATACCTTTACCCAACATCCCGTTAAATCAAGCATTAATGCGCAGTAAGAGCCTACCTACAAGTCCATATCTTAATGCCAACGGTTATTG---AAGGTGAGGGACAATGACTGTGGGGGTTTCACTCAGTGAATTATTCCTGGCATTTGGTTCCTACTTCAGGGCCATCAATTGATATT----ATCCCTCACACTTTCATCGACGCTTG---CATAAGTTAATG-----GTGGAAAACATAAGCGGGAG--CAACCCCCATGCCGAGCGTTCTTTCCATCGGGCATCTGGTTCCTTTTTTCTTCTTTTCCTTTCAA-TAGACATTTCACAGTGAACGCGATCTAACTGAGAAAGGTGGAACACACCCTAGGAC--------TCCCCGGATTATA------GCTGAATGTTGGAAAGACTTTCTAA------------AAAG------AGTAGCATATTAGGTTATCATGAGCATAATTGAGGATATTTACCAGTAATATATCTAAGTGTCCCTCTCTCGGCTTTTTAGCGTTAAACCCCCCTACCCCCCT--AAACTGCTAGATTATCTAACACTCCTGTAAACCC---CCCGGAACCA---GGAAAATCTCTAGTAGTTTTTTTATGGCCAAAAAATAGG
	H001_NC_19_|	 1	------TAAGGGGTATGCAAACCATACTACTAAAAATCCAAACGAATA-TGAAATTAAGATGAAAGAAATTTAAGATCTAACAGCAAAATTCACTGGCAAATATATACCTTTACCCAACATCCCGTTAAATCAAGCATTAATGCGCAGTAAGAGCCTACCTACAAGTCCATATCTTAATGCCAACGGTTATTG---AAGGTGAGGGACAATGACTGTGGGGGTTTCACTCAGTGAATTATTCCTGGCATTTGGTTCCTACTTCAGGGCCATCAATTGATATT----ATCCCTCACACTTTCATCGACGCTTG---CATAAGTTAATG-----GTGGAAAACATAAGCGGGAG--CAACCCCCATGCCGAGCGTTCTTTCCATCGGGCATCTGGTTCCTTTTTTCTTCTTTTCCTTTCAA-TAGACATTTCACAGTGAACGCGATCTAACTGAGAAAGGTGGAACACACCCTAGGAC--------TCCCCGGATTATA------GCTGAATGTTGGAAAGACTTTCTAA------------AAAG------AGTAGCATATTAGGTTATCATGAGCATAATTGAGGATATTTACCAGTAATATATCTAAGTGTCCCTCTCTCGGCTTTTTAGCGTTAAACCCCCCTACCCCCCT--AAACTGCTAGATTATCTAACACTCCTGTAAACCC---CCCGGAACCA---GGAAAATCTCTAGTAGTTTTTTTATGGCCAAAAAATAGG
	H001_NC_20_|	 1	------TAAGGGGTATGCAAACCATACTACTAAAAATCCAAACGAATA-TGAAATTAAGATGAAAGAAATTTAAGATCTAACAGCAAAATTCACTGGCAAATATATACCTTTACCCAACATCCCGTTAAATCAAGCATTAATGCGCAGTAAGAGCCTACCTACAAGTCCATATCTTAATGCCAACGGTTATTG---AAGGTGAGGGACAATGACTGTGGGGGTTTCACTCAGTGAATTATTCCTGGCATTTGGTTCCTACTTCAGGGCCATCAATTGATATT----ATCCCTCACACTTTCATCGACGCTTG---CATAAGTTAATG-----GTGGAAAACATAAGCGGGAG--CAACCCCCATGCCGAGCGTTCTTTCCATCGGGCATCTGGTTCCTTTTTTCTTCTTTTCCTTTCAA-TAGACATTTCACAGTGAACGCGATCTAACTGAGAAAGGTGGAACACACCCTAGGAC--------TCCCCGGATTATA------GCTGAATGTTGGAAAGACTTTCTAA------------AAAG------AGTAGCATATTAGGTTATCATGAGCATAATTGAGGATATTTACCAGTAATATATCTAAGTGTCCCTCTCTCGGCTTTTTAGCGTTAAACCCCCCTACCCCCCT--AAACTGCTAGATTATCTAACACTCCTGTAAACCC---CCCGGAACCA---GGAAAATCTCTAGTAGTTTTTTTATGGCCAAAAAATAGG
	H001_NC_21_|	 1	------TAAGGGGTATGCAAACCATACTACTAAAAATCCAAACGAATA-TGAAATTAAGATGAAAGAAATTTAAGATCTAACAGCAAAATTCACTGGCAAATATATACCTTTACCCAACATCCCGTTAAATCAAGCATTAATGCGCAGTAAGAGCCTACCTACAAGTCCATATCTTAATGCCAACGGTTATTG---AAGGTGAGGGACAATGACTGTGGGGGTTTCACTCAGTGAATTATTCCTGGCATTTGGTTCCTACTTCAGGGCCATCAATTGATATT----ATCCCTCACACTTTCATCGACGCTTG---CATAAGTTAATG-----GTGGAAAACATAAGCGGGAG--CAACCCCCATGCCGAGCGTTCTTTCCATCGGGCATCTGGTTCCTTTTTTCTTCTTTTCCTTTCAA-TAGACATTTCACAGTGAACGCGATCTAACTGAGAAAGGTGGAACACACCCTAGGAC--------TCCCCGGATTATA------GCTGAATGTTGGAAAGACTTTCTAA------------AAAG------AGTAGCATATTAGGTTATCATGAGCATAATTGAGGATATTTACCAGTAATATATCTAAGTGTCCCTCTCTCGGCTTTTTAGCGTTAAACCCCCCTACCCCCCT--AAACTGCTAGATTATCTAACACTCCTGTAAACCC---CCCGGAACCA---GGAAAATCTCTAGTAGTTTTTTTATGGCCAAAAAATAGG
	H001_NC_22_|	 1	------TAAGGGGTATGCAAACCATACTACTAAAAATCCAAACGAATA-TGAAATTAAGATGAAAGAAATTTAAGATCTAACAGCAAAATTCACTGGCAAATATATACCTTTACCCAACATCCCGTTAAATCAAGCATTAATGCGCAGTAAGAGCCTACCTACAAGTCCATATCTTAATGCCAACGGTTATTG---AAGGTGAGGGACAATGACTGTGGGGGTTTCACTCAGTGAATTATTCCTGGCATTTGGTTCCTACTTCAGGGCCATCAATTGATATT----ATCCCTCACACTTTCATCGACGCTTG---CATAAGTTAATG-----GTGGAAAACATAAGCGGGAG--CAACCCCCATGCCGAGCGTTCTTTCCATCGGGCATCTGGTTCCTTTTTTCTTCTTTTCCTTTCAA-TAGACATTTCACAGTGAACGCGATCTAACTGAGAAAGGTGGAACACACCCTAGGAC--------TCCCCGGATTATA------GCTGAATGTTGGAAAGACTTTCTAA------------AAAG------AGTAGCATATTAGGTTATCATGAGCATAATTGAGGATATTTACCAGTAATATATCTAAGTGTCCCTCTCTCGGCTTTTTAGCGTTAAACCCCCCTACCCCCCT--AAACTGCTAGATTATCTAACACTCCTGTAAACCC---CCCGGAACCA---GGAAAATCTCTAGTAGTTTTTTTATGGCCAAAAAATAGG
	H001_NC_23_|	 1	------TAAGGGGTATGCAAACCATACTACTAAAAATCCAAACGAATA-TGAAATTAAGATGAAAGAAATTTAAGATCTAACAGCAAAATTCACTGGCAAATATATACCTTTACCCAACATCCCGTTAAATCAAGCATTAATGCGCAGTAAGAGCCTACCTACAAGTCCATATCTTAATGCCAACGGTTATTG---AAGGTGAGGGACAATGACTGTGGGGGTTTCACTCAGTGAATTATTCCTGGCATTTGGTTCCTACTTCAGGGCCATCAATTGATATT----ATCCCTCACACTTTCATCGACGCTTG---CATAAGTTAATG-----GTGGAAAACATAAGCGGGAG--CAACCCCCATGCCGAGCGTTCTTTCCATCGGGCATCTGGTTCCTTTTTTCTTCTTTTCCTTTCAA-TAGACATTTCACAGTGAACGCGATCTAACTGAGAAAGGTGGAACACACCCTAGGAC--------TCCCCGGATTATA------GCTGAATGTTGGAAAGACTTTCTAA------------AAAG------AGTAGCATATTAGGTTATCATGAGCATAATTGAGGATATTTACCAGTAATATATCTAAGTGTCCCTCTCTCGGCTTTTTAGCGTTAAACCCCCCTACCCCCCT--AAACTGCTAGATTATCTAACACTCCTGTAAACCC---CCCGGAACCA---GGAAAATCTCTAGTAGTTTTTTTATGGCCAAAAAATAGG
	H001_NC_24_|	 1	------TAAGGGGTATGCAAACCATACTACTAAAAATCCAAACGAATA-TGAAATTAAGATGAAAGAAATTTAAGATCTAACAGCAAAATTCACTGGCAAATATATACCTTTACCCAACATCCCGTTAAATCAAGCATTAATGCGCAGTAAGAGCCTACCTACAAGTCCATATCTTAATGCCAACGGTTATTG---AAGGTGAGGGACAATGACTGTGGGGGTTTCACTCAGTGAATTATTCCTGGCATTTGGTTCCTACTTCAGGGCCATCAATTGATATT----ATCCCTCACACTTTCATCGACGCTTG---CATAAGTTAATG-----GTGGAAAACATAAGCGGGAG--CAACCCCCATGCCGAGCGTTCTTTCCATCGGGCATCTGGTTCCTTTTTTCTTCTTTTCCTTTCAA-TAGACATTTCACAGTGAACGCGATCTAACTGAGAAAGGTGGAACACACCCTAGGAC--------TCCCCGGATTATA------GCTGAATGTTGGAAAGACTTTCTAA------------AAAG------AGTAGCATATTAGGTTATCATGAGCATAATTGAGGATATTTACCAGTAATATATCTAAGTGTCCCTCTCTCGGCTTTTTAGCGTTAAACCCCCCTACCCCCCT--AAACTGCTAGATTATCTAACACTCCTGTAAACCC---CCCGGAACCA---GGAAAATCTCTAGTAGTTTTTTTATGGCCAAAAAATAGG
	H001_NC_26_|	 1	------TAAGGGGTATGCAAACCATACTACTAAAAATCCAAACGAATA-TGAAATTAAGATGAAAGAAATTTAAGATCTAACAGCAAAATTCACTGGCAAATATATACCTTTACCCAACATCCCGTTAAATCAAGCATTAATGCGCAGTAAGAGCCTACCTACAAGTCCATATCTTAATGCCAACGGTTATTG---AAGGTGAGGGACAATGACTGTGGGGGTTTCACTCAGTGAATTATTCCTGGCATTTGGTTCCTACTTCAGGGCCATCAATTGATATT----ATCCCTCACACTTTCATCGACGCTTG---CATAAGTTAATG-----GTGGAAAACATAAGCGGGAG--CAACCCCCATGCCGAGCGTTCTTTCCATCGGGCATCTGGTTCCTTTTTTCTTCTTTTCCTTTCAA-TAGACATTTCACAGTGAACGCGATCTAACTGAGAAAGGTGGAACACACCCTAGGAC--------TCCCCGGATTATA------GCTGAATGTTGGAAAGACTTTCTAA------------AAAG------AGTAGCATATTAGGTTATCATGAGCATAATTGAGGATATTTACCAGTAATATATCTAAGTGTCCCTCTCTCGGCTTTTTAGCGTTAAACCCCCCTACCCCCCT--AAACTGCTAGATTATCTAACACTCCTGTAAACCC---CCCGGAACCA---GGAAAATCTCTAGTAGTTTTTTTATGGCCAAAAAATAGG
	H001_NC_27_|	 1	------TAAGGGGTATGCAAACCATACTACTAAAAATCCAAACGAATA-TGAAATTAAGATGAAAGAAATTTAAGATCTAACAGCAAAATTCACTGGCAAATATATACCTTTACCCAACATCCCGTTAAATCAAGCATTAATGCGCAGTAAGAGCCTACCTACAAGTCCATATCTTAATGCCAACGGTTATTG---AAGGTGAGGGACAATGACTGTGGGGGTTTCACTCAGTGAATTATTCCTGGCATTTGGTTCCTACTTCAGGGCCATCAATTGATATT----ATCCCTCACACTTTCATCGACGCTTG---CATAAGTTAATG-----GTGGAAAACATAAGCGGGAG--CAACCCCCATGCCGAGCGTTCTTTCCATCGGGCATCTGGTTCCTTTTTTCTTCTTTTCCTTTCAA-TAGACATTTCACAGTGAACGCGATCTAACTGAGAAAGGTGGAACACACCCTAGGAC--------TCCCCGGATTATA------GCTGAATGTTGGAAAGACTTTCTAA------------AAAG------AGTAGCATATTAGGTTATCATGAGCATAATTGAGGATATTTACCAGTAATATATCTAAGTGTCCCTCTCTCGGCTTTTTAGCGTTAAACCCCCCTACCCCCCT--AAACTGCTAGATTATCTAACACTCCTGTAAACCC---CCCGGAACCA---GGAAAATCTCTAGTAGTTTTTTTATGGCCAAAAAATAGG
	H001_NC_28_|	 1	------TAAGGGGTATGCAAACCATACTACTAAAAATCCAAACGAATA-TGAAATTAAGATGAAAGAAATTTAAGATCTAACAGCAAAATTCACTGGCAAATATATACCTTTACCCAACATCCCGTTAAATCAAGCATTAATGCGCAGTAAGAGCCTACCTACAAGTCCATATCTTAATGCCAACGGTTATTG---AAGGTGAGGGACAATGACTGTGGGGGTTTCACTCAGTGAATTATTCCTGGCATTTGGTTCCTACTTCAGGGCCATCAATTGATATT----ATCCCTCACACTTTCATCGACGCTTG---CATAAGTTAATG-----GTGGAAAACATAAGCGGGAG--CAACCCCCATGCCGAGCGTTCTTTCCATCGGGCATCTGGTTCCTTTTTTCTTCTTTTCCTTTCAA-TAGACATTTCACAGTGAACGCGATCTAACTGAGAAAGGTGGAACACACCCTAGGAC--------TCCCCGGATTATA------GCTGAATGTTGGAAAGACTTTCTAA------------AAAG------AGTAGCATATTAGGTTATCATGAGCATAATTGAGGATATTTACCAGTAATATATCTAAGTGTCCCTCTCTCGGCTTTTTAGCGTTAAACCCCCCTACCCCCCT--AAACTGCTAGATTATCTAACACTCCTGTAAACCC---CCCGGAACCA---GGAAAATCTCTAGTAGTTTTTTTATGGCCAAAAAATAGG
	H001_NC_29_|	 1	------TAAGGGGTATGCAAACCATACTACTAAAAATCCAAACGAATA-TGAAATTAAGATGAAAGAAATTTAAGATCTAACAGCAAAATTCACTGGCAAATATATACCTTTACCCAACATCCCGTTAAATCAAGCATTAATGCGCAGTAAGAGCCTACCTACAAGTCCATATCTTAATGCCAACGGTTATTG---AAGGTGAGGGACAATGACTGTGGGGGTTTCACTCAGTGAATTATTCCTGGCATTTGGTTCCTACTTCAGGGCCATCAATTGATATT----ATCCCTCACACTTTCATCGACGCTTG---CATAAGTTAATG-----GTGGAAAACATAAGCGGGAG--CAACCCCCATGCCGAGCGTTCTTTCCATCGGGCATCTGGTTCCTTTTTTCTTCTTTTCCTTTCAA-TAGACATTTCACAGTGAACGCGATCTAACTGAGAAAGGTGGAACACACCCTAGGAC--------TCCCCGGATTATA------GCTGAATGTTGGAAAGACTTTCTAA------------AAAG------AGTAGCATATTAGGTTATCATGAGCATAATTGAGGATATTTACCAGTAATATATCTAAGTGTCCCTCTCTCGGCTTTTTAGCGTTAAACCCCCCTACCCCCCT--AAACTGCTAGATTATCTAACACTCCTGTAAACCC---CCCGGAACCA---GGAAAATCTCTAGTAGTTTTTTTATGGCCAAAAAATAGG
	H001_NC_30_|	 1	------TAAGGGGTATGCAAACCATACTACTAAAAATCCAAACGAATA-TGAAATTAAGATGAAAGAAATTTAAGATCTAACAGCAAAATTCACTGGCAAATATATACCTTTACCCAACATCCCGTTAAATCAAGCATTAATGCGCAGTAAGAGCCTACCTACAAGTCCATATCTTAATGCCAACGGTTATTG---AAGGTGAGGGACAATGACTGTGGGGGTTTCACTCAGTGAATTATTCCTGGCATTTGGTTCCTACTTCAGGGCCATCAATTGATATT----ATCCCTCACACTTTCATCGACGCTTG---CATAAGTTAATG-----GTGGAAAACATAAGCGGGAG--CAACCCCCATGCCGAGCGTTCTTTCCATCGGGCATCTGGTTCCTTTTTTCTTCTTTTCCTTTCAA-TAGACATTTCACAGTGAACGCGATCTAACTGAGAAAGGTGGAACACACCCTAGGAC--------TCCCCGGATTATA------GCTGAATGTTGGAAAGACTTTCTAA------------AAAG------AGTAGCATATTAGGTTATCATGAGCATAATTGAGGATATTTACCAGTAATATATCTAAGTGTCCCTCTCTCGGCTTTTTAGCGTTAAACCCCCCTACCCCCCT--AAACTGCTAGATTATCTAACACTCCTGTAAACCC---CCCGGAACCA---GGAAAATCTCTAGTAGTTTTTTTATGGCCAAAAAATAGG
	H001_NC_31_|	 1	------TAAGGGGTATGCAAACCATACTACTAAAAATCCAAACGAATA-TGAAATTAAGATGAAAGAAATTTAAGATCTAACAGCAAAATTCACTGGCAAATATATACCTTTACCCAACATCCCGTTAAATCAAGCATTAATGCGCAGTAAGAGCCTACCTACAAGTCCATATCTTAATGCCAACGGTTATTG---AAGGTGAGGGACAATGACTGTGGGGGTTTCACTCAGTGAATTATTCCTGGCATTTGGTTCCTACTTCAGGGCCATCAATTGATATT----ATCCCTCACACTTTCATCGACGCTTG---CATAAGTTAATG-----GTGGAAAACATAAGCGGGAG--CAACCCCCATGCCGAGCGTTCTTTCCATCGGGCATCTGGTTCCTTTTTTCTTCTTTTCCTTTCAA-TAGACATTTCACAGTGAACGCGATCTAACTGAGAAAGGTGGAACACACCCTAGGAC--------TCCCCGGATTATA------GCTGAATGTTGGAAAGACTTTCTAA------------AAAG------AGTAGCATATTAGGTTATCATGAGCATAATTGAGGATATTTACCAGTAATATATCTAAGTGTCCCTCTCTCGGCTTTTTAGCGTTAAACCCCCCTACCCCCCT--AAACTGCTAGATTATCTAACACTCCTGTAAACCC---CCCGGAACCA---GGAAAATCTCTAGTAGTTTTTTTATGGCCAAAAAATAGG
	H001_NC_32_|	 1	------TAAGGGGTATGCAAACCATACTACTAAAAATCCAAACGAATA-TGAAATTAAGATGAAAGAAATTTAAGATCTAACAGCAAAATTCACTGGCAAATATATACCTTTACCCAACATCCCGTTAAATCAAGCATTAATGCGCAGTAAGAGCCTACCTACAAGTCCATATCTTAATGCCAACGGTTATTG---AAGGTGAGGGACAATGACTGTGGGGGTTTCACTCAGTGAATTATTCCTGGCATTTGGTTCCTACTTCAGGGCCATCAATTGATATT----ATCCCTCACACTTTCATCGACGCTTG---CATAAGTTAATG-----GTGGAAAACATAAGCGGGAG--CAACCCCCATGCCGAGCGTTCTTTCCATCGGGCATCTGGTTCCTTTTTTCTTCTTTTCCTTTCAA-TAGACATTTCACAGTGAACGCGATCTAACTGAGAAAGGTGGAACACACCCTAGGAC--------TCCCCGGATTATA------GCTGAATGTTGGAAAGACTTTCTAA------------AAAG------AGTAGCATATTAGGTTATCATGAGCATAATTGAGGATATTTACCAGTAATATATCTAAGTGTCCCTCTCTCGGCTTTTTAGCGTTAAACCCCCCTACCCCCCT--AAACTGCTAGATTATCTAACACTCCTGTAAACCC---CCCGGAACCA---GGAAAATCTCTAGTAGTTTTTTTATGGCCAAAAAATAGG
	H001_NC_33_|	 1	------TAAGGGGTATGCAAACCATACTACTAAAAATCCAAACGAATA-TGAAATTAAGATGAAAGAAATTTAAGATCTAACAGCAAAATTCACTGGCAAATATATACCTTTACCCAACATCCCGTTAAATCAAGCATTAATGCGCAGTAAGAGCCTACCTACAAGTCCATATCTTAATGCCAACGGTTATTG---AAGGTGAGGGACAATGACTGTGGGGGTTTCACTCAGTGAATTATTCCTGGCATTTGGTTCCTACTTCAGGGCCATCAATTGATATT----ATCCCTCACACTTTCATCGACGCTTG---CATAAGTTAATG-----GTGGAAAACATAAGCGGGAG--CAACCCCCATGCCGAGCGTTCTTTCCATCGGGCATCTGGTTCCTTTTTTCTTCTTTTCCTTTCAA-TAGACATTTCACAGTGAACGCGATCTAACTGAGAAAGGTGGAACACACCCTAGGAC--------TCCCCGGATTATA------GCTGAATGTTGGAAAGACTTTCTAA------------AAAG------AGTAGCATATTAGGTTATCATGAGCATAATTGAGGATATTTACCAGTAATATATCTAAGTGTCCCTCTCTCGGCTTTTTAGCGTTAAACCCCCCTACCCCCCT--AAACTGCTAGATTATCTAACACTCCTGTAAACCC---CCCGGAACCA---GGAAAATCTCTAGTAGTTTTTTTATGGCCAAAAAATAGG
	H001_NC_34_|	 1	------TAAGGGGTATGCAAACCATACTACTAAAAATCCAAACGAATA-TGAAATTAAGATGAAAGAAATTTAAGATCTAACAGCAAAATTCACTGGCAAATATATACCTTTACCCAACATCCCGTTAAATCAAGCATTAATGCGCAGTAAGAGCCTACCTACAAGTCCATATCTTAATGCCAACGGTTATTG---AAGGTGAGGGACAATGACTGTGGGGGTTTCACTCAGTGAATTATTCCTGGCATTTGGTTCCTACTTCAGGGCCATCAATTGATATT----ATCCCTCACACTTTCATCGACGCTTG---CATAAGTTAATG-----GTGGAAAACATAAGCGGGAG--CAACCCCCATGCCGAGCGTTCTTTCCATCGGGCATCTGGTTCCTTTTTTCTTCTTTTCCTTTCAA-TAGACATTTCACAGTGAACGCGATCTAACTGAGAAAGGTGGAACACACCCTAGGAC--------TCCCCGGATTATA------GCTGAATGTTGGAAAGACTTTCTAA------------AAAG------AGTAGCATATTAGGTTATCATGAGCATAATTGAGGATATTTACCAGTAATATATCTAAGTGTCCCTCTCTCGGCTTTTTAGCGTTAAACCCCCCTACCCCCCT--AAACTGCTAGATTATCTAACACTCCTGTAAACCC---CCCGGAACCA---GGAAAATCTCTAGTAGTTTTTTTATGGCCAAAAAATAGG
	H001_NC_35_|	 1	------TAAGGGGTATGCAAACCATACTACTAAAAATCCAAACGAATA-TGAAATTAAGATGAAAGAAATTTAAGATCTAACAGCAAAATTCACTGGCAAATATATACCTTTACCCAACATCCCGTTAAATCAAGCATTAATGCGCAGTAAGAGCCTACCTACAAGTCCATATCTTAATGCCAACGGTTATTG---AAGGTGAGGGACAATGACTGTGGGGGTTTCACTCAGTGAATTATTCCTGGCATTTGGTTCCTACTTCAGGGCCATCAATTGATATT----ATCCCTCACACTTTCATCGACGCTTG---CATAAGTTAATG-----GTGGAAAACATAAGCGGGAG--CAACCCCCATGCCGAGCGTTCTTTCCATCGGGCATCTGGTTCCTTTTTTCTTCTTTTCCTTTCAA-TAGACATTTCACAGTGAACGCGATCTAACTGAGAAAGGTGGAACACACCCTAGGAC--------TCCCCGGATTATA------GCTGAATGTTGGAAAGACTTTCTAA------------AAAG------AGTAGCATATTAGGTTATCATGAGCATAATTGAGGATATTTACCAGTAATATATCTAAGTGTCCCTCTCTCGGCTTTTTAGCGTTAAACCCCCCTACCCCCCT--AAACTGCTAGATTATCTAACACTCCTGTAAACCC---CCCGGAACCA---GGAAAATCTCTAGTAGTTTTTTTATGGCCAAAAAATAGG
	H001_NC_36_|	 1	------TAAGGGGTATGCAAACCATACTACTAAAAATCCAAACGAATA-TGAAATTAAGATGAAAGAAATTTAAGATCTAACAGCAAAATTCACTGGCAAATATATACCTTTACCCAACATCCCGTTAAATCAAGCATTAATGCGCAGTAAGAGCCTACCTACAAGTCCATATCTTAATGCCAACGGTTATTG---AAGGTGAGGGACAATGACTGTGGGGGTTTCACTCAGTGAATTATTCCTGGCATTTGGTTCCTACTTCAGGGCCATCAATTGATATT----ATCCCTCACACTTTCATCGACGCTTG---CATAAGTTAATG-----GTGGAAAACATAAGCGGGAG--CAACCCCCATGCCGAGCGTTCTTTCCATCGGGCATCTGGTTCCTTTTTTCTTCTTTTCCTTTCAA-TAGACATTTCACAGTGAACGCGATCTAACTGAGAAAGGTGGAACACACCCTAGGAC--------TCCCCGGATTATA------GCTGAATGTTGGAAAGACTTTCTAA------------AAAG------AGTAGCATATTAGGTTATCATGAGCATAATTGAGGATATTTACCAGTAATATATCTAAGTGTCCCTCTCTCGGCTTTTTAGCGTTAAACCCCCCTACCCCCCT--AAACTGCTAGATTATCTAACACTCCTGTAAACCC---CCCGGAACCA---GGAAAATCTCTAGTAGTTTTTTTATGGCCAAAAAATAGG
	H001_NC_38_|	 1	------TAAGGGGTATGCAAACCATACTACTAAAAATCCAAACGAATA-TGAAATTAAGATGAAAGAAATTTAAGATCTAACAGCAAAATTCACTGGCAAATATATACCTTTACCCAACATCCCGTTAAATCAAGCATTAATGCGCAGTAAGAGCCTACCTACAAGTCCATATCTTAATGCCAACGGTTATTG---AAGGTGAGGGACAATGACTGTGGGGGTTTCACTCAGTGAATTATTCCTGGCATTTGGTTCCTACTTCAGGGCCATCAATTGATATT----ATCCCTCACACTTTCATCGACGCTTG---CATAAGTTAATG-----GTGGAAAACATAAGCGGGAG--CAACCCCCATGCCGAGCGTTCTTTCCATCGGGCATCTGGTTCCTTTTTTCTTCTTTTCCTTTCAA-TAGACATTTCACAGTGAACGCGATCTAACTGAGAAAGGTGGAACACACCCTAGGAC--------TCCCCGGATTATA------GCTGAATGTTGGAAAGACTTTCTAA------------AAAG------AGTAGCATATTAGGTTATCATGAGCATAATTGAGGATATTTACCAGTAATATATCTAAGTGTCCCTCTCTCGGCTTTTTAGCGTTAAACCCCCCTACCCCCCT--AAACTGCTAGATTATCTAACACTCCTGTAAACCC---CCCGGAACCA---GGAAAATCTCTAGTAGTTTTTTTATGGCCAAAAAATAGG
	H001_NC_39_|	 1	------TAAGGGGTATGCAAACCATACTACTAAAAATCCAAACGAATA-TGAAATTAAGATGAAAGAAATTTAAGATCTAACAGCAAAATTCACTGGCAAATATATACCTTTACCCAACATCCCGTTAAATCAAGCATTAATGCGCAGTAAGAGCCTACCTACAAGTCCATATCTTAATGCCAACGGTTATTG---AAGGTGAGGGACAATGACTGTGGGGGTTTCACTCAGTGAATTATTCCTGGCATTTGGTTCCTACTTCAGGGCCATCAATTGATATT----ATCCCTCACACTTTCATCGACGCTTG---CATAAGTTAATG-----GTGGAAAACATAAGCGGGAG--CAACCCCCATGCCGAGCGTTCTTTCCATCGGGCATCTGGTTCCTTTTTTCTTCTTTTCCTTTCAA-TAGACATTTCACAGTGAACGCGATCTAACTGAGAAAGGTGGAACACACCCTAGGAC--------TCCCCGGATTATA------GCTGAATGTTGGAAAGACTTTCTAA------------AAAG------AGTAGCATATTAGGTTATCATGAGCATAATTGAGGATATTTACCAGTAATATATCTAAGTGTCCCTCTCTCGGCTTTTTAGCGTTAAACCCCCCTACCCCCCT--AAACTGCTAGATTATCTAACACTCCTGTAAACCC---CCCGGAACCA---GGAAAATCTCTAGTAGTTTTTTTATGGCCAAAAAATAGG
	H001_NC_40_|	 1	------TAAGGGGTATGCAAACCATACTACTAAAAATCCAAACGAATA-TGAAATTAAGATGAAAGAAATTTAAGATCTAACAGCAAAATTCACTGGCAAATATATACCTTTACCCAACATCCCGTTAAATCAAGCATTAATGCGCAGTAAGAGCCTACCTACAAGTCCATATCTTAATGCCAACGGTTATTG---AAGGTGAGGGACAATGACTGTGGGGGTTTCACTCAGTGAATTATTCCTGGCATTTGGTTCCTACTTCAGGGCCATCAATTGATATT----ATCCCTCACACTTTCATCGACGCTTG---CATAAGTTAATG-----GTGGAAAACATAAGCGGGAG--CAACCCCCATGCCGAGCGTTCTTTCCATCGGGCATCTGGTTCCTTTTTTCTTCTTTTCCTTTCAA-TAGACATTTCACAGTGAACGCGATCTAACTGAGAAAGGTGGAACACACCCTAGGAC--------TCCCCGGATTATA------GCTGAATGTTGGAAAGACTTTCTAA------------AAAG------AGTAGCATATTAGGTTATCATGAGCATAATTGAGGATATTTACCAGTAATATATCTAAGTGTCCCTCTCTCGGCTTTTTAGCGTTAAACCCCCCTACCCCCCT--AAACTGCTAGATTATCTAACACTCCTGTAAACCC---CCCGGAACCA---GGAAAATCTCTAGTAGTTTTTTTATGGCCAAAAAATAGG
	H001_NC_41_|	 1	------TAAGGGGTATGCAAACCATACTACTAAAAATCCAAACGAATA-TGAAATTAAGATGAAAGAAATTTAAGATCTAACAGCAAAATTCACTGGCAAATATATACCTTTACCCAACATCCCGTTAAATCAAGCATTAATGCGCAGTAAGAGCCTACCTACAAGTCCATATCTTAATGCCAACGGTTATTG---AAGGTGAGGGACAATGACTGTGGGGGTTTCACTCAGTGAATTATTCCTGGCATTTGGTTCCTACTTCAGGGCCATCAATTGATATT----ATCCCTCACACTTTCATCGACGCTTG---CATAAGTTAATG-----GTGGAAAACATAAGCGGGAG--CAACCCCCATGCCGAGCGTTCTTTCCATCGGGCATCTGGTTCCTTTTTTCTTCTTTTCCTTTCAA-TAGACATTTCACAGTGAACGCGATCTAACTGAGAAAGGTGGAACACACCCTAGGAC--------TCCCCGGATTATA------GCTGAATGTTGGAAAGACTTTCTAA------------AAAG------AGTAGCATATTAGGTTATCATGAGCATAATTGAGGATATTTACCAGTAATATATCTAAGTGTCCCTCTCTCGGCTTTTTAGCGTTAAACCCCCCTACCCCCCT--AAACTGCTAGATTATCTAACACTCCTGTAAACCC---CCCGGAACCA---GGAAAATCTCTAGTAGTTTTTTTATGGCCAAAAAATAGG
	H001_NC_42_|	 1	------TAAGGGGTATGCAAACCATACTACTAAAAATCCAAACGAATA-TGAAATTAAGATGAAAGAAATTTAAGATCTAACAGCAAAATTCACTGGCAAATATATACCTTTACCCAACATCCCGTTAAATCAAGCATTAATGCGCAGTAAGAGCCTACCTACAAGTCCATATCTTAATGCCAACGGTTATTG---AAGGTGAGGGACAATGACTGTGGGGGTTTCACTCAGTGAATTATTCCTGGCATTTGGTTCCTACTTCAGGGCCATCAATTGATATT----ATCCCTCACACTTTCATCGACGCTTG---CATAAGTTAATG-----GTGGAAAACATAAGCGGGAG--CAACCCCCATGCCGAGCGTTCTTTCCATCGGGCATCTGGTTCCTTTTTTCTTCTTTTCCTTTCAA-TAGACATTTCACAGTGAACGCGATCTAACTGAGAAAGGTGGAACACACCCTAGGAC--------TCCCCGGATTATA------GCTGAATGTTGGAAAGACTTTCTAA------------AAAG------AGTAGCATATTAGGTTATCATGAGCATAATTGAGGATATTTACCAGTAATATATCTAAGTGTCCCTCTCTCGGCTTTTTAGCGTTAAACCCCCCTACCCCCCT--AAACTGCTAGATTATCTAACACTCCTGTAAACCC---CCCGGAACCA---GGAAAATCTCTAGTAGTTTTTTTATGGCCAAAAAATAGG
	H001_NC_43_|	 1	------TAAGGGGTATGCAAACCATACTACTAAAAATCCAAACGAATA-TGAAATTAAGATGAAAGAAATTTAAGATCTAACAGCAAAATTCACTGGCAAATATATACCTTTACCCAACATCCCGTTAAATCAAGCATTAATGCGCAGTAAGAGCCTACCTACAAGTCCATATCTTAATGCCAACGGTTATTG---AAGGTGAGGGACAATGACTGTGGGGGTTTCACTCAGTGAATTATTCCTGGCATTTGGTTCCTACTTCAGGGCCATCAATTGATATT----ATCCCTCACACTTTCATCGACGCTTG---CATAAGTTAATG-----GTGGAAAACATAAGCGGGAG--CAACCCCCATGCCGAGCGTTCTTTCCATCGGGCATCTGGTTCCTTTTTTCTTCTTTTCCTTTCAA-TAGACATTTCACAGTGAACGCGATCTAACTGAGAAAGGTGGAACACACCCTAGGAC--------TCCCCGGATTATA------GCTGAATGTTGGAAAGACTTTCTAA------------AAAG------AGTAGCATATTAGGTTATCATGAGCATAATTGAGGATATTTACCAGTAATATATCTAAGTGTCCCTCTCTCGGCTTTTTAGCGTTAAACCCCCCTACCCCCCT--AAACTGCTAGATTATCTAACACTCCTGTAAACCC---CCCGGAACCA---GGAAAATCTCTAGTAGTTTTTTTATGGCCAAAAAATAGG
	H001_NC_44_|	 1	------TAAGGGGTATGCAAACCATACTACTAAAAATCCAAACGAATA-TGAAATTAAGATGAAAGAAATTTAAGATCTAACAGCAAAATTCACTGGCAAATATATACCTTTACCCAACATCCCGTTAAATCAAGCATTAATGCGCAGTAAGAGCCTACCTACAAGTCCATATCTTAATGCCAACGGTTATTG---AAGGTGAGGGACAATGACTGTGGGGGTTTCACTCAGTGAATTATTCCTGGCATTTGGTTCCTACTTCAGGGCCATCAATTGATATT----ATCCCTCACACTTTCATCGACGCTTG---CATAAGTTAATG-----GTGGAAAACATAAGCGGGAG--CAACCCCCATGCCGAGCGTTCTTTCCATCGGGCATCTGGTTCCTTTTTTCTTCTTTTCCTTTCAA-TAGACATTTCACAGTGAACGCGATCTAACTGAGAAAGGTGGAACACACCCTAGGAC--------TCCCCGGATTATA------GCTGAATGTTGGAAAGACTTTCTAA------------AAAG------AGTAGCATATTAGGTTATCATGAGCATAATTGAGGATATTTACCAGTAATATATCTAAGTGTCCCTCTCTCGGCTTTTTAGCGTTAAACCCCCCTACCCCCCT--AAACTGCTAGATTATCTAACACTCCTGTAAACCC---CCCGGAACCA---GGAAAATCTCTAGTAGTTTTTTTATGGCCAAAAAATAGG
	H001_NC_45_|	 1	------TAAGGGGTATGCAAACCATACTACTAAAAATCCAAACGAATA-TGAAATTAAGATGAAAGAAATTTAAGATCTAACAGCAAAATTCACTGGCAAATATATACCTTTACCCAACATCCCGTTAAATCAAGCATTAATGCGCAGTAAGAGCCTACCTACAAGTCCATATCTTAATGCCAACGGTTATTG---AAGGTGAGGGACAATGACTGTGGGGGTTTCACTCAGTGAATTATTCCTGGCATTTGGTTCCTACTTCAGGGCCATCAATTGATATT----ATCCCTCACACTTTCATCGACGCTTG---CATAAGTTAATG-----GTGGAAAACATAAGCGGGAG--CAACCCCCATGCCGAGCGTTCTTTCCATCGGGCATCTGGTTCCTTTTTTCTTCTTTTCCTTTCAA-TAGACATTTCACAGTGAACGCGATCTAACTGAGAAAGGTGGAACACACCCTAGGAC--------TCCCCGGATTATA------GCTGAATGTTGGAAAGACTTTCTAA------------AAAG------AGTAGCATATTAGGTTATCATGAGCATAATTGAGGATATTTACCAGTAATATATCTAAGTGTCCCTCTCTCGGCTTTTTAGCGTTAAACCCCCCTACCCCCCT--AAACTGCTAGATTATCTAACACTCCTGTAAACCC---CCCGGAACCA---GGAAAATCTCTAGTAGTTTTTTTATGGCCAAAAAATAGG
	H001_NC_46_|	 1	------TAAGGGGTATGCAAACCATACTACTAAAAATCCAAACGAATA-TGAAATTAAGATGAAAGAAATTTAAGATCTAACAGCAAAATTCACTGGCAAATATATACCTTTACCCAACATCCCGTTAAATCAAGCATTAATGCGCAGTAAGAGCCTACCTACAAGTCCATATCTTAATGCCAACGGTTATTG---AAGGTGAGGGACAATGACTGTGGGGGTTTCACTCAGTGAATTATTCCTGGCATTTGGTTCCTACTTCAGGGCCATCAATTGATATT----ATCCCTCACACTTTCATCGACGCTTG---CATAAGTTAATG-----GTGGAAAACATAAGCGGGAG--CAACCCCCATGCCGAGCGTTCTTTCCATCGGGCATCTGGTTCCTTTTTTCTTCTTTTCCTTTCAA-TAGACATTTCACAGTGAACGCGATCTAACTGAGAAAGGTGGAACACACCCTAGGAC--------TCCCCGGATTATA------GCTGAATGTTGGAAAGACTTTCTAA------------AAAG------AGTAGCATATTAGGTTATCATGAGCATAATTGAGGATATTTACCAGTAATATATCTAAGTGTCCCTCTCTCGGCTTTTTAGCGTTAAACCCCCCTACCCCCCT--AAACTGCTAGATTATCTAACACTCCTGTAAACCC---CCCGGAACCA---GGAAAATCTCTAGTAGTTTTTTTATGGCCAAAAAATAGG
	H001_NC_47_|	 1	------TAAGGGGTATGCAAACCATACTACTAAAAATCCAAACGAATA-TGAAATTAAGATGAAAGAAATTTAAGATCTAACAGCAAAATTCACTGGCAAATATATACCTTTACCCAACATCCCGTTAAATCAAGCATTAATGCGCAGTAAGAGCCTACCTACAAGTCCATATCTTAATGCCAACGGTTATTG---AAGGTGAGGGACAATGACTGTGGGGGTTTCACTCAGTGAATTATTCCTGGCATTTGGTTCCTACTTCAGGGCCATCAATTGATATT----ATCCCTCACACTTTCATCGACGCTTG---CATAAGTTAATG-----GTGGAAAACATAAGCGGGAG--CAACCCCCATGCCGAGCGTTCTTTCCATCGGGCATCTGGTTCCTTTTTTCTTCTTTTCCTTTCAA-TAGACATTTCACAGTGAACGCGATCTAACTGAGAAAGGTGGAACACACCCTAGGAC--------TCCCCGGATTATA------GCTGAATGTTGGAAAGACTTTCTAA------------AAAG------AGTAGCATATTAGGTTATCATGAGCATAATTGAGGATATTTACCAGTAATATATCTAAGTGTCCCTCTCTCGGCTTTTTAGCGTTAAACCCCCCTACCCCCCT--AAACTGCTAGATTATCTAACACTCCTGTAAACCC---CCCGGAACCA---GGAAAATCTCTAGTAGTTTTTTTATGGCCAAAAAATAGG
	H001_NC_48_|	 1	------TAAGGGGTATGCAAACCATACTACTAAAAATCCAAACGAATA-TGAAATTAAGATGAAAGAAATTTAAGATCTAACAGCAAAATTCACTGGCAAATATATACCTTTACCCAACATCCCGTTAAATCAAGCATTAATGCGCAGTAAGAGCCTACCTACAAGTCCATATCTTAATGCCAACGGTTATTG---AAGGTGAGGGACAATGACTGTGGGGGTTTCACTCAGTGAATTATTCCTGGCATTTGGTTCCTACTTCAGGGCCATCAATTGATATT----ATCCCTCACACTTTCATCGACGCTTG---CATAAGTTAATG-----GTGGAAAACATAAGCGGGAG--CAACCCCCATGCCGAGCGTTCTTTCCATCGGGCATCTGGTTCCTTTTTTCTTCTTTTCCTTTCAA-TAGACATTTCACAGTGAACGCGATCTAACTGAGAAAGGTGGAACACACCCTAGGAC--------TCCCCGGATTATA------GCTGAATGTTGGAAAGACTTTCTAA------------AAAG------AGTAGCATATTAGGTTATCATGAGCATAATTGAGGATATTTACCAGTAATATATCTAAGTGTCCCTCTCTCGGCTTTTTAGCGTTAAACCCCCCTACCCCCCT--AAACTGCTAGATTATCTAACACTCCTGTAAACCC---CCCGGAACCA---GGAAAATCTCTAGTAGTTTTTTTATGGCCAAAAAATAGG
	H001_NC_50_|	 1	------TAAGGGGTATGCAAACCATACTACTAAAAATCCAAACGAATA-TGAAATTAAGATGAAAGAAATTTAAGATCTAACAGCAAAATTCACTGGCAAATATATACCTTTACCCAACATCCCGTTAAATCAAGCATTAATGCGCAGTAAGAGCCTACCTACAAGTCCATATCTTAATGCCAACGGTTATTG---AAGGTGAGGGACAATGACTGTGGGGGTTTCACTCAGTGAATTATTCCTGGCATTTGGTTCCTACTTCAGGGCCATCAATTGATATT----ATCCCTCACACTTTCATCGACGCTTG---CATAAGTTAATG-----GTGGAAAACATAAGCGGGAG--CAACCCCCATGCCGAGCGTTCTTTCCATCGGGCATCTGGTTCCTTTTTTCTTCTTTTCCTTTCAA-TAGACATTTCACAGTGAACGCGATCTAACTGAGAAAGGTGGAACACACCCTAGGAC--------TCCCCGGATTATA------GCTGAATGTTGGAAAGACTTTCTAA------------AAAG------AGTAGCATATTAGGTTATCATGAGCATAATTGAGGATATTTACCAGTAATATATCTAAGTGTCCCTCTCTCGGCTTTTTAGCGTTAAACCCCCCTACCCCCCT--AAACTGCTAGATTATCTAACACTCCTGTAAACCC---CCCGGAACCA---GGAAAATCTCTAGTAGTTTTTTTATGGCCAAAAAATAGG
	H001_NC_51_|	 1	------TAAGGGGTATGCAAACCATACTACTAAAAATCCAAACGAATA-TGAAATTAAGATGAAAGAAATTTAAGATCTAACAGCAAAATTCACTGGCAAATATATACCTTTACCCAACATCCCGTTAAATCAAGCATTAATGCGCAGTAAGAGCCTACCTACAAGTCCATATCTTAATGCCAACGGTTATTG---AAGGTGAGGGACAATGACTGTGGGGGTTTCACTCAGTGAATTATTCCTGGCATTTGGTTCCTACTTCAGGGCCATCAATTGATATT----ATCCCTCACACTTTCATCGACGCTTG---CATAAGTTAATG-----GTGGAAAACATAAGCGGGAG--CAACCCCCATGCCGAGCGTTCTTTCCATCGGGCATCTGGTTCCTTTTTTCTTCTTTTCCTTTCAA-TAGACATTTCACAGTGAACGCGATCTAACTGAGAAAGGTGGAACACACCCTAGGAC--------TCCCCGGATTATA------GCTGAATGTTGGAAAGACTTTCTAA------------AAAG------AGTAGCATATTAGGTTATCATGAGCATAATTGAGGATATTTACCAGTAATATATCTAAGTGTCCCTCTCTCGGCTTTTTAGCGTTAAACCCCCCTACCCCCCT--AAACTGCTAGATTATCTAACACTCCTGTAAACCC---CCCGGAACCA---GGAAAATCTCTAGTAGTTTTTTTATGGCCAAAAAATAGG
	H001_NC_52_|	 1	------TAAGGGGTATGCAAACCATACTACTAAAAATCCAAACGAATA-TGAAATTAAGATGAAAGAAATTTAAGATCTAACAGCAAAATTCACTGGCAAATATATACCTTTACCCAACATCCCGTTAAATCAAGCATTAATGCGCAGTAAGAGCCTACCTACAAGTCCATATCTTAATGCCAACGGTTATTG---AAGGTGAGGGACAATGACTGTGGGGGTTTCACTCAGTGAATTATTCCTGGCATTTGGTTCCTACTTCAGGGCCATCAATTGATATT----ATCCCTCACACTTTCATCGACGCTTG---CATAAGTTAATG-----GTGGAAAACATAAGCGGGAG--CAACCCCCATGCCGAGCGTTCTTTCCATCGGGCATCTGGTTCCTTTTTTCTTCTTTTCCTTTCAA-TAGACATTTCACAGTGAACGCGATCTAACTGAGAAAGGTGGAACACACCCTAGGAC--------TCCCCGGATTATA------GCTGAATGTTGGAAAGACTTTCTAA------------AAAG------AGTAGCATATTAGGTTATCATGAGCATAATTGAGGATATTTACCAGTAATATATCTAAGTGTCCCTCTCTCGGCTTTTTAGCGTTAAACCCCCCTACCCCCCT--AAACTGCTAGATTATCTAACACTCCTGTAAACCC---CCCGGAACCA---GGAAAATCTCTAGTAGTTTTTTTATGGCCAAAAAATAGG
	H001_NC_53_|	 1	------TAAGGGGTATGCAAACCATACTACTAAAAATCCAAACGAATA-TGAAATTAAGATGAAAGAAATTTAAGATCTAACAGCAAAATTCACTGGCAAATATATACCTTTACCCAACATCCCGTTAAATCAAGCATTAATGCGCAGTAAGAGCCTACCTACAAGTCCATATCTTAATGCCAACGGTTATTG---AAGGTGAGGGACAATGACTGTGGGGGTTTCACTCAGTGAATTATTCCTGGCATTTGGTTCCTACTTCAGGGCCATCAATTGATATT----ATCCCTCACACTTTCATCGACGCTTG---CATAAGTTAATG-----GTGGAAAACATAAGCGGGAG--CAACCCCCATGCCGAGCGTTCTTTCCATCGGGCATCTGGTTCCTTTTTTCTTCTTTTCCTTTCAA-TAGACATTTCACAGTGAACGCGATCTAACTGAGAAAGGTGGAACACACCCTAGGAC--------TCCCCGGATTATA------GCTGAATGTTGGAAAGACTTTCTAA------------AAAG------AGTAGCATATTAGGTTATCATGAGCATAATTGAGGATATTTACCAGTAATATATCTAAGTGTCCCTCTCTCGGCTTTTTAGCGTTAAACCCCCCTACCCCCCT--AAACTGCTAGATTATCTAACACTCCTGTAAACCC---CCCGGAACCA---GGAAAATCTCTAGTAGTTTTTTTATGGCCAAAAAATAGG
	H001_NC_54_|	 1	------TAAGGGGTATGCAAACCATACTACTAAAAATCCAAACGAATA-TGAAATTAAGATGAAAGAAATTTAAGATCTAACAGCAAAATTCACTGGCAAATATATACCTTTACCCAACATCCCGTTAAATCAAGCATTAATGCGCAGTAAGAGCCTACCTACAAGTCCATATCTTAATGCCAACGGTTATTG---AAGGTGAGGGACAATGACTGTGGGGGTTTCACTCAGTGAATTATTCCTGGCATTTGGTTCCTACTTCAGGGCCATCAATTGATATT----ATCCCTCACACTTTCATCGACGCTTG---CATAAGTTAATG-----GTGGAAAACATAAGCGGGAG--CAACCCCCATGCCGAGCGTTCTTTCCATCGGGCATCTGGTTCCTTTTTTCTTCTTTTCCTTTCAA-TAGACATTTCACAGTGAACGCGATCTAACTGAGAAAGGTGGAACACACCCTAGGAC--------TCCCCGGATTATA------GCTGAATGTTGGAAAGACTTTCTAA------------AAAG------AGTAGCATATTAGGTTATCATGAGCATAATTGAGGATATTTACCAGTAATATATCTAAGTGTCCCTCTCTCGGCTTTTTAGCGTTAAACCCCCCTACCCCCCT--AAACTGCTAGATTATCTAACACTCCTGTAAACCC---CCCGGAACCA---GGAAAATCTCTAGTAGTTTTTTTATGGCCAAAAAATAGG
	H001_NC_55_|	 1	------TAAGGGGTATGCAAACCATACTACTAAAAATCCAAACGAATA-TGAAATTAAGATGAAAGAAATTTAAGATCTAACAGCAAAATTCACTGGCAAATATATACCTTTACCCAACATCCCGTTAAATCAAGCATTAATGCGCAGTAAGAGCCTACCTACAAGTCCATATCTTAATGCCAACGGTTATTG---AAGGTGAGGGACAATGACTGTGGGGGTTTCACTCAGTGAATTATTCCTGGCATTTGGTTCCTACTTCAGGGCCATCAATTGATATT----ATCCCTCACACTTTCATCGACGCTTG---CATAAGTTAATG-----GTGGAAAACATAAGCGGGAG--CAACCCCCATGCCGAGCGTTCTTTCCATCGGGCATCTGGTTCCTTTTTTCTTCTTTTCCTTTCAA-TAGACATTTCACAGTGAACGCGATCTAACTGAGAAAGGTGGAACACACCCTAGGAC--------TCCCCGGATTATA------GCTGAATGTTGGAAAGACTTTCTAA------------AAAG------AGTAGCATATTAGGTTATCATGAGCATAATTGAGGATATTTACCAGTAATATATCTAAGTGTCCCTCTCTCGGCTTTTTAGCGTTAAACCCCCCTACCCCCCT--AAACTGCTAGATTATCTAACACTCCTGTAAACCC---CCCGGAACCA---GGAAAATCTCTAGTAGTTTTTTTATGGCCAAAAAATAGG
	H001_NC_56_|	 1	------TAAGGGGTATGCAAACCATACTACTAAAAATCCAAACGAATA-TGAAATTAAGATGAAAGAAATTTAAGATCTAACAGCAAAATTCACTGGCAAATATATACCTTTACCCAACATCCCGTTAAATCAAGCATTAATGCGCAGTAAGAGCCTACCTACAAGTCCATATCTTAATGCCAACGGTTATTG---AAGGTGAGGGACAATGACTGTGGGGGTTTCACTCAGTGAATTATTCCTGGCATTTGGTTCCTACTTCAGGGCCATCAATTGATATT----ATCCCTCACACTTTCATCGACGCTTG---CATAAGTTAATG-----GTGGAAAACATAAGCGGGAG--CAACCCCCATGCCGAGCGTTCTTTCCATCGGGCATCTGGTTCCTTTTTTCTTCTTTTCCTTTCAA-TAGACATTTCACAGTGAACGCGATCTAACTGAGAAAGGTGGAACACACCCTAGGAC--------TCCCCGGATTATA------GCTGAATGTTGGAAAGACTTTCTAA------------AAAG------AGTAGCATATTAGGTTATCATGAGCATAATTGAGGATATTTACCAGTAATATATCTAAGTGTCCCTCTCTCGGCTTTTTAGCGTTAAACCCCCCTACCCCCCT--AAACTGCTAGATTATCTAACACTCCTGTAAACCC---CCCGGAACCA---GGAAAATCTCTAGTAGTTTTTTTATGGCCAAAAAATAGG
	H001_NC_57_|	 1	------TAAGGGGTATGCAAACCATACTACTAAAAATCCAAACGAATA-TGAAATTAAGATGAAAGAAATTTAAGATCTAACAGCAAAATTCACTGGCAAATATATACCTTTACCCAACATCCCGTTAAATCAAGCATTAATGCGCAGTAAGAGCCTACCTACAAGTCCATATCTTAATGCCAACGGTTATTG---AAGGTGAGGGACAATGACTGTGGGGGTTTCACTCAGTGAATTATTCCTGGCATTTGGTTCCTACTTCAGGGCCATCAATTGATATT----ATCCCTCACACTTTCATCGACGCTTG---CATAAGTTAATG-----GTGGAAAACATAAGCGGGAG--CAACCCCCATGCCGAGCGTTCTTTCCATCGGGCATCTGGTTCCTTTTTTCTTCTTTTCCTTTCAA-TAGACATTTCACAGTGAACGCGATCTAACTGAGAAAGGTGGAACACACCCTAGGAC--------TCCCCGGATTATA------GCTGAATGTTGGAAAGACTTTCTAA------------AAAG------AGTAGCATATTAGGTTATCATGAGCATAATTGAGGATATTTACCAGTAATATATCTAAGTGTCCCTCTCTCGGCTTTTTAGCGTTAAACCCCCCTACCCCCCT--AAACTGCTAGATTATCTAACACTCCTGTAAACCC---CCCGGAACCA---GGAAAATCTCTAGTAGTTTTTTTATGGCCAAAAAATAGG
	H001_NC_58_|	 1	------TAAGGGGTATGCAAACCATACTACTAAAAATCCAAACGAATA-TGAAATTAAGATGAAAGAAATTTAAGATCTAACAGCAAAATTCACTGGCAAATATATACCTTTACCCAACATCCCGTTAAATCAAGCATTAATGCGCAGTAAGAGCCTACCTACAAGTCCATATCTTAATGCCAACGGTTATTG---AAGGTGAGGGACAATGACTGTGGGGGTTTCACTCAGTGAATTATTCCTGGCATTTGGTTCCTACTTCAGGGCCATCAATTGATATT----ATCCCTCACACTTTCATCGACGCTTG---CATAAGTTAATG-----GTGGAAAACATAAGCGGGAG--CAACCCCCATGCCGAGCGTTCTTTCCATCGGGCATCTGGTTCCTTTTTTCTTCTTTTCCTTTCAA-TAGACATTTCACAGTGAACGCGATCTAACTGAGAAAGGTGGAACACACCCTAGGAC--------TCCCCGGATTATA------GCTGAATGTTGGAAAGACTTTCTAA------------AAAG------AGTAGCATATTAGGTTATCATGAGCATAATTGAGGATATTTACCAGTAATATATCTAAGTGTCCCTCTCTCGGCTTTTTAGCGTTAAACCCCCCTACCCCCCT--AAACTGCTAGATTATCTAACACTCCTGTAAACCC---CCCGGAACCA---GGAAAATCTCTAGTAGTTTTTTTATGGCCAAAAAATAGG
	H001_NC_59_|	 1	------TAAGGGGTATGCAAACCATACTACTAAAAATCCAAACGAATA-TGAAATTAAGATGAAAGAAATTTAAGATCTAACAGCAAAATTCACTGGCAAATATATACCTTTACCCAACATCCCGTTAAATCAAGCATTAATGCGCAGTAAGAGCCTACCTACAAGTCCATATCTTAATGCCAACGGTTATTG---AAGGTGAGGGACAATGACTGTGGGGGTTTCACTCAGTGAATTATTCCTGGCATTTGGTTCCTACTTCAGGGCCATCAATTGATATT----ATCCCTCACACTTTCATCGACGCTTG---CATAAGTTAATG-----GTGGAAAACATAAGCGGGAG--CAACCCCCATGCCGAGCGTTCTTTCCATCGGGCATCTGGTTCCTTTTTTCTTCTTTTCCTTTCAA-TAGACATTTCACAGTGAACGCGATCTAACTGAGAAAGGTGGAACACACCCTAGGAC--------TCCCCGGATTATA------GCTGAATGTTGGAAAGACTTTCTAA------------AAAG------AGTAGCATATTAGGTTATCATGAGCATAATTGAGGATATTTACCAGTAATATATCTAAGTGTCCCTCTCTCGGCTTTTTAGCGTTAAACCCCCCTACCCCCCT--AAACTGCTAGATTATCTAACACTCCTGTAAACCC---CCCGGAACCA---GGAAAATCTCTAGTAGTTTTTTTATGGCCAAAAAATAGG
	H001_NC_60_|	 1	------TAAGGGGTATGCAAACCATACTACTAAAAATCCAAACGAATA-TGAAATTAAGATGAAAGAAATTTAAGATCTAACAGCAAAATTCACTGGCAAATATATACCTTTACCCAACATCCCGTTAAATCAAGCATTAATGCGCAGTAAGAGCCTACCTACAAGTCCATATCTTAATGCCAACGGTTATTG---AAGGTGAGGGACAATGACTGTGGGGGTTTCACTCAGTGAATTATTCCTGGCATTTGGTTCCTACTTCAGGGCCATCAATTGATATT----ATCCCTCACACTTTCATCGACGCTTG---CATAAGTTAATG-----GTGGAAAACATAAGCGGGAG--CAACCCCCATGCCGAGCGTTCTTTCCATCGGGCATCTGGTTCCTTTTTTCTTCTTTTCCTTTCAA-TAGACATTTCACAGTGAACGCGATCTAACTGAGAAAGGTGGAACACACCCTAGGAC--------TCCCCGGATTATA------GCTGAATGTTGGAAAGACTTTCTAA------------AAAG------AGTAGCATATTAGGTTATCATGAGCATAATTGAGGATATTTACCAGTAATATATCTAAGTGTCCCTCTCTCGGCTTTTTAGCGTTAAACCCCCCTACCCCCCT--AAACTGCTAGATTATCTAACACTCCTGTAAACCC---CCCGGAACCA---GGAAAATCTCTAGTAGTTTTTTTATGGCCAAAAAATAGG
	H001_NC_62_|	 1	------TAAGGGGTATGCAAACCATACTACTAAAAATCCAAACGAATA-TGAAATTAAGATGAAAGAAATTTAAGATCTAACAGCAAAATTCACTGGCAAATATATACCTTTACCCAACATCCCGTTAAATCAAGCATTAATGCGCAGTAAGAGCCTACCTACAAGTCCATATCTTAATGCCAACGGTTATTG---AAGGTGAGGGACAATGACTGTGGGGGTTTCACTCAGTGAATTATTCCTGGCATTTGGTTCCTACTTCAGGGCCATCAATTGATATT----ATCCCTCACACTTTCATCGACGCTTG---CATAAGTTAATG-----GTGGAAAACATAAGCGGGAG--CAACCCCCATGCCGAGCGTTCTTTCCATCGGGCATCTGGTTCCTTTTTTCTTCTTTTCCTTTCAA-TAGACATTTCACAGTGAACGCGATCTAACTGAGAAAGGTGGAACACACCCTAGGAC--------TCCCCGGATTATA------GCTGAATGTTGGAAAGACTTTCTAA------------AAAG------AGTAGCATATTAGGTTATCATGAGCATAATTGAGGATATTTACCAGTAATATATCTAAGTGTCCCTCTCTCGGCTTTTTAGCGTTAAACCCCCCTACCCCCCT--AAACTGCTAGATTATCTAACACTCCTGTAAACCC---CCCGGAACCA---GGAAAATCTCTAGTAGTTTTTTTATGGCCAAAAAATAGG
	H001_NC_63_|	 1	------TAAGGGGTATGCAAACCATACTACTAAAAATCCAAACGAATA-TGAAATTAAGATGAAAGAAATTTAAGATCTAACAGCAAAATTCACTGGCAAATATATACCTTTACCCAACATCCCGTTAAATCAAGCATTAATGCGCAGTAAGAGCCTACCTACAAGTCCATATCTTAATGCCAACGGTTATTG---AAGGTGAGGGACAATGACTGTGGGGGTTTCACTCAGTGAATTATTCCTGGCATTTGGTTCCTACTTCAGGGCCATCAATTGATATT----ATCCCTCACACTTTCATCGACGCTTG---CATAAGTTAATG-----GTGGAAAACATAAGCGGGAG--CAACCCCCATGCCGAGCGTTCTTTCCATCGGGCATCTGGTTCCTTTTTTCTTCTTTTCCTTTCAA-TAGACATTTCACAGTGAACGCGATCTAACTGAGAAAGGTGGAACACACCCTAGGAC--------TCCCCGGATTATA------GCTGAATGTTGGAAAGACTTTCTAA------------AAAG------AGTAGCATATTAGGTTATCATGAGCATAATTGAGGATATTTACCAGTAATATATCTAAGTGTCCCTCTCTCGGCTTTTTAGCGTTAAACCCCCCTACCCCCCT--AAACTGCTAGATTATCTAACACTCCTGTAAACCC---CCCGGAACCA---GGAAAATCTCTAGTAGTTTTTTTATGGCCAAAAAATAGG
	H001_NC_64_|	 1	------TAAGGGGTATGCAAACCATACTACTAAAAATCCAAACGAATA-TGAAATTAAGATGAAAGAAATTTAAGATCTAACAGCAAAATTCACTGGCAAATATATACCTTTACCCAACATCCCGTTAAATCAAGCATTAATGCGCAGTAAGAGCCTACCTACAAGTCCATATCTTAATGCCAACGGTTATTG---AAGGTGAGGGACAATGACTGTGGGGGTTTCACTCAGTGAATTATTCCTGGCATTTGGTTCCTACTTCAGGGCCATCAATTGATATT----ATCCCTCACACTTTCATCGACGCTTG---CATAAGTTAATG-----GTGGAAAACATAAGCGGGAG--CAACCCCCATGCCGAGCGTTCTTTCCATCGGGCATCTGGTTCCTTTTTTCTTCTTTTCCTTTCAA-TAGACATTTCACAGTGAACGCGATCTAACTGAGAAAGGTGGAACACACCCTAGGAC--------TCCCCGGATTATA------GCTGAATGTTGGAAAGACTTTCTAA------------AAAG------AGTAGCATATTAGGTTATCATGAGCATAATTGAGGATATTTACCAGTAATATATCTAAGTGTCCCTCTCTCGGCTTTTTAGCGTTAAACCCCCCTACCCCCCT--AAACTGCTAGATTATCTAACACTCCTGTAAACCC---CCCGGAACCA---GGAAAATCTCTAGTAGTTTTTTTATGGCCAAAAAATAGG
	H001_NC_65_|	 1	------TAAGGGGTATGCAAACCATACTACTAAAAATCCAAACGAATA-TGAAATTAAGATGAAAGAAATTTAAGATCTAACAGCAAAATTCACTGGCAAATATATACCTTTACCCAACATCCCGTTAAATCAAGCATTAATGCGCAGTAAGAGCCTACCTACAAGTCCATATCTTAATGCCAACGGTTATTG---AAGGTGAGGGACAATGACTGTGGGGGTTTCACTCAGTGAATTATTCCTGGCATTTGGTTCCTACTTCAGGGCCATCAATTGATATT----ATCCCTCACACTTTCATCGACGCTTG---CATAAGTTAATG-----GTGGAAAACATAAGCGGGAG--CAACCCCCATGCCGAGCGTTCTTTCCATCGGGCATCTGGTTCCTTTTTTCTTCTTTTCCTTTCAA-TAGACATTTCACAGTGAACGCGATCTAACTGAGAAAGGTGGAACACACCCTAGGAC--------TCCCCGGATTATA------GCTGAATGTTGGAAAGACTTTCTAA------------AAAG------AGTAGCATATTAGGTTATCATGAGCATAATTGAGGATATTTACCAGTAATATATCTAAGTGTCCCTCTCTCGGCTTTTTAGCGTTAAACCCCCCTACCCCCCT--AAACTGCTAGATTATCTAACACTCCTGTAAACCC---CCCGGAACCA---GGAAAATCTCTAGTAGTTTTTTTATGGCCAAAAAATAGG
	H001_NC_66_|	 1	------TAAGGGGTATGCAAACCATACTACTAAAAATCCAAACGAATA-TGAAATTAAGATGAAAGAAATTTAAGATCTAACAGCAAAATTCACTGGCAAATATATACCTTTACCCAACATCCCGTTAAATCAAGCATTAATGCGCAGTAAGAGCCTACCTACAAGTCCATATCTTAATGCCAACGGTTATTG---AAGGTGAGGGACAATGACTGTGGGGGTTTCACTCAGTGAATTATTCCTGGCATTTGGTTCCTACTTCAGGGCCATCAATTGATATT----ATCCCTCACACTTTCATCGACGCTTG---CATAAGTTAATG-----GTGGAAAACATAAGCGGGAG--CAACCCCCATGCCGAGCGTTCTTTCCATCGGGCATCTGGTTCCTTTTTTCTTCTTTTCCTTTCAA-TAGACATTTCACAGTGAACGCGATCTAACTGAGAAAGGTGGAACACACCCTAGGAC--------TCCCCGGATTATA------GCTGAATGTTGGAAAGACTTTCTAA------------AAAG------AGTAGCATATTAGGTTATCATGAGCATAATTGAGGATATTTACCAGTAATATATCTAAGTGTCCCTCTCTCGGCTTTTTAGCGTTAAACCCCCCTACCCCCCT--AAACTGCTAGATTATCTAACACTCCTGTAAACCC---CCCGGAACCA---GGAAAATCTCTAGTAGTTTTTTTATGGCCAAAAAATAGG
	H001_NC_67_|	 1	------TAAGGGGTATGCAAACCATACTACTAAAAATCCAAACGAATA-TGAAATTAAGATGAAAGAAATTTAAGATCTAACAGCAAAATTCACTGGCAAATATATACCTTTACCCAACATCCCGTTAAATCAAGCATTAATGCGCAGTAAGAGCCTACCTACAAGTCCATATCTTAATGCCAACGGTTATTG---AAGGTGAGGGACAATGACTGTGGGGGTTTCACTCAGTGAATTATTCCTGGCATTTGGTTCCTACTTCAGGGCCATCAATTGATATT----ATCCCTCACACTTTCATCGACGCTTG---CATAAGTTAATG-----GTGGAAAACATAAGCGGGAG--CAACCCCCATGCCGAGCGTTCTTTCCATCGGGCATCTGGTTCCTTTTTTCTTCTTTTCCTTTCAA-TAGACATTTCACAGTGAACGCGATCTAACTGAGAAAGGTGGAACACACCCTAGGAC--------TCCCCGGATTATA------GCTGAATGTTGGAAAGACTTTCTAA------------AAAG------AGTAGCATATTAGGTTATCATGAGCATAATTGAGGATATTTACCAGTAATATATCTAAGTGTCCCTCTCTCGGCTTTTTAGCGTTAAACCCCCCTACCCCCCT--AAACTGCTAGATTATCTAACACTCCTGTAAACCC---CCCGGAACCA---GGAAAATCTCTAGTAGTTTTTTTATGGCCAAAAAATAGG
	H001_NC_68_|	 1	------TAAGGGGTATGCAAACCATACTACTAAAAATCCAAACGAATA-TGAAATTAAGATGAAAGAAATTTAAGATCTAACAGCAAAATTCACTGGCAAATATATACCTTTACCCAACATCCCGTTAAATCAAGCATTAATGCGCAGTAAGAGCCTACCTACAAGTCCATATCTTAATGCCAACGGTTATTG---AAGGTGAGGGACAATGACTGTGGGGGTTTCACTCAGTGAATTATTCCTGGCATTTGGTTCCTACTTCAGGGCCATCAATTGATATT----ATCCCTCACACTTTCATCGACGCTTG---CATAAGTTAATG-----GTGGAAAACATAAGCGGGAG--CAACCCCCATGCCGAGCGTTCTTTCCATCGGGCATCTGGTTCCTTTTTTCTTCTTTTCCTTTCAA-TAGACATTTCACAGTGAACGCGATCTAACTGAGAAAGGTGGAACACACCCTAGGAC--------TCCCCGGATTATA------GCTGAATGTTGGAAAGACTTTCTAA------------AAAG------AGTAGCATATTAGGTTATCATGAGCATAATTGAGGATATTTACCAGTAATATATCTAAGTGTCCCTCTCTCGGCTTTTTAGCGTTAAACCCCCCTACCCCCCT--AAACTGCTAGATTATCTAACACTCCTGTAAACCC---CCCGGAACCA---GGAAAATCTCTAGTAGTTTTTTTATGGCCAAAAAATAGG
	H001_NC_69_|	 1	------TAAGGGGTATGCAAACCATACTACTAAAAATCCAAACGAATA-TGAAATTAAGATGAAAGAAATTTAAGATCTAACAGCAAAATTCACTGGCAAATATATACCTTTACCCAACATCCCGTTAAATCAAGCATTAATGCGCAGTAAGAGCCTACCTACAAGTCCATATCTTAATGCCAACGGTTATTG---AAGGTGAGGGACAATGACTGTGGGGGTTTCACTCAGTGAATTATTCCTGGCATTTGGTTCCTACTTCAGGGCCATCAATTGATATT----ATCCCTCACACTTTCATCGACGCTTG---CATAAGTTAATG-----GTGGAAAACATAAGCGGGAG--CAACCCCCATGCCGAGCGTTCTTTCCATCGGGCATCTGGTTCCTTTTTTCTTCTTTTCCTTTCAA-TAGACATTTCACAGTGAACGCGATCTAACTGAGAAAGGTGGAACACACCCTAGGAC--------TCCCCGGATTATA------GCTGAATGTTGGAAAGACTTTCTAA------------AAAG------AGTAGCATATTAGGTTATCATGAGCATAATTGAGGATATTTACCAGTAATATATCTAAGTGTCCCTCTCTCGGCTTTTTAGCGTTAAACCCCCCTACCCCCCT--AAACTGCTAGATTATCTAACACTCCTGTAAACCC---CCCGGAACCA---GGAAAATCTCTAGTAGTTTTTTTATGGCCAAAAAATAGG
	H001_NC_70_|	 1	------TAAGGGGTATGCAAACCATACTACTAAAAATCCAAACGAATA-TGAAATTAAGATGAAAGAAATTTAAGATCTAACAGCAAAATTCACTGGCAAATATATACCTTTACCCAACATCCCGTTAAATCAAGCATTAATGCGCAGTAAGAGCCTACCTACAAGTCCATATCTTAATGCCAACGGTTATTG---AAGGTGAGGGACAATGACTGTGGGGGTTTCACTCAGTGAATTATTCCTGGCATTTGGTTCCTACTTCAGGGCCATCAATTGATATT----ATCCCTCACACTTTCATCGACGCTTG---CATAAGTTAATG-----GTGGAAAACATAAGCGGGAG--CAACCCCCATGCCGAGCGTTCTTTCCATCGGGCATCTGGTTCCTTTTTTCTTCTTTTCCTTTCAA-TAGACATTTCACAGTGAACGCGATCTAACTGAGAAAGGTGGAACACACCCTAGGAC--------TCCCCGGATTATA------GCTGAATGTTGGAAAGACTTTCTAA------------AAAG------AGTAGCATATTAGGTTATCATGAGCATAATTGAGGATATTTACCAGTAATATATCTAAGTGTCCCTCTCTCGGCTTTTTAGCGTTAAACCCCCCTACCCCCCT--AAACTGCTAGATTATCTAACACTCCTGTAAACCC---CCCGGAACCA---GGAAAATCTCTAGTAGTTTTTTTATGGCCAAAAAATAGG
	H001_NC_71_|	 1	------TAAGGGGTATGCAAACCATACTACTAAAAATCCAAACGAATA-TGAAATTAAGATGAAAGAAATTTAAGATCTAACAGCAAAATTCACTGGCAAATATATACCTTTACCCAACATCCCGTTAAATCAAGCATTAATGCGCAGTAAGAGCCTACCTACAAGTCCATATCTTAATGCCAACGGTTATTG---AAGGTGAGGGACAATGACTGTGGGGGTTTCACTCAGTGAATTATTCCTGGCATTTGGTTCCTACTTCAGGGCCATCAATTGATATT----ATCCCTCACACTTTCATCGACGCTTG---CATAAGTTAATG-----GTGGAAAACATAAGCGGGAG--CAACCCCCATGCCGAGCGTTCTTTCCATCGGGCATCTGGTTCCTTTTTTCTTCTTTTCCTTTCAA-TAGACATTTCACAGTGAACGCGATCTAACTGAGAAAGGTGGAACACACCCTAGGAC--------TCCCCGGATTATA------GCTGAATGTTGGAAAGACTTTCTAA------------AAAG------AGTAGCATATTAGGTTATCATGAGCATAATTGAGGATATTTACCAGTAATATATCTAAGTGTCCCTCTCTCGGCTTTTTAGCGTTAAACCCCCCTACCCCCCT--AAACTGCTAGATTATCTAACACTCCTGTAAACCC---CCCGGAACCA---GGAAAATCTCTAGTAGTTTTTTTATGGCCAAAAAATAGG
	H001_NC_72_|	 1	------TAAGGGGTATGCAAACCATACTACTAAAAATCCAAACGAATA-TGAAATTAAGATGAAAGAAATTTAAGATCTAACAGCAAAATTCACTGGCAAATATATACCTTTACCCAACATCCCGTTAAATCAAGCATTAATGCGCAGTAAGAGCCTACCTACAAGTCCATATCTTAATGCCAACGGTTATTG---AAGGTGAGGGACAATGACTGTGGGGGTTTCACTCAGTGAATTATTCCTGGCATTTGGTTCCTACTTCAGGGCCATCAATTGATATT----ATCCCTCACACTTTCATCGACGCTTG---CATAAGTTAATG-----GTGGAAAACATAAGCGGGAG--CAACCCCCATGCCGAGCGTTCTTTCCATCGGGCATCTGGTTCCTTTTTTCTTCTTTTCCTTTCAA-TAGACATTTCACAGTGAACGCGATCTAACTGAGAAAGGTGGAACACACCCTAGGAC--------TCCCCGGATTATA------GCTGAATGTTGGAAAGACTTTCTAA------------AAAG------AGTAGCATATTAGGTTATCATGAGCATAATTGAGGATATTTACCAGTAATATATCTAAGTGTCCCTCTCTCGGCTTTTTAGCGTTAAACCCCCCTACCCCCCT--AAACTGCTAGATTATCTAACACTCCTGTAAACCC---CCCGGAACCA---GGAAAATCTCTAGTAGTTTTTTTATGGCCAAAAAATAGG
	H001_NC_74_|	 1	------TAAGGGGTATGCAAACCATACTACTAAAAATCCAAACGAATA-TGAAATTAAGATGAAAGAAATTTAAGATCTAACAGCAAAATTCACTGGCAAATATATACCTTTACCCAACATCCCGTTAAATCAAGCATTAATGCGCAGTAAGAGCCTACCTACAAGTCCATATCTTAATGCCAACGGTTATTG---AAGGTGAGGGACAATGACTGTGGGGGTTTCACTCAGTGAATTATTCCTGGCATTTGGTTCCTACTTCAGGGCCATCAATTGATATT----ATCCCTCACACTTTCATCGACGCTTG---CATAAGTTAATG-----GTGGAAAACATAAGCGGGAG--CAACCCCCATGCCGAGCGTTCTTTCCATCGGGCATCTGGTTCCTTTTTTCTTCTTTTCCTTTCAA-TAGACATTTCACAGTGAACGCGATCTAACTGAGAAAGGTGGAACACACCCTAGGAC--------TCCCCGGATTATA------GCTGAATGTTGGAAAGACTTTCTAA------------AAAG------AGTAGCATATTAGGTTATCATGAGCATAATTGAGGATATTTACCAGTAATATATCTAAGTGTCCCTCTCTCGGCTTTTTAGCGTTAAACCCCCCTACCCCCCT--AAACTGCTAGATTATCTAACACTCCTGTAAACCC---CCCGGAACCA---GGAAAATCTCTAGTAGTTTTTTTATGGCCAAAAAATAGG
	H001_NC_75_|	 1	------TAAGGGGTATGCAAACCATACTACTAAAAATCCAAACGAATA-TGAAATTAAGATGAAAGAAATTTAAGATCTAACAGCAAAATTCACTGGCAAATATATACCTTTACCCAACATCCCGTTAAATCAAGCATTAATGCGCAGTAAGAGCCTACCTACAAGTCCATATCTTAATGCCAACGGTTATTG---AAGGTGAGGGACAATGACTGTGGGGGTTTCACTCAGTGAATTATTCCTGGCATTTGGTTCCTACTTCAGGGCCATCAATTGATATT----ATCCCTCACACTTTCATCGACGCTTG---CATAAGTTAATG-----GTGGAAAACATAAGCGGGAG--CAACCCCCATGCCGAGCGTTCTTTCCATCGGGCATCTGGTTCCTTTTTTCTTCTTTTCCTTTCAA-TAGACATTTCACAGTGAACGCGATCTAACTGAGAAAGGTGGAACACACCCTAGGAC--------TCCCCGGATTATA------GCTGAATGTTGGAAAGACTTTCTAA------------AAAG------AGTAGCATATTAGGTTATCATGAGCATAATTGAGGATATTTACCAGTAATATATCTAAGTGTCCCTCTCTCGGCTTTTTAGCGTTAAACCCCCCTACCCCCCT--AAACTGCTAGATTATCTAACACTCCTGTAAACCC---CCCGGAACCA---GGAAAATCTCTAGTAGTTTTTTTATGGCCAAAAAATAGG
	H001_NC_76_|	 1	------TAAGGGGTATGCAAACCATACTACTAAAAATCCAAACGAATA-TGAAATTAAGATGAAAGAAATTTAAGATCTAACAGCAAAATTCACTGGCAAATATATACCTTTACCCAACATCCCGTTAAATCAAGCATTAATGCGCAGTAAGAGCCTACCTACAAGTCCATATCTTAATGCCAACGGTTATTG---AAGGTGAGGGACAATGACTGTGGGGGTTTCACTCAGTGAATTATTCCTGGCATTTGGTTCCTACTTCAGGGCCATCAATTGATATT----ATCCCTCACACTTTCATCGACGCTTG---CATAAGTTAATG-----GTGGAAAACATAAGCGGGAG--CAACCCCCATGCCGAGCGTTCTTTCCATCGGGCATCTGGTTCCTTTTTTCTTCTTTTCCTTTCAA-TAGACATTTCACAGTGAACGCGATCTAACTGAGAAAGGTGGAACACACCCTAGGAC--------TCCCCGGATTATA------GCTGAATGTTGGAAAGACTTTCTAA------------AAAG------AGTAGCATATTAGGTTATCATGAGCATAATTGAGGATATTTACCAGTAATATATCTAAGTGTCCCTCTCTCGGCTTTTTAGCGTTAAACCCCCCTACCCCCCT--AAACTGCTAGATTATCTAACACTCCTGTAAACCC---CCCGGAACCA---GGAAAATCTCTAGTAGTTTTTTTATGGCCAAAAAATAGG
	H001_NC_77_|	 1	------TAAGGGGTATGCAAACCATACTACTAAAAATCCAAACGAATA-TGAAATTAAGATGAAAGAAATTTAAGATCTAACAGCAAAATTCACTGGCAAATATATACCTTTACCCAACATCCCGTTAAATCAAGCATTAATGCGCAGTAAGAGCCTACCTACAAGTCCATATCTTAATGCCAACGGTTATTG---AAGGTGAGGGACAATGACTGTGGGGGTTTCACTCAGTGAATTATTCCTGGCATTTGGTTCCTACTTCAGGGCCATCAATTGATATT----ATCCCTCACACTTTCATCGACGCTTG---CATAAGTTAATG-----GTGGAAAACATAAGCGGGAG--CAACCCCCATGCCGAGCGTTCTTTCCATCGGGCATCTGGTTCCTTTTTTCTTCTTTTCCTTTCAA-TAGACATTTCACAGTGAACGCGATCTAACTGAGAAAGGTGGAACACACCCTAGGAC--------TCCCCGGATTATA------GCTGAATGTTGGAAAGACTTTCTAA------------AAAG------AGTAGCATATTAGGTTATCATGAGCATAATTGAGGATATTTACCAGTAATATATCTAAGTGTCCCTCTCTCGGCTTTTTAGCGTTAAACCCCCCTACCCCCCT--AAACTGCTAGATTATCTAACACTCCTGTAAACCC---CCCGGAACCA---GGAAAATCTCTAGTAGTTTTTTTATGGCCAAAAAATAGG
	H001_NC_78_|	 1	------TAAGGGGTATGCAAACCATACTACTAAAAATCCAAACGAATA-TGAAATTAAGATGAAAGAAATTTAAGATCTAACAGCAAAATTCACTGGCAAATATATACCTTTACCCAACATCCCGTTAAATCAAGCATTAATGCGCAGTAAGAGCCTACCTACAAGTCCATATCTTAATGCCAACGGTTATTG---AAGGTGAGGGACAATGACTGTGGGGGTTTCACTCAGTGAATTATTCCTGGCATTTGGTTCCTACTTCAGGGCCATCAATTGATATT----ATCCCTCACACTTTCATCGACGCTTG---CATAAGTTAATG-----GTGGAAAACATAAGCGGGAG--CAACCCCCATGCCGAGCGTTCTTTCCATCGGGCATCTGGTTCCTTTTTTCTTCTTTTCCTTTCAA-TAGACATTTCACAGTGAACGCGATCTAACTGAGAAAGGTGGAACACACCCTAGGAC--------TCCCCGGATTATA------GCTGAATGTTGGAAAGACTTTCTAA------------AAAG------AGTAGCATATTAGGTTATCATGAGCATAATTGAGGATATTTACCAGTAATATATCTAAGTGTCCCTCTCTCGGCTTTTTAGCGTTAAACCCCCCTACCCCCCT--AAACTGCTAGATTATCTAACACTCCTGTAAACCC---CCCGGAACCA---GGAAAATCTCTAGTAGTTTTTTTATGGCCAAAAAATAGG
	H001_NC_79_|	 1	------TAAGGGGTATGCAAACCATACTACTAAAAATCCAAACGAATA-TGAAATTAAGATGAAAGAAATTTAAGATCTAACAGCAAAATTCACTGGCAAATATATACCTTTACCCAACATCCCGTTAAATCAAGCATTAATGCGCAGTAAGAGCCTACCTACAAGTCCATATCTTAATGCCAACGGTTATTG---AAGGTGAGGGACAATGACTGTGGGGGTTTCACTCAGTGAATTATTCCTGGCATTTGGTTCCTACTTCAGGGCCATCAATTGATATT----ATCCCTCACACTTTCATCGACGCTTG---CATAAGTTAATG-----GTGGAAAACATAAGCGGGAG--CAACCCCCATGCCGAGCGTTCTTTCCATCGGGCATCTGGTTCCTTTTTTCTTCTTTTCCTTTCAA-TAGACATTTCACAGTGAACGCGATCTAACTGAGAAAGGTGGAACACACCCTAGGAC--------TCCCCGGATTATA------GCTGAATGTTGGAAAGACTTTCTAA------------AAAG------AGTAGCATATTAGGTTATCATGAGCATAATTGAGGATATTTACCAGTAATATATCTAAGTGTCCCTCTCTCGGCTTTTTAGCGTTAAACCCCCCTACCCCCCT--AAACTGCTAGATTATCTAACACTCCTGTAAACCC---CCCGGAACCA---GGAAAATCTCTAGTAGTTTTTTTATGGCCAAAAAATAGG
	H001_NC_80_|	 1	------TAAGGGGTATGCAAACCATACTACTAAAAATCCAAACGAATA-TGAAATTAAGATGAAAGAAATTTAAGATCTAACAGCAAAATTCACTGGCAAATATATACCTTTACCCAACATCCCGTTAAATCAAGCATTAATGCGCAGTAAGAGCCTACCTACAAGTCCATATCTTAATGCCAACGGTTATTG---AAGGTGAGGGACAATGACTGTGGGGGTTTCACTCAGTGAATTATTCCTGGCATTTGGTTCCTACTTCAGGGCCATCAATTGATATT----ATCCCTCACACTTTCATCGACGCTTG---CATAAGTTAATG-----GTGGAAAACATAAGCGGGAG--CAACCCCCATGCCGAGCGTTCTTTCCATCGGGCATCTGGTTCCTTTTTTCTTCTTTTCCTTTCAA-TAGACATTTCACAGTGAACGCGATCTAACTGAGAAAGGTGGAACACACCCTAGGAC--------TCCCCGGATTATA------GCTGAATGTTGGAAAGACTTTCTAA------------AAAG------AGTAGCATATTAGGTTATCATGAGCATAATTGAGGATATTTACCAGTAATATATCTAAGTGTCCCTCTCTCGGCTTTTTAGCGTTAAACCCCCCTACCCCCCT--AAACTGCTAGATTATCTAACACTCCTGTAAACCC---CCCGGAACCA---GGAAAATCTCTAGTAGTTTTTTTATGGCCAAAAAATAGG
	H001_NC_81_|	 1	------TAAGGGGTATGCAAACCATACTACTAAAAATCCAAACGAATA-TGAAATTAAGATGAAAGAAATTTAAGATCTAACAGCAAAATTCACTGGCAAATATATACCTTTACCCAACATCCCGTTAAATCAAGCATTAATGCGCAGTAAGAGCCTACCTACAAGTCCATATCTTAATGCCAACGGTTATTG---AAGGTGAGGGACAATGACTGTGGGGGTTTCACTCAGTGAATTATTCCTGGCATTTGGTTCCTACTTCAGGGCCATCAATTGATATT----ATCCCTCACACTTTCATCGACGCTTG---CATAAGTTAATG-----GTGGAAAACATAAGCGGGAG--CAACCCCCATGCCGAGCGTTCTTTCCATCGGGCATCTGGTTCCTTTTTTCTTCTTTTCCTTTCAA-TAGACATTTCACAGTGAACGCGATCTAACTGAGAAAGGTGGAACACACCCTAGGAC--------TCCCCGGATTATA------GCTGAATGTTGGAAAGACTTTCTAA------------AAAG------AGTAGCATATTAGGTTATCATGAGCATAATTGAGGATATTTACCAGTAATATATCTAAGTGTCCCTCTCTCGGCTTTTTAGCGTTAAACCCCCCTACCCCCCT--AAACTGCTAGATTATCTAACACTCCTGTAAACCC---CCCGGAACCA---GGAAAATCTCTAGTAGTTTTTTTATGGCCAAAAAATAGG
	H001_NC_82_|	 1	------TAAGGGGTATGCAAACCATACTACTAAAAATCCAAACGAATA-TGAAATTAAGATGAAAGAAATTTAAGATCTAACAGCAAAATTCACTGGCAAATATATACCTTTACCCAACATCCCGTTAAATCAAGCATTAATGCGCAGTAAGAGCCTACCTACAAGTCCATATCTTAATGCCAACGGTTATTG---AAGGTGAGGGACAATGACTGTGGGGGTTTCACTCAGTGAATTATTCCTGGCATTTGGTTCCTACTTCAGGGCCATCAATTGATATT----ATCCCTCACACTTTCATCGACGCTTG---CATAAGTTAATG-----GTGGAAAACATAAGCGGGAG--CAACCCCCATGCCGAGCGTTCTTTCCATCGGGCATCTGGTTCCTTTTTTCTTCTTTTCCTTTCAA-TAGACATTTCACAGTGAACGCGATCTAACTGAGAAAGGTGGAACACACCCTAGGAC--------TCCCCGGATTATA------GCTGAATGTTGGAAAGACTTTCTAA------------AAAG------AGTAGCATATTAGGTTATCATGAGCATAATTGAGGATATTTACCAGTAATATATCTAAGTGTCCCTCTCTCGGCTTTTTAGCGTTAAACCCCCCTACCCCCCT--AAACTGCTAGATTATCTAACACTCCTGTAAACCC---CCCGGAACCA---GGAAAATCTCTAGTAGTTTTTTTATGGCCAAAAAATAGG
	H001_NC_83_|	 1	------TAAGGGGTATGCAAACCATACTACTAAAAATCCAAACGAATA-TGAAATTAAGATGAAAGAAATTTAAGATCTAACAGCAAAATTCACTGGCAAATATATACCTTTACCCAACATCCCGTTAAATCAAGCATTAATGCGCAGTAAGAGCCTACCTACAAGTCCATATCTTAATGCCAACGGTTATTG---AAGGTGAGGGACAATGACTGTGGGGGTTTCACTCAGTGAATTATTCCTGGCATTTGGTTCCTACTTCAGGGCCATCAATTGATATT----ATCCCTCACACTTTCATCGACGCTTG---CATAAGTTAATG-----GTGGAAAACATAAGCGGGAG--CAACCCCCATGCCGAGCGTTCTTTCCATCGGGCATCTGGTTCCTTTTTTCTTCTTTTCCTTTCAA-TAGACATTTCACAGTGAACGCGATCTAACTGAGAAAGGTGGAACACACCCTAGGAC--------TCCCCGGATTATA------GCTGAATGTTGGAAAGACTTTCTAA------------AAAG------AGTAGCATATTAGGTTATCATGAGCATAATTGAGGATATTTACCAGTAATATATCTAAGTGTCCCTCTCTCGGCTTTTTAGCGTTAAACCCCCCTACCCCCCT--AAACTGCTAGATTATCTAACACTCCTGTAAACCC---CCCGGAACCA---GGAAAATCTCTAGTAGTTTTTTTATGGCCAAAAAATAGG
	H001_NC_84_|	 1	------TAAGGGGTATGCAAACCATACTACTAAAAATCCAAACGAATA-TGAAATTAAGATGAAAGAAATTTAAGATCTAACAGCAAAATTCACTGGCAAATATATACCTTTACCCAACATCCCGTTAAATCAAGCATTAATGCGCAGTAAGAGCCTACCTACAAGTCCATATCTTAATGCCAACGGTTATTG---AAGGTGAGGGACAATGACTGTGGGGGTTTCACTCAGTGAATTATTCCTGGCATTTGGTTCCTACTTCAGGGCCATCAATTGATATT----ATCCCTCACACTTTCATCGACGCTTG---CATAAGTTAATG-----GTGGAAAACATAAGCGGGAG--CAACCCCCATGCCGAGCGTTCTTTCCATCGGGCATCTGGTTCCTTTTTTCTTCTTTTCCTTTCAA-TAGACATTTCACAGTGAACGCGATCTAACTGAGAAAGGTGGAACACACCCTAGGAC--------TCCCCGGATTATA------GCTGAATGTTGGAAAGACTTTCTAA------------AAAG------AGTAGCATATTAGGTTATCATGAGCATAATTGAGGATATTTACCAGTAATATATCTAAGTGTCCCTCTCTCGGCTTTTTAGCGTTAAACCCCCCTACCCCCCT--AAACTGCTAGATTATCTAACACTCCTGTAAACCC---CCCGGAACCA---GGAAAATCTCTAGTAGTTTTTTTATGGCCAAAAAATAGG
	H001_NC_86_|	 1	------TAAGGGGTATGCAAACCATACTACTAAAAATCCAAACGAATA-TGAAATTAAGATGAAAGAAATTTAAGATCTAACAGCAAAATTCACTGGCAAATATATACCTTTACCCAACATCCCGTTAAATCAAGCATTAATGCGCAGTAAGAGCCTACCTACAAGTCCATATCTTAATGCCAACGGTTATTG---AAGGTGAGGGACAATGACTGTGGGGGTTTCACTCAGTGAATTATTCCTGGCATTTGGTTCCTACTTCAGGGCCATCAATTGATATT----ATCCCTCACACTTTCATCGACGCTTG---CATAAGTTAATG-----GTGGAAAACATAAGCGGGAG--CAACCCCCATGCCGAGCGTTCTTTCCATCGGGCATCTGGTTCCTTTTTTCTTCTTTTCCTTTCAA-TAGACATTTCACAGTGAACGCGATCTAACTGAGAAAGGTGGAACACACCCTAGGAC--------TCCCCGGATTATA------GCTGAATGTTGGAAAGACTTTCTAA------------AAAG------AGTAGCATATTAGGTTATCATGAGCATAATTGAGGATATTTACCAGTAATATATCTAAGTGTCCCTCTCTCGGCTTTTTAGCGTTAAACCCCCCTACCCCCCT--AAACTGCTAGATTATCTAACACTCCTGTAAACCC---CCCGGAACCA---GGAAAATCTCTAGTAGTTTTTTTATGGCCAAAAAATAGG
	H001_NC_87_|	 1	------TAAGGGGTATGCAAACCATACTACTAAAAATCCAAACGAATA-TGAAATTAAGATGAAAGAAATTTAAGATCTAACAGCAAAATTCACTGGCAAATATATACCTTTACCCAACATCCCGTTAAATCAAGCATTAATGCGCAGTAAGAGCCTACCTACAAGTCCATATCTTAATGCCAACGGTTATTG---AAGGTGAGGGACAATGACTGTGGGGGTTTCACTCAGTGAATTATTCCTGGCATTTGGTTCCTACTTCAGGGCCATCAATTGATATT----ATCCCTCACACTTTCATCGACGCTTG---CATAAGTTAATG-----GTGGAAAACATAAGCGGGAG--CAACCCCCATGCCGAGCGTTCTTTCCATCGGGCATCTGGTTCCTTTTTTCTTCTTTTCCTTTCAA-TAGACATTTCACAGTGAACGCGATCTAACTGAGAAAGGTGGAACACACCCTAGGAC--------TCCCCGGATTATA------GCTGAATGTTGGAAAGACTTTCTAA------------AAAG------AGTAGCATATTAGGTTATCATGAGCATAATTGAGGATATTTACCAGTAATATATCTAAGTGTCCCTCTCTCGGCTTTTTAGCGTTAAACCCCCCTACCCCCCT--AAACTGCTAGATTATCTAACACTCCTGTAAACCC---CCCGGAACCA---GGAAAATCTCTAGTAGTTTTTTTATGGCCAAAAAATAGG
	H001_NC_88_|	 1	------TAAGGGGTATGCAAACCATACTACTAAAAATCCAAACGAATA-TGAAATTAAGATGAAAGAAATTTAAGATCTAACAGCAAAATTCACTGGCAAATATATACCTTTACCCAACATCCCGTTAAATCAAGCATTAATGCGCAGTAAGAGCCTACCTACAAGTCCATATCTTAATGCCAACGGTTATTG---AAGGTGAGGGACAATGACTGTGGGGGTTTCACTCAGTGAATTATTCCTGGCATTTGGTTCCTACTTCAGGGCCATCAATTGATATT----ATCCCTCACACTTTCATCGACGCTTG---CATAAGTTAATG-----GTGGAAAACATAAGCGGGAG--CAACCCCCATGCCGAGCGTTCTTTCCATCGGGCATCTGGTTCCTTTTTTCTTCTTTTCCTTTCAA-TAGACATTTCACAGTGAACGCGATCTAACTGAGAAAGGTGGAACACACCCTAGGAC--------TCCCCGGATTATA------GCTGAATGTTGGAAAGACTTTCTAA------------AAAG------AGTAGCATATTAGGTTATCATGAGCATAATTGAGGATATTTACCAGTAATATATCTAAGTGTCCCTCTCTCGGCTTTTTAGCGTTAAACCCCCCTACCCCCCT--AAACTGCTAGATTATCTAACACTCCTGTAAACCC---CCCGGAACCA---GGAAAATCTCTAGTAGTTTTTTTATGGCCAAAAAATAGG
	H001_NC_89_|	 1	------TAAGGGGTATGCAAACCATACTACTAAAAATCCAAACGAATA-TGAAATTAAGATGAAAGAAATTTAAGATCTAACAGCAAAATTCACTGGCAAATATATACCTTTACCCAACATCCCGTTAAATCAAGCATTAATGCGCAGTAAGAGCCTACCTACAAGTCCATATCTTAATGCCAACGGTTATTG---AAGGTGAGGGACAATGACTGTGGGGGTTTCACTCAGTGAATTATTCCTGGCATTTGGTTCCTACTTCAGGGCCATCAATTGATATT----ATCCCTCACACTTTCATCGACGCTTG---CATAAGTTAATG-----GTGGAAAACATAAGCGGGAG--CAACCCCCATGCCGAGCGTTCTTTCCATCGGGCATCTGGTTCCTTTTTTCTTCTTTTCCTTTCAA-TAGACATTTCACAGTGAACGCGATCTAACTGAGAAAGGTGGAACACACCCTAGGAC--------TCCCCGGATTATA------GCTGAATGTTGGAAAGACTTTCTAA------------AAAG------AGTAGCATATTAGGTTATCATGAGCATAATTGAGGATATTTACCAGTAATATATCTAAGTGTCCCTCTCTCGGCTTTTTAGCGTTAAACCCCCCTACCCCCCT--AAACTGCTAGATTATCTAACACTCCTGTAAACCC---CCCGGAACCA---GGAAAATCTCTAGTAGTTTTTTTATGGCCAAAAAATAGG
	H001_NC_90_|	 1	------TAAGGGGTATGCAAACCATACTACTAAAAATCCAAACGAATA-TGAAATTAAGATGAAAGAAATTTAAGATCTAACAGCAAAATTCACTGGCAAATATATACCTTTACCCAACATCCCGTTAAATCAAGCATTAATGCGCAGTAAGAGCCTACCTACAAGTCCATATCTTAATGCCAACGGTTATTG---AAGGTGAGGGACAATGACTGTGGGGGTTTCACTCAGTGAATTATTCCTGGCATTTGGTTCCTACTTCAGGGCCATCAATTGATATT----ATCCCTCACACTTTCATCGACGCTTG---CATAAGTTAATG-----GTGGAAAACATAAGCGGGAG--CAACCCCCATGCCGAGCGTTCTTTCCATCGGGCATCTGGTTCCTTTTTTCTTCTTTTCCTTTCAA-TAGACATTTCACAGTGAACGCGATCTAACTGAGAAAGGTGGAACACACCCTAGGAC--------TCCCCGGATTATA------GCTGAATGTTGGAAAGACTTTCTAA------------AAAG------AGTAGCATATTAGGTTATCATGAGCATAATTGAGGATATTTACCAGTAATATATCTAAGTGTCCCTCTCTCGGCTTTTTAGCGTTAAACCCCCCTACCCCCCT--AAACTGCTAGATTATCTAACACTCCTGTAAACCC---CCCGGAACCA---GGAAAATCTCTAGTAGTTTTTTTATGGCCAAAAAATAGG
	H001_NC_91_|	 1	------TAAGGGGTATGCAAACCATACTACTAAAAATCCAAACGAATA-TGAAATTAAGATGAAAGAAATTTAAGATCTAACAGCAAAATTCACTGGCAAATATATACCTTTACCCAACATCCCGTTAAATCAAGCATTAATGCGCAGTAAGAGCCTACCTACAAGTCCATATCTTAATGCCAACGGTTATTG---AAGGTGAGGGACAATGACTGTGGGGGTTTCACTCAGTGAATTATTCCTGGCATTTGGTTCCTACTTCAGGGCCATCAATTGATATT----ATCCCTCACACTTTCATCGACGCTTG---CATAAGTTAATG-----GTGGAAAACATAAGCGGGAG--CAACCCCCATGCCGAGCGTTCTTTCCATCGGGCATCTGGTTCCTTTTTTCTTCTTTTCCTTTCAA-TAGACATTTCACAGTGAACGCGATCTAACTGAGAAAGGTGGAACACACCCTAGGAC--------TCCCCGGATTATA------GCTGAATGTTGGAAAGACTTTCTAA------------AAAG------AGTAGCATATTAGGTTATCATGAGCATAATTGAGGATATTTACCAGTAATATATCTAAGTGTCCCTCTCTCGGCTTTTTAGCGTTAAACCCCCCTACCCCCCT--AAACTGCTAGATTATCTAACACTCCTGTAAACCC---CCCGGAACCA---GGAAAATCTCTAGTAGTTTTTTTATGGCCAAAAAATAGG
	H001_NC_92_|	 1	------TAAGGGGTATGCAAACCATACTACTAAAAATCCAAACGAATA-TGAAATTAAGATGAAAGAAATTTAAGATCTAACAGCAAAATTCACTGGCAAATATATACCTTTACCCAACATCCCGTTAAATCAAGCATTAATGCGCAGTAAGAGCCTACCTACAAGTCCATATCTTAATGCCAACGGTTATTG---AAGGTGAGGGACAATGACTGTGGGGGTTTCACTCAGTGAATTATTCCTGGCATTTGGTTCCTACTTCAGGGCCATCAATTGATATT----ATCCCTCACACTTTCATCGACGCTTG---CATAAGTTAATG-----GTGGAAAACATAAGCGGGAG--CAACCCCCATGCCGAGCGTTCTTTCCATCGGGCATCTGGTTCCTTTTTTCTTCTTTTCCTTTCAA-TAGACATTTCACAGTGAACGCGATCTAACTGAGAAAGGTGGAACACACCCTAGGAC--------TCCCCGGATTATA------GCTGAATGTTGGAAAGACTTTCTAA------------AAAG------AGTAGCATATTAGGTTATCATGAGCATAATTGAGGATATTTACCAGTAATATATCTAAGTGTCCCTCTCTCGGCTTTTTAGCGTTAAACCCCCCTACCCCCCT--AAACTGCTAGATTATCTAACACTCCTGTAAACCC---CCCGGAACCA---GGAAAATCTCTAGTAGTTTTTTTATGGCCAAAAAATAGG
	H001_NC_93_|	 1	------TAAGGGGTATGCAAACCATACTACTAAAAATCCAAACGAATA-TGAAATTAAGATGAAAGAAATTTAAGATCTAACAGCAAAATTCACTGGCAAATATATACCTTTACCCAACATCCCGTTAAATCAAGCATTAATGCGCAGTAAGAGCCTACCTACAAGTCCATATCTTAATGCCAACGGTTATTG---AAGGTGAGGGACAATGACTGTGGGGGTTTCACTCAGTGAATTATTCCTGGCATTTGGTTCCTACTTCAGGGCCATCAATTGATATT----ATCCCTCACACTTTCATCGACGCTTG---CATAAGTTAATG-----GTGGAAAACATAAGCGGGAG--CAACCCCCATGCCGAGCGTTCTTTCCATCGGGCATCTGGTTCCTTTTTTCTTCTTTTCCTTTCAA-TAGACATTTCACAGTGAACGCGATCTAACTGAGAAAGGTGGAACACACCCTAGGAC--------TCCCCGGATTATA------GCTGAATGTTGGAAAGACTTTCTAA------------AAAG------AGTAGCATATTAGGTTATCATGAGCATAATTGAGGATATTTACCAGTAATATATCTAAGTGTCCCTCTCTCGGCTTTTTAGCGTTAAACCCCCCTACCCCCCT--AAACTGCTAGATTATCTAACACTCCTGTAAACCC---CCCGGAACCA---GGAAAATCTCTAGTAGTTTTTTTATGGCCAAAAAATAGG
	H001_NC_94_|	 1	------TAAGGGGTATGCAAACCATACTACTAAAAATCCAAACGAATA-TGAAATTAAGATGAAAGAAATTTAAGATCTAACAGCAAAATTCACTGGCAAATATATACCTTTACCCAACATCCCGTTAAATCAAGCATTAATGCGCAGTAAGAGCCTACCTACAAGTCCATATCTTAATGCCAACGGTTATTG---AAGGTGAGGGACAATGACTGTGGGGGTTTCACTCAGTGAATTATTCCTGGCATTTGGTTCCTACTTCAGGGCCATCAATTGATATT----ATCCCTCACACTTTCATCGACGCTTG---CATAAGTTAATG-----GTGGAAAACATAAGCGGGAG--CAACCCCCATGCCGAGCGTTCTTTCCATCGGGCATCTGGTTCCTTTTTTCTTCTTTTCCTTTCAA-TAGACATTTCACAGTGAACGCGATCTAACTGAGAAAGGTGGAACACACCCTAGGAC--------TCCCCGGATTATA------GCTGAATGTTGGAAAGACTTTCTAA------------AAAG------AGTAGCATATTAGGTTATCATGAGCATAATTGAGGATATTTACCAGTAATATATCTAAGTGTCCCTCTCTCGGCTTTTTAGCGTTAAACCCCCCTACCCCCCT--AAACTGCTAGATTATCTAACACTCCTGTAAACCC---CCCGGAACCA---GGAAAATCTCTAGTAGTTTTTTTATGGCCAAAAAATAGG
	H001_NC_95_|	 1	------TAAGGGGTATGCAAACCATACTACTAAAAATCCAAACGAATA-TGAAATTAAGATGAAAGAAATTTAAGATCTAACAGCAAAATTCACTGGCAAATATATACCTTTACCCAACATCCCGTTAAATCAAGCATTAATGCGCAGTAAGAGCCTACCTACAAGTCCATATCTTAATGCCAACGGTTATTG---AAGGTGAGGGACAATGACTGTGGGGGTTTCACTCAGTGAATTATTCCTGGCATTTGGTTCCTACTTCAGGGCCATCAATTGATATT----ATCCCTCACACTTTCATCGACGCTTG---CATAAGTTAATG-----GTGGAAAACATAAGCGGGAG--CAACCCCCATGCCGAGCGTTCTTTCCATCGGGCATCTGGTTCCTTTTTTCTTCTTTTCCTTTCAA-TAGACATTTCACAGTGAACGCGATCTAACTGAGAAAGGTGGAACACACCCTAGGAC--------TCCCCGGATTATA------GCTGAATGTTGGAAAGACTTTCTAA------------AAAG------AGTAGCATATTAGGTTATCATGAGCATAATTGAGGATATTTACCAGTAATATATCTAAGTGTCCCTCTCTCGGCTTTTTAGCGTTAAACCCCCCTACCCCCCT--AAACTGCTAGATTATCTAACACTCCTGTAAACCC---CCCGGAACCA---GGAAAATCTCTAGTAGTTTTTTTATGGCCAAAAAATAGG
	H001_NC_96_|	 1	------TAAGGGGTATGCAAACCATACTACTAAAAATCCAAACGAATA-TGAAATTAAGATGAAAGAAATTTAAGATCTAACAGCAAAATTCACTGGCAAATATATACCTTTACCCAACATCCCGTTAAATCAAGCATTAATGCGCAGTAAGAGCCTACCTACAAGTCCATATCTTAATGCCAACGGTTATTG---AAGGTGAGGGACAATGACTGTGGGGGTTTCACTCAGTGAATTATTCCTGGCATTTGGTTCCTACTTCAGGGCCATCAATTGATATT----ATCCCTCACACTTTCATCGACGCTTG---CATAAGTTAATG-----GTGGAAAACATAAGCGGGAG--CAACCCCCATGCCGAGCGTTCTTTCCATCGGGCATCTGGTTCCTTTTTTCTTCTTTTCCTTTCAA-TAGACATTTCACAGTGAACGCGATCTAACTGAGAAAGGTGGAACACACCCTAGGAC--------TCCCCGGATTATA------GCTGAATGTTGGAAAGACTTTCTAA------------AAAG------AGTAGCATATTAGGTTATCATGAGCATAATTGAGGATATTTACCAGTAATATATCTAAGTGTCCCTCTCTCGGCTTTTTAGCGTTAAACCCCCCTACCCCCCT--AAACTGCTAGATTATCTAACACTCCTGTAAACCC---CCCGGAACCA---GGAAAATCTCTAGTAGTTTTTTTATGGCCAAAAAATAGG
	H001_NC_98_|	 1	------TAAGGGGTATGCAAACCATACTACTAAAAATCCAAACGAATA-TGAAATTAAGATGAAAGAAATTTAAGATCTAACAGCAAAATTCACTGGCAAATATATACCTTTACCCAACATCCCGTTAAATCAAGCATTAATGCGCAGTAAGAGCCTACCTACAAGTCCATATCTTAATGCCAACGGTTATTG---AAGGTGAGGGACAATGACTGTGGGGGTTTCACTCAGTGAATTATTCCTGGCATTTGGTTCCTACTTCAGGGCCATCAATTGATATT----ATCCCTCACACTTTCATCGACGCTTG---CATAAGTTAATG-----GTGGAAAACATAAGCGGGAG--CAACCCCCATGCCGAGCGTTCTTTCCATCGGGCATCTGGTTCCTTTTTTCTTCTTTTCCTTTCAA-TAGACATTTCACAGTGAACGCGATCTAACTGAGAAAGGTGGAACACACCCTAGGAC--------TCCCCGGATTATA------GCTGAATGTTGGAAAGACTTTCTAA------------AAAG------AGTAGCATATTAGGTTATCATGAGCATAATTGAGGATATTTACCAGTAATATATCTAAGTGTCCCTCTCTCGGCTTTTTAGCGTTAAACCCCCCTACCCCCCT--AAACTGCTAGATTATCTAACACTCCTGTAAACCC---CCCGGAACCA---GGAAAATCTCTAGTAGTTTTTTTATGGCCAAAAAATAGG
	H001_BER_2_|	 1	------TAAGGGGTATGCAAACCATACTACTAAAAATCCAAACGAATA-TGAAATTAAGATGAAAGAAATTTAAGATCTAACAGCAAAATTCACTGGCAAATATATACCTTTACCCAACATCCCGTTAAATCAAGCATTAATGCGCAGTAAGAGCCTACCTACAAGTCCATATCTTAATGCCAACGGTTATTG---AAGGTGAGGGACAATGACTGTGGGGGTTTCACTCAGTGAATTATTCCTGGCATTTGGTTCCTACTTCAGGGCCATCAATTGATATT----ATCCCTCACACTTTCATCGACGCTTG---CATAAGTTAATG-----GTGGAAAACATAAGCGGGAG--CAACCCCCATGCCGAGCGTTCTTTCCATCGGGCATCTGGTTCCTTTTTTCTTCTTTTCCTTTCAA-TAGACATTTCACAGTGAACGCGATCTAACTGAGAAAGGTGGAACACACCCTAGGAC--------TCCCCGGATTATA------GCTGAATGTTGGAAAGACTTTCTAA------------AAAG------AGTAGCATATTAGGTTATCATGAGCATAATTGAGGATATTTACCAGTAATATATCTAAGTGTCCCTCTCTCGGCTTTTTAGCGTTAAACCCCCCTACCCCCCT--AAACTGCTAGATTATCTAACACTCCTGTAAACCC---CCCGGAACCA---GGAAAATCTCTAGTAGTTTTTTTATGGCCAAAAAATAGG
	H001_BER_3_|	 1	------TAAGGGGTATGCAAACCATACTACTAAAAATCCAAACGAATA-TGAAATTAAGATGAAAGAAATTTAAGATCTAACAGCAAAATTCACTGGCAAATATATACCTTTACCCAACATCCCGTTAAATCAAGCATTAATGCGCAGTAAGAGCCTACCTACAAGTCCATATCTTAATGCCAACGGTTATTG---AAGGTGAGGGACAATGACTGTGGGGGTTTCACTCAGTGAATTATTCCTGGCATTTGGTTCCTACTTCAGGGCCATCAATTGATATT----ATCCCTCACACTTTCATCGACGCTTG---CATAAGTTAATG-----GTGGAAAACATAAGCGGGAG--CAACCCCCATGCCGAGCGTTCTTTCCATCGGGCATCTGGTTCCTTTTTTCTTCTTTTCCTTTCAA-TAGACATTTCACAGTGAACGCGATCTAACTGAGAAAGGTGGAACACACCCTAGGAC--------TCCCCGGATTATA------GCTGAATGTTGGAAAGACTTTCTAA------------AAAG------AGTAGCATATTAGGTTATCATGAGCATAATTGAGGATATTTACCAGTAATATATCTAAGTGTCCCTCTCTCGGCTTTTTAGCGTTAAACCCCCCTACCCCCCT--AAACTGCTAGATTATCTAACACTCCTGTAAACCC---CCCGGAACCA---GGAAAATCTCTAGTAGTTTTTTTATGGCCAAAAAATAGG
	H001_BER_4_|	 1	------TAAGGGGTATGCAAACCATACTACTAAAAATCCAAACGAATA-TGAAATTAAGATGAAAGAAATTTAAGATCTAACAGCAAAATTCACTGGCAAATATATACCTTTACCCAACATCCCGTTAAATCAAGCATTAATGCGCAGTAAGAGCCTACCTACAAGTCCATATCTTAATGCCAACGGTTATTG---AAGGTGAGGGACAATGACTGTGGGGGTTTCACTCAGTGAATTATTCCTGGCATTTGGTTCCTACTTCAGGGCCATCAATTGATATT----ATCCCTCACACTTTCATCGACGCTTG---CATAAGTTAATG-----GTGGAAAACATAAGCGGGAG--CAACCCCCATGCCGAGCGTTCTTTCCATCGGGCATCTGGTTCCTTTTTTCTTCTTTTCCTTTCAA-TAGACATTTCACAGTGAACGCGATCTAACTGAGAAAGGTGGAACACACCCTAGGAC--------TCCCCGGATTATA------GCTGAATGTTGGAAAGACTTTCTAA------------AAAG------AGTAGCATATTAGGTTATCATGAGCATAATTGAGGATATTTACCAGTAATATATCTAAGTGTCCCTCTCTCGGCTTTTTAGCGTTAAACCCCCCTACCCCCCT--AAACTGCTAGATTATCTAACACTCCTGTAAACCC---CCCGGAACCA---GGAAAATCTCTAGTAGTTTTTTTATGGCCAAAAAATAGG
	H001_BER_5_|	 1	------TAAGGGGTATGCAAACCATACTACTAAAAATCCAAACGAATA-TGAAATTAAGATGAAAGAAATTTAAGATCTAACAGCAAAATTCACTGGCAAATATATACCTTTACCCAACATCCCGTTAAATCAAGCATTAATGCGCAGTAAGAGCCTACCTACAAGTCCATATCTTAATGCCAACGGTTATTG---AAGGTGAGGGACAATGACTGTGGGGGTTTCACTCAGTGAATTATTCCTGGCATTTGGTTCCTACTTCAGGGCCATCAATTGATATT----ATCCCTCACACTTTCATCGACGCTTG---CATAAGTTAATG-----GTGGAAAACATAAGCGGGAG--CAACCCCCATGCCGAGCGTTCTTTCCATCGGGCATCTGGTTCCTTTTTTCTTCTTTTCCTTTCAA-TAGACATTTCACAGTGAACGCGATCTAACTGAGAAAGGTGGAACACACCCTAGGAC--------TCCCCGGATTATA------GCTGAATGTTGGAAAGACTTTCTAA------------AAAG------AGTAGCATATTAGGTTATCATGAGCATAATTGAGGATATTTACCAGTAATATATCTAAGTGTCCCTCTCTCGGCTTTTTAGCGTTAAACCCCCCTACCCCCCT--AAACTGCTAGATTATCTAACACTCCTGTAAACCC---CCCGGAACCA---GGAAAATCTCTAGTAGTTTTTTTATGGCCAAAAAATAGG
	H001_BER_6_|	 1	------TAAGGGGTATGCAAACCATACTACTAAAAATCCAAACGAATA-TGAAATTAAGATGAAAGAAATTTAAGATCTAACAGCAAAATTCACTGGCAAATATATACCTTTACCCAACATCCCGTTAAATCAAGCATTAATGCGCAGTAAGAGCCTACCTACAAGTCCATATCTTAATGCCAACGGTTATTG---AAGGTGAGGGACAATGACTGTGGGGGTTTCACTCAGTGAATTATTCCTGGCATTTGGTTCCTACTTCAGGGCCATCAATTGATATT----ATCCCTCACACTTTCATCGACGCTTG---CATAAGTTAATG-----GTGGAAAACATAAGCGGGAG--CAACCCCCATGCCGAGCGTTCTTTCCATCGGGCATCTGGTTCCTTTTTTCTTCTTTTCCTTTCAA-TAGACATTTCACAGTGAACGCGATCTAACTGAGAAAGGTGGAACACACCCTAGGAC--------TCCCCGGATTATA------GCTGAATGTTGGAAAGACTTTCTAA------------AAAG------AGTAGCATATTAGGTTATCATGAGCATAATTGAGGATATTTACCAGTAATATATCTAAGTGTCCCTCTCTCGGCTTTTTAGCGTTAAACCCCCCTACCCCCCT--AAACTGCTAGATTATCTAACACTCCTGTAAACCC---CCCGGAACCA---GGAAAATCTCTAGTAGTTTTTTTATGGCCAAAAAATAGG
	H001_BER_7_|	 1	------TAAGGGGTATGCAAACCATACTACTAAAAATCCAAACGAATA-TGAAATTAAGATGAAAGAAATTTAAGATCTAACAGCAAAATTCACTGGCAAATATATACCTTTACCCAACATCCCGTTAAATCAAGCATTAATGCGCAGTAAGAGCCTACCTACAAGTCCATATCTTAATGCCAACGGTTATTG---AAGGTGAGGGACAATGACTGTGGGGGTTTCACTCAGTGAATTATTCCTGGCATTTGGTTCCTACTTCAGGGCCATCAATTGATATT----ATCCCTCACACTTTCATCGACGCTTG---CATAAGTTAATG-----GTGGAAAACATAAGCGGGAG--CAACCCCCATGCCGAGCGTTCTTTCCATCGGGCATCTGGTTCCTTTTTTCTTCTTTTCCTTTCAA-TAGACATTTCACAGTGAACGCGATCTAACTGAGAAAGGTGGAACACACCCTAGGAC--------TCCCCGGATTATA------GCTGAATGTTGGAAAGACTTTCTAA------------AAAG------AGTAGCATATTAGGTTATCATGAGCATAATTGAGGATATTTACCAGTAATATATCTAAGTGTCCCTCTCTCGGCTTTTTAGCGTTAAACCCCCCTACCCCCCT--AAACTGCTAGATTATCTAACACTCCTGTAAACCC---CCCGGAACCA---GGAAAATCTCTAGTAGTTTTTTTATGGCCAAAAAATAGG
	H001_BER_8_|	 1	------TAAGGGGTATGCAAACCATACTACTAAAAATCCAAACGAATA-TGAAATTAAGATGAAAGAAATTTAAGATCTAACAGCAAAATTCACTGGCAAATATATACCTTTACCCAACATCCCGTTAAATCAAGCATTAATGCGCAGTAAGAGCCTACCTACAAGTCCATATCTTAATGCCAACGGTTATTG---AAGGTGAGGGACAATGACTGTGGGGGTTTCACTCAGTGAATTATTCCTGGCATTTGGTTCCTACTTCAGGGCCATCAATTGATATT----ATCCCTCACACTTTCATCGACGCTTG---CATAAGTTAATG-----GTGGAAAACATAAGCGGGAG--CAACCCCCATGCCGAGCGTTCTTTCCATCGGGCATCTGGTTCCTTTTTTCTTCTTTTCCTTTCAA-TAGACATTTCACAGTGAACGCGATCTAACTGAGAAAGGTGGAACACACCCTAGGAC--------TCCCCGGATTATA------GCTGAATGTTGGAAAGACTTTCTAA------------AAAG------AGTAGCATATTAGGTTATCATGAGCATAATTGAGGATATTTACCAGTAATATATCTAAGTGTCCCTCTCTCGGCTTTTTAGCGTTAAACCCCCCTACCCCCCT--AAACTGCTAGATTATCTAACACTCCTGTAAACCC---CCCGGAACCA---GGAAAATCTCTAGTAGTTTTTTTATGGCCAAAAAATAGG
	H001_BER_9_|	 1	------TAAGGGGTATGCAAACCATACTACTAAAAATCCAAACGAATA-TGAAATTAAGATGAAAGAAATTTAAGATCTAACAGCAAAATTCACTGGCAAATATATACCTTTACCCAACATCCCGTTAAATCAAGCATTAATGCGCAGTAAGAGCCTACCTACAAGTCCATATCTTAATGCCAACGGTTATTG---AAGGTGAGGGACAATGACTGTGGGGGTTTCACTCAGTGAATTATTCCTGGCATTTGGTTCCTACTTCAGGGCCATCAATTGATATT----ATCCCTCACACTTTCATCGACGCTTG---CATAAGTTAATG-----GTGGAAAACATAAGCGGGAG--CAACCCCCATGCCGAGCGTTCTTTCCATCGGGCATCTGGTTCCTTTTTTCTTCTTTTCCTTTCAA-TAGACATTTCACAGTGAACGCGATCTAACTGAGAAAGGTGGAACACACCCTAGGAC--------TCCCCGGATTATA------GCTGAATGTTGGAAAGACTTTCTAA------------AAAG------AGTAGCATATTAGGTTATCATGAGCATAATTGAGGATATTTACCAGTAATATATCTAAGTGTCCCTCTCTCGGCTTTTTAGCGTTAAACCCCCCTACCCCCCT--AAACTGCTAGATTATCTAACACTCCTGTAAACCC---CCCGGAACCA---GGAAAATCTCTAGTAGTTTTTTTATGGCCAAAAAATAGG
	H001_BER_10_|	 1	------TAAGGGGTATGCAAACCATACTACTAAAAATCCAAACGAATA-TGAAATTAAGATGAAAGAAATTTAAGATCTAACAGCAAAATTCACTGGCAAATATATACCTTTACCCAACATCCCGTTAAATCAAGCATTAATGCGCAGTAAGAGCCTACCTACAAGTCCATATCTTAATGCCAACGGTTATTG---AAGGTGAGGGACAATGACTGTGGGGGTTTCACTCAGTGAATTATTCCTGGCATTTGGTTCCTACTTCAGGGCCATCAATTGATATT----ATCCCTCACACTTTCATCGACGCTTG---CATAAGTTAATG-----GTGGAAAACATAAGCGGGAG--CAACCCCCATGCCGAGCGTTCTTTCCATCGGGCATCTGGTTCCTTTTTTCTTCTTTTCCTTTCAA-TAGACATTTCACAGTGAACGCGATCTAACTGAGAAAGGTGGAACACACCCTAGGAC--------TCCCCGGATTATA------GCTGAATGTTGGAAAGACTTTCTAA------------AAAG------AGTAGCATATTAGGTTATCATGAGCATAATTGAGGATATTTACCAGTAATATATCTAAGTGTCCCTCTCTCGGCTTTTTAGCGTTAAACCCCCCTACCCCCCT--AAACTGCTAGATTATCTAACACTCCTGTAAACCC---CCCGGAACCA---GGAAAATCTCTAGTAGTTTTTTTATGGCCAAAAAATAGG
	H001_BER_11_|	 1	------TAAGGGGTATGCAAACCATACTACTAAAAATCCAAACGAATA-TGAAATTAAGATGAAAGAAATTTAAGATCTAACAGCAAAATTCACTGGCAAATATATACCTTTACCCAACATCCCGTTAAATCAAGCATTAATGCGCAGTAAGAGCCTACCTACAAGTCCATATCTTAATGCCAACGGTTATTG---AAGGTGAGGGACAATGACTGTGGGGGTTTCACTCAGTGAATTATTCCTGGCATTTGGTTCCTACTTCAGGGCCATCAATTGATATT----ATCCCTCACACTTTCATCGACGCTTG---CATAAGTTAATG-----GTGGAAAACATAAGCGGGAG--CAACCCCCATGCCGAGCGTTCTTTCCATCGGGCATCTGGTTCCTTTTTTCTTCTTTTCCTTTCAA-TAGACATTTCACAGTGAACGCGATCTAACTGAGAAAGGTGGAACACACCCTAGGAC--------TCCCCGGATTATA------GCTGAATGTTGGAAAGACTTTCTAA------------AAAG------AGTAGCATATTAGGTTATCATGAGCATAATTGAGGATATTTACCAGTAATATATCTAAGTGTCCCTCTCTCGGCTTTTTAGCGTTAAACCCCCCTACCCCCCT--AAACTGCTAGATTATCTAACACTCCTGTAAACCC---CCCGGAACCA---GGAAAATCTCTAGTAGTTTTTTTATGGCCAAAAAATAGG
	H001_BER_12_|	 1	------TAAGGGGTATGCAAACCATACTACTAAAAATCCAAACGAATA-TGAAATTAAGATGAAAGAAATTTAAGATCTAACAGCAAAATTCACTGGCAAATATATACCTTTACCCAACATCCCGTTAAATCAAGCATTAATGCGCAGTAAGAGCCTACCTACAAGTCCATATCTTAATGCCAACGGTTATTG---AAGGTGAGGGACAATGACTGTGGGGGTTTCACTCAGTGAATTATTCCTGGCATTTGGTTCCTACTTCAGGGCCATCAATTGATATT----ATCCCTCACACTTTCATCGACGCTTG---CATAAGTTAATG-----GTGGAAAACATAAGCGGGAG--CAACCCCCATGCCGAGCGTTCTTTCCATCGGGCATCTGGTTCCTTTTTTCTTCTTTTCCTTTCAA-TAGACATTTCACAGTGAACGCGATCTAACTGAGAAAGGTGGAACACACCCTAGGAC--------TCCCCGGATTATA------GCTGAATGTTGGAAAGACTTTCTAA------------AAAG------AGTAGCATATTAGGTTATCATGAGCATAATTGAGGATATTTACCAGTAATATATCTAAGTGTCCCTCTCTCGGCTTTTTAGCGTTAAACCCCCCTACCCCCCT--AAACTGCTAGATTATCTAACACTCCTGTAAACCC---CCCGGAACCA---GGAAAATCTCTAGTAGTTTTTTTATGGCCAAAAAATAGG
	H001_BER_14_|	 1	------TAAGGGGTATGCAAACCATACTACTAAAAATCCAAACGAATA-TGAAATTAAGATGAAAGAAATTTAAGATCTAACAGCAAAATTCACTGGCAAATATATACCTTTACCCAACATCCCGTTAAATCAAGCATTAATGCGCAGTAAGAGCCTACCTACAAGTCCATATCTTAATGCCAACGGTTATTG---AAGGTGAGGGACAATGACTGTGGGGGTTTCACTCAGTGAATTATTCCTGGCATTTGGTTCCTACTTCAGGGCCATCAATTGATATT----ATCCCTCACACTTTCATCGACGCTTG---CATAAGTTAATG-----GTGGAAAACATAAGCGGGAG--CAACCCCCATGCCGAGCGTTCTTTCCATCGGGCATCTGGTTCCTTTTTTCTTCTTTTCCTTTCAA-TAGACATTTCACAGTGAACGCGATCTAACTGAGAAAGGTGGAACACACCCTAGGAC--------TCCCCGGATTATA------GCTGAATGTTGGAAAGACTTTCTAA------------AAAG------AGTAGCATATTAGGTTATCATGAGCATAATTGAGGATATTTACCAGTAATATATCTAAGTGTCCCTCTCTCGGCTTTTTAGCGTTAAACCCCCCTACCCCCCT--AAACTGCTAGATTATCTAACACTCCTGTAAACCC---CCCGGAACCA---GGAAAATCTCTAGTAGTTTTTTTATGGCCAAAAAATAGG
	H001_BER_15_|	 1	------TAAGGGGTATGCAAACCATACTACTAAAAATCCAAACGAATA-TGAAATTAAGATGAAAGAAATTTAAGATCTAACAGCAAAATTCACTGGCAAATATATACCTTTACCCAACATCCCGTTAAATCAAGCATTAATGCGCAGTAAGAGCCTACCTACAAGTCCATATCTTAATGCCAACGGTTATTG---AAGGTGAGGGACAATGACTGTGGGGGTTTCACTCAGTGAATTATTCCTGGCATTTGGTTCCTACTTCAGGGCCATCAATTGATATT----ATCCCTCACACTTTCATCGACGCTTG---CATAAGTTAATG-----GTGGAAAACATAAGCGGGAG--CAACCCCCATGCCGAGCGTTCTTTCCATCGGGCATCTGGTTCCTTTTTTCTTCTTTTCCTTTCAA-TAGACATTTCACAGTGAACGCGATCTAACTGAGAAAGGTGGAACACACCCTAGGAC--------TCCCCGGATTATA------GCTGAATGTTGGAAAGACTTTCTAA------------AAAG------AGTAGCATATTAGGTTATCATGAGCATAATTGAGGATATTTACCAGTAATATATCTAAGTGTCCCTCTCTCGGCTTTTTAGCGTTAAACCCCCCTACCCCCCT--AAACTGCTAGATTATCTAACACTCCTGTAAACCC---CCCGGAACCA---GGAAAATCTCTAGTAGTTTTTTTATGGCCAAAAAATAGG
	H001_BER_16_|	 1	------TAAGGGGTATGCAAACCATACTACTAAAAATCCAAACGAATA-TGAAATTAAGATGAAAGAAATTTAAGATCTAACAGCAAAATTCACTGGCAAATATATACCTTTACCCAACATCCCGTTAAATCAAGCATTAATGCGCAGTAAGAGCCTACCTACAAGTCCATATCTTAATGCCAACGGTTATTG---AAGGTGAGGGACAATGACTGTGGGGGTTTCACTCAGTGAATTATTCCTGGCATTTGGTTCCTACTTCAGGGCCATCAATTGATATT----ATCCCTCACACTTTCATCGACGCTTG---CATAAGTTAATG-----GTGGAAAACATAAGCGGGAG--CAACCCCCATGCCGAGCGTTCTTTCCATCGGGCATCTGGTTCCTTTTTTCTTCTTTTCCTTTCAA-TAGACATTTCACAGTGAACGCGATCTAACTGAGAAAGGTGGAACACACCCTAGGAC--------TCCCCGGATTATA------GCTGAATGTTGGAAAGACTTTCTAA------------AAAG------AGTAGCATATTAGGTTATCATGAGCATAATTGAGGATATTTACCAGTAATATATCTAAGTGTCCCTCTCTCGGCTTTTTAGCGTTAAACCCCCCTACCCCCCT--AAACTGCTAGATTATCTAACACTCCTGTAAACCC---CCCGGAACCA---GGAAAATCTCTAGTAGTTTTTTTATGGCCAAAAAATAGG
	H001_BER_17_|	 1	------TAAGGGGTATGCAAACCATACTACTAAAAATCCAAACGAATA-TGAAATTAAGATGAAAGAAATTTAAGATCTAACAGCAAAATTCACTGGCAAATATATACCTTTACCCAACATCCCGTTAAATCAAGCATTAATGCGCAGTAAGAGCCTACCTACAAGTCCATATCTTAATGCCAACGGTTATTG---AAGGTGAGGGACAATGACTGTGGGGGTTTCACTCAGTGAATTATTCCTGGCATTTGGTTCCTACTTCAGGGCCATCAATTGATATT----ATCCCTCACACTTTCATCGACGCTTG---CATAAGTTAATG-----GTGGAAAACATAAGCGGGAG--CAACCCCCATGCCGAGCGTTCTTTCCATCGGGCATCTGGTTCCTTTTTTCTTCTTTTCCTTTCAA-TAGACATTTCACAGTGAACGCGATCTAACTGAGAAAGGTGGAACACACCCTAGGAC--------TCCCCGGATTATA------GCTGAATGTTGGAAAGACTTTCTAA------------AAAG------AGTAGCATATTAGGTTATCATGAGCATAATTGAGGATATTTACCAGTAATATATCTAAGTGTCCCTCTCTCGGCTTTTTAGCGTTAAACCCCCCTACCCCCCT--AAACTGCTAGATTATCTAACACTCCTGTAAACCC---CCCGGAACCA---GGAAAATCTCTAGTAGTTTTTTTATGGCCAAAAAATAGG
	H001_BER_18_|	 1	------TAAGGGGTATGCAAACCATACTACTAAAAATCCAAACGAATA-TGAAATTAAGATGAAAGAAATTTAAGATCTAACAGCAAAATTCACTGGCAAATATATACCTTTACCCAACATCCCGTTAAATCAAGCATTAATGCGCAGTAAGAGCCTACCTACAAGTCCATATCTTAATGCCAACGGTTATTG---AAGGTGAGGGACAATGACTGTGGGGGTTTCACTCAGTGAATTATTCCTGGCATTTGGTTCCTACTTCAGGGCCATCAATTGATATT----ATCCCTCACACTTTCATCGACGCTTG---CATAAGTTAATG-----GTGGAAAACATAAGCGGGAG--CAACCCCCATGCCGAGCGTTCTTTCCATCGGGCATCTGGTTCCTTTTTTCTTCTTTTCCTTTCAA-TAGACATTTCACAGTGAACGCGATCTAACTGAGAAAGGTGGAACACACCCTAGGAC--------TCCCCGGATTATA------GCTGAATGTTGGAAAGACTTTCTAA------------AAAG------AGTAGCATATTAGGTTATCATGAGCATAATTGAGGATATTTACCAGTAATATATCTAAGTGTCCCTCTCTCGGCTTTTTAGCGTTAAACCCCCCTACCCCCCT--AAACTGCTAGATTATCTAACACTCCTGTAAACCC---CCCGGAACCA---GGAAAATCTCTAGTAGTTTTTTTATGGCCAAAAAATAGG
	H001_BER_19_|	 1	------TAAGGGGTATGCAAACCATACTACTAAAAATCCAAACGAATA-TGAAATTAAGATGAAAGAAATTTAAGATCTAACAGCAAAATTCACTGGCAAATATATACCTTTACCCAACATCCCGTTAAATCAAGCATTAATGCGCAGTAAGAGCCTACCTACAAGTCCATATCTTAATGCCAACGGTTATTG---AAGGTGAGGGACAATGACTGTGGGGGTTTCACTCAGTGAATTATTCCTGGCATTTGGTTCCTACTTCAGGGCCATCAATTGATATT----ATCCCTCACACTTTCATCGACGCTTG---CATAAGTTAATG-----GTGGAAAACATAAGCGGGAG--CAACCCCCATGCCGAGCGTTCTTTCCATCGGGCATCTGGTTCCTTTTTTCTTCTTTTCCTTTCAA-TAGACATTTCACAGTGAACGCGATCTAACTGAGAAAGGTGGAACACACCCTAGGAC--------TCCCCGGATTATA------GCTGAATGTTGGAAAGACTTTCTAA------------AAAG------AGTAGCATATTAGGTTATCATGAGCATAATTGAGGATATTTACCAGTAATATATCTAAGTGTCCCTCTCTCGGCTTTTTAGCGTTAAACCCCCCTACCCCCCT--AAACTGCTAGATTATCTAACACTCCTGTAAACCC---CCCGGAACCA---GGAAAATCTCTAGTAGTTTTTTTATGGCCAAAAAATAGG
	H001_BER_20_|	 1	------TAAGGGGTATGCAAACCATACTACTAAAAATCCAAACGAATA-TGAAATTAAGATGAAAGAAATTTAAGATCTAACAGCAAAATTCACTGGCAAATATATACCTTTACCCAACATCCCGTTAAATCAAGCATTAATGCGCAGTAAGAGCCTACCTACAAGTCCATATCTTAATGCCAACGGTTATTG---AAGGTGAGGGACAATGACTGTGGGGGTTTCACTCAGTGAATTATTCCTGGCATTTGGTTCCTACTTCAGGGCCATCAATTGATATT----ATCCCTCACACTTTCATCGACGCTTG---CATAAGTTAATG-----GTGGAAAACATAAGCGGGAG--CAACCCCCATGCCGAGCGTTCTTTCCATCGGGCATCTGGTTCCTTTTTTCTTCTTTTCCTTTCAA-TAGACATTTCACAGTGAACGCGATCTAACTGAGAAAGGTGGAACACACCCTAGGAC--------TCCCCGGATTATA------GCTGAATGTTGGAAAGACTTTCTAA------------AAAG------AGTAGCATATTAGGTTATCATGAGCATAATTGAGGATATTTACCAGTAATATATCTAAGTGTCCCTCTCTCGGCTTTTTAGCGTTAAACCCCCCTACCCCCCT--AAACTGCTAGATTATCTAACACTCCTGTAAACCC---CCCGGAACCA---GGAAAATCTCTAGTAGTTTTTTTATGGCCAAAAAATAGG
	H001_BER_21_|	 1	------TAAGGGGTATGCAAACCATACTACTAAAAATCCAAACGAATA-TGAAATTAAGATGAAAGAAATTTAAGATCTAACAGCAAAATTCACTGGCAAATATATACCTTTACCCAACATCCCGTTAAATCAAGCATTAATGCGCAGTAAGAGCCTACCTACAAGTCCATATCTTAATGCCAACGGTTATTG---AAGGTGAGGGACAATGACTGTGGGGGTTTCACTCAGTGAATTATTCCTGGCATTTGGTTCCTACTTCAGGGCCATCAATTGATATT----ATCCCTCACACTTTCATCGACGCTTG---CATAAGTTAATG-----GTGGAAAACATAAGCGGGAG--CAACCCCCATGCCGAGCGTTCTTTCCATCGGGCATCTGGTTCCTTTTTTCTTCTTTTCCTTTCAA-TAGACATTTCACAGTGAACGCGATCTAACTGAGAAAGGTGGAACACACCCTAGGAC--------TCCCCGGATTATA------GCTGAATGTTGGAAAGACTTTCTAA------------AAAG------AGTAGCATATTAGGTTATCATGAGCATAATTGAGGATATTTACCAGTAATATATCTAAGTGTCCCTCTCTCGGCTTTTTAGCGTTAAACCCCCCTACCCCCCT--AAACTGCTAGATTATCTAACACTCCTGTAAACCC---CCCGGAACCA---GGAAAATCTCTAGTAGTTTTTTTATGGCCAAAAAATAGG
	H003_|	 1	------TAAGGGGTATACAAAGCATACTACTAAAGATCCAAACGAATA-TGAAATTAAGATGAAAGAAATTTAAGATCTAACAGCAAAATTCATTGGCAAATATATACCTTTACCCAACATCCCGTTAAATCAAGCATCAATGCGCAGTAAGAGCCTACCTACAAGTCCATATCTTAATGCCAACGGTTATTG---AAGGTGAGGGACAATGACTGTGGGGGTTTCACTCAGTGAATTATTCCTGGCATTTGGTTCCTACTTCAGGGCCATCAATTGATATT----ATCCCTCACACTTTCATCGACGCTTG---CATAAGTTAATG-----GTGGAAAACATAAGCGGGAG--CAACCCCCATGCCGAGCGTTCTTTCCATCGGGCATCTGGTTCCTTTTTTCTTCTTTTCCTTTCAA-TAGACATTTCACAGTGAACGCGATCTAACTGAGAAAGGTGGAACACACCCTAGGAC--------TCCCCGGATTATA------GCTGAATGTTGGAAAGACTTTCTAA------------AAAG------AGTAGCATATTAGGTTATCATGAGCATAATTGAGGATATTTACCAGTAATATATCTAAGTGCCCCTCTCTCGGCTTTTTAGCGTTAAACCCCCCTACCCCCCT--AAACTGCTAGATTATCTAACACTCCTGTAAACCC---CCCGGAACCA---GGAAAATCTCTAGTAGTTTTTTTATGGCCAAAAAATAGG
	H003_2_|	 1	------TAAGGGGTATACAAAGCATACTACTAAAGATCCAAACGAATA-TGAAATTAAGATGAAAGAAATTTAAGATCTAACAGCAAAATTCATTGGCAAATATATACCTTTACCCAACATCCCGTTAAATCAAGCATCAATGCGCAGTAAGAGCCTACCTACAAGTCCATATCTTAATGCCAACGGTTATTG---AAGGTGAGGGACAATGACTGTGGGGGTTTCACTCAGTGAATTATTCCTGGCATTTGGTTCCTACTTCAGGGCCATCAATTGATATT----ATCCCTCACACTTTCATCGACGCTTG---CATAAGTTAATG-----GTGGAAAACATAAGCGGGAG--CAACCCCCATGCCGAGCGTTCTTTCCATCGGGCATCTGGTTCCTTTTTTCTTCTTTTCCTTTCAA-TAGACATTTCACAGTGAACGCGATCTAACTGAGAAAGGTGGAACACACCCTAGGAC--------TCCCCGGATTATA------GCTGAATGTTGGAAAGACTTTCTAA------------AAAG------AGTAGCATATTAGGTTATCATGAGCATAATTGAGGATATTTACCAGTAATATATCTAAGTGCCCCTCTCTCGGCTTTTTAGCGTTAAACCCCCCTACCCCCCT--AAACTGCTAGATTATCTAACACTCCTGTAAACCC---CCCGGAACCA---GGAAAATCTCTAGTAGTTTTTTTATGGCCAAAAAATAGG
	H003_3_|	 1	------TAAGGGGTATACAAAGCATACTACTAAAGATCCAAACGAATA-TGAAATTAAGATGAAAGAAATTTAAGATCTAACAGCAAAATTCATTGGCAAATATATACCTTTACCCAACATCCCGTTAAATCAAGCATCAATGCGCAGTAAGAGCCTACCTACAAGTCCATATCTTAATGCCAACGGTTATTG---AAGGTGAGGGACAATGACTGTGGGGGTTTCACTCAGTGAATTATTCCTGGCATTTGGTTCCTACTTCAGGGCCATCAATTGATATT----ATCCCTCACACTTTCATCGACGCTTG---CATAAGTTAATG-----GTGGAAAACATAAGCGGGAG--CAACCCCCATGCCGAGCGTTCTTTCCATCGGGCATCTGGTTCCTTTTTTCTTCTTTTCCTTTCAA-TAGACATTTCACAGTGAACGCGATCTAACTGAGAAAGGTGGAACACACCCTAGGAC--------TCCCCGGATTATA------GCTGAATGTTGGAAAGACTTTCTAA------------AAAG------AGTAGCATATTAGGTTATCATGAGCATAATTGAGGATATTTACCAGTAATATATCTAAGTGCCCCTCTCTCGGCTTTTTAGCGTTAAACCCCCCTACCCCCCT--AAACTGCTAGATTATCTAACACTCCTGTAAACCC---CCCGGAACCA---GGAAAATCTCTAGTAGTTTTTTTATGGCCAAAAAATAGG
	H003_4_|	 1	------TAAGGGGTATACAAAGCATACTACTAAAGATCCAAACGAATA-TGAAATTAAGATGAAAGAAATTTAAGATCTAACAGCAAAATTCATTGGCAAATATATACCTTTACCCAACATCCCGTTAAATCAAGCATCAATGCGCAGTAAGAGCCTACCTACAAGTCCATATCTTAATGCCAACGGTTATTG---AAGGTGAGGGACAATGACTGTGGGGGTTTCACTCAGTGAATTATTCCTGGCATTTGGTTCCTACTTCAGGGCCATCAATTGATATT----ATCCCTCACACTTTCATCGACGCTTG---CATAAGTTAATG-----GTGGAAAACATAAGCGGGAG--CAACCCCCATGCCGAGCGTTCTTTCCATCGGGCATCTGGTTCCTTTTTTCTTCTTTTCCTTTCAA-TAGACATTTCACAGTGAACGCGATCTAACTGAGAAAGGTGGAACACACCCTAGGAC--------TCCCCGGATTATA------GCTGAATGTTGGAAAGACTTTCTAA------------AAAG------AGTAGCATATTAGGTTATCATGAGCATAATTGAGGATATTTACCAGTAATATATCTAAGTGCCCCTCTCTCGGCTTTTTAGCGTTAAACCCCCCTACCCCCCT--AAACTGCTAGATTATCTAACACTCCTGTAAACCC---CCCGGAACCA---GGAAAATCTCTAGTAGTTTTTTTATGGCCAAAAAATAGG
	H003_NC_|	 1	------TAAGGGGTATACAAAGCATACTACTAAAGATCCAAACGAATA-TGAAATTAAGATGAAAGAAATTTAAGATCTAACAGCAAAATTCATTGGCAAATATATACCTTTACCCAACATCCCGTTAAATCAAGCATCAATGCGCAGTAAGAGCCTACCTACAAGTCCATATCTTAATGCCAACGGTTATTG---AAGGTGAGGGACAATGACTGTGGGGGTTTCACTCAGTGAATTATTCCTGGCATTTGGTTCCTACTTCAGGGCCATCAATTGATATT----ATCCCTCACACTTTCATCGACGCTTG---CATAAGTTAATG-----GTGGAAAACATAAGCGGGAG--CAACCCCCATGCCGAGCGTTCTTTCCATCGGGCATCTGGTTCCTTTTTTCTTCTTTTCCTTTCAA-TAGACATTTCACAGTGAACGCGATCTAACTGAGAAAGGTGGAACACACCCTAGGAC--------TCCCCGGATTATA------GCTGAATGTTGGAAAGACTTTCTAA------------AAAG------AGTAGCATATTAGGTTATCATGAGCATAATTGAGGATATTTACCAGTAATATATCTAAGTGCCCCTCTCTCGGCTTTTTAGCGTTAAACCCCCCTACCCCCCT--AAACTGCTAGATTATCTAACACTCCTGTAAACCC---CCCGGAACCA---GGAAAATCTCTAGTAGTTTTTTTATGGCCAAAAAATAGG
	H003_NC_2_|	 1	------TAAGGGGTATACAAAGCATACTACTAAAGATCCAAACGAATA-TGAAATTAAGATGAAAGAAATTTAAGATCTAACAGCAAAATTCATTGGCAAATATATACCTTTACCCAACATCCCGTTAAATCAAGCATCAATGCGCAGTAAGAGCCTACCTACAAGTCCATATCTTAATGCCAACGGTTATTG---AAGGTGAGGGACAATGACTGTGGGGGTTTCACTCAGTGAATTATTCCTGGCATTTGGTTCCTACTTCAGGGCCATCAATTGATATT----ATCCCTCACACTTTCATCGACGCTTG---CATAAGTTAATG-----GTGGAAAACATAAGCGGGAG--CAACCCCCATGCCGAGCGTTCTTTCCATCGGGCATCTGGTTCCTTTTTTCTTCTTTTCCTTTCAA-TAGACATTTCACAGTGAACGCGATCTAACTGAGAAAGGTGGAACACACCCTAGGAC--------TCCCCGGATTATA------GCTGAATGTTGGAAAGACTTTCTAA------------AAAG------AGTAGCATATTAGGTTATCATGAGCATAATTGAGGATATTTACCAGTAATATATCTAAGTGCCCCTCTCTCGGCTTTTTAGCGTTAAACCCCCCTACCCCCCT--AAACTGCTAGATTATCTAACACTCCTGTAAACCC---CCCGGAACCA---GGAAAATCTCTAGTAGTTTTTTTATGGCCAAAAAATAGG
	H003_NC_3_|	 1	------TAAGGGGTATACAAAGCATACTACTAAAGATCCAAACGAATA-TGAAATTAAGATGAAAGAAATTTAAGATCTAACAGCAAAATTCATTGGCAAATATATACCTTTACCCAACATCCCGTTAAATCAAGCATCAATGCGCAGTAAGAGCCTACCTACAAGTCCATATCTTAATGCCAACGGTTATTG---AAGGTGAGGGACAATGACTGTGGGGGTTTCACTCAGTGAATTATTCCTGGCATTTGGTTCCTACTTCAGGGCCATCAATTGATATT----ATCCCTCACACTTTCATCGACGCTTG---CATAAGTTAATG-----GTGGAAAACATAAGCGGGAG--CAACCCCCATGCCGAGCGTTCTTTCCATCGGGCATCTGGTTCCTTTTTTCTTCTTTTCCTTTCAA-TAGACATTTCACAGTGAACGCGATCTAACTGAGAAAGGTGGAACACACCCTAGGAC--------TCCCCGGATTATA------GCTGAATGTTGGAAAGACTTTCTAA------------AAAG------AGTAGCATATTAGGTTATCATGAGCATAATTGAGGATATTTACCAGTAATATATCTAAGTGCCCCTCTCTCGGCTTTTTAGCGTTAAACCCCCCTACCCCCCT--AAACTGCTAGATTATCTAACACTCCTGTAAACCC---CCCGGAACCA---GGAAAATCTCTAGTAGTTTTTTTATGGCCAAAAAATAGG
	H003_NC_4_|	 1	------TAAGGGGTATACAAAGCATACTACTAAAGATCCAAACGAATA-TGAAATTAAGATGAAAGAAATTTAAGATCTAACAGCAAAATTCATTGGCAAATATATACCTTTACCCAACATCCCGTTAAATCAAGCATCAATGCGCAGTAAGAGCCTACCTACAAGTCCATATCTTAATGCCAACGGTTATTG---AAGGTGAGGGACAATGACTGTGGGGGTTTCACTCAGTGAATTATTCCTGGCATTTGGTTCCTACTTCAGGGCCATCAATTGATATT----ATCCCTCACACTTTCATCGACGCTTG---CATAAGTTAATG-----GTGGAAAACATAAGCGGGAG--CAACCCCCATGCCGAGCGTTCTTTCCATCGGGCATCTGGTTCCTTTTTTCTTCTTTTCCTTTCAA-TAGACATTTCACAGTGAACGCGATCTAACTGAGAAAGGTGGAACACACCCTAGGAC--------TCCCCGGATTATA------GCTGAATGTTGGAAAGACTTTCTAA------------AAAG------AGTAGCATATTAGGTTATCATGAGCATAATTGAGGATATTTACCAGTAATATATCTAAGTGCCCCTCTCTCGGCTTTTTAGCGTTAAACCCCCCTACCCCCCT--AAACTGCTAGATTATCTAACACTCCTGTAAACCC---CCCGGAACCA---GGAAAATCTCTAGTAGTTTTTTTATGGCCAAAAAATAGG
	H003_NC_5_|	 1	------TAAGGGGTATACAAAGCATACTACTAAAGATCCAAACGAATA-TGAAATTAAGATGAAAGAAATTTAAGATCTAACAGCAAAATTCATTGGCAAATATATACCTTTACCCAACATCCCGTTAAATCAAGCATCAATGCGCAGTAAGAGCCTACCTACAAGTCCATATCTTAATGCCAACGGTTATTG---AAGGTGAGGGACAATGACTGTGGGGGTTTCACTCAGTGAATTATTCCTGGCATTTGGTTCCTACTTCAGGGCCATCAATTGATATT----ATCCCTCACACTTTCATCGACGCTTG---CATAAGTTAATG-----GTGGAAAACATAAGCGGGAG--CAACCCCCATGCCGAGCGTTCTTTCCATCGGGCATCTGGTTCCTTTTTTCTTCTTTTCCTTTCAA-TAGACATTTCACAGTGAACGCGATCTAACTGAGAAAGGTGGAACACACCCTAGGAC--------TCCCCGGATTATA------GCTGAATGTTGGAAAGACTTTCTAA------------AAAG------AGTAGCATATTAGGTTATCATGAGCATAATTGAGGATATTTACCAGTAATATATCTAAGTGCCCCTCTCTCGGCTTTTTAGCGTTAAACCCCCCTACCCCCCT--AAACTGCTAGATTATCTAACACTCCTGTAAACCC---CCCGGAACCA---GGAAAATCTCTAGTAGTTTTTTTATGGCCAAAAAATAGG
	H003_NC_6_|	 1	------TAAGGGGTATACAAAGCATACTACTAAAGATCCAAACGAATA-TGAAATTAAGATGAAAGAAATTTAAGATCTAACAGCAAAATTCATTGGCAAATATATACCTTTACCCAACATCCCGTTAAATCAAGCATCAATGCGCAGTAAGAGCCTACCTACAAGTCCATATCTTAATGCCAACGGTTATTG---AAGGTGAGGGACAATGACTGTGGGGGTTTCACTCAGTGAATTATTCCTGGCATTTGGTTCCTACTTCAGGGCCATCAATTGATATT----ATCCCTCACACTTTCATCGACGCTTG---CATAAGTTAATG-----GTGGAAAACATAAGCGGGAG--CAACCCCCATGCCGAGCGTTCTTTCCATCGGGCATCTGGTTCCTTTTTTCTTCTTTTCCTTTCAA-TAGACATTTCACAGTGAACGCGATCTAACTGAGAAAGGTGGAACACACCCTAGGAC--------TCCCCGGATTATA------GCTGAATGTTGGAAAGACTTTCTAA------------AAAG------AGTAGCATATTAGGTTATCATGAGCATAATTGAGGATATTTACCAGTAATATATCTAAGTGCCCCTCTCTCGGCTTTTTAGCGTTAAACCCCCCTACCCCCCT--AAACTGCTAGATTATCTAACACTCCTGTAAACCC---CCCGGAACCA---GGAAAATCTCTAGTAGTTTTTTTATGGCCAAAAAATAGG
	H003_NC_7_|	 1	------TAAGGGGTATACAAAGCATACTACTAAAGATCCAAACGAATA-TGAAATTAAGATGAAAGAAATTTAAGATCTAACAGCAAAATTCATTGGCAAATATATACCTTTACCCAACATCCCGTTAAATCAAGCATCAATGCGCAGTAAGAGCCTACCTACAAGTCCATATCTTAATGCCAACGGTTATTG---AAGGTGAGGGACAATGACTGTGGGGGTTTCACTCAGTGAATTATTCCTGGCATTTGGTTCCTACTTCAGGGCCATCAATTGATATT----ATCCCTCACACTTTCATCGACGCTTG---CATAAGTTAATG-----GTGGAAAACATAAGCGGGAG--CAACCCCCATGCCGAGCGTTCTTTCCATCGGGCATCTGGTTCCTTTTTTCTTCTTTTCCTTTCAA-TAGACATTTCACAGTGAACGCGATCTAACTGAGAAAGGTGGAACACACCCTAGGAC--------TCCCCGGATTATA------GCTGAATGTTGGAAAGACTTTCTAA------------AAAG------AGTAGCATATTAGGTTATCATGAGCATAATTGAGGATATTTACCAGTAATATATCTAAGTGCCCCTCTCTCGGCTTTTTAGCGTTAAACCCCCCTACCCCCCT--AAACTGCTAGATTATCTAACACTCCTGTAAACCC---CCCGGAACCA---GGAAAATCTCTAGTAGTTTTTTTATGGCCAAAAAATAGG
	H003_NC_8_|	 1	------TAAGGGGTATACAAAGCATACTACTAAAGATCCAAACGAATA-TGAAATTAAGATGAAAGAAATTTAAGATCTAACAGCAAAATTCATTGGCAAATATATACCTTTACCCAACATCCCGTTAAATCAAGCATCAATGCGCAGTAAGAGCCTACCTACAAGTCCATATCTTAATGCCAACGGTTATTG---AAGGTGAGGGACAATGACTGTGGGGGTTTCACTCAGTGAATTATTCCTGGCATTTGGTTCCTACTTCAGGGCCATCAATTGATATT----ATCCCTCACACTTTCATCGACGCTTG---CATAAGTTAATG-----GTGGAAAACATAAGCGGGAG--CAACCCCCATGCCGAGCGTTCTTTCCATCGGGCATCTGGTTCCTTTTTTCTTCTTTTCCTTTCAA-TAGACATTTCACAGTGAACGCGATCTAACTGAGAAAGGTGGAACACACCCTAGGAC--------TCCCCGGATTATA------GCTGAATGTTGGAAAGACTTTCTAA------------AAAG------AGTAGCATATTAGGTTATCATGAGCATAATTGAGGATATTTACCAGTAATATATCTAAGTGCCCCTCTCTCGGCTTTTTAGCGTTAAACCCCCCTACCCCCCT--AAACTGCTAGATTATCTAACACTCCTGTAAACCC---CCCGGAACCA---GGAAAATCTCTAGTAGTTTTTTTATGGCCAAAAAATAGG
	H003_NC_9_|	 1	------TAAGGGGTATACAAAGCATACTACTAAAGATCCAAACGAATA-TGAAATTAAGATGAAAGAAATTTAAGATCTAACAGCAAAATTCATTGGCAAATATATACCTTTACCCAACATCCCGTTAAATCAAGCATCAATGCGCAGTAAGAGCCTACCTACAAGTCCATATCTTAATGCCAACGGTTATTG---AAGGTGAGGGACAATGACTGTGGGGGTTTCACTCAGTGAATTATTCCTGGCATTTGGTTCCTACTTCAGGGCCATCAATTGATATT----ATCCCTCACACTTTCATCGACGCTTG---CATAAGTTAATG-----GTGGAAAACATAAGCGGGAG--CAACCCCCATGCCGAGCGTTCTTTCCATCGGGCATCTGGTTCCTTTTTTCTTCTTTTCCTTTCAA-TAGACATTTCACAGTGAACGCGATCTAACTGAGAAAGGTGGAACACACCCTAGGAC--------TCCCCGGATTATA------GCTGAATGTTGGAAAGACTTTCTAA------------AAAG------AGTAGCATATTAGGTTATCATGAGCATAATTGAGGATATTTACCAGTAATATATCTAAGTGCCCCTCTCTCGGCTTTTTAGCGTTAAACCCCCCTACCCCCCT--AAACTGCTAGATTATCTAACACTCCTGTAAACCC---CCCGGAACCA---GGAAAATCTCTAGTAGTTTTTTTATGGCCAAAAAATAGG
	H003_NC_10_|	 1	------TAAGGGGTATACAAAGCATACTACTAAAGATCCAAACGAATA-TGAAATTAAGATGAAAGAAATTTAAGATCTAACAGCAAAATTCATTGGCAAATATATACCTTTACCCAACATCCCGTTAAATCAAGCATCAATGCGCAGTAAGAGCCTACCTACAAGTCCATATCTTAATGCCAACGGTTATTG---AAGGTGAGGGACAATGACTGTGGGGGTTTCACTCAGTGAATTATTCCTGGCATTTGGTTCCTACTTCAGGGCCATCAATTGATATT----ATCCCTCACACTTTCATCGACGCTTG---CATAAGTTAATG-----GTGGAAAACATAAGCGGGAG--CAACCCCCATGCCGAGCGTTCTTTCCATCGGGCATCTGGTTCCTTTTTTCTTCTTTTCCTTTCAA-TAGACATTTCACAGTGAACGCGATCTAACTGAGAAAGGTGGAACACACCCTAGGAC--------TCCCCGGATTATA------GCTGAATGTTGGAAAGACTTTCTAA------------AAAG------AGTAGCATATTAGGTTATCATGAGCATAATTGAGGATATTTACCAGTAATATATCTAAGTGCCCCTCTCTCGGCTTTTTAGCGTTAAACCCCCCTACCCCCCT--AAACTGCTAGATTATCTAACACTCCTGTAAACCC---CCCGGAACCA---GGAAAATCTCTAGTAGTTTTTTTATGGCCAAAAAATAGG
	H003_NC_11_|	 1	------TAAGGGGTATACAAAGCATACTACTAAAGATCCAAACGAATA-TGAAATTAAGATGAAAGAAATTTAAGATCTAACAGCAAAATTCATTGGCAAATATATACCTTTACCCAACATCCCGTTAAATCAAGCATCAATGCGCAGTAAGAGCCTACCTACAAGTCCATATCTTAATGCCAACGGTTATTG---AAGGTGAGGGACAATGACTGTGGGGGTTTCACTCAGTGAATTATTCCTGGCATTTGGTTCCTACTTCAGGGCCATCAATTGATATT----ATCCCTCACACTTTCATCGACGCTTG---CATAAGTTAATG-----GTGGAAAACATAAGCGGGAG--CAACCCCCATGCCGAGCGTTCTTTCCATCGGGCATCTGGTTCCTTTTTTCTTCTTTTCCTTTCAA-TAGACATTTCACAGTGAACGCGATCTAACTGAGAAAGGTGGAACACACCCTAGGAC--------TCCCCGGATTATA------GCTGAATGTTGGAAAGACTTTCTAA------------AAAG------AGTAGCATATTAGGTTATCATGAGCATAATTGAGGATATTTACCAGTAATATATCTAAGTGCCCCTCTCTCGGCTTTTTAGCGTTAAACCCCCCTACCCCCCT--AAACTGCTAGATTATCTAACACTCCTGTAAACCC---CCCGGAACCA---GGAAAATCTCTAGTAGTTTTTTTATGGCCAAAAAATAGG
	H003_NC_12_|	 1	------TAAGGGGTATACAAAGCATACTACTAAAGATCCAAACGAATA-TGAAATTAAGATGAAAGAAATTTAAGATCTAACAGCAAAATTCATTGGCAAATATATACCTTTACCCAACATCCCGTTAAATCAAGCATCAATGCGCAGTAAGAGCCTACCTACAAGTCCATATCTTAATGCCAACGGTTATTG---AAGGTGAGGGACAATGACTGTGGGGGTTTCACTCAGTGAATTATTCCTGGCATTTGGTTCCTACTTCAGGGCCATCAATTGATATT----ATCCCTCACACTTTCATCGACGCTTG---CATAAGTTAATG-----GTGGAAAACATAAGCGGGAG--CAACCCCCATGCCGAGCGTTCTTTCCATCGGGCATCTGGTTCCTTTTTTCTTCTTTTCCTTTCAA-TAGACATTTCACAGTGAACGCGATCTAACTGAGAAAGGTGGAACACACCCTAGGAC--------TCCCCGGATTATA------GCTGAATGTTGGAAAGACTTTCTAA------------AAAG------AGTAGCATATTAGGTTATCATGAGCATAATTGAGGATATTTACCAGTAATATATCTAAGTGCCCCTCTCTCGGCTTTTTAGCGTTAAACCCCCCTACCCCCCT--AAACTGCTAGATTATCTAACACTCCTGTAAACCC---CCCGGAACCA---GGAAAATCTCTAGTAGTTTTTTTATGGCCAAAAAATAGG
	H003_NC_13_|	 1	------TAAGGGGTATACAAAGCATACTACTAAAGATCCAAACGAATA-TGAAATTAAGATGAAAGAAATTTAAGATCTAACAGCAAAATTCATTGGCAAATATATACCTTTACCCAACATCCCGTTAAATCAAGCATCAATGCGCAGTAAGAGCCTACCTACAAGTCCATATCTTAATGCCAACGGTTATTG---AAGGTGAGGGACAATGACTGTGGGGGTTTCACTCAGTGAATTATTCCTGGCATTTGGTTCCTACTTCAGGGCCATCAATTGATATT----ATCCCTCACACTTTCATCGACGCTTG---CATAAGTTAATG-----GTGGAAAACATAAGCGGGAG--CAACCCCCATGCCGAGCGTTCTTTCCATCGGGCATCTGGTTCCTTTTTTCTTCTTTTCCTTTCAA-TAGACATTTCACAGTGAACGCGATCTAACTGAGAAAGGTGGAACACACCCTAGGAC--------TCCCCGGATTATA------GCTGAATGTTGGAAAGACTTTCTAA------------AAAG------AGTAGCATATTAGGTTATCATGAGCATAATTGAGGATATTTACCAGTAATATATCTAAGTGCCCCTCTCTCGGCTTTTTAGCGTTAAACCCCCCTACCCCCCT--AAACTGCTAGATTATCTAACACTCCTGTAAACCC---CCCGGAACCA---GGAAAATCTCTAGTAGTTTTTTTATGGCCAAAAAATAGG
	H003_NC_14_|	 1	------TAAGGGGTATACAAAGCATACTACTAAAGATCCAAACGAATA-TGAAATTAAGATGAAAGAAATTTAAGATCTAACAGCAAAATTCATTGGCAAATATATACCTTTACCCAACATCCCGTTAAATCAAGCATCAATGCGCAGTAAGAGCCTACCTACAAGTCCATATCTTAATGCCAACGGTTATTG---AAGGTGAGGGACAATGACTGTGGGGGTTTCACTCAGTGAATTATTCCTGGCATTTGGTTCCTACTTCAGGGCCATCAATTGATATT----ATCCCTCACACTTTCATCGACGCTTG---CATAAGTTAATG-----GTGGAAAACATAAGCGGGAG--CAACCCCCATGCCGAGCGTTCTTTCCATCGGGCATCTGGTTCCTTTTTTCTTCTTTTCCTTTCAA-TAGACATTTCACAGTGAACGCGATCTAACTGAGAAAGGTGGAACACACCCTAGGAC--------TCCCCGGATTATA------GCTGAATGTTGGAAAGACTTTCTAA------------AAAG------AGTAGCATATTAGGTTATCATGAGCATAATTGAGGATATTTACCAGTAATATATCTAAGTGCCCCTCTCTCGGCTTTTTAGCGTTAAACCCCCCTACCCCCCT--AAACTGCTAGATTATCTAACACTCCTGTAAACCC---CCCGGAACCA---GGAAAATCTCTAGTAGTTTTTTTATGGCCAAAAAATAGG
	H003_NC_15_|	 1	------TAAGGGGTATACAAAGCATACTACTAAAGATCCAAACGAATA-TGAAATTAAGATGAAAGAAATTTAAGATCTAACAGCAAAATTCATTGGCAAATATATACCTTTACCCAACATCCCGTTAAATCAAGCATCAATGCGCAGTAAGAGCCTACCTACAAGTCCATATCTTAATGCCAACGGTTATTG---AAGGTGAGGGACAATGACTGTGGGGGTTTCACTCAGTGAATTATTCCTGGCATTTGGTTCCTACTTCAGGGCCATCAATTGATATT----ATCCCTCACACTTTCATCGACGCTTG---CATAAGTTAATG-----GTGGAAAACATAAGCGGGAG--CAACCCCCATGCCGAGCGTTCTTTCCATCGGGCATCTGGTTCCTTTTTTCTTCTTTTCCTTTCAA-TAGACATTTCACAGTGAACGCGATCTAACTGAGAAAGGTGGAACACACCCTAGGAC--------TCCCCGGATTATA------GCTGAATGTTGGAAAGACTTTCTAA------------AAAG------AGTAGCATATTAGGTTATCATGAGCATAATTGAGGATATTTACCAGTAATATATCTAAGTGCCCCTCTCTCGGCTTTTTAGCGTTAAACCCCCCTACCCCCCT--AAACTGCTAGATTATCTAACACTCCTGTAAACCC---CCCGGAACCA---GGAAAATCTCTAGTAGTTTTTTTATGGCCAAAAAATAGG
	H007_|	 1	------TAAGGGGTATACAAAGCATACTACTAAAAATCCAAACGAATA-TGAAATTAAGATGAAAGAAATTTAAGATCTAACAGCAAAATTCATTGGCAAATATATACCTTTACCCAACATCCCGTTAAATCAAGCATCAATGCGCAGTAAGAGCCTACCTACAAGTCCATATCTTAATGCCAACGGTTATTG---AAGGTGAGGGACAATGACTGTGGGGGTTTCACTCAGTGAATTATTCCTGGCATTTGGTTCCTACTTCAGGGCCATCAATTGATATT----ATCCCTCACACTTTCATCGACGCTTG---CATAAGTTAATG-----GTGGAAAACATAAGCGGGAG--CAACCCCCATGCCGAGCGTTCTTTCCATCGGGCATCTGGTTCCTTTTTTCTTCTTTTCCTTTCAA-TAGACATTTCACAGTGAACGCGATCTAACTGAGAAAGGTGGAACACACCCTAGGAC--------TCCCCGGATTATA------GCTGAATGTTGGAAAGACTTTCTAA------------AAAG------AGTAGCATATTAGGTTATCATGAGCATAATTGAGGATATTTACCAGTAATATATCTAAGTGCCCCTCTCTCGGCTTTTTAGCGTTAAACCCCCCTACCCCCCT--AAACTGCTAGATTATCTAACACTCCTGTAAACCC---CCCGGAACCA---GGAAAATCTCTAGTAGTTTTTTTATGGCCAAAAAATAGG
	H002_|	 1	------CAAGGGGTATGCAAAGCATACTACTAAAAATCCAAACGAATA-TGAAATTAAGATGAAAGAAATTTAAGATCTAACAGCAAAATTCATTGGCAAATATATACCTTTACCCAACATCCCGTTAAATCAAGCATTAATGCGCAGTAAGAGCCTACCTACAAGTCCATATCTTAATGCCAACGGTTATTG---AAGGTGAGGGACAATGACTGTGGGGGTTTCACTCAGTGAATTATTCCTGGCATTTGGTTCCTACTTCAGGGCCATCAATTGATATT----ATCCCTCACACTTTCATCGACGCTTG---CATAAGTTAATG-----GTGGAAAACATAAGCGGGAG--CAACCCCCATGCCGAGCGTTCTTTCCATCGGGCATCTGGTTCCTTTTTTCTTCTTTTCCTTTCAA-TAGACATTTCACAGTGAACGCGATCTAACTGAGAAAGGTGGAACACACCCTAGGAC--------TCCACGGATTATA------GCTGAATGTTGGAAAGACTTTCTAA------------AAAG------AGTAGCATATTAGGTTATCATGAGCATAATTGAGGATATTTACCAGTAATATATCTAAGTGCCCCTCTCTCGGCTTTTTAGCGTTAAACCCCCCTACCCCCCT--AAACTGCTAGATTATCTAACACTCCTGTAAACCC---CCCGGAACCA---GGAAAATCTCTAGTAGTTTTTTTATGGCCAAAAAATAGG
	H002_2_|	 1	------CAAGGGGTATGCAAAGCATACTACTAAAAATCCAAACGAATA-TGAAATTAAGATGAAAGAAATTTAAGATCTAACAGCAAAATTCATTGGCAAATATATACCTTTACCCAACATCCCGTTAAATCAAGCATTAATGCGCAGTAAGAGCCTACCTACAAGTCCATATCTTAATGCCAACGGTTATTG---AAGGTGAGGGACAATGACTGTGGGGGTTTCACTCAGTGAATTATTCCTGGCATTTGGTTCCTACTTCAGGGCCATCAATTGATATT----ATCCCTCACACTTTCATCGACGCTTG---CATAAGTTAATG-----GTGGAAAACATAAGCGGGAG--CAACCCCCATGCCGAGCGTTCTTTCCATCGGGCATCTGGTTCCTTTTTTCTTCTTTTCCTTTCAA-TAGACATTTCACAGTGAACGCGATCTAACTGAGAAAGGTGGAACACACCCTAGGAC--------TCCACGGATTATA------GCTGAATGTTGGAAAGACTTTCTAA------------AAAG------AGTAGCATATTAGGTTATCATGAGCATAATTGAGGATATTTACCAGTAATATATCTAAGTGCCCCTCTCTCGGCTTTTTAGCGTTAAACCCCCCTACCCCCCT--AAACTGCTAGATTATCTAACACTCCTGTAAACCC---CCCGGAACCA---GGAAAATCTCTAGTAGTTTTTTTATGGCCAAAAAATAGG
	H002_3_|	 1	------CAAGGGGTATGCAAAGCATACTACTAAAAATCCAAACGAATA-TGAAATTAAGATGAAAGAAATTTAAGATCTAACAGCAAAATTCATTGGCAAATATATACCTTTACCCAACATCCCGTTAAATCAAGCATTAATGCGCAGTAAGAGCCTACCTACAAGTCCATATCTTAATGCCAACGGTTATTG---AAGGTGAGGGACAATGACTGTGGGGGTTTCACTCAGTGAATTATTCCTGGCATTTGGTTCCTACTTCAGGGCCATCAATTGATATT----ATCCCTCACACTTTCATCGACGCTTG---CATAAGTTAATG-----GTGGAAAACATAAGCGGGAG--CAACCCCCATGCCGAGCGTTCTTTCCATCGGGCATCTGGTTCCTTTTTTCTTCTTTTCCTTTCAA-TAGACATTTCACAGTGAACGCGATCTAACTGAGAAAGGTGGAACACACCCTAGGAC--------TCCACGGATTATA------GCTGAATGTTGGAAAGACTTTCTAA------------AAAG------AGTAGCATATTAGGTTATCATGAGCATAATTGAGGATATTTACCAGTAATATATCTAAGTGCCCCTCTCTCGGCTTTTTAGCGTTAAACCCCCCTACCCCCCT--AAACTGCTAGATTATCTAACACTCCTGTAAACCC---CCCGGAACCA---GGAAAATCTCTAGTAGTTTTTTTATGGCCAAAAAATAGG
	H002_4_|	 1	------CAAGGGGTATGCAAAGCATACTACTAAAAATCCAAACGAATA-TGAAATTAAGATGAAAGAAATTTAAGATCTAACAGCAAAATTCATTGGCAAATATATACCTTTACCCAACATCCCGTTAAATCAAGCATTAATGCGCAGTAAGAGCCTACCTACAAGTCCATATCTTAATGCCAACGGTTATTG---AAGGTGAGGGACAATGACTGTGGGGGTTTCACTCAGTGAATTATTCCTGGCATTTGGTTCCTACTTCAGGGCCATCAATTGATATT----ATCCCTCACACTTTCATCGACGCTTG---CATAAGTTAATG-----GTGGAAAACATAAGCGGGAG--CAACCCCCATGCCGAGCGTTCTTTCCATCGGGCATCTGGTTCCTTTTTTCTTCTTTTCCTTTCAA-TAGACATTTCACAGTGAACGCGATCTAACTGAGAAAGGTGGAACACACCCTAGGAC--------TCCACGGATTATA------GCTGAATGTTGGAAAGACTTTCTAA------------AAAG------AGTAGCATATTAGGTTATCATGAGCATAATTGAGGATATTTACCAGTAATATATCTAAGTGCCCCTCTCTCGGCTTTTTAGCGTTAAACCCCCCTACCCCCCT--AAACTGCTAGATTATCTAACACTCCTGTAAACCC---CCCGGAACCA---GGAAAATCTCTAGTAGTTTTTTTATGGCCAAAAAATAGG
	H002_5_|	 1	------CAAGGGGTATGCAAAGCATACTACTAAAAATCCAAACGAATA-TGAAATTAAGATGAAAGAAATTTAAGATCTAACAGCAAAATTCATTGGCAAATATATACCTTTACCCAACATCCCGTTAAATCAAGCATTAATGCGCAGTAAGAGCCTACCTACAAGTCCATATCTTAATGCCAACGGTTATTG---AAGGTGAGGGACAATGACTGTGGGGGTTTCACTCAGTGAATTATTCCTGGCATTTGGTTCCTACTTCAGGGCCATCAATTGATATT----ATCCCTCACACTTTCATCGACGCTTG---CATAAGTTAATG-----GTGGAAAACATAAGCGGGAG--CAACCCCCATGCCGAGCGTTCTTTCCATCGGGCATCTGGTTCCTTTTTTCTTCTTTTCCTTTCAA-TAGACATTTCACAGTGAACGCGATCTAACTGAGAAAGGTGGAACACACCCTAGGAC--------TCCACGGATTATA------GCTGAATGTTGGAAAGACTTTCTAA------------AAAG------AGTAGCATATTAGGTTATCATGAGCATAATTGAGGATATTTACCAGTAATATATCTAAGTGCCCCTCTCTCGGCTTTTTAGCGTTAAACCCCCCTACCCCCCT--AAACTGCTAGATTATCTAACACTCCTGTAAACCC---CCCGGAACCA---GGAAAATCTCTAGTAGTTTTTTTATGGCCAAAAAATAGG
	H002_6_|	 1	------CAAGGGGTATGCAAAGCATACTACTAAAAATCCAAACGAATA-TGAAATTAAGATGAAAGAAATTTAAGATCTAACAGCAAAATTCATTGGCAAATATATACCTTTACCCAACATCCCGTTAAATCAAGCATTAATGCGCAGTAAGAGCCTACCTACAAGTCCATATCTTAATGCCAACGGTTATTG---AAGGTGAGGGACAATGACTGTGGGGGTTTCACTCAGTGAATTATTCCTGGCATTTGGTTCCTACTTCAGGGCCATCAATTGATATT----ATCCCTCACACTTTCATCGACGCTTG---CATAAGTTAATG-----GTGGAAAACATAAGCGGGAG--CAACCCCCATGCCGAGCGTTCTTTCCATCGGGCATCTGGTTCCTTTTTTCTTCTTTTCCTTTCAA-TAGACATTTCACAGTGAACGCGATCTAACTGAGAAAGGTGGAACACACCCTAGGAC--------TCCACGGATTATA------GCTGAATGTTGGAAAGACTTTCTAA------------AAAG------AGTAGCATATTAGGTTATCATGAGCATAATTGAGGATATTTACCAGTAATATATCTAAGTGCCCCTCTCTCGGCTTTTTAGCGTTAAACCCCCCTACCCCCCT--AAACTGCTAGATTATCTAACACTCCTGTAAACCC---CCCGGAACCA---GGAAAATCTCTAGTAGTTTTTTTATGGCCAAAAAATAGG
	H002_7_|	 1	------CAAGGGGTATGCAAAGCATACTACTAAAAATCCAAACGAATA-TGAAATTAAGATGAAAGAAATTTAAGATCTAACAGCAAAATTCATTGGCAAATATATACCTTTACCCAACATCCCGTTAAATCAAGCATTAATGCGCAGTAAGAGCCTACCTACAAGTCCATATCTTAATGCCAACGGTTATTG---AAGGTGAGGGACAATGACTGTGGGGGTTTCACTCAGTGAATTATTCCTGGCATTTGGTTCCTACTTCAGGGCCATCAATTGATATT----ATCCCTCACACTTTCATCGACGCTTG---CATAAGTTAATG-----GTGGAAAACATAAGCGGGAG--CAACCCCCATGCCGAGCGTTCTTTCCATCGGGCATCTGGTTCCTTTTTTCTTCTTTTCCTTTCAA-TAGACATTTCACAGTGAACGCGATCTAACTGAGAAAGGTGGAACACACCCTAGGAC--------TCCACGGATTATA------GCTGAATGTTGGAAAGACTTTCTAA------------AAAG------AGTAGCATATTAGGTTATCATGAGCATAATTGAGGATATTTACCAGTAATATATCTAAGTGCCCCTCTCTCGGCTTTTTAGCGTTAAACCCCCCTACCCCCCT--AAACTGCTAGATTATCTAACACTCCTGTAAACCC---CCCGGAACCA---GGAAAATCTCTAGTAGTTTTTTTATGGCCAAAAAATAGG
	H002_8_|	 1	------CAAGGGGTATGCAAAGCATACTACTAAAAATCCAAACGAATA-TGAAATTAAGATGAAAGAAATTTAAGATCTAACAGCAAAATTCATTGGCAAATATATACCTTTACCCAACATCCCGTTAAATCAAGCATTAATGCGCAGTAAGAGCCTACCTACAAGTCCATATCTTAATGCCAACGGTTATTG---AAGGTGAGGGACAATGACTGTGGGGGTTTCACTCAGTGAATTATTCCTGGCATTTGGTTCCTACTTCAGGGCCATCAATTGATATT----ATCCCTCACACTTTCATCGACGCTTG---CATAAGTTAATG-----GTGGAAAACATAAGCGGGAG--CAACCCCCATGCCGAGCGTTCTTTCCATCGGGCATCTGGTTCCTTTTTTCTTCTTTTCCTTTCAA-TAGACATTTCACAGTGAACGCGATCTAACTGAGAAAGGTGGAACACACCCTAGGAC--------TCCACGGATTATA------GCTGAATGTTGGAAAGACTTTCTAA------------AAAG------AGTAGCATATTAGGTTATCATGAGCATAATTGAGGATATTTACCAGTAATATATCTAAGTGCCCCTCTCTCGGCTTTTTAGCGTTAAACCCCCCTACCCCCCT--AAACTGCTAGATTATCTAACACTCCTGTAAACCC---CCCGGAACCA---GGAAAATCTCTAGTAGTTTTTTTATGGCCAAAAAATAGG
	H002_NC_|	 1	------CAAGGGGTATGCAAAGCATACTACTAAAAATCCAAACGAATA-TGAAATTAAGATGAAAGAAATTTAAGATCTAACAGCAAAATTCATTGGCAAATATATACCTTTACCCAACATCCCGTTAAATCAAGCATTAATGCGCAGTAAGAGCCTACCTACAAGTCCATATCTTAATGCCAACGGTTATTG---AAGGTGAGGGACAATGACTGTGGGGGTTTCACTCAGTGAATTATTCCTGGCATTTGGTTCCTACTTCAGGGCCATCAATTGATATT----ATCCCTCACACTTTCATCGACGCTTG---CATAAGTTAATG-----GTGGAAAACATAAGCGGGAG--CAACCCCCATGCCGAGCGTTCTTTCCATCGGGCATCTGGTTCCTTTTTTCTTCTTTTCCTTTCAA-TAGACATTTCACAGTGAACGCGATCTAACTGAGAAAGGTGGAACACACCCTAGGAC--------TCCACGGATTATA------GCTGAATGTTGGAAAGACTTTCTAA------------AAAG------AGTAGCATATTAGGTTATCATGAGCATAATTGAGGATATTTACCAGTAATATATCTAAGTGCCCCTCTCTCGGCTTTTTAGCGTTAAACCCCCCTACCCCCCT--AAACTGCTAGATTATCTAACACTCCTGTAAACCC---CCCGGAACCA---GGAAAATCTCTAGTAGTTTTTTTATGGCCAAAAAATAGG
	H002_NC_2_|	 1	------CAAGGGGTATGCAAAGCATACTACTAAAAATCCAAACGAATA-TGAAATTAAGATGAAAGAAATTTAAGATCTAACAGCAAAATTCATTGGCAAATATATACCTTTACCCAACATCCCGTTAAATCAAGCATTAATGCGCAGTAAGAGCCTACCTACAAGTCCATATCTTAATGCCAACGGTTATTG---AAGGTGAGGGACAATGACTGTGGGGGTTTCACTCAGTGAATTATTCCTGGCATTTGGTTCCTACTTCAGGGCCATCAATTGATATT----ATCCCTCACACTTTCATCGACGCTTG---CATAAGTTAATG-----GTGGAAAACATAAGCGGGAG--CAACCCCCATGCCGAGCGTTCTTTCCATCGGGCATCTGGTTCCTTTTTTCTTCTTTTCCTTTCAA-TAGACATTTCACAGTGAACGCGATCTAACTGAGAAAGGTGGAACACACCCTAGGAC--------TCCACGGATTATA------GCTGAATGTTGGAAAGACTTTCTAA------------AAAG------AGTAGCATATTAGGTTATCATGAGCATAATTGAGGATATTTACCAGTAATATATCTAAGTGCCCCTCTCTCGGCTTTTTAGCGTTAAACCCCCCTACCCCCCT--AAACTGCTAGATTATCTAACACTCCTGTAAACCC---CCCGGAACCA---GGAAAATCTCTAGTAGTTTTTTTATGGCCAAAAAATAGG
	H002_NC_3_|	 1	------CAAGGGGTATGCAAAGCATACTACTAAAAATCCAAACGAATA-TGAAATTAAGATGAAAGAAATTTAAGATCTAACAGCAAAATTCATTGGCAAATATATACCTTTACCCAACATCCCGTTAAATCAAGCATTAATGCGCAGTAAGAGCCTACCTACAAGTCCATATCTTAATGCCAACGGTTATTG---AAGGTGAGGGACAATGACTGTGGGGGTTTCACTCAGTGAATTATTCCTGGCATTTGGTTCCTACTTCAGGGCCATCAATTGATATT----ATCCCTCACACTTTCATCGACGCTTG---CATAAGTTAATG-----GTGGAAAACATAAGCGGGAG--CAACCCCCATGCCGAGCGTTCTTTCCATCGGGCATCTGGTTCCTTTTTTCTTCTTTTCCTTTCAA-TAGACATTTCACAGTGAACGCGATCTAACTGAGAAAGGTGGAACACACCCTAGGAC--------TCCACGGATTATA------GCTGAATGTTGGAAAGACTTTCTAA------------AAAG------AGTAGCATATTAGGTTATCATGAGCATAATTGAGGATATTTACCAGTAATATATCTAAGTGCCCCTCTCTCGGCTTTTTAGCGTTAAACCCCCCTACCCCCCT--AAACTGCTAGATTATCTAACACTCCTGTAAACCC---CCCGGAACCA---GGAAAATCTCTAGTAGTTTTTTTATGGCCAAAAAATAGG
	H002_NC_4_|	 1	------CAAGGGGTATGCAAAGCATACTACTAAAAATCCAAACGAATA-TGAAATTAAGATGAAAGAAATTTAAGATCTAACAGCAAAATTCATTGGCAAATATATACCTTTACCCAACATCCCGTTAAATCAAGCATTAATGCGCAGTAAGAGCCTACCTACAAGTCCATATCTTAATGCCAACGGTTATTG---AAGGTGAGGGACAATGACTGTGGGGGTTTCACTCAGTGAATTATTCCTGGCATTTGGTTCCTACTTCAGGGCCATCAATTGATATT----ATCCCTCACACTTTCATCGACGCTTG---CATAAGTTAATG-----GTGGAAAACATAAGCGGGAG--CAACCCCCATGCCGAGCGTTCTTTCCATCGGGCATCTGGTTCCTTTTTTCTTCTTTTCCTTTCAA-TAGACATTTCACAGTGAACGCGATCTAACTGAGAAAGGTGGAACACACCCTAGGAC--------TCCACGGATTATA------GCTGAATGTTGGAAAGACTTTCTAA------------AAAG------AGTAGCATATTAGGTTATCATGAGCATAATTGAGGATATTTACCAGTAATATATCTAAGTGCCCCTCTCTCGGCTTTTTAGCGTTAAACCCCCCTACCCCCCT--AAACTGCTAGATTATCTAACACTCCTGTAAACCC---CCCGGAACCA---GGAAAATCTCTAGTAGTTTTTTTATGGCCAAAAAATAGG
	H002_NC_5_|	 1	------CAAGGGGTATGCAAAGCATACTACTAAAAATCCAAACGAATA-TGAAATTAAGATGAAAGAAATTTAAGATCTAACAGCAAAATTCATTGGCAAATATATACCTTTACCCAACATCCCGTTAAATCAAGCATTAATGCGCAGTAAGAGCCTACCTACAAGTCCATATCTTAATGCCAACGGTTATTG---AAGGTGAGGGACAATGACTGTGGGGGTTTCACTCAGTGAATTATTCCTGGCATTTGGTTCCTACTTCAGGGCCATCAATTGATATT----ATCCCTCACACTTTCATCGACGCTTG---CATAAGTTAATG-----GTGGAAAACATAAGCGGGAG--CAACCCCCATGCCGAGCGTTCTTTCCATCGGGCATCTGGTTCCTTTTTTCTTCTTTTCCTTTCAA-TAGACATTTCACAGTGAACGCGATCTAACTGAGAAAGGTGGAACACACCCTAGGAC--------TCCACGGATTATA------GCTGAATGTTGGAAAGACTTTCTAA------------AAAG------AGTAGCATATTAGGTTATCATGAGCATAATTGAGGATATTTACCAGTAATATATCTAAGTGCCCCTCTCTCGGCTTTTTAGCGTTAAACCCCCCTACCCCCCT--AAACTGCTAGATTATCTAACACTCCTGTAAACCC---CCCGGAACCA---GGAAAATCTCTAGTAGTTTTTTTATGGCCAAAAAATAGG
	H002_NC_6_|	 1	------CAAGGGGTATGCAAAGCATACTACTAAAAATCCAAACGAATA-TGAAATTAAGATGAAAGAAATTTAAGATCTAACAGCAAAATTCATTGGCAAATATATACCTTTACCCAACATCCCGTTAAATCAAGCATTAATGCGCAGTAAGAGCCTACCTACAAGTCCATATCTTAATGCCAACGGTTATTG---AAGGTGAGGGACAATGACTGTGGGGGTTTCACTCAGTGAATTATTCCTGGCATTTGGTTCCTACTTCAGGGCCATCAATTGATATT----ATCCCTCACACTTTCATCGACGCTTG---CATAAGTTAATG-----GTGGAAAACATAAGCGGGAG--CAACCCCCATGCCGAGCGTTCTTTCCATCGGGCATCTGGTTCCTTTTTTCTTCTTTTCCTTTCAA-TAGACATTTCACAGTGAACGCGATCTAACTGAGAAAGGTGGAACACACCCTAGGAC--------TCCACGGATTATA------GCTGAATGTTGGAAAGACTTTCTAA------------AAAG------AGTAGCATATTAGGTTATCATGAGCATAATTGAGGATATTTACCAGTAATATATCTAAGTGCCCCTCTCTCGGCTTTTTAGCGTTAAACCCCCCTACCCCCCT--AAACTGCTAGATTATCTAACACTCCTGTAAACCC---CCCGGAACCA---GGAAAATCTCTAGTAGTTTTTTTATGGCCAAAAAATAGG
	H002_NC_7_|	 1	------CAAGGGGTATGCAAAGCATACTACTAAAAATCCAAACGAATA-TGAAATTAAGATGAAAGAAATTTAAGATCTAACAGCAAAATTCATTGGCAAATATATACCTTTACCCAACATCCCGTTAAATCAAGCATTAATGCGCAGTAAGAGCCTACCTACAAGTCCATATCTTAATGCCAACGGTTATTG---AAGGTGAGGGACAATGACTGTGGGGGTTTCACTCAGTGAATTATTCCTGGCATTTGGTTCCTACTTCAGGGCCATCAATTGATATT----ATCCCTCACACTTTCATCGACGCTTG---CATAAGTTAATG-----GTGGAAAACATAAGCGGGAG--CAACCCCCATGCCGAGCGTTCTTTCCATCGGGCATCTGGTTCCTTTTTTCTTCTTTTCCTTTCAA-TAGACATTTCACAGTGAACGCGATCTAACTGAGAAAGGTGGAACACACCCTAGGAC--------TCCACGGATTATA------GCTGAATGTTGGAAAGACTTTCTAA------------AAAG------AGTAGCATATTAGGTTATCATGAGCATAATTGAGGATATTTACCAGTAATATATCTAAGTGCCCCTCTCTCGGCTTTTTAGCGTTAAACCCCCCTACCCCCCT--AAACTGCTAGATTATCTAACACTCCTGTAAACCC---CCCGGAACCA---GGAAAATCTCTAGTAGTTTTTTTATGGCCAAAAAATAGG
	H002_NC_8_|	 1	------CAAGGGGTATGCAAAGCATACTACTAAAAATCCAAACGAATA-TGAAATTAAGATGAAAGAAATTTAAGATCTAACAGCAAAATTCATTGGCAAATATATACCTTTACCCAACATCCCGTTAAATCAAGCATTAATGCGCAGTAAGAGCCTACCTACAAGTCCATATCTTAATGCCAACGGTTATTG---AAGGTGAGGGACAATGACTGTGGGGGTTTCACTCAGTGAATTATTCCTGGCATTTGGTTCCTACTTCAGGGCCATCAATTGATATT----ATCCCTCACACTTTCATCGACGCTTG---CATAAGTTAATG-----GTGGAAAACATAAGCGGGAG--CAACCCCCATGCCGAGCGTTCTTTCCATCGGGCATCTGGTTCCTTTTTTCTTCTTTTCCTTTCAA-TAGACATTTCACAGTGAACGCGATCTAACTGAGAAAGGTGGAACACACCCTAGGAC--------TCCACGGATTATA------GCTGAATGTTGGAAAGACTTTCTAA------------AAAG------AGTAGCATATTAGGTTATCATGAGCATAATTGAGGATATTTACCAGTAATATATCTAAGTGCCCCTCTCTCGGCTTTTTAGCGTTAAACCCCCCTACCCCCCT--AAACTGCTAGATTATCTAACACTCCTGTAAACCC---CCCGGAACCA---GGAAAATCTCTAGTAGTTTTTTTATGGCCAAAAAATAGG
	H002_NC_9_|	 1	------CAAGGGGTATGCAAAGCATACTACTAAAAATCCAAACGAATA-TGAAATTAAGATGAAAGAAATTTAAGATCTAACAGCAAAATTCATTGGCAAATATATACCTTTACCCAACATCCCGTTAAATCAAGCATTAATGCGCAGTAAGAGCCTACCTACAAGTCCATATCTTAATGCCAACGGTTATTG---AAGGTGAGGGACAATGACTGTGGGGGTTTCACTCAGTGAATTATTCCTGGCATTTGGTTCCTACTTCAGGGCCATCAATTGATATT----ATCCCTCACACTTTCATCGACGCTTG---CATAAGTTAATG-----GTGGAAAACATAAGCGGGAG--CAACCCCCATGCCGAGCGTTCTTTCCATCGGGCATCTGGTTCCTTTTTTCTTCTTTTCCTTTCAA-TAGACATTTCACAGTGAACGCGATCTAACTGAGAAAGGTGGAACACACCCTAGGAC--------TCCACGGATTATA------GCTGAATGTTGGAAAGACTTTCTAA------------AAAG------AGTAGCATATTAGGTTATCATGAGCATAATTGAGGATATTTACCAGTAATATATCTAAGTGCCCCTCTCTCGGCTTTTTAGCGTTAAACCCCCCTACCCCCCT--AAACTGCTAGATTATCTAACACTCCTGTAAACCC---CCCGGAACCA---GGAAAATCTCTAGTAGTTTTTTTATGGCCAAAAAATAGG
	H002_NC_10_|	 1	------CAAGGGGTATGCAAAGCATACTACTAAAAATCCAAACGAATA-TGAAATTAAGATGAAAGAAATTTAAGATCTAACAGCAAAATTCATTGGCAAATATATACCTTTACCCAACATCCCGTTAAATCAAGCATTAATGCGCAGTAAGAGCCTACCTACAAGTCCATATCTTAATGCCAACGGTTATTG---AAGGTGAGGGACAATGACTGTGGGGGTTTCACTCAGTGAATTATTCCTGGCATTTGGTTCCTACTTCAGGGCCATCAATTGATATT----ATCCCTCACACTTTCATCGACGCTTG---CATAAGTTAATG-----GTGGAAAACATAAGCGGGAG--CAACCCCCATGCCGAGCGTTCTTTCCATCGGGCATCTGGTTCCTTTTTTCTTCTTTTCCTTTCAA-TAGACATTTCACAGTGAACGCGATCTAACTGAGAAAGGTGGAACACACCCTAGGAC--------TCCACGGATTATA------GCTGAATGTTGGAAAGACTTTCTAA------------AAAG------AGTAGCATATTAGGTTATCATGAGCATAATTGAGGATATTTACCAGTAATATATCTAAGTGCCCCTCTCTCGGCTTTTTAGCGTTAAACCCCCCTACCCCCCT--AAACTGCTAGATTATCTAACACTCCTGTAAACCC---CCCGGAACCA---GGAAAATCTCTAGTAGTTTTTTTATGGCCAAAAAATAGG
	H002_NC_11_|	 1	------CAAGGGGTATGCAAAGCATACTACTAAAAATCCAAACGAATA-TGAAATTAAGATGAAAGAAATTTAAGATCTAACAGCAAAATTCATTGGCAAATATATACCTTTACCCAACATCCCGTTAAATCAAGCATTAATGCGCAGTAAGAGCCTACCTACAAGTCCATATCTTAATGCCAACGGTTATTG---AAGGTGAGGGACAATGACTGTGGGGGTTTCACTCAGTGAATTATTCCTGGCATTTGGTTCCTACTTCAGGGCCATCAATTGATATT----ATCCCTCACACTTTCATCGACGCTTG---CATAAGTTAATG-----GTGGAAAACATAAGCGGGAG--CAACCCCCATGCCGAGCGTTCTTTCCATCGGGCATCTGGTTCCTTTTTTCTTCTTTTCCTTTCAA-TAGACATTTCACAGTGAACGCGATCTAACTGAGAAAGGTGGAACACACCCTAGGAC--------TCCACGGATTATA------GCTGAATGTTGGAAAGACTTTCTAA------------AAAG------AGTAGCATATTAGGTTATCATGAGCATAATTGAGGATATTTACCAGTAATATATCTAAGTGCCCCTCTCTCGGCTTTTTAGCGTTAAACCCCCCTACCCCCCT--AAACTGCTAGATTATCTAACACTCCTGTAAACCC---CCCGGAACCA---GGAAAATCTCTAGTAGTTTTTTTATGGCCAAAAAATAGG
	H002_NC_12_|	 1	------CAAGGGGTATGCAAAGCATACTACTAAAAATCCAAACGAATA-TGAAATTAAGATGAAAGAAATTTAAGATCTAACAGCAAAATTCATTGGCAAATATATACCTTTACCCAACATCCCGTTAAATCAAGCATTAATGCGCAGTAAGAGCCTACCTACAAGTCCATATCTTAATGCCAACGGTTATTG---AAGGTGAGGGACAATGACTGTGGGGGTTTCACTCAGTGAATTATTCCTGGCATTTGGTTCCTACTTCAGGGCCATCAATTGATATT----ATCCCTCACACTTTCATCGACGCTTG---CATAAGTTAATG-----GTGGAAAACATAAGCGGGAG--CAACCCCCATGCCGAGCGTTCTTTCCATCGGGCATCTGGTTCCTTTTTTCTTCTTTTCCTTTCAA-TAGACATTTCACAGTGAACGCGATCTAACTGAGAAAGGTGGAACACACCCTAGGAC--------TCCACGGATTATA------GCTGAATGTTGGAAAGACTTTCTAA------------AAAG------AGTAGCATATTAGGTTATCATGAGCATAATTGAGGATATTTACCAGTAATATATCTAAGTGCCCCTCTCTCGGCTTTTTAGCGTTAAACCCCCCTACCCCCCT--AAACTGCTAGATTATCTAACACTCCTGTAAACCC---CCCGGAACCA---GGAAAATCTCTAGTAGTTTTTTTATGGCCAAAAAATAGG
	H002_NC_13_|	 1	------CAAGGGGTATGCAAAGCATACTACTAAAAATCCAAACGAATA-TGAAATTAAGATGAAAGAAATTTAAGATCTAACAGCAAAATTCATTGGCAAATATATACCTTTACCCAACATCCCGTTAAATCAAGCATTAATGCGCAGTAAGAGCCTACCTACAAGTCCATATCTTAATGCCAACGGTTATTG---AAGGTGAGGGACAATGACTGTGGGGGTTTCACTCAGTGAATTATTCCTGGCATTTGGTTCCTACTTCAGGGCCATCAATTGATATT----ATCCCTCACACTTTCATCGACGCTTG---CATAAGTTAATG-----GTGGAAAACATAAGCGGGAG--CAACCCCCATGCCGAGCGTTCTTTCCATCGGGCATCTGGTTCCTTTTTTCTTCTTTTCCTTTCAA-TAGACATTTCACAGTGAACGCGATCTAACTGAGAAAGGTGGAACACACCCTAGGAC--------TCCACGGATTATA------GCTGAATGTTGGAAAGACTTTCTAA------------AAAG------AGTAGCATATTAGGTTATCATGAGCATAATTGAGGATATTTACCAGTAATATATCTAAGTGCCCCTCTCTCGGCTTTTTAGCGTTAAACCCCCCTACCCCCCT--AAACTGCTAGATTATCTAACACTCCTGTAAACCC---CCCGGAACCA---GGAAAATCTCTAGTAGTTTTTTTATGGCCAAAAAATAGG
	H002_NC_14_|	 1	------CAAGGGGTATGCAAAGCATACTACTAAAAATCCAAACGAATA-TGAAATTAAGATGAAAGAAATTTAAGATCTAACAGCAAAATTCATTGGCAAATATATACCTTTACCCAACATCCCGTTAAATCAAGCATTAATGCGCAGTAAGAGCCTACCTACAAGTCCATATCTTAATGCCAACGGTTATTG---AAGGTGAGGGACAATGACTGTGGGGGTTTCACTCAGTGAATTATTCCTGGCATTTGGTTCCTACTTCAGGGCCATCAATTGATATT----ATCCCTCACACTTTCATCGACGCTTG---CATAAGTTAATG-----GTGGAAAACATAAGCGGGAG--CAACCCCCATGCCGAGCGTTCTTTCCATCGGGCATCTGGTTCCTTTTTTCTTCTTTTCCTTTCAA-TAGACATTTCACAGTGAACGCGATCTAACTGAGAAAGGTGGAACACACCCTAGGAC--------TCCACGGATTATA------GCTGAATGTTGGAAAGACTTTCTAA------------AAAG------AGTAGCATATTAGGTTATCATGAGCATAATTGAGGATATTTACCAGTAATATATCTAAGTGCCCCTCTCTCGGCTTTTTAGCGTTAAACCCCCCTACCCCCCT--AAACTGCTAGATTATCTAACACTCCTGTAAACCC---CCCGGAACCA---GGAAAATCTCTAGTAGTTTTTTTATGGCCAAAAAATAGG
	H002_NC_15_|	 1	------CAAGGGGTATGCAAAGCATACTACTAAAAATCCAAACGAATA-TGAAATTAAGATGAAAGAAATTTAAGATCTAACAGCAAAATTCATTGGCAAATATATACCTTTACCCAACATCCCGTTAAATCAAGCATTAATGCGCAGTAAGAGCCTACCTACAAGTCCATATCTTAATGCCAACGGTTATTG---AAGGTGAGGGACAATGACTGTGGGGGTTTCACTCAGTGAATTATTCCTGGCATTTGGTTCCTACTTCAGGGCCATCAATTGATATT----ATCCCTCACACTTTCATCGACGCTTG---CATAAGTTAATG-----GTGGAAAACATAAGCGGGAG--CAACCCCCATGCCGAGCGTTCTTTCCATCGGGCATCTGGTTCCTTTTTTCTTCTTTTCCTTTCAA-TAGACATTTCACAGTGAACGCGATCTAACTGAGAAAGGTGGAACACACCCTAGGAC--------TCCACGGATTATA------GCTGAATGTTGGAAAGACTTTCTAA------------AAAG------AGTAGCATATTAGGTTATCATGAGCATAATTGAGGATATTTACCAGTAATATATCTAAGTGCCCCTCTCTCGGCTTTTTAGCGTTAAACCCCCCTACCCCCCT--AAACTGCTAGATTATCTAACACTCCTGTAAACCC---CCCGGAACCA---GGAAAATCTCTAGTAGTTTTTTTATGGCCAAAAAATAGG
	H002_BER_|	 1	------CAAGGGGTATGCAAAGCATACTACTAAAAATCCAAACGAATA-TGAAATTAAGATGAAAGAAATTTAAGATCTAACAGCAAAATTCATTGGCAAATATATACCTTTACCCAACATCCCGTTAAATCAAGCATTAATGCGCAGTAAGAGCCTACCTACAAGTCCATATCTTAATGCCAACGGTTATTG---AAGGTGAGGGACAATGACTGTGGGGGTTTCACTCAGTGAATTATTCCTGGCATTTGGTTCCTACTTCAGGGCCATCAATTGATATT----ATCCCTCACACTTTCATCGACGCTTG---CATAAGTTAATG-----GTGGAAAACATAAGCGGGAG--CAACCCCCATGCCGAGCGTTCTTTCCATCGGGCATCTGGTTCCTTTTTTCTTCTTTTCCTTTCAA-TAGACATTTCACAGTGAACGCGATCTAACTGAGAAAGGTGGAACACACCCTAGGAC--------TCCACGGATTATA------GCTGAATGTTGGAAAGACTTTCTAA------------AAAG------AGTAGCATATTAGGTTATCATGAGCATAATTGAGGATATTTACCAGTAATATATCTAAGTGCCCCTCTCTCGGCTTTTTAGCGTTAAACCCCCCTACCCCCCT--AAACTGCTAGATTATCTAACACTCCTGTAAACCC---CCCGGAACCA---GGAAAATCTCTAGTAGTTTTTTTATGGCCAAAAAATAGG
	H005_|	 1	------TAAGGGGTATGCAAAGCATACTACTAAAAATCCAAACGAATA-TGAAATTAAGATGAAAGAAATTTAAGATCTAACAGCAAAATTCACTGGCAAATATATACCTTTACCCAACATCCCGTTAAATCAAGCATTAATGCGCAGTAAGAGCCTACCTACAAGTCCATATCTTAATGCCAACGGTTATTG---AAGGTGAGGGACAATGACTGTGGGGGTTTCACTCAGTGAATTATTCCTGGCATTTGGTTCCTACTTCAGGGCCATCAATTGATATT----ATCCCTCACACTTTCATCGACGCTTG---CATAAGTTAATG-----GTGGAAAACATAAGCGGGAG--CAACCCCCATGCCGAGCGTTCTTTCCATCGGGCATCTGGTTCCTTTTTTCTTCTTTTCCTTTCAA-TAGACATTTCACAGTGAACGCGATCTAACTAAGAAAGGTGGAACACACCCTAGGAC--------TCCCCGGATTATA------GCTGAACGTTGGAAAGACTTTCTAA------------AAAG------AGTAGCATATTAGGTTATCATGAGCATAATTGAGGATATTTACCAGTAATATATCTAAGTGCCCCTCTCTCGGCTTTTTAGCGTTAAACCCCCCTACCCCCCT--AAACTGCTAGATTATCTAACACTCCTGTAAACCC---CCCGGAACCA---GGAAAATCTCTAGTAGTTTTTTTATGGCCAAAAAATAGG
	H005_NC_|	 1	------TAAGGGGTATGCAAAGCATACTACTAAAAATCCAAACGAATA-TGAAATTAAGATGAAAGAAATTTAAGATCTAACAGCAAAATTCACTGGCAAATATATACCTTTACCCAACATCCCGTTAAATCAAGCATTAATGCGCAGTAAGAGCCTACCTACAAGTCCATATCTTAATGCCAACGGTTATTG---AAGGTGAGGGACAATGACTGTGGGGGTTTCACTCAGTGAATTATTCCTGGCATTTGGTTCCTACTTCAGGGCCATCAATTGATATT----ATCCCTCACACTTTCATCGACGCTTG---CATAAGTTAATG-----GTGGAAAACATAAGCGGGAG--CAACCCCCATGCCGAGCGTTCTTTCCATCGGGCATCTGGTTCCTTTTTTCTTCTTTTCCTTTCAA-TAGACATTTCACAGTGAACGCGATCTAACTAAGAAAGGTGGAACACACCCTAGGAC--------TCCCCGGATTATA------GCTGAACGTTGGAAAGACTTTCTAA------------AAAG------AGTAGCATATTAGGTTATCATGAGCATAATTGAGGATATTTACCAGTAATATATCTAAGTGCCCCTCTCTCGGCTTTTTAGCGTTAAACCCCCCTACCCCCCT--AAACTGCTAGATTATCTAACACTCCTGTAAACCC---CCCGGAACCA---GGAAAATCTCTAGTAGTTTTTTTATGGCCAAAAAATAGG
	H005_NC_2_|	 1	------TAAGGGGTATGCAAAGCATACTACTAAAAATCCAAACGAATA-TGAAATTAAGATGAAAGAAATTTAAGATCTAACAGCAAAATTCACTGGCAAATATATACCTTTACCCAACATCCCGTTAAATCAAGCATTAATGCGCAGTAAGAGCCTACCTACAAGTCCATATCTTAATGCCAACGGTTATTG---AAGGTGAGGGACAATGACTGTGGGGGTTTCACTCAGTGAATTATTCCTGGCATTTGGTTCCTACTTCAGGGCCATCAATTGATATT----ATCCCTCACACTTTCATCGACGCTTG---CATAAGTTAATG-----GTGGAAAACATAAGCGGGAG--CAACCCCCATGCCGAGCGTTCTTTCCATCGGGCATCTGGTTCCTTTTTTCTTCTTTTCCTTTCAA-TAGACATTTCACAGTGAACGCGATCTAACTAAGAAAGGTGGAACACACCCTAGGAC--------TCCCCGGATTATA------GCTGAACGTTGGAAAGACTTTCTAA------------AAAG------AGTAGCATATTAGGTTATCATGAGCATAATTGAGGATATTTACCAGTAATATATCTAAGTGCCCCTCTCTCGGCTTTTTAGCGTTAAACCCCCCTACCCCCCT--AAACTGCTAGATTATCTAACACTCCTGTAAACCC---CCCGGAACCA---GGAAAATCTCTAGTAGTTTTTTTATGGCCAAAAAATAGG
	H005_NC_3_|	 1	------TAAGGGGTATGCAAAGCATACTACTAAAAATCCAAACGAATA-TGAAATTAAGATGAAAGAAATTTAAGATCTAACAGCAAAATTCACTGGCAAATATATACCTTTACCCAACATCCCGTTAAATCAAGCATTAATGCGCAGTAAGAGCCTACCTACAAGTCCATATCTTAATGCCAACGGTTATTG---AAGGTGAGGGACAATGACTGTGGGGGTTTCACTCAGTGAATTATTCCTGGCATTTGGTTCCTACTTCAGGGCCATCAATTGATATT----ATCCCTCACACTTTCATCGACGCTTG---CATAAGTTAATG-----GTGGAAAACATAAGCGGGAG--CAACCCCCATGCCGAGCGTTCTTTCCATCGGGCATCTGGTTCCTTTTTTCTTCTTTTCCTTTCAA-TAGACATTTCACAGTGAACGCGATCTAACTAAGAAAGGTGGAACACACCCTAGGAC--------TCCCCGGATTATA------GCTGAACGTTGGAAAGACTTTCTAA------------AAAG------AGTAGCATATTAGGTTATCATGAGCATAATTGAGGATATTTACCAGTAATATATCTAAGTGCCCCTCTCTCGGCTTTTTAGCGTTAAACCCCCCTACCCCCCT--AAACTGCTAGATTATCTAACACTCCTGTAAACCC---CCCGGAACCA---GGAAAATCTCTAGTAGTTTTTTTATGGCCAAAAAATAGG
	H005_NC_4_|	 1	------TAAGGGGTATGCAAAGCATACTACTAAAAATCCAAACGAATA-TGAAATTAAGATGAAAGAAATTTAAGATCTAACAGCAAAATTCACTGGCAAATATATACCTTTACCCAACATCCCGTTAAATCAAGCATTAATGCGCAGTAAGAGCCTACCTACAAGTCCATATCTTAATGCCAACGGTTATTG---AAGGTGAGGGACAATGACTGTGGGGGTTTCACTCAGTGAATTATTCCTGGCATTTGGTTCCTACTTCAGGGCCATCAATTGATATT----ATCCCTCACACTTTCATCGACGCTTG---CATAAGTTAATG-----GTGGAAAACATAAGCGGGAG--CAACCCCCATGCCGAGCGTTCTTTCCATCGGGCATCTGGTTCCTTTTTTCTTCTTTTCCTTTCAA-TAGACATTTCACAGTGAACGCGATCTAACTAAGAAAGGTGGAACACACCCTAGGAC--------TCCCCGGATTATA------GCTGAACGTTGGAAAGACTTTCTAA------------AAAG------AGTAGCATATTAGGTTATCATGAGCATAATTGAGGATATTTACCAGTAATATATCTAAGTGCCCCTCTCTCGGCTTTTTAGCGTTAAACCCCCCTACCCCCCT--AAACTGCTAGATTATCTAACACTCCTGTAAACCC---CCCGGAACCA---GGAAAATCTCTAGTAGTTTTTTTATGGCCAAAAAATAGG
	H005_NC_5_|	 1	------TAAGGGGTATGCAAAGCATACTACTAAAAATCCAAACGAATA-TGAAATTAAGATGAAAGAAATTTAAGATCTAACAGCAAAATTCACTGGCAAATATATACCTTTACCCAACATCCCGTTAAATCAAGCATTAATGCGCAGTAAGAGCCTACCTACAAGTCCATATCTTAATGCCAACGGTTATTG---AAGGTGAGGGACAATGACTGTGGGGGTTTCACTCAGTGAATTATTCCTGGCATTTGGTTCCTACTTCAGGGCCATCAATTGATATT----ATCCCTCACACTTTCATCGACGCTTG---CATAAGTTAATG-----GTGGAAAACATAAGCGGGAG--CAACCCCCATGCCGAGCGTTCTTTCCATCGGGCATCTGGTTCCTTTTTTCTTCTTTTCCTTTCAA-TAGACATTTCACAGTGAACGCGATCTAACTAAGAAAGGTGGAACACACCCTAGGAC--------TCCCCGGATTATA------GCTGAACGTTGGAAAGACTTTCTAA------------AAAG------AGTAGCATATTAGGTTATCATGAGCATAATTGAGGATATTTACCAGTAATATATCTAAGTGCCCCTCTCTCGGCTTTTTAGCGTTAAACCCCCCTACCCCCCT--AAACTGCTAGATTATCTAACACTCCTGTAAACCC---CCCGGAACCA---GGAAAATCTCTAGTAGTTTTTTTATGGCCAAAAAATAGG
	H005_NC_6_|	 1	------TAAGGGGTATGCAAAGCATACTACTAAAAATCCAAACGAATA-TGAAATTAAGATGAAAGAAATTTAAGATCTAACAGCAAAATTCACTGGCAAATATATACCTTTACCCAACATCCCGTTAAATCAAGCATTAATGCGCAGTAAGAGCCTACCTACAAGTCCATATCTTAATGCCAACGGTTATTG---AAGGTGAGGGACAATGACTGTGGGGGTTTCACTCAGTGAATTATTCCTGGCATTTGGTTCCTACTTCAGGGCCATCAATTGATATT----ATCCCTCACACTTTCATCGACGCTTG---CATAAGTTAATG-----GTGGAAAACATAAGCGGGAG--CAACCCCCATGCCGAGCGTTCTTTCCATCGGGCATCTGGTTCCTTTTTTCTTCTTTTCCTTTCAA-TAGACATTTCACAGTGAACGCGATCTAACTAAGAAAGGTGGAACACACCCTAGGAC--------TCCCCGGATTATA------GCTGAACGTTGGAAAGACTTTCTAA------------AAAG------AGTAGCATATTAGGTTATCATGAGCATAATTGAGGATATTTACCAGTAATATATCTAAGTGCCCCTCTCTCGGCTTTTTAGCGTTAAACCCCCCTACCCCCCT--AAACTGCTAGATTATCTAACACTCCTGTAAACCC---CCCGGAACCA---GGAAAATCTCTAGTAGTTTTTTTATGGCCAAAAAATAGG
	H005_NC_7_|	 1	------TAAGGGGTATGCAAAGCATACTACTAAAAATCCAAACGAATA-TGAAATTAAGATGAAAGAAATTTAAGATCTAACAGCAAAATTCACTGGCAAATATATACCTTTACCCAACATCCCGTTAAATCAAGCATTAATGCGCAGTAAGAGCCTACCTACAAGTCCATATCTTAATGCCAACGGTTATTG---AAGGTGAGGGACAATGACTGTGGGGGTTTCACTCAGTGAATTATTCCTGGCATTTGGTTCCTACTTCAGGGCCATCAATTGATATT----ATCCCTCACACTTTCATCGACGCTTG---CATAAGTTAATG-----GTGGAAAACATAAGCGGGAG--CAACCCCCATGCCGAGCGTTCTTTCCATCGGGCATCTGGTTCCTTTTTTCTTCTTTTCCTTTCAA-TAGACATTTCACAGTGAACGCGATCTAACTAAGAAAGGTGGAACACACCCTAGGAC--------TCCCCGGATTATA------GCTGAACGTTGGAAAGACTTTCTAA------------AAAG------AGTAGCATATTAGGTTATCATGAGCATAATTGAGGATATTTACCAGTAATATATCTAAGTGCCCCTCTCTCGGCTTTTTAGCGTTAAACCCCCCTACCCCCCT--AAACTGCTAGATTATCTAACACTCCTGTAAACCC---CCCGGAACCA---GGAAAATCTCTAGTAGTTTTTTTATGGCCAAAAAATAGG
	H005_NC_8_|	 1	------TAAGGGGTATGCAAAGCATACTACTAAAAATCCAAACGAATA-TGAAATTAAGATGAAAGAAATTTAAGATCTAACAGCAAAATTCACTGGCAAATATATACCTTTACCCAACATCCCGTTAAATCAAGCATTAATGCGCAGTAAGAGCCTACCTACAAGTCCATATCTTAATGCCAACGGTTATTG---AAGGTGAGGGACAATGACTGTGGGGGTTTCACTCAGTGAATTATTCCTGGCATTTGGTTCCTACTTCAGGGCCATCAATTGATATT----ATCCCTCACACTTTCATCGACGCTTG---CATAAGTTAATG-----GTGGAAAACATAAGCGGGAG--CAACCCCCATGCCGAGCGTTCTTTCCATCGGGCATCTGGTTCCTTTTTTCTTCTTTTCCTTTCAA-TAGACATTTCACAGTGAACGCGATCTAACTAAGAAAGGTGGAACACACCCTAGGAC--------TCCCCGGATTATA------GCTGAACGTTGGAAAGACTTTCTAA------------AAAG------AGTAGCATATTAGGTTATCATGAGCATAATTGAGGATATTTACCAGTAATATATCTAAGTGCCCCTCTCTCGGCTTTTTAGCGTTAAACCCCCCTACCCCCCT--AAACTGCTAGATTATCTAACACTCCTGTAAACCC---CCCGGAACCA---GGAAAATCTCTAGTAGTTTTTTTATGGCCAAAAAATAGG
	H005_NC_9_|	 1	------TAAGGGGTATGCAAAGCATACTACTAAAAATCCAAACGAATA-TGAAATTAAGATGAAAGAAATTTAAGATCTAACAGCAAAATTCACTGGCAAATATATACCTTTACCCAACATCCCGTTAAATCAAGCATTAATGCGCAGTAAGAGCCTACCTACAAGTCCATATCTTAATGCCAACGGTTATTG---AAGGTGAGGGACAATGACTGTGGGGGTTTCACTCAGTGAATTATTCCTGGCATTTGGTTCCTACTTCAGGGCCATCAATTGATATT----ATCCCTCACACTTTCATCGACGCTTG---CATAAGTTAATG-----GTGGAAAACATAAGCGGGAG--CAACCCCCATGCCGAGCGTTCTTTCCATCGGGCATCTGGTTCCTTTTTTCTTCTTTTCCTTTCAA-TAGACATTTCACAGTGAACGCGATCTAACTAAGAAAGGTGGAACACACCCTAGGAC--------TCCCCGGATTATA------GCTGAACGTTGGAAAGACTTTCTAA------------AAAG------AGTAGCATATTAGGTTATCATGAGCATAATTGAGGATATTTACCAGTAATATATCTAAGTGCCCCTCTCTCGGCTTTTTAGCGTTAAACCCCCCTACCCCCCT--AAACTGCTAGATTATCTAACACTCCTGTAAACCC---CCCGGAACCA---GGAAAATCTCTAGTAGTTTTTTTATGGCCAAAAAATAGG
	H005_NC_10_|	 1	------TAAGGGGTATGCAAAGCATACTACTAAAAATCCAAACGAATA-TGAAATTAAGATGAAAGAAATTTAAGATCTAACAGCAAAATTCACTGGCAAATATATACCTTTACCCAACATCCCGTTAAATCAAGCATTAATGCGCAGTAAGAGCCTACCTACAAGTCCATATCTTAATGCCAACGGTTATTG---AAGGTGAGGGACAATGACTGTGGGGGTTTCACTCAGTGAATTATTCCTGGCATTTGGTTCCTACTTCAGGGCCATCAATTGATATT----ATCCCTCACACTTTCATCGACGCTTG---CATAAGTTAATG-----GTGGAAAACATAAGCGGGAG--CAACCCCCATGCCGAGCGTTCTTTCCATCGGGCATCTGGTTCCTTTTTTCTTCTTTTCCTTTCAA-TAGACATTTCACAGTGAACGCGATCTAACTAAGAAAGGTGGAACACACCCTAGGAC--------TCCCCGGATTATA------GCTGAACGTTGGAAAGACTTTCTAA------------AAAG------AGTAGCATATTAGGTTATCATGAGCATAATTGAGGATATTTACCAGTAATATATCTAAGTGCCCCTCTCTCGGCTTTTTAGCGTTAAACCCCCCTACCCCCCT--AAACTGCTAGATTATCTAACACTCCTGTAAACCC---CCCGGAACCA---GGAAAATCTCTAGTAGTTTTTTTATGGCCAAAAAATAGG
	H005_NC_11_|	 1	------TAAGGGGTATGCAAAGCATACTACTAAAAATCCAAACGAATA-TGAAATTAAGATGAAAGAAATTTAAGATCTAACAGCAAAATTCACTGGCAAATATATACCTTTACCCAACATCCCGTTAAATCAAGCATTAATGCGCAGTAAGAGCCTACCTACAAGTCCATATCTTAATGCCAACGGTTATTG---AAGGTGAGGGACAATGACTGTGGGGGTTTCACTCAGTGAATTATTCCTGGCATTTGGTTCCTACTTCAGGGCCATCAATTGATATT----ATCCCTCACACTTTCATCGACGCTTG---CATAAGTTAATG-----GTGGAAAACATAAGCGGGAG--CAACCCCCATGCCGAGCGTTCTTTCCATCGGGCATCTGGTTCCTTTTTTCTTCTTTTCCTTTCAA-TAGACATTTCACAGTGAACGCGATCTAACTAAGAAAGGTGGAACACACCCTAGGAC--------TCCCCGGATTATA------GCTGAACGTTGGAAAGACTTTCTAA------------AAAG------AGTAGCATATTAGGTTATCATGAGCATAATTGAGGATATTTACCAGTAATATATCTAAGTGCCCCTCTCTCGGCTTTTTAGCGTTAAACCCCCCTACCCCCCT--AAACTGCTAGATTATCTAACACTCCTGTAAACCC---CCCGGAACCA---GGAAAATCTCTAGTAGTTTTTTTATGGCCAAAAAATAGG
	H005_NC_12_|	 1	------TAAGGGGTATGCAAAGCATACTACTAAAAATCCAAACGAATA-TGAAATTAAGATGAAAGAAATTTAAGATCTAACAGCAAAATTCACTGGCAAATATATACCTTTACCCAACATCCCGTTAAATCAAGCATTAATGCGCAGTAAGAGCCTACCTACAAGTCCATATCTTAATGCCAACGGTTATTG---AAGGTGAGGGACAATGACTGTGGGGGTTTCACTCAGTGAATTATTCCTGGCATTTGGTTCCTACTTCAGGGCCATCAATTGATATT----ATCCCTCACACTTTCATCGACGCTTG---CATAAGTTAATG-----GTGGAAAACATAAGCGGGAG--CAACCCCCATGCCGAGCGTTCTTTCCATCGGGCATCTGGTTCCTTTTTTCTTCTTTTCCTTTCAA-TAGACATTTCACAGTGAACGCGATCTAACTAAGAAAGGTGGAACACACCCTAGGAC--------TCCCCGGATTATA------GCTGAACGTTGGAAAGACTTTCTAA------------AAAG------AGTAGCATATTAGGTTATCATGAGCATAATTGAGGATATTTACCAGTAATATATCTAAGTGCCCCTCTCTCGGCTTTTTAGCGTTAAACCCCCCTACCCCCCT--AAACTGCTAGATTATCTAACACTCCTGTAAACCC---CCCGGAACCA---GGAAAATCTCTAGTAGTTTTTTTATGGCCAAAAAATAGG
	H005_NC_13_|	 1	------TAAGGGGTATGCAAAGCATACTACTAAAAATCCAAACGAATA-TGAAATTAAGATGAAAGAAATTTAAGATCTAACAGCAAAATTCACTGGCAAATATATACCTTTACCCAACATCCCGTTAAATCAAGCATTAATGCGCAGTAAGAGCCTACCTACAAGTCCATATCTTAATGCCAACGGTTATTG---AAGGTGAGGGACAATGACTGTGGGGGTTTCACTCAGTGAATTATTCCTGGCATTTGGTTCCTACTTCAGGGCCATCAATTGATATT----ATCCCTCACACTTTCATCGACGCTTG---CATAAGTTAATG-----GTGGAAAACATAAGCGGGAG--CAACCCCCATGCCGAGCGTTCTTTCCATCGGGCATCTGGTTCCTTTTTTCTTCTTTTCCTTTCAA-TAGACATTTCACAGTGAACGCGATCTAACTAAGAAAGGTGGAACACACCCTAGGAC--------TCCCCGGATTATA------GCTGAACGTTGGAAAGACTTTCTAA------------AAAG------AGTAGCATATTAGGTTATCATGAGCATAATTGAGGATATTTACCAGTAATATATCTAAGTGCCCCTCTCTCGGCTTTTTAGCGTTAAACCCCCCTACCCCCCT--AAACTGCTAGATTATCTAACACTCCTGTAAACCC---CCCGGAACCA---GGAAAATCTCTAGTAGTTTTTTTATGGCCAAAAAATAGG
	H005_NC_14_|	 1	------TAAGGGGTATGCAAAGCATACTACTAAAAATCCAAACGAATA-TGAAATTAAGATGAAAGAAATTTAAGATCTAACAGCAAAATTCACTGGCAAATATATACCTTTACCCAACATCCCGTTAAATCAAGCATTAATGCGCAGTAAGAGCCTACCTACAAGTCCATATCTTAATGCCAACGGTTATTG---AAGGTGAGGGACAATGACTGTGGGGGTTTCACTCAGTGAATTATTCCTGGCATTTGGTTCCTACTTCAGGGCCATCAATTGATATT----ATCCCTCACACTTTCATCGACGCTTG---CATAAGTTAATG-----GTGGAAAACATAAGCGGGAG--CAACCCCCATGCCGAGCGTTCTTTCCATCGGGCATCTGGTTCCTTTTTTCTTCTTTTCCTTTCAA-TAGACATTTCACAGTGAACGCGATCTAACTAAGAAAGGTGGAACACACCCTAGGAC--------TCCCCGGATTATA------GCTGAACGTTGGAAAGACTTTCTAA------------AAAG------AGTAGCATATTAGGTTATCATGAGCATAATTGAGGATATTTACCAGTAATATATCTAAGTGCCCCTCTCTCGGCTTTTTAGCGTTAAACCCCCCTACCCCCCT--AAACTGCTAGATTATCTAACACTCCTGTAAACCC---CCCGGAACCA---GGAAAATCTCTAGTAGTTTTTTTATGGCCAAAAAATAGG
	H005_BER_|	 1	------TAAGGGGTATGCAAAGCATACTACTAAAAATCCAAACGAATA-TGAAATTAAGATGAAAGAAATTTAAGATCTAACAGCAAAATTCACTGGCAAATATATACCTTTACCCAACATCCCGTTAAATCAAGCATTAATGCGCAGTAAGAGCCTACCTACAAGTCCATATCTTAATGCCAACGGTTATTG---AAGGTGAGGGACAATGACTGTGGGGGTTTCACTCAGTGAATTATTCCTGGCATTTGGTTCCTACTTCAGGGCCATCAATTGATATT----ATCCCTCACACTTTCATCGACGCTTG---CATAAGTTAATG-----GTGGAAAACATAAGCGGGAG--CAACCCCCATGCCGAGCGTTCTTTCCATCGGGCATCTGGTTCCTTTTTTCTTCTTTTCCTTTCAA-TAGACATTTCACAGTGAACGCGATCTAACTAAGAAAGGTGGAACACACCCTAGGAC--------TCCCCGGATTATA------GCTGAACGTTGGAAAGACTTTCTAA------------AAAG------AGTAGCATATTAGGTTATCATGAGCATAATTGAGGATATTTACCAGTAATATATCTAAGTGCCCCTCTCTCGGCTTTTTAGCGTTAAACCCCCCTACCCCCCT--AAACTGCTAGATTATCTAACACTCCTGTAAACCC---CCCGGAACCA---GGAAAATCTCTAGTAGTTTTTTTATGGCCAAAAAATAGG
	H005_BER_2_|	 1	------TAAGGGGTATGCAAAGCATACTACTAAAAATCCAAACGAATA-TGAAATTAAGATGAAAGAAATTTAAGATCTAACAGCAAAATTCACTGGCAAATATATACCTTTACCCAACATCCCGTTAAATCAAGCATTAATGCGCAGTAAGAGCCTACCTACAAGTCCATATCTTAATGCCAACGGTTATTG---AAGGTGAGGGACAATGACTGTGGGGGTTTCACTCAGTGAATTATTCCTGGCATTTGGTTCCTACTTCAGGGCCATCAATTGATATT----ATCCCTCACACTTTCATCGACGCTTG---CATAAGTTAATG-----GTGGAAAACATAAGCGGGAG--CAACCCCCATGCCGAGCGTTCTTTCCATCGGGCATCTGGTTCCTTTTTTCTTCTTTTCCTTTCAA-TAGACATTTCACAGTGAACGCGATCTAACTAAGAAAGGTGGAACACACCCTAGGAC--------TCCCCGGATTATA------GCTGAACGTTGGAAAGACTTTCTAA------------AAAG------AGTAGCATATTAGGTTATCATGAGCATAATTGAGGATATTTACCAGTAATATATCTAAGTGCCCCTCTCTCGGCTTTTTAGCGTTAAACCCCCCTACCCCCCT--AAACTGCTAGATTATCTAACACTCCTGTAAACCC---CCCGGAACCA---GGAAAATCTCTAGTAGTTTTTTTATGGCCAAAAAATAGG
	H005_BER_3_|	 1	------TAAGGGGTATGCAAAGCATACTACTAAAAATCCAAACGAATA-TGAAATTAAGATGAAAGAAATTTAAGATCTAACAGCAAAATTCACTGGCAAATATATACCTTTACCCAACATCCCGTTAAATCAAGCATTAATGCGCAGTAAGAGCCTACCTACAAGTCCATATCTTAATGCCAACGGTTATTG---AAGGTGAGGGACAATGACTGTGGGGGTTTCACTCAGTGAATTATTCCTGGCATTTGGTTCCTACTTCAGGGCCATCAATTGATATT----ATCCCTCACACTTTCATCGACGCTTG---CATAAGTTAATG-----GTGGAAAACATAAGCGGGAG--CAACCCCCATGCCGAGCGTTCTTTCCATCGGGCATCTGGTTCCTTTTTTCTTCTTTTCCTTTCAA-TAGACATTTCACAGTGAACGCGATCTAACTAAGAAAGGTGGAACACACCCTAGGAC--------TCCCCGGATTATA------GCTGAACGTTGGAAAGACTTTCTAA------------AAAG------AGTAGCATATTAGGTTATCATGAGCATAATTGAGGATATTTACCAGTAATATATCTAAGTGCCCCTCTCTCGGCTTTTTAGCGTTAAACCCCCCTACCCCCCT--AAACTGCTAGATTATCTAACACTCCTGTAAACCC---CCCGGAACCA---GGAAAATCTCTAGTAGTTTTTTTATGGCCAAAAAATAGG
	H005_BER_4_|	 1	------TAAGGGGTATGCAAAGCATACTACTAAAAATCCAAACGAATA-TGAAATTAAGATGAAAGAAATTTAAGATCTAACAGCAAAATTCACTGGCAAATATATACCTTTACCCAACATCCCGTTAAATCAAGCATTAATGCGCAGTAAGAGCCTACCTACAAGTCCATATCTTAATGCCAACGGTTATTG---AAGGTGAGGGACAATGACTGTGGGGGTTTCACTCAGTGAATTATTCCTGGCATTTGGTTCCTACTTCAGGGCCATCAATTGATATT----ATCCCTCACACTTTCATCGACGCTTG---CATAAGTTAATG-----GTGGAAAACATAAGCGGGAG--CAACCCCCATGCCGAGCGTTCTTTCCATCGGGCATCTGGTTCCTTTTTTCTTCTTTTCCTTTCAA-TAGACATTTCACAGTGAACGCGATCTAACTAAGAAAGGTGGAACACACCCTAGGAC--------TCCCCGGATTATA------GCTGAACGTTGGAAAGACTTTCTAA------------AAAG------AGTAGCATATTAGGTTATCATGAGCATAATTGAGGATATTTACCAGTAATATATCTAAGTGCCCCTCTCTCGGCTTTTTAGCGTTAAACCCCCCTACCCCCCT--AAACTGCTAGATTATCTAACACTCCTGTAAACCC---CCCGGAACCA---GGAAAATCTCTAGTAGTTTTTTTATGGCCAAAAAATAGG
	H004_|	 1	------TAAGGGGTATGCAAAGCATACTATTAAAAATCCAAACGAATA-TGAAATTAAGATGAAAGAAATTTAAGATCTAACAGCAAAATTCACTGGCAAATATATACCTTTACCCAACATCCCGTTAAATCAAGCATTAATGCGCAGTAAGAGCCTACCTACAAGTCCATATCTTAATGCCAACGGTTATTG---AAGGTGAGGGACAATGACTGTGGGGGTTTCACTCAGTGAATTATTCCTGGCATTTGGTTCCTACTTCAGGGCCATCAATTGATATT----ATCCCTCACACTTTCATCGACGCTTG---CATAAGTTAATG-----GTGGAAAACATAAGCGGGAG--CAACCCCCATGCCGAGCGTTCTTTCCATCGGGCATCTGGTTCCTTTTTTCTTCTTTTCCTTTCAA-TAGACATTTCACAGTGAACGCGATCTAACTGAGAAAGGTGGAACACACCCTAGGAC--------TCCCCGGATTATA------GTTGAATGTTGGAAAGACTTTCTAA------------AAAG------AGTAGCATATTAGGTTATCATGAGCATAATTGAGGATATTTACCAGTAATATATCTAAGTGCCCCTCTCTCGGCTTTTTAGCGTTAAACCCCCCTACCCCCCT--AAACTGCTAGATTATCTAACACTCCTGTAAACCC---CCCGGAACCA---GGAAAATCTCTAGTAGTTTTTTTATGGCCAAAAAATAGG
	H004_2_|	 1	------TAAGGGGTATGCAAAGCATACTATTAAAAATCCAAACGAATA-TGAAATTAAGATGAAAGAAATTTAAGATCTAACAGCAAAATTCACTGGCAAATATATACCTTTACCCAACATCCCGTTAAATCAAGCATTAATGCGCAGTAAGAGCCTACCTACAAGTCCATATCTTAATGCCAACGGTTATTG---AAGGTGAGGGACAATGACTGTGGGGGTTTCACTCAGTGAATTATTCCTGGCATTTGGTTCCTACTTCAGGGCCATCAATTGATATT----ATCCCTCACACTTTCATCGACGCTTG---CATAAGTTAATG-----GTGGAAAACATAAGCGGGAG--CAACCCCCATGCCGAGCGTTCTTTCCATCGGGCATCTGGTTCCTTTTTTCTTCTTTTCCTTTCAA-TAGACATTTCACAGTGAACGCGATCTAACTGAGAAAGGTGGAACACACCCTAGGAC--------TCCCCGGATTATA------GTTGAATGTTGGAAAGACTTTCTAA------------AAAG------AGTAGCATATTAGGTTATCATGAGCATAATTGAGGATATTTACCAGTAATATATCTAAGTGCCCCTCTCTCGGCTTTTTAGCGTTAAACCCCCCTACCCCCCT--AAACTGCTAGATTATCTAACACTCCTGTAAACCC---CCCGGAACCA---GGAAAATCTCTAGTAGTTTTTTTATGGCCAAAAAATAGG
	H004_3_|	 1	------TAAGGGGTATGCAAAGCATACTATTAAAAATCCAAACGAATA-TGAAATTAAGATGAAAGAAATTTAAGATCTAACAGCAAAATTCACTGGCAAATATATACCTTTACCCAACATCCCGTTAAATCAAGCATTAATGCGCAGTAAGAGCCTACCTACAAGTCCATATCTTAATGCCAACGGTTATTG---AAGGTGAGGGACAATGACTGTGGGGGTTTCACTCAGTGAATTATTCCTGGCATTTGGTTCCTACTTCAGGGCCATCAATTGATATT----ATCCCTCACACTTTCATCGACGCTTG---CATAAGTTAATG-----GTGGAAAACATAAGCGGGAG--CAACCCCCATGCCGAGCGTTCTTTCCATCGGGCATCTGGTTCCTTTTTTCTTCTTTTCCTTTCAA-TAGACATTTCACAGTGAACGCGATCTAACTGAGAAAGGTGGAACACACCCTAGGAC--------TCCCCGGATTATA------GTTGAATGTTGGAAAGACTTTCTAA------------AAAG------AGTAGCATATTAGGTTATCATGAGCATAATTGAGGATATTTACCAGTAATATATCTAAGTGCCCCTCTCTCGGCTTTTTAGCGTTAAACCCCCCTACCCCCCT--AAACTGCTAGATTATCTAACACTCCTGTAAACCC---CCCGGAACCA---GGAAAATCTCTAGTAGTTTTTTTATGGCCAAAAAATAGG
	H004_4_|	 1	------TAAGGGGTATGCAAAGCATACTATTAAAAATCCAAACGAATA-TGAAATTAAGATGAAAGAAATTTAAGATCTAACAGCAAAATTCACTGGCAAATATATACCTTTACCCAACATCCCGTTAAATCAAGCATTAATGCGCAGTAAGAGCCTACCTACAAGTCCATATCTTAATGCCAACGGTTATTG---AAGGTGAGGGACAATGACTGTGGGGGTTTCACTCAGTGAATTATTCCTGGCATTTGGTTCCTACTTCAGGGCCATCAATTGATATT----ATCCCTCACACTTTCATCGACGCTTG---CATAAGTTAATG-----GTGGAAAACATAAGCGGGAG--CAACCCCCATGCCGAGCGTTCTTTCCATCGGGCATCTGGTTCCTTTTTTCTTCTTTTCCTTTCAA-TAGACATTTCACAGTGAACGCGATCTAACTGAGAAAGGTGGAACACACCCTAGGAC--------TCCCCGGATTATA------GTTGAATGTTGGAAAGACTTTCTAA------------AAAG------AGTAGCATATTAGGTTATCATGAGCATAATTGAGGATATTTACCAGTAATATATCTAAGTGCCCCTCTCTCGGCTTTTTAGCGTTAAACCCCCCTACCCCCCT--AAACTGCTAGATTATCTAACACTCCTGTAAACCC---CCCGGAACCA---GGAAAATCTCTAGTAGTTTTTTTATGGCCAAAAAATAGG
	H004_5_|	 1	------TAAGGGGTATGCAAAGCATACTATTAAAAATCCAAACGAATA-TGAAATTAAGATGAAAGAAATTTAAGATCTAACAGCAAAATTCACTGGCAAATATATACCTTTACCCAACATCCCGTTAAATCAAGCATTAATGCGCAGTAAGAGCCTACCTACAAGTCCATATCTTAATGCCAACGGTTATTG---AAGGTGAGGGACAATGACTGTGGGGGTTTCACTCAGTGAATTATTCCTGGCATTTGGTTCCTACTTCAGGGCCATCAATTGATATT----ATCCCTCACACTTTCATCGACGCTTG---CATAAGTTAATG-----GTGGAAAACATAAGCGGGAG--CAACCCCCATGCCGAGCGTTCTTTCCATCGGGCATCTGGTTCCTTTTTTCTTCTTTTCCTTTCAA-TAGACATTTCACAGTGAACGCGATCTAACTGAGAAAGGTGGAACACACCCTAGGAC--------TCCCCGGATTATA------GTTGAATGTTGGAAAGACTTTCTAA------------AAAG------AGTAGCATATTAGGTTATCATGAGCATAATTGAGGATATTTACCAGTAATATATCTAAGTGCCCCTCTCTCGGCTTTTTAGCGTTAAACCCCCCTACCCCCCT--AAACTGCTAGATTATCTAACACTCCTGTAAACCC---CCCGGAACCA---GGAAAATCTCTAGTAGTTTTTTTATGGCCAAAAAATAGG
	H004_NC_|	 1	------TAAGGGGTATGCAAAGCATACTATTAAAAATCCAAACGAATA-TGAAATTAAGATGAAAGAAATTTAAGATCTAACAGCAAAATTCACTGGCAAATATATACCTTTACCCAACATCCCGTTAAATCAAGCATTAATGCGCAGTAAGAGCCTACCTACAAGTCCATATCTTAATGCCAACGGTTATTG---AAGGTGAGGGACAATGACTGTGGGGGTTTCACTCAGTGAATTATTCCTGGCATTTGGTTCCTACTTCAGGGCCATCAATTGATATT----ATCCCTCACACTTTCATCGACGCTTG---CATAAGTTAATG-----GTGGAAAACATAAGCGGGAG--CAACCCCCATGCCGAGCGTTCTTTCCATCGGGCATCTGGTTCCTTTTTTCTTCTTTTCCTTTCAA-TAGACATTTCACAGTGAACGCGATCTAACTGAGAAAGGTGGAACACACCCTAGGAC--------TCCCCGGATTATA------GTTGAATGTTGGAAAGACTTTCTAA------------AAAG------AGTAGCATATTAGGTTATCATGAGCATAATTGAGGATATTTACCAGTAATATATCTAAGTGCCCCTCTCTCGGCTTTTTAGCGTTAAACCCCCCTACCCCCCT--AAACTGCTAGATTATCTAACACTCCTGTAAACCC---CCCGGAACCA---GGAAAATCTCTAGTAGTTTTTTTATGGCCAAAAAATAGG
	H004_NC_2_|	 1	------TAAGGGGTATGCAAAGCATACTATTAAAAATCCAAACGAATA-TGAAATTAAGATGAAAGAAATTTAAGATCTAACAGCAAAATTCACTGGCAAATATATACCTTTACCCAACATCCCGTTAAATCAAGCATTAATGCGCAGTAAGAGCCTACCTACAAGTCCATATCTTAATGCCAACGGTTATTG---AAGGTGAGGGACAATGACTGTGGGGGTTTCACTCAGTGAATTATTCCTGGCATTTGGTTCCTACTTCAGGGCCATCAATTGATATT----ATCCCTCACACTTTCATCGACGCTTG---CATAAGTTAATG-----GTGGAAAACATAAGCGGGAG--CAACCCCCATGCCGAGCGTTCTTTCCATCGGGCATCTGGTTCCTTTTTTCTTCTTTTCCTTTCAA-TAGACATTTCACAGTGAACGCGATCTAACTGAGAAAGGTGGAACACACCCTAGGAC--------TCCCCGGATTATA------GTTGAATGTTGGAAAGACTTTCTAA------------AAAG------AGTAGCATATTAGGTTATCATGAGCATAATTGAGGATATTTACCAGTAATATATCTAAGTGCCCCTCTCTCGGCTTTTTAGCGTTAAACCCCCCTACCCCCCT--AAACTGCTAGATTATCTAACACTCCTGTAAACCC---CCCGGAACCA---GGAAAATCTCTAGTAGTTTTTTTATGGCCAAAAAATAGG
	H004_NC_3_|	 1	------TAAGGGGTATGCAAAGCATACTATTAAAAATCCAAACGAATA-TGAAATTAAGATGAAAGAAATTTAAGATCTAACAGCAAAATTCACTGGCAAATATATACCTTTACCCAACATCCCGTTAAATCAAGCATTAATGCGCAGTAAGAGCCTACCTACAAGTCCATATCTTAATGCCAACGGTTATTG---AAGGTGAGGGACAATGACTGTGGGGGTTTCACTCAGTGAATTATTCCTGGCATTTGGTTCCTACTTCAGGGCCATCAATTGATATT----ATCCCTCACACTTTCATCGACGCTTG---CATAAGTTAATG-----GTGGAAAACATAAGCGGGAG--CAACCCCCATGCCGAGCGTTCTTTCCATCGGGCATCTGGTTCCTTTTTTCTTCTTTTCCTTTCAA-TAGACATTTCACAGTGAACGCGATCTAACTGAGAAAGGTGGAACACACCCTAGGAC--------TCCCCGGATTATA------GTTGAATGTTGGAAAGACTTTCTAA------------AAAG------AGTAGCATATTAGGTTATCATGAGCATAATTGAGGATATTTACCAGTAATATATCTAAGTGCCCCTCTCTCGGCTTTTTAGCGTTAAACCCCCCTACCCCCCT--AAACTGCTAGATTATCTAACACTCCTGTAAACCC---CCCGGAACCA---GGAAAATCTCTAGTAGTTTTTTTATGGCCAAAAAATAGG
	H004_NC_4_|	 1	------TAAGGGGTATGCAAAGCATACTATTAAAAATCCAAACGAATA-TGAAATTAAGATGAAAGAAATTTAAGATCTAACAGCAAAATTCACTGGCAAATATATACCTTTACCCAACATCCCGTTAAATCAAGCATTAATGCGCAGTAAGAGCCTACCTACAAGTCCATATCTTAATGCCAACGGTTATTG---AAGGTGAGGGACAATGACTGTGGGGGTTTCACTCAGTGAATTATTCCTGGCATTTGGTTCCTACTTCAGGGCCATCAATTGATATT----ATCCCTCACACTTTCATCGACGCTTG---CATAAGTTAATG-----GTGGAAAACATAAGCGGGAG--CAACCCCCATGCCGAGCGTTCTTTCCATCGGGCATCTGGTTCCTTTTTTCTTCTTTTCCTTTCAA-TAGACATTTCACAGTGAACGCGATCTAACTGAGAAAGGTGGAACACACCCTAGGAC--------TCCCCGGATTATA------GTTGAATGTTGGAAAGACTTTCTAA------------AAAG------AGTAGCATATTAGGTTATCATGAGCATAATTGAGGATATTTACCAGTAATATATCTAAGTGCCCCTCTCTCGGCTTTTTAGCGTTAAACCCCCCTACCCCCCT--AAACTGCTAGATTATCTAACACTCCTGTAAACCC---CCCGGAACCA---GGAAAATCTCTAGTAGTTTTTTTATGGCCAAAAAATAGG
	H004_NC_5_|	 1	------TAAGGGGTATGCAAAGCATACTATTAAAAATCCAAACGAATA-TGAAATTAAGATGAAAGAAATTTAAGATCTAACAGCAAAATTCACTGGCAAATATATACCTTTACCCAACATCCCGTTAAATCAAGCATTAATGCGCAGTAAGAGCCTACCTACAAGTCCATATCTTAATGCCAACGGTTATTG---AAGGTGAGGGACAATGACTGTGGGGGTTTCACTCAGTGAATTATTCCTGGCATTTGGTTCCTACTTCAGGGCCATCAATTGATATT----ATCCCTCACACTTTCATCGACGCTTG---CATAAGTTAATG-----GTGGAAAACATAAGCGGGAG--CAACCCCCATGCCGAGCGTTCTTTCCATCGGGCATCTGGTTCCTTTTTTCTTCTTTTCCTTTCAA-TAGACATTTCACAGTGAACGCGATCTAACTGAGAAAGGTGGAACACACCCTAGGAC--------TCCCCGGATTATA------GTTGAATGTTGGAAAGACTTTCTAA------------AAAG------AGTAGCATATTAGGTTATCATGAGCATAATTGAGGATATTTACCAGTAATATATCTAAGTGCCCCTCTCTCGGCTTTTTAGCGTTAAACCCCCCTACCCCCCT--AAACTGCTAGATTATCTAACACTCCTGTAAACCC---CCCGGAACCA---GGAAAATCTCTAGTAGTTTTTTTATGGCCAAAAAATAGG
	H004_NC_6_|	 1	------TAAGGGGTATGCAAAGCATACTATTAAAAATCCAAACGAATA-TGAAATTAAGATGAAAGAAATTTAAGATCTAACAGCAAAATTCACTGGCAAATATATACCTTTACCCAACATCCCGTTAAATCAAGCATTAATGCGCAGTAAGAGCCTACCTACAAGTCCATATCTTAATGCCAACGGTTATTG---AAGGTGAGGGACAATGACTGTGGGGGTTTCACTCAGTGAATTATTCCTGGCATTTGGTTCCTACTTCAGGGCCATCAATTGATATT----ATCCCTCACACTTTCATCGACGCTTG---CATAAGTTAATG-----GTGGAAAACATAAGCGGGAG--CAACCCCCATGCCGAGCGTTCTTTCCATCGGGCATCTGGTTCCTTTTTTCTTCTTTTCCTTTCAA-TAGACATTTCACAGTGAACGCGATCTAACTGAGAAAGGTGGAACACACCCTAGGAC--------TCCCCGGATTATA------GTTGAATGTTGGAAAGACTTTCTAA------------AAAG------AGTAGCATATTAGGTTATCATGAGCATAATTGAGGATATTTACCAGTAATATATCTAAGTGCCCCTCTCTCGGCTTTTTAGCGTTAAACCCCCCTACCCCCCT--AAACTGCTAGATTATCTAACACTCCTGTAAACCC---CCCGGAACCA---GGAAAATCTCTAGTAGTTTTTTTATGGCCAAAAAATAGG
	H004_NC_7_|	 1	------TAAGGGGTATGCAAAGCATACTATTAAAAATCCAAACGAATA-TGAAATTAAGATGAAAGAAATTTAAGATCTAACAGCAAAATTCACTGGCAAATATATACCTTTACCCAACATCCCGTTAAATCAAGCATTAATGCGCAGTAAGAGCCTACCTACAAGTCCATATCTTAATGCCAACGGTTATTG---AAGGTGAGGGACAATGACTGTGGGGGTTTCACTCAGTGAATTATTCCTGGCATTTGGTTCCTACTTCAGGGCCATCAATTGATATT----ATCCCTCACACTTTCATCGACGCTTG---CATAAGTTAATG-----GTGGAAAACATAAGCGGGAG--CAACCCCCATGCCGAGCGTTCTTTCCATCGGGCATCTGGTTCCTTTTTTCTTCTTTTCCTTTCAA-TAGACATTTCACAGTGAACGCGATCTAACTGAGAAAGGTGGAACACACCCTAGGAC--------TCCCCGGATTATA------GTTGAATGTTGGAAAGACTTTCTAA------------AAAG------AGTAGCATATTAGGTTATCATGAGCATAATTGAGGATATTTACCAGTAATATATCTAAGTGCCCCTCTCTCGGCTTTTTAGCGTTAAACCCCCCTACCCCCCT--AAACTGCTAGATTATCTAACACTCCTGTAAACCC---CCCGGAACCA---GGAAAATCTCTAGTAGTTTTTTTATGGCCAAAAAATAGG
	H004_NC_8_|	 1	------TAAGGGGTATGCAAAGCATACTATTAAAAATCCAAACGAATA-TGAAATTAAGATGAAAGAAATTTAAGATCTAACAGCAAAATTCACTGGCAAATATATACCTTTACCCAACATCCCGTTAAATCAAGCATTAATGCGCAGTAAGAGCCTACCTACAAGTCCATATCTTAATGCCAACGGTTATTG---AAGGTGAGGGACAATGACTGTGGGGGTTTCACTCAGTGAATTATTCCTGGCATTTGGTTCCTACTTCAGGGCCATCAATTGATATT----ATCCCTCACACTTTCATCGACGCTTG---CATAAGTTAATG-----GTGGAAAACATAAGCGGGAG--CAACCCCCATGCCGAGCGTTCTTTCCATCGGGCATCTGGTTCCTTTTTTCTTCTTTTCCTTTCAA-TAGACATTTCACAGTGAACGCGATCTAACTGAGAAAGGTGGAACACACCCTAGGAC--------TCCCCGGATTATA------GTTGAATGTTGGAAAGACTTTCTAA------------AAAG------AGTAGCATATTAGGTTATCATGAGCATAATTGAGGATATTTACCAGTAATATATCTAAGTGCCCCTCTCTCGGCTTTTTAGCGTTAAACCCCCCTACCCCCCT--AAACTGCTAGATTATCTAACACTCCTGTAAACCC---CCCGGAACCA---GGAAAATCTCTAGTAGTTTTTTTATGGCCAAAAAATAGG
	H004_NC_9_|	 1	------TAAGGGGTATGCAAAGCATACTATTAAAAATCCAAACGAATA-TGAAATTAAGATGAAAGAAATTTAAGATCTAACAGCAAAATTCACTGGCAAATATATACCTTTACCCAACATCCCGTTAAATCAAGCATTAATGCGCAGTAAGAGCCTACCTACAAGTCCATATCTTAATGCCAACGGTTATTG---AAGGTGAGGGACAATGACTGTGGGGGTTTCACTCAGTGAATTATTCCTGGCATTTGGTTCCTACTTCAGGGCCATCAATTGATATT----ATCCCTCACACTTTCATCGACGCTTG---CATAAGTTAATG-----GTGGAAAACATAAGCGGGAG--CAACCCCCATGCCGAGCGTTCTTTCCATCGGGCATCTGGTTCCTTTTTTCTTCTTTTCCTTTCAA-TAGACATTTCACAGTGAACGCGATCTAACTGAGAAAGGTGGAACACACCCTAGGAC--------TCCCCGGATTATA------GTTGAATGTTGGAAAGACTTTCTAA------------AAAG------AGTAGCATATTAGGTTATCATGAGCATAATTGAGGATATTTACCAGTAATATATCTAAGTGCCCCTCTCTCGGCTTTTTAGCGTTAAACCCCCCTACCCCCCT--AAACTGCTAGATTATCTAACACTCCTGTAAACCC---CCCGGAACCA---GGAAAATCTCTAGTAGTTTTTTTATGGCCAAAAAATAGG
	H008_NC_|	 1	------TAAGGGGTATGCAAAGCATACTACTAAAGATCCAAACGAATA-TGAAATTAAGATGAAAGAAATTTAAGATCTAACAGCAAAATTCACTGGCAAATATATACCTTTACCCAACATCCCGTTAAATCAAGCATTAATGCGCAGTAAGAGCCTACCTACAAGTCCATATCTTAATGCCAACGGTTATTG---AAGGTGAGGGACAATGACTGTGGGGGTTTCACTCAGTGAATTATTCCTGGCATTTGGTTCCTACTTCAGGGCCATCAATTGATATT----ATCCCTCACACTTTCATCGACGCTTG---CATAAGTTAATG-----GTGGAAAACATAAGCGGGAG--CAACCCCCATGCCGAGCGTTCTTTCCATCGGGCATCTGGTTCCTTTTTTCTTCTTTTCCTTTCAA-TAGACATTTCACAGTGAACGCGATCTAACTGAGAAAGGTGGAACACACCCTAGGAC--------TCCCCGGATTATA------GTTGAATGTTGGAAAGACTTTCTAA------------AAAG------AGTAGCATATTAGGTTATCATGAGCATAATTGAGGATATTTACCAGTAATATATCTAAGTGCCCCTCTCTCGGCTTTTTAGCGTTAAACCCCCCTACCCCCCT--AAACTGCTAGATTATCTAACACTCCTGTAAACCC---CCCGGAACCA---GGAAAATCTCTAGTAGTTTTTTTATGGCCAAAAAATAGG
	H000_2_|	 1	------TAAGGGGTATGCAAAGCATACTACTAAAAATCCAAACGAATA-TGAAATTAAGATGAAAGAAATTTAAGATCTAACAGCAAAATTCACTGGCAAATATATACCTTTACCCAACATCCCGTTAAATCAAGCATTAATGCGCAGTAAGAGCCTACCTACAAGTCCATATCTTAATGCCAACGGTTATTG---AAGGTGAGGGACAATGACTGTGGGGGTTTCACTCAGTGAATTATTCCTGGCATTTGGTTCCTACTTCAGGGCCATCAATTGATATT----ATCCCTCACACTTTCATCGACGCTTG---CATAAGTTAATG-----GTGGAAAACATAAGCGGGAG--CAACCCCCATGCCGAGCGTTCTTTCCATCGGGCATCTGGTTCCTTTTTTCTTCTTTTCCTTTCAA-TAGACATTTCACAGTGAACGCGATCTAACTGAGAAAGGTGGAACACACCCTAGGAC--------TCCCCGGATTATA------GTTGAATGTTGGAAAGACTTTCTAA------------AAAG------AGTAGCATATTAGGTTATCATGAGCATAATTGAGGATATTTACCAGTAATATATCTAAGTGCCCCTCTCTCGGCTTTTTAGCGTTAAACCCCCCTACCCCCCT--AAACTGCTAGATTATCTAACACTCCTGTAAACCC---CCCGGAACCA---GGAAAATCTCTAGTAGTTTTTTTATGGCCAAAAAATAGG
	H000_3_|	 1	------TAAGGGGTATGCAAAGCATACTACTAAAAATCCAAACGAATA-TGAAATTAAGATGAAAGAAATTTAAGATCTAACAGCAAAATTCACTGGCAAATATATACCTTTACCCAACATCCCGTTAAATCAAGCATTAATGCGCAGTAAGAGCCTACCTACAAGTCCATATCTTAATGCCAACGGTTATTG---AAGGTGAGGGACAATGACTGTGGGGGTTTCACTCAGTGAATTATTCCTGGCATTTGGTTCCTACTTCAGGGCCATCAATTGATATT----ATCCCTCACACTTTCATCGACGCTTG---CATAAGTTAATG-----GTGGAAAACATAAGCGGGAG--CAACCCCCATGCCGAGCGTTCTTTCCATCGGGCATCTGGTTCCTTTTTTCTTCTTTTCCTTTCAA-TAGACATTTCACAGTGAACGCGATCTAACTGAGAAAGGTGGAACACACCCTAGGAC--------TCCCCGGATTATA------GTTGAATGTTGGAAAGACTTTCTAA------------AAAG------AGTAGCATATTAGGTTATCATGAGCATAATTGAGGATATTTACCAGTAATATATCTAAGTGCCCCTCTCTCGGCTTTTTAGCGTTAAACCCCCCTACCCCCCT--AAACTGCTAGATTATCTAACACTCCTGTAAACCC---CCCGGAACCA---GGAAAATCTCTAGTAGTTTTTTTATGGCCAAAAAATAGG
	H000_4_|	 1	------TAAGGGGTATGCAAAGCATACTACTAAAAATCCAAACGAATA-TGAAATTAAGATGAAAGAAATTTAAGATCTAACAGCAAAATTCACTGGCAAATATATACCTTTACCCAACATCCCGTTAAATCAAGCATTAATGCGCAGTAAGAGCCTACCTACAAGTCCATATCTTAATGCCAACGGTTATTG---AAGGTGAGGGACAATGACTGTGGGGGTTTCACTCAGTGAATTATTCCTGGCATTTGGTTCCTACTTCAGGGCCATCAATTGATATT----ATCCCTCACACTTTCATCGACGCTTG---CATAAGTTAATG-----GTGGAAAACATAAGCGGGAG--CAACCCCCATGCCGAGCGTTCTTTCCATCGGGCATCTGGTTCCTTTTTTCTTCTTTTCCTTTCAA-TAGACATTTCACAGTGAACGCGATCTAACTGAGAAAGGTGGAACACACCCTAGGAC--------TCCCCGGATTATA------GTTGAATGTTGGAAAGACTTTCTAA------------AAAG------AGTAGCATATTAGGTTATCATGAGCATAATTGAGGATATTTACCAGTAATATATCTAAGTGCCCCTCTCTCGGCTTTTTAGCGTTAAACCCCCCTACCCCCCT--AAACTGCTAGATTATCTAACACTCCTGTAAACCC---CCCGGAACCA---GGAAAATCTCTAGTAGTTTTTTTATGGCCAAAAAATAGG
	H000_5_|	 1	------TAAGGGGTATGCAAAGCATACTACTAAAAATCCAAACGAATA-TGAAATTAAGATGAAAGAAATTTAAGATCTAACAGCAAAATTCACTGGCAAATATATACCTTTACCCAACATCCCGTTAAATCAAGCATTAATGCGCAGTAAGAGCCTACCTACAAGTCCATATCTTAATGCCAACGGTTATTG---AAGGTGAGGGACAATGACTGTGGGGGTTTCACTCAGTGAATTATTCCTGGCATTTGGTTCCTACTTCAGGGCCATCAATTGATATT----ATCCCTCACACTTTCATCGACGCTTG---CATAAGTTAATG-----GTGGAAAACATAAGCGGGAG--CAACCCCCATGCCGAGCGTTCTTTCCATCGGGCATCTGGTTCCTTTTTTCTTCTTTTCCTTTCAA-TAGACATTTCACAGTGAACGCGATCTAACTGAGAAAGGTGGAACACACCCTAGGAC--------TCCCCGGATTATA------GTTGAATGTTGGAAAGACTTTCTAA------------AAAG------AGTAGCATATTAGGTTATCATGAGCATAATTGAGGATATTTACCAGTAATATATCTAAGTGCCCCTCTCTCGGCTTTTTAGCGTTAAACCCCCCTACCCCCCT--AAACTGCTAGATTATCTAACACTCCTGTAAACCC---CCCGGAACCA---GGAAAATCTCTAGTAGTTTTTTTATGGCCAAAAAATAGG
	H000_6_|	 1	------TAAGGGGTATGCAAAGCATACTACTAAAAATCCAAACGAATA-TGAAATTAAGATGAAAGAAATTTAAGATCTAACAGCAAAATTCACTGGCAAATATATACCTTTACCCAACATCCCGTTAAATCAAGCATTAATGCGCAGTAAGAGCCTACCTACAAGTCCATATCTTAATGCCAACGGTTATTG---AAGGTGAGGGACAATGACTGTGGGGGTTTCACTCAGTGAATTATTCCTGGCATTTGGTTCCTACTTCAGGGCCATCAATTGATATT----ATCCCTCACACTTTCATCGACGCTTG---CATAAGTTAATG-----GTGGAAAACATAAGCGGGAG--CAACCCCCATGCCGAGCGTTCTTTCCATCGGGCATCTGGTTCCTTTTTTCTTCTTTTCCTTTCAA-TAGACATTTCACAGTGAACGCGATCTAACTGAGAAAGGTGGAACACACCCTAGGAC--------TCCCCGGATTATA------GTTGAATGTTGGAAAGACTTTCTAA------------AAAG------AGTAGCATATTAGGTTATCATGAGCATAATTGAGGATATTTACCAGTAATATATCTAAGTGCCCCTCTCTCGGCTTTTTAGCGTTAAACCCCCCTACCCCCCT--AAACTGCTAGATTATCTAACACTCCTGTAAACCC---CCCGGAACCA---GGAAAATCTCTAGTAGTTTTTTTATGGCCAAAAAATAGG
	H000_7_|	 1	------TAAGGGGTATGCAAAGCATACTACTAAAAATCCAAACGAATA-TGAAATTAAGATGAAAGAAATTTAAGATCTAACAGCAAAATTCACTGGCAAATATATACCTTTACCCAACATCCCGTTAAATCAAGCATTAATGCGCAGTAAGAGCCTACCTACAAGTCCATATCTTAATGCCAACGGTTATTG---AAGGTGAGGGACAATGACTGTGGGGGTTTCACTCAGTGAATTATTCCTGGCATTTGGTTCCTACTTCAGGGCCATCAATTGATATT----ATCCCTCACACTTTCATCGACGCTTG---CATAAGTTAATG-----GTGGAAAACATAAGCGGGAG--CAACCCCCATGCCGAGCGTTCTTTCCATCGGGCATCTGGTTCCTTTTTTCTTCTTTTCCTTTCAA-TAGACATTTCACAGTGAACGCGATCTAACTGAGAAAGGTGGAACACACCCTAGGAC--------TCCCCGGATTATA------GTTGAATGTTGGAAAGACTTTCTAA------------AAAG------AGTAGCATATTAGGTTATCATGAGCATAATTGAGGATATTTACCAGTAATATATCTAAGTGCCCCTCTCTCGGCTTTTTAGCGTTAAACCCCCCTACCCCCCT--AAACTGCTAGATTATCTAACACTCCTGTAAACCC---CCCGGAACCA---GGAAAATCTCTAGTAGTTTTTTTATGGCCAAAAAATAGG
	H000_8_|	 1	------TAAGGGGTATGCAAAGCATACTACTAAAAATCCAAACGAATA-TGAAATTAAGATGAAAGAAATTTAAGATCTAACAGCAAAATTCACTGGCAAATATATACCTTTACCCAACATCCCGTTAAATCAAGCATTAATGCGCAGTAAGAGCCTACCTACAAGTCCATATCTTAATGCCAACGGTTATTG---AAGGTGAGGGACAATGACTGTGGGGGTTTCACTCAGTGAATTATTCCTGGCATTTGGTTCCTACTTCAGGGCCATCAATTGATATT----ATCCCTCACACTTTCATCGACGCTTG---CATAAGTTAATG-----GTGGAAAACATAAGCGGGAG--CAACCCCCATGCCGAGCGTTCTTTCCATCGGGCATCTGGTTCCTTTTTTCTTCTTTTCCTTTCAA-TAGACATTTCACAGTGAACGCGATCTAACTGAGAAAGGTGGAACACACCCTAGGAC--------TCCCCGGATTATA------GTTGAATGTTGGAAAGACTTTCTAA------------AAAG------AGTAGCATATTAGGTTATCATGAGCATAATTGAGGATATTTACCAGTAATATATCTAAGTGCCCCTCTCTCGGCTTTTTAGCGTTAAACCCCCCTACCCCCCT--AAACTGCTAGATTATCTAACACTCCTGTAAACCC---CCCGGAACCA---GGAAAATCTCTAGTAGTTTTTTTATGGCCAAAAAATAGG
	H000_9_|	 1	------TAAGGGGTATGCAAAGCATACTACTAAAAATCCAAACGAATA-TGAAATTAAGATGAAAGAAATTTAAGATCTAACAGCAAAATTCACTGGCAAATATATACCTTTACCCAACATCCCGTTAAATCAAGCATTAATGCGCAGTAAGAGCCTACCTACAAGTCCATATCTTAATGCCAACGGTTATTG---AAGGTGAGGGACAATGACTGTGGGGGTTTCACTCAGTGAATTATTCCTGGCATTTGGTTCCTACTTCAGGGCCATCAATTGATATT----ATCCCTCACACTTTCATCGACGCTTG---CATAAGTTAATG-----GTGGAAAACATAAGCGGGAG--CAACCCCCATGCCGAGCGTTCTTTCCATCGGGCATCTGGTTCCTTTTTTCTTCTTTTCCTTTCAA-TAGACATTTCACAGTGAACGCGATCTAACTGAGAAAGGTGGAACACACCCTAGGAC--------TCCCCGGATTATA------GTTGAATGTTGGAAAGACTTTCTAA------------AAAG------AGTAGCATATTAGGTTATCATGAGCATAATTGAGGATATTTACCAGTAATATATCTAAGTGCCCCTCTCTCGGCTTTTTAGCGTTAAACCCCCCTACCCCCCT--AAACTGCTAGATTATCTAACACTCCTGTAAACCC---CCCGGAACCA---GGAAAATCTCTAGTAGTTTTTTTATGGCCAAAAAATAGG
	H000_10_|	 1	------TAAGGGGTATGCAAAGCATACTACTAAAAATCCAAACGAATA-TGAAATTAAGATGAAAGAAATTTAAGATCTAACAGCAAAATTCACTGGCAAATATATACCTTTACCCAACATCCCGTTAAATCAAGCATTAATGCGCAGTAAGAGCCTACCTACAAGTCCATATCTTAATGCCAACGGTTATTG---AAGGTGAGGGACAATGACTGTGGGGGTTTCACTCAGTGAATTATTCCTGGCATTTGGTTCCTACTTCAGGGCCATCAATTGATATT----ATCCCTCACACTTTCATCGACGCTTG---CATAAGTTAATG-----GTGGAAAACATAAGCGGGAG--CAACCCCCATGCCGAGCGTTCTTTCCATCGGGCATCTGGTTCCTTTTTTCTTCTTTTCCTTTCAA-TAGACATTTCACAGTGAACGCGATCTAACTGAGAAAGGTGGAACACACCCTAGGAC--------TCCCCGGATTATA------GTTGAATGTTGGAAAGACTTTCTAA------------AAAG------AGTAGCATATTAGGTTATCATGAGCATAATTGAGGATATTTACCAGTAATATATCTAAGTGCCCCTCTCTCGGCTTTTTAGCGTTAAACCCCCCTACCCCCCT--AAACTGCTAGATTATCTAACACTCCTGTAAACCC---CCCGGAACCA---GGAAAATCTCTAGTAGTTTTTTTATGGCCAAAAAATAGG
	H000_11_|	 1	------TAAGGGGTATGCAAAGCATACTACTAAAAATCCAAACGAATA-TGAAATTAAGATGAAAGAAATTTAAGATCTAACAGCAAAATTCACTGGCAAATATATACCTTTACCCAACATCCCGTTAAATCAAGCATTAATGCGCAGTAAGAGCCTACCTACAAGTCCATATCTTAATGCCAACGGTTATTG---AAGGTGAGGGACAATGACTGTGGGGGTTTCACTCAGTGAATTATTCCTGGCATTTGGTTCCTACTTCAGGGCCATCAATTGATATT----ATCCCTCACACTTTCATCGACGCTTG---CATAAGTTAATG-----GTGGAAAACATAAGCGGGAG--CAACCCCCATGCCGAGCGTTCTTTCCATCGGGCATCTGGTTCCTTTTTTCTTCTTTTCCTTTCAA-TAGACATTTCACAGTGAACGCGATCTAACTGAGAAAGGTGGAACACACCCTAGGAC--------TCCCCGGATTATA------GTTGAATGTTGGAAAGACTTTCTAA------------AAAG------AGTAGCATATTAGGTTATCATGAGCATAATTGAGGATATTTACCAGTAATATATCTAAGTGCCCCTCTCTCGGCTTTTTAGCGTTAAACCCCCCTACCCCCCT--AAACTGCTAGATTATCTAACACTCCTGTAAACCC---CCCGGAACCA---GGAAAATCTCTAGTAGTTTTTTTATGGCCAAAAAATAGG
	H000_12_|	 1	------TAAGGGGTATGCAAAGCATACTACTAAAAATCCAAACGAATA-TGAAATTAAGATGAAAGAAATTTAAGATCTAACAGCAAAATTCACTGGCAAATATATACCTTTACCCAACATCCCGTTAAATCAAGCATTAATGCGCAGTAAGAGCCTACCTACAAGTCCATATCTTAATGCCAACGGTTATTG---AAGGTGAGGGACAATGACTGTGGGGGTTTCACTCAGTGAATTATTCCTGGCATTTGGTTCCTACTTCAGGGCCATCAATTGATATT----ATCCCTCACACTTTCATCGACGCTTG---CATAAGTTAATG-----GTGGAAAACATAAGCGGGAG--CAACCCCCATGCCGAGCGTTCTTTCCATCGGGCATCTGGTTCCTTTTTTCTTCTTTTCCTTTCAA-TAGACATTTCACAGTGAACGCGATCTAACTGAGAAAGGTGGAACACACCCTAGGAC--------TCCCCGGATTATA------GTTGAATGTTGGAAAGACTTTCTAA------------AAAG------AGTAGCATATTAGGTTATCATGAGCATAATTGAGGATATTTACCAGTAATATATCTAAGTGCCCCTCTCTCGGCTTTTTAGCGTTAAACCCCCCTACCCCCCT--AAACTGCTAGATTATCTAACACTCCTGTAAACCC---CCCGGAACCA---GGAAAATCTCTAGTAGTTTTTTTATGGCCAAAAAATAGG
	H000_14_|	 1	------TAAGGGGTATGCAAAGCATACTACTAAAAATCCAAACGAATA-TGAAATTAAGATGAAAGAAATTTAAGATCTAACAGCAAAATTCACTGGCAAATATATACCTTTACCCAACATCCCGTTAAATCAAGCATTAATGCGCAGTAAGAGCCTACCTACAAGTCCATATCTTAATGCCAACGGTTATTG---AAGGTGAGGGACAATGACTGTGGGGGTTTCACTCAGTGAATTATTCCTGGCATTTGGTTCCTACTTCAGGGCCATCAATTGATATT----ATCCCTCACACTTTCATCGACGCTTG---CATAAGTTAATG-----GTGGAAAACATAAGCGGGAG--CAACCCCCATGCCGAGCGTTCTTTCCATCGGGCATCTGGTTCCTTTTTTCTTCTTTTCCTTTCAA-TAGACATTTCACAGTGAACGCGATCTAACTGAGAAAGGTGGAACACACCCTAGGAC--------TCCCCGGATTATA------GTTGAATGTTGGAAAGACTTTCTAA------------AAAG------AGTAGCATATTAGGTTATCATGAGCATAATTGAGGATATTTACCAGTAATATATCTAAGTGCCCCTCTCTCGGCTTTTTAGCGTTAAACCCCCCTACCCCCCT--AAACTGCTAGATTATCTAACACTCCTGTAAACCC---CCCGGAACCA---GGAAAATCTCTAGTAGTTTTTTTATGGCCAAAAAATAGG
	H000_15_|	 1	------TAAGGGGTATGCAAAGCATACTACTAAAAATCCAAACGAATA-TGAAATTAAGATGAAAGAAATTTAAGATCTAACAGCAAAATTCACTGGCAAATATATACCTTTACCCAACATCCCGTTAAATCAAGCATTAATGCGCAGTAAGAGCCTACCTACAAGTCCATATCTTAATGCCAACGGTTATTG---AAGGTGAGGGACAATGACTGTGGGGGTTTCACTCAGTGAATTATTCCTGGCATTTGGTTCCTACTTCAGGGCCATCAATTGATATT----ATCCCTCACACTTTCATCGACGCTTG---CATAAGTTAATG-----GTGGAAAACATAAGCGGGAG--CAACCCCCATGCCGAGCGTTCTTTCCATCGGGCATCTGGTTCCTTTTTTCTTCTTTTCCTTTCAA-TAGACATTTCACAGTGAACGCGATCTAACTGAGAAAGGTGGAACACACCCTAGGAC--------TCCCCGGATTATA------GTTGAATGTTGGAAAGACTTTCTAA------------AAAG------AGTAGCATATTAGGTTATCATGAGCATAATTGAGGATATTTACCAGTAATATATCTAAGTGCCCCTCTCTCGGCTTTTTAGCGTTAAACCCCCCTACCCCCCT--AAACTGCTAGATTATCTAACACTCCTGTAAACCC---CCCGGAACCA---GGAAAATCTCTAGTAGTTTTTTTATGGCCAAAAAATAGG
	H000_16_|	 1	------TAAGGGGTATGCAAAGCATACTACTAAAAATCCAAACGAATA-TGAAATTAAGATGAAAGAAATTTAAGATCTAACAGCAAAATTCACTGGCAAATATATACCTTTACCCAACATCCCGTTAAATCAAGCATTAATGCGCAGTAAGAGCCTACCTACAAGTCCATATCTTAATGCCAACGGTTATTG---AAGGTGAGGGACAATGACTGTGGGGGTTTCACTCAGTGAATTATTCCTGGCATTTGGTTCCTACTTCAGGGCCATCAATTGATATT----ATCCCTCACACTTTCATCGACGCTTG---CATAAGTTAATG-----GTGGAAAACATAAGCGGGAG--CAACCCCCATGCCGAGCGTTCTTTCCATCGGGCATCTGGTTCCTTTTTTCTTCTTTTCCTTTCAA-TAGACATTTCACAGTGAACGCGATCTAACTGAGAAAGGTGGAACACACCCTAGGAC--------TCCCCGGATTATA------GTTGAATGTTGGAAAGACTTTCTAA------------AAAG------AGTAGCATATTAGGTTATCATGAGCATAATTGAGGATATTTACCAGTAATATATCTAAGTGCCCCTCTCTCGGCTTTTTAGCGTTAAACCCCCCTACCCCCCT--AAACTGCTAGATTATCTAACACTCCTGTAAACCC---CCCGGAACCA---GGAAAATCTCTAGTAGTTTTTTTATGGCCAAAAAATAGG
	H000_17_|	 1	------TAAGGGGTATGCAAAGCATACTACTAAAAATCCAAACGAATA-TGAAATTAAGATGAAAGAAATTTAAGATCTAACAGCAAAATTCACTGGCAAATATATACCTTTACCCAACATCCCGTTAAATCAAGCATTAATGCGCAGTAAGAGCCTACCTACAAGTCCATATCTTAATGCCAACGGTTATTG---AAGGTGAGGGACAATGACTGTGGGGGTTTCACTCAGTGAATTATTCCTGGCATTTGGTTCCTACTTCAGGGCCATCAATTGATATT----ATCCCTCACACTTTCATCGACGCTTG---CATAAGTTAATG-----GTGGAAAACATAAGCGGGAG--CAACCCCCATGCCGAGCGTTCTTTCCATCGGGCATCTGGTTCCTTTTTTCTTCTTTTCCTTTCAA-TAGACATTTCACAGTGAACGCGATCTAACTGAGAAAGGTGGAACACACCCTAGGAC--------TCCCCGGATTATA------GTTGAATGTTGGAAAGACTTTCTAA------------AAAG------AGTAGCATATTAGGTTATCATGAGCATAATTGAGGATATTTACCAGTAATATATCTAAGTGCCCCTCTCTCGGCTTTTTAGCGTTAAACCCCCCTACCCCCCT--AAACTGCTAGATTATCTAACACTCCTGTAAACCC---CCCGGAACCA---GGAAAATCTCTAGTAGTTTTTTTATGGCCAAAAAATAGG
	H000_18_|	 1	------TAAGGGGTATGCAAAGCATACTACTAAAAATCCAAACGAATA-TGAAATTAAGATGAAAGAAATTTAAGATCTAACAGCAAAATTCACTGGCAAATATATACCTTTACCCAACATCCCGTTAAATCAAGCATTAATGCGCAGTAAGAGCCTACCTACAAGTCCATATCTTAATGCCAACGGTTATTG---AAGGTGAGGGACAATGACTGTGGGGGTTTCACTCAGTGAATTATTCCTGGCATTTGGTTCCTACTTCAGGGCCATCAATTGATATT----ATCCCTCACACTTTCATCGACGCTTG---CATAAGTTAATG-----GTGGAAAACATAAGCGGGAG--CAACCCCCATGCCGAGCGTTCTTTCCATCGGGCATCTGGTTCCTTTTTTCTTCTTTTCCTTTCAA-TAGACATTTCACAGTGAACGCGATCTAACTGAGAAAGGTGGAACACACCCTAGGAC--------TCCCCGGATTATA------GTTGAATGTTGGAAAGACTTTCTAA------------AAAG------AGTAGCATATTAGGTTATCATGAGCATAATTGAGGATATTTACCAGTAATATATCTAAGTGCCCCTCTCTCGGCTTTTTAGCGTTAAACCCCCCTACCCCCCT--AAACTGCTAGATTATCTAACACTCCTGTAAACCC---CCCGGAACCA---GGAAAATCTCTAGTAGTTTTTTTATGGCCAAAAAATAGG
	H000_19_|	 1	------TAAGGGGTATGCAAAGCATACTACTAAAAATCCAAACGAATA-TGAAATTAAGATGAAAGAAATTTAAGATCTAACAGCAAAATTCACTGGCAAATATATACCTTTACCCAACATCCCGTTAAATCAAGCATTAATGCGCAGTAAGAGCCTACCTACAAGTCCATATCTTAATGCCAACGGTTATTG---AAGGTGAGGGACAATGACTGTGGGGGTTTCACTCAGTGAATTATTCCTGGCATTTGGTTCCTACTTCAGGGCCATCAATTGATATT----ATCCCTCACACTTTCATCGACGCTTG---CATAAGTTAATG-----GTGGAAAACATAAGCGGGAG--CAACCCCCATGCCGAGCGTTCTTTCCATCGGGCATCTGGTTCCTTTTTTCTTCTTTTCCTTTCAA-TAGACATTTCACAGTGAACGCGATCTAACTGAGAAAGGTGGAACACACCCTAGGAC--------TCCCCGGATTATA------GTTGAATGTTGGAAAGACTTTCTAA------------AAAG------AGTAGCATATTAGGTTATCATGAGCATAATTGAGGATATTTACCAGTAATATATCTAAGTGCCCCTCTCTCGGCTTTTTAGCGTTAAACCCCCCTACCCCCCT--AAACTGCTAGATTATCTAACACTCCTGTAAACCC---CCCGGAACCA---GGAAAATCTCTAGTAGTTTTTTTATGGCCAAAAAATAGG
	H000_20_|	 1	------TAAGGGGTATGCAAAGCATACTACTAAAAATCCAAACGAATA-TGAAATTAAGATGAAAGAAATTTAAGATCTAACAGCAAAATTCACTGGCAAATATATACCTTTACCCAACATCCCGTTAAATCAAGCATTAATGCGCAGTAAGAGCCTACCTACAAGTCCATATCTTAATGCCAACGGTTATTG---AAGGTGAGGGACAATGACTGTGGGGGTTTCACTCAGTGAATTATTCCTGGCATTTGGTTCCTACTTCAGGGCCATCAATTGATATT----ATCCCTCACACTTTCATCGACGCTTG---CATAAGTTAATG-----GTGGAAAACATAAGCGGGAG--CAACCCCCATGCCGAGCGTTCTTTCCATCGGGCATCTGGTTCCTTTTTTCTTCTTTTCCTTTCAA-TAGACATTTCACAGTGAACGCGATCTAACTGAGAAAGGTGGAACACACCCTAGGAC--------TCCCCGGATTATA------GTTGAATGTTGGAAAGACTTTCTAA------------AAAG------AGTAGCATATTAGGTTATCATGAGCATAATTGAGGATATTTACCAGTAATATATCTAAGTGCCCCTCTCTCGGCTTTTTAGCGTTAAACCCCCCTACCCCCCT--AAACTGCTAGATTATCTAACACTCCTGTAAACCC---CCCGGAACCA---GGAAAATCTCTAGTAGTTTTTTTATGGCCAAAAAATAGG
	H000_21_|	 1	------TAAGGGGTATGCAAAGCATACTACTAAAAATCCAAACGAATA-TGAAATTAAGATGAAAGAAATTTAAGATCTAACAGCAAAATTCACTGGCAAATATATACCTTTACCCAACATCCCGTTAAATCAAGCATTAATGCGCAGTAAGAGCCTACCTACAAGTCCATATCTTAATGCCAACGGTTATTG---AAGGTGAGGGACAATGACTGTGGGGGTTTCACTCAGTGAATTATTCCTGGCATTTGGTTCCTACTTCAGGGCCATCAATTGATATT----ATCCCTCACACTTTCATCGACGCTTG---CATAAGTTAATG-----GTGGAAAACATAAGCGGGAG--CAACCCCCATGCCGAGCGTTCTTTCCATCGGGCATCTGGTTCCTTTTTTCTTCTTTTCCTTTCAA-TAGACATTTCACAGTGAACGCGATCTAACTGAGAAAGGTGGAACACACCCTAGGAC--------TCCCCGGATTATA------GTTGAATGTTGGAAAGACTTTCTAA------------AAAG------AGTAGCATATTAGGTTATCATGAGCATAATTGAGGATATTTACCAGTAATATATCTAAGTGCCCCTCTCTCGGCTTTTTAGCGTTAAACCCCCCTACCCCCCT--AAACTGCTAGATTATCTAACACTCCTGTAAACCC---CCCGGAACCA---GGAAAATCTCTAGTAGTTTTTTTATGGCCAAAAAATAGG
	H000_22_|	 1	------TAAGGGGTATGCAAAGCATACTACTAAAAATCCAAACGAATA-TGAAATTAAGATGAAAGAAATTTAAGATCTAACAGCAAAATTCACTGGCAAATATATACCTTTACCCAACATCCCGTTAAATCAAGCATTAATGCGCAGTAAGAGCCTACCTACAAGTCCATATCTTAATGCCAACGGTTATTG---AAGGTGAGGGACAATGACTGTGGGGGTTTCACTCAGTGAATTATTCCTGGCATTTGGTTCCTACTTCAGGGCCATCAATTGATATT----ATCCCTCACACTTTCATCGACGCTTG---CATAAGTTAATG-----GTGGAAAACATAAGCGGGAG--CAACCCCCATGCCGAGCGTTCTTTCCATCGGGCATCTGGTTCCTTTTTTCTTCTTTTCCTTTCAA-TAGACATTTCACAGTGAACGCGATCTAACTGAGAAAGGTGGAACACACCCTAGGAC--------TCCCCGGATTATA------GTTGAATGTTGGAAAGACTTTCTAA------------AAAG------AGTAGCATATTAGGTTATCATGAGCATAATTGAGGATATTTACCAGTAATATATCTAAGTGCCCCTCTCTCGGCTTTTTAGCGTTAAACCCCCCTACCCCCCT--AAACTGCTAGATTATCTAACACTCCTGTAAACCC---CCCGGAACCA---GGAAAATCTCTAGTAGTTTTTTTATGGCCAAAAAATAGG
	H000_23_|	 1	------TAAGGGGTATGCAAAGCATACTACTAAAAATCCAAACGAATA-TGAAATTAAGATGAAAGAAATTTAAGATCTAACAGCAAAATTCACTGGCAAATATATACCTTTACCCAACATCCCGTTAAATCAAGCATTAATGCGCAGTAAGAGCCTACCTACAAGTCCATATCTTAATGCCAACGGTTATTG---AAGGTGAGGGACAATGACTGTGGGGGTTTCACTCAGTGAATTATTCCTGGCATTTGGTTCCTACTTCAGGGCCATCAATTGATATT----ATCCCTCACACTTTCATCGACGCTTG---CATAAGTTAATG-----GTGGAAAACATAAGCGGGAG--CAACCCCCATGCCGAGCGTTCTTTCCATCGGGCATCTGGTTCCTTTTTTCTTCTTTTCCTTTCAA-TAGACATTTCACAGTGAACGCGATCTAACTGAGAAAGGTGGAACACACCCTAGGAC--------TCCCCGGATTATA------GTTGAATGTTGGAAAGACTTTCTAA------------AAAG------AGTAGCATATTAGGTTATCATGAGCATAATTGAGGATATTTACCAGTAATATATCTAAGTGCCCCTCTCTCGGCTTTTTAGCGTTAAACCCCCCTACCCCCCT--AAACTGCTAGATTATCTAACACTCCTGTAAACCC---CCCGGAACCA---GGAAAATCTCTAGTAGTTTTTTTATGGCCAAAAAATAGG
	H000_24_|	 1	------TAAGGGGTATGCAAAGCATACTACTAAAAATCCAAACGAATA-TGAAATTAAGATGAAAGAAATTTAAGATCTAACAGCAAAATTCACTGGCAAATATATACCTTTACCCAACATCCCGTTAAATCAAGCATTAATGCGCAGTAAGAGCCTACCTACAAGTCCATATCTTAATGCCAACGGTTATTG---AAGGTGAGGGACAATGACTGTGGGGGTTTCACTCAGTGAATTATTCCTGGCATTTGGTTCCTACTTCAGGGCCATCAATTGATATT----ATCCCTCACACTTTCATCGACGCTTG---CATAAGTTAATG-----GTGGAAAACATAAGCGGGAG--CAACCCCCATGCCGAGCGTTCTTTCCATCGGGCATCTGGTTCCTTTTTTCTTCTTTTCCTTTCAA-TAGACATTTCACAGTGAACGCGATCTAACTGAGAAAGGTGGAACACACCCTAGGAC--------TCCCCGGATTATA------GTTGAATGTTGGAAAGACTTTCTAA------------AAAG------AGTAGCATATTAGGTTATCATGAGCATAATTGAGGATATTTACCAGTAATATATCTAAGTGCCCCTCTCTCGGCTTTTTAGCGTTAAACCCCCCTACCCCCCT--AAACTGCTAGATTATCTAACACTCCTGTAAACCC---CCCGGAACCA---GGAAAATCTCTAGTAGTTTTTTTATGGCCAAAAAATAGG
	H000_26_|	 1	------TAAGGGGTATGCAAAGCATACTACTAAAAATCCAAACGAATA-TGAAATTAAGATGAAAGAAATTTAAGATCTAACAGCAAAATTCACTGGCAAATATATACCTTTACCCAACATCCCGTTAAATCAAGCATTAATGCGCAGTAAGAGCCTACCTACAAGTCCATATCTTAATGCCAACGGTTATTG---AAGGTGAGGGACAATGACTGTGGGGGTTTCACTCAGTGAATTATTCCTGGCATTTGGTTCCTACTTCAGGGCCATCAATTGATATT----ATCCCTCACACTTTCATCGACGCTTG---CATAAGTTAATG-----GTGGAAAACATAAGCGGGAG--CAACCCCCATGCCGAGCGTTCTTTCCATCGGGCATCTGGTTCCTTTTTTCTTCTTTTCCTTTCAA-TAGACATTTCACAGTGAACGCGATCTAACTGAGAAAGGTGGAACACACCCTAGGAC--------TCCCCGGATTATA------GTTGAATGTTGGAAAGACTTTCTAA------------AAAG------AGTAGCATATTAGGTTATCATGAGCATAATTGAGGATATTTACCAGTAATATATCTAAGTGCCCCTCTCTCGGCTTTTTAGCGTTAAACCCCCCTACCCCCCT--AAACTGCTAGATTATCTAACACTCCTGTAAACCC---CCCGGAACCA---GGAAAATCTCTAGTAGTTTTTTTATGGCCAAAAAATAGG
	H000_27_|	 1	------TAAGGGGTATGCAAAGCATACTACTAAAAATCCAAACGAATA-TGAAATTAAGATGAAAGAAATTTAAGATCTAACAGCAAAATTCACTGGCAAATATATACCTTTACCCAACATCCCGTTAAATCAAGCATTAATGCGCAGTAAGAGCCTACCTACAAGTCCATATCTTAATGCCAACGGTTATTG---AAGGTGAGGGACAATGACTGTGGGGGTTTCACTCAGTGAATTATTCCTGGCATTTGGTTCCTACTTCAGGGCCATCAATTGATATT----ATCCCTCACACTTTCATCGACGCTTG---CATAAGTTAATG-----GTGGAAAACATAAGCGGGAG--CAACCCCCATGCCGAGCGTTCTTTCCATCGGGCATCTGGTTCCTTTTTTCTTCTTTTCCTTTCAA-TAGACATTTCACAGTGAACGCGATCTAACTGAGAAAGGTGGAACACACCCTAGGAC--------TCCCCGGATTATA------GTTGAATGTTGGAAAGACTTTCTAA------------AAAG------AGTAGCATATTAGGTTATCATGAGCATAATTGAGGATATTTACCAGTAATATATCTAAGTGCCCCTCTCTCGGCTTTTTAGCGTTAAACCCCCCTACCCCCCT--AAACTGCTAGATTATCTAACACTCCTGTAAACCC---CCCGGAACCA---GGAAAATCTCTAGTAGTTTTTTTATGGCCAAAAAATAGG
	H000_28_|	 1	------TAAGGGGTATGCAAAGCATACTACTAAAAATCCAAACGAATA-TGAAATTAAGATGAAAGAAATTTAAGATCTAACAGCAAAATTCACTGGCAAATATATACCTTTACCCAACATCCCGTTAAATCAAGCATTAATGCGCAGTAAGAGCCTACCTACAAGTCCATATCTTAATGCCAACGGTTATTG---AAGGTGAGGGACAATGACTGTGGGGGTTTCACTCAGTGAATTATTCCTGGCATTTGGTTCCTACTTCAGGGCCATCAATTGATATT----ATCCCTCACACTTTCATCGACGCTTG---CATAAGTTAATG-----GTGGAAAACATAAGCGGGAG--CAACCCCCATGCCGAGCGTTCTTTCCATCGGGCATCTGGTTCCTTTTTTCTTCTTTTCCTTTCAA-TAGACATTTCACAGTGAACGCGATCTAACTGAGAAAGGTGGAACACACCCTAGGAC--------TCCCCGGATTATA------GTTGAATGTTGGAAAGACTTTCTAA------------AAAG------AGTAGCATATTAGGTTATCATGAGCATAATTGAGGATATTTACCAGTAATATATCTAAGTGCCCCTCTCTCGGCTTTTTAGCGTTAAACCCCCCTACCCCCCT--AAACTGCTAGATTATCTAACACTCCTGTAAACCC---CCCGGAACCA---GGAAAATCTCTAGTAGTTTTTTTATGGCCAAAAAATAGG
	H000_29_|	 1	------TAAGGGGTATGCAAAGCATACTACTAAAAATCCAAACGAATA-TGAAATTAAGATGAAAGAAATTTAAGATCTAACAGCAAAATTCACTGGCAAATATATACCTTTACCCAACATCCCGTTAAATCAAGCATTAATGCGCAGTAAGAGCCTACCTACAAGTCCATATCTTAATGCCAACGGTTATTG---AAGGTGAGGGACAATGACTGTGGGGGTTTCACTCAGTGAATTATTCCTGGCATTTGGTTCCTACTTCAGGGCCATCAATTGATATT----ATCCCTCACACTTTCATCGACGCTTG---CATAAGTTAATG-----GTGGAAAACATAAGCGGGAG--CAACCCCCATGCCGAGCGTTCTTTCCATCGGGCATCTGGTTCCTTTTTTCTTCTTTTCCTTTCAA-TAGACATTTCACAGTGAACGCGATCTAACTGAGAAAGGTGGAACACACCCTAGGAC--------TCCCCGGATTATA------GTTGAATGTTGGAAAGACTTTCTAA------------AAAG------AGTAGCATATTAGGTTATCATGAGCATAATTGAGGATATTTACCAGTAATATATCTAAGTGCCCCTCTCTCGGCTTTTTAGCGTTAAACCCCCCTACCCCCCT--AAACTGCTAGATTATCTAACACTCCTGTAAACCC---CCCGGAACCA---GGAAAATCTCTAGTAGTTTTTTTATGGCCAAAAAATAGG
	H000_30_|	 1	------TAAGGGGTATGCAAAGCATACTACTAAAAATCCAAACGAATA-TGAAATTAAGATGAAAGAAATTTAAGATCTAACAGCAAAATTCACTGGCAAATATATACCTTTACCCAACATCCCGTTAAATCAAGCATTAATGCGCAGTAAGAGCCTACCTACAAGTCCATATCTTAATGCCAACGGTTATTG---AAGGTGAGGGACAATGACTGTGGGGGTTTCACTCAGTGAATTATTCCTGGCATTTGGTTCCTACTTCAGGGCCATCAATTGATATT----ATCCCTCACACTTTCATCGACGCTTG---CATAAGTTAATG-----GTGGAAAACATAAGCGGGAG--CAACCCCCATGCCGAGCGTTCTTTCCATCGGGCATCTGGTTCCTTTTTTCTTCTTTTCCTTTCAA-TAGACATTTCACAGTGAACGCGATCTAACTGAGAAAGGTGGAACACACCCTAGGAC--------TCCCCGGATTATA------GTTGAATGTTGGAAAGACTTTCTAA------------AAAG------AGTAGCATATTAGGTTATCATGAGCATAATTGAGGATATTTACCAGTAATATATCTAAGTGCCCCTCTCTCGGCTTTTTAGCGTTAAACCCCCCTACCCCCCT--AAACTGCTAGATTATCTAACACTCCTGTAAACCC---CCCGGAACCA---GGAAAATCTCTAGTAGTTTTTTTATGGCCAAAAAATAGG
	H000_31_|	 1	------TAAGGGGTATGCAAAGCATACTACTAAAAATCCAAACGAATA-TGAAATTAAGATGAAAGAAATTTAAGATCTAACAGCAAAATTCACTGGCAAATATATACCTTTACCCAACATCCCGTTAAATCAAGCATTAATGCGCAGTAAGAGCCTACCTACAAGTCCATATCTTAATGCCAACGGTTATTG---AAGGTGAGGGACAATGACTGTGGGGGTTTCACTCAGTGAATTATTCCTGGCATTTGGTTCCTACTTCAGGGCCATCAATTGATATT----ATCCCTCACACTTTCATCGACGCTTG---CATAAGTTAATG-----GTGGAAAACATAAGCGGGAG--CAACCCCCATGCCGAGCGTTCTTTCCATCGGGCATCTGGTTCCTTTTTTCTTCTTTTCCTTTCAA-TAGACATTTCACAGTGAACGCGATCTAACTGAGAAAGGTGGAACACACCCTAGGAC--------TCCCCGGATTATA------GTTGAATGTTGGAAAGACTTTCTAA------------AAAG------AGTAGCATATTAGGTTATCATGAGCATAATTGAGGATATTTACCAGTAATATATCTAAGTGCCCCTCTCTCGGCTTTTTAGCGTTAAACCCCCCTACCCCCCT--AAACTGCTAGATTATCTAACACTCCTGTAAACCC---CCCGGAACCA---GGAAAATCTCTAGTAGTTTTTTTATGGCCAAAAAATAGG
	H000_32_|	 1	------TAAGGGGTATGCAAAGCATACTACTAAAAATCCAAACGAATA-TGAAATTAAGATGAAAGAAATTTAAGATCTAACAGCAAAATTCACTGGCAAATATATACCTTTACCCAACATCCCGTTAAATCAAGCATTAATGCGCAGTAAGAGCCTACCTACAAGTCCATATCTTAATGCCAACGGTTATTG---AAGGTGAGGGACAATGACTGTGGGGGTTTCACTCAGTGAATTATTCCTGGCATTTGGTTCCTACTTCAGGGCCATCAATTGATATT----ATCCCTCACACTTTCATCGACGCTTG---CATAAGTTAATG-----GTGGAAAACATAAGCGGGAG--CAACCCCCATGCCGAGCGTTCTTTCCATCGGGCATCTGGTTCCTTTTTTCTTCTTTTCCTTTCAA-TAGACATTTCACAGTGAACGCGATCTAACTGAGAAAGGTGGAACACACCCTAGGAC--------TCCCCGGATTATA------GTTGAATGTTGGAAAGACTTTCTAA------------AAAG------AGTAGCATATTAGGTTATCATGAGCATAATTGAGGATATTTACCAGTAATATATCTAAGTGCCCCTCTCTCGGCTTTTTAGCGTTAAACCCCCCTACCCCCCT--AAACTGCTAGATTATCTAACACTCCTGTAAACCC---CCCGGAACCA---GGAAAATCTCTAGTAGTTTTTTTATGGCCAAAAAATAGG
	H000_33_|	 1	------TAAGGGGTATGCAAAGCATACTACTAAAAATCCAAACGAATA-TGAAATTAAGATGAAAGAAATTTAAGATCTAACAGCAAAATTCACTGGCAAATATATACCTTTACCCAACATCCCGTTAAATCAAGCATTAATGCGCAGTAAGAGCCTACCTACAAGTCCATATCTTAATGCCAACGGTTATTG---AAGGTGAGGGACAATGACTGTGGGGGTTTCACTCAGTGAATTATTCCTGGCATTTGGTTCCTACTTCAGGGCCATCAATTGATATT----ATCCCTCACACTTTCATCGACGCTTG---CATAAGTTAATG-----GTGGAAAACATAAGCGGGAG--CAACCCCCATGCCGAGCGTTCTTTCCATCGGGCATCTGGTTCCTTTTTTCTTCTTTTCCTTTCAA-TAGACATTTCACAGTGAACGCGATCTAACTGAGAAAGGTGGAACACACCCTAGGAC--------TCCCCGGATTATA------GTTGAATGTTGGAAAGACTTTCTAA------------AAAG------AGTAGCATATTAGGTTATCATGAGCATAATTGAGGATATTTACCAGTAATATATCTAAGTGCCCCTCTCTCGGCTTTTTAGCGTTAAACCCCCCTACCCCCCT--AAACTGCTAGATTATCTAACACTCCTGTAAACCC---CCCGGAACCA---GGAAAATCTCTAGTAGTTTTTTTATGGCCAAAAAATAGG
	H000_34_|	 1	------TAAGGGGTATGCAAAGCATACTACTAAAAATCCAAACGAATA-TGAAATTAAGATGAAAGAAATTTAAGATCTAACAGCAAAATTCACTGGCAAATATATACCTTTACCCAACATCCCGTTAAATCAAGCATTAATGCGCAGTAAGAGCCTACCTACAAGTCCATATCTTAATGCCAACGGTTATTG---AAGGTGAGGGACAATGACTGTGGGGGTTTCACTCAGTGAATTATTCCTGGCATTTGGTTCCTACTTCAGGGCCATCAATTGATATT----ATCCCTCACACTTTCATCGACGCTTG---CATAAGTTAATG-----GTGGAAAACATAAGCGGGAG--CAACCCCCATGCCGAGCGTTCTTTCCATCGGGCATCTGGTTCCTTTTTTCTTCTTTTCCTTTCAA-TAGACATTTCACAGTGAACGCGATCTAACTGAGAAAGGTGGAACACACCCTAGGAC--------TCCCCGGATTATA------GTTGAATGTTGGAAAGACTTTCTAA------------AAAG------AGTAGCATATTAGGTTATCATGAGCATAATTGAGGATATTTACCAGTAATATATCTAAGTGCCCCTCTCTCGGCTTTTTAGCGTTAAACCCCCCTACCCCCCT--AAACTGCTAGATTATCTAACACTCCTGTAAACCC---CCCGGAACCA---GGAAAATCTCTAGTAGTTTTTTTATGGCCAAAAAATAGG
	H000_35_|	 1	------TAAGGGGTATGCAAAGCATACTACTAAAAATCCAAACGAATA-TGAAATTAAGATGAAAGAAATTTAAGATCTAACAGCAAAATTCACTGGCAAATATATACCTTTACCCAACATCCCGTTAAATCAAGCATTAATGCGCAGTAAGAGCCTACCTACAAGTCCATATCTTAATGCCAACGGTTATTG---AAGGTGAGGGACAATGACTGTGGGGGTTTCACTCAGTGAATTATTCCTGGCATTTGGTTCCTACTTCAGGGCCATCAATTGATATT----ATCCCTCACACTTTCATCGACGCTTG---CATAAGTTAATG-----GTGGAAAACATAAGCGGGAG--CAACCCCCATGCCGAGCGTTCTTTCCATCGGGCATCTGGTTCCTTTTTTCTTCTTTTCCTTTCAA-TAGACATTTCACAGTGAACGCGATCTAACTGAGAAAGGTGGAACACACCCTAGGAC--------TCCCCGGATTATA------GTTGAATGTTGGAAAGACTTTCTAA------------AAAG------AGTAGCATATTAGGTTATCATGAGCATAATTGAGGATATTTACCAGTAATATATCTAAGTGCCCCTCTCTCGGCTTTTTAGCGTTAAACCCCCCTACCCCCCT--AAACTGCTAGATTATCTAACACTCCTGTAAACCC---CCCGGAACCA---GGAAAATCTCTAGTAGTTTTTTTATGGCCAAAAAATAGG
	H000_36_|	 1	------TAAGGGGTATGCAAAGCATACTACTAAAAATCCAAACGAATA-TGAAATTAAGATGAAAGAAATTTAAGATCTAACAGCAAAATTCACTGGCAAATATATACCTTTACCCAACATCCCGTTAAATCAAGCATTAATGCGCAGTAAGAGCCTACCTACAAGTCCATATCTTAATGCCAACGGTTATTG---AAGGTGAGGGACAATGACTGTGGGGGTTTCACTCAGTGAATTATTCCTGGCATTTGGTTCCTACTTCAGGGCCATCAATTGATATT----ATCCCTCACACTTTCATCGACGCTTG---CATAAGTTAATG-----GTGGAAAACATAAGCGGGAG--CAACCCCCATGCCGAGCGTTCTTTCCATCGGGCATCTGGTTCCTTTTTTCTTCTTTTCCTTTCAA-TAGACATTTCACAGTGAACGCGATCTAACTGAGAAAGGTGGAACACACCCTAGGAC--------TCCCCGGATTATA------GTTGAATGTTGGAAAGACTTTCTAA------------AAAG------AGTAGCATATTAGGTTATCATGAGCATAATTGAGGATATTTACCAGTAATATATCTAAGTGCCCCTCTCTCGGCTTTTTAGCGTTAAACCCCCCTACCCCCCT--AAACTGCTAGATTATCTAACACTCCTGTAAACCC---CCCGGAACCA---GGAAAATCTCTAGTAGTTTTTTTATGGCCAAAAAATAGG
	H000_38_|	 1	------TAAGGGGTATGCAAAGCATACTACTAAAAATCCAAACGAATA-TGAAATTAAGATGAAAGAAATTTAAGATCTAACAGCAAAATTCACTGGCAAATATATACCTTTACCCAACATCCCGTTAAATCAAGCATTAATGCGCAGTAAGAGCCTACCTACAAGTCCATATCTTAATGCCAACGGTTATTG---AAGGTGAGGGACAATGACTGTGGGGGTTTCACTCAGTGAATTATTCCTGGCATTTGGTTCCTACTTCAGGGCCATCAATTGATATT----ATCCCTCACACTTTCATCGACGCTTG---CATAAGTTAATG-----GTGGAAAACATAAGCGGGAG--CAACCCCCATGCCGAGCGTTCTTTCCATCGGGCATCTGGTTCCTTTTTTCTTCTTTTCCTTTCAA-TAGACATTTCACAGTGAACGCGATCTAACTGAGAAAGGTGGAACACACCCTAGGAC--------TCCCCGGATTATA------GTTGAATGTTGGAAAGACTTTCTAA------------AAAG------AGTAGCATATTAGGTTATCATGAGCATAATTGAGGATATTTACCAGTAATATATCTAAGTGCCCCTCTCTCGGCTTTTTAGCGTTAAACCCCCCTACCCCCCT--AAACTGCTAGATTATCTAACACTCCTGTAAACCC---CCCGGAACCA---GGAAAATCTCTAGTAGTTTTTTTATGGCCAAAAAATAGG
	H000_39_|	 1	------TAAGGGGTATGCAAAGCATACTACTAAAAATCCAAACGAATA-TGAAATTAAGATGAAAGAAATTTAAGATCTAACAGCAAAATTCACTGGCAAATATATACCTTTACCCAACATCCCGTTAAATCAAGCATTAATGCGCAGTAAGAGCCTACCTACAAGTCCATATCTTAATGCCAACGGTTATTG---AAGGTGAGGGACAATGACTGTGGGGGTTTCACTCAGTGAATTATTCCTGGCATTTGGTTCCTACTTCAGGGCCATCAATTGATATT----ATCCCTCACACTTTCATCGACGCTTG---CATAAGTTAATG-----GTGGAAAACATAAGCGGGAG--CAACCCCCATGCCGAGCGTTCTTTCCATCGGGCATCTGGTTCCTTTTTTCTTCTTTTCCTTTCAA-TAGACATTTCACAGTGAACGCGATCTAACTGAGAAAGGTGGAACACACCCTAGGAC--------TCCCCGGATTATA------GTTGAATGTTGGAAAGACTTTCTAA------------AAAG------AGTAGCATATTAGGTTATCATGAGCATAATTGAGGATATTTACCAGTAATATATCTAAGTGCCCCTCTCTCGGCTTTTTAGCGTTAAACCCCCCTACCCCCCT--AAACTGCTAGATTATCTAACACTCCTGTAAACCC---CCCGGAACCA---GGAAAATCTCTAGTAGTTTTTTTATGGCCAAAAAATAGG
	H000_40_|	 1	------TAAGGGGTATGCAAAGCATACTACTAAAAATCCAAACGAATA-TGAAATTAAGATGAAAGAAATTTAAGATCTAACAGCAAAATTCACTGGCAAATATATACCTTTACCCAACATCCCGTTAAATCAAGCATTAATGCGCAGTAAGAGCCTACCTACAAGTCCATATCTTAATGCCAACGGTTATTG---AAGGTGAGGGACAATGACTGTGGGGGTTTCACTCAGTGAATTATTCCTGGCATTTGGTTCCTACTTCAGGGCCATCAATTGATATT----ATCCCTCACACTTTCATCGACGCTTG---CATAAGTTAATG-----GTGGAAAACATAAGCGGGAG--CAACCCCCATGCCGAGCGTTCTTTCCATCGGGCATCTGGTTCCTTTTTTCTTCTTTTCCTTTCAA-TAGACATTTCACAGTGAACGCGATCTAACTGAGAAAGGTGGAACACACCCTAGGAC--------TCCCCGGATTATA------GTTGAATGTTGGAAAGACTTTCTAA------------AAAG------AGTAGCATATTAGGTTATCATGAGCATAATTGAGGATATTTACCAGTAATATATCTAAGTGCCCCTCTCTCGGCTTTTTAGCGTTAAACCCCCCTACCCCCCT--AAACTGCTAGATTATCTAACACTCCTGTAAACCC---CCCGGAACCA---GGAAAATCTCTAGTAGTTTTTTTATGGCCAAAAAATAGG
	H000_41_|	 1	------TAAGGGGTATGCAAAGCATACTACTAAAAATCCAAACGAATA-TGAAATTAAGATGAAAGAAATTTAAGATCTAACAGCAAAATTCACTGGCAAATATATACCTTTACCCAACATCCCGTTAAATCAAGCATTAATGCGCAGTAAGAGCCTACCTACAAGTCCATATCTTAATGCCAACGGTTATTG---AAGGTGAGGGACAATGACTGTGGGGGTTTCACTCAGTGAATTATTCCTGGCATTTGGTTCCTACTTCAGGGCCATCAATTGATATT----ATCCCTCACACTTTCATCGACGCTTG---CATAAGTTAATG-----GTGGAAAACATAAGCGGGAG--CAACCCCCATGCCGAGCGTTCTTTCCATCGGGCATCTGGTTCCTTTTTTCTTCTTTTCCTTTCAA-TAGACATTTCACAGTGAACGCGATCTAACTGAGAAAGGTGGAACACACCCTAGGAC--------TCCCCGGATTATA------GTTGAATGTTGGAAAGACTTTCTAA------------AAAG------AGTAGCATATTAGGTTATCATGAGCATAATTGAGGATATTTACCAGTAATATATCTAAGTGCCCCTCTCTCGGCTTTTTAGCGTTAAACCCCCCTACCCCCCT--AAACTGCTAGATTATCTAACACTCCTGTAAACCC---CCCGGAACCA---GGAAAATCTCTAGTAGTTTTTTTATGGCCAAAAAATAGG
	H000_42_|	 1	------TAAGGGGTATGCAAAGCATACTACTAAAAATCCAAACGAATA-TGAAATTAAGATGAAAGAAATTTAAGATCTAACAGCAAAATTCACTGGCAAATATATACCTTTACCCAACATCCCGTTAAATCAAGCATTAATGCGCAGTAAGAGCCTACCTACAAGTCCATATCTTAATGCCAACGGTTATTG---AAGGTGAGGGACAATGACTGTGGGGGTTTCACTCAGTGAATTATTCCTGGCATTTGGTTCCTACTTCAGGGCCATCAATTGATATT----ATCCCTCACACTTTCATCGACGCTTG---CATAAGTTAATG-----GTGGAAAACATAAGCGGGAG--CAACCCCCATGCCGAGCGTTCTTTCCATCGGGCATCTGGTTCCTTTTTTCTTCTTTTCCTTTCAA-TAGACATTTCACAGTGAACGCGATCTAACTGAGAAAGGTGGAACACACCCTAGGAC--------TCCCCGGATTATA------GTTGAATGTTGGAAAGACTTTCTAA------------AAAG------AGTAGCATATTAGGTTATCATGAGCATAATTGAGGATATTTACCAGTAATATATCTAAGTGCCCCTCTCTCGGCTTTTTAGCGTTAAACCCCCCTACCCCCCT--AAACTGCTAGATTATCTAACACTCCTGTAAACCC---CCCGGAACCA---GGAAAATCTCTAGTAGTTTTTTTATGGCCAAAAAATAGG
	H000_43_|	 1	------TAAGGGGTATGCAAAGCATACTACTAAAAATCCAAACGAATA-TGAAATTAAGATGAAAGAAATTTAAGATCTAACAGCAAAATTCACTGGCAAATATATACCTTTACCCAACATCCCGTTAAATCAAGCATTAATGCGCAGTAAGAGCCTACCTACAAGTCCATATCTTAATGCCAACGGTTATTG---AAGGTGAGGGACAATGACTGTGGGGGTTTCACTCAGTGAATTATTCCTGGCATTTGGTTCCTACTTCAGGGCCATCAATTGATATT----ATCCCTCACACTTTCATCGACGCTTG---CATAAGTTAATG-----GTGGAAAACATAAGCGGGAG--CAACCCCCATGCCGAGCGTTCTTTCCATCGGGCATCTGGTTCCTTTTTTCTTCTTTTCCTTTCAA-TAGACATTTCACAGTGAACGCGATCTAACTGAGAAAGGTGGAACACACCCTAGGAC--------TCCCCGGATTATA------GTTGAATGTTGGAAAGACTTTCTAA------------AAAG------AGTAGCATATTAGGTTATCATGAGCATAATTGAGGATATTTACCAGTAATATATCTAAGTGCCCCTCTCTCGGCTTTTTAGCGTTAAACCCCCCTACCCCCCT--AAACTGCTAGATTATCTAACACTCCTGTAAACCC---CCCGGAACCA---GGAAAATCTCTAGTAGTTTTTTTATGGCCAAAAAATAGG
	H000_44_|	 1	------TAAGGGGTATGCAAAGCATACTACTAAAAATCCAAACGAATA-TGAAATTAAGATGAAAGAAATTTAAGATCTAACAGCAAAATTCACTGGCAAATATATACCTTTACCCAACATCCCGTTAAATCAAGCATTAATGCGCAGTAAGAGCCTACCTACAAGTCCATATCTTAATGCCAACGGTTATTG---AAGGTGAGGGACAATGACTGTGGGGGTTTCACTCAGTGAATTATTCCTGGCATTTGGTTCCTACTTCAGGGCCATCAATTGATATT----ATCCCTCACACTTTCATCGACGCTTG---CATAAGTTAATG-----GTGGAAAACATAAGCGGGAG--CAACCCCCATGCCGAGCGTTCTTTCCATCGGGCATCTGGTTCCTTTTTTCTTCTTTTCCTTTCAA-TAGACATTTCACAGTGAACGCGATCTAACTGAGAAAGGTGGAACACACCCTAGGAC--------TCCCCGGATTATA------GTTGAATGTTGGAAAGACTTTCTAA------------AAAG------AGTAGCATATTAGGTTATCATGAGCATAATTGAGGATATTTACCAGTAATATATCTAAGTGCCCCTCTCTCGGCTTTTTAGCGTTAAACCCCCCTACCCCCCT--AAACTGCTAGATTATCTAACACTCCTGTAAACCC---CCCGGAACCA---GGAAAATCTCTAGTAGTTTTTTTATGGCCAAAAAATAGG
	H000_45_|	 1	------TAAGGGGTATGCAAAGCATACTACTAAAAATCCAAACGAATA-TGAAATTAAGATGAAAGAAATTTAAGATCTAACAGCAAAATTCACTGGCAAATATATACCTTTACCCAACATCCCGTTAAATCAAGCATTAATGCGCAGTAAGAGCCTACCTACAAGTCCATATCTTAATGCCAACGGTTATTG---AAGGTGAGGGACAATGACTGTGGGGGTTTCACTCAGTGAATTATTCCTGGCATTTGGTTCCTACTTCAGGGCCATCAATTGATATT----ATCCCTCACACTTTCATCGACGCTTG---CATAAGTTAATG-----GTGGAAAACATAAGCGGGAG--CAACCCCCATGCCGAGCGTTCTTTCCATCGGGCATCTGGTTCCTTTTTTCTTCTTTTCCTTTCAA-TAGACATTTCACAGTGAACGCGATCTAACTGAGAAAGGTGGAACACACCCTAGGAC--------TCCCCGGATTATA------GTTGAATGTTGGAAAGACTTTCTAA------------AAAG------AGTAGCATATTAGGTTATCATGAGCATAATTGAGGATATTTACCAGTAATATATCTAAGTGCCCCTCTCTCGGCTTTTTAGCGTTAAACCCCCCTACCCCCCT--AAACTGCTAGATTATCTAACACTCCTGTAAACCC---CCCGGAACCA---GGAAAATCTCTAGTAGTTTTTTTATGGCCAAAAAATAGG
	H000_46_|	 1	------TAAGGGGTATGCAAAGCATACTACTAAAAATCCAAACGAATA-TGAAATTAAGATGAAAGAAATTTAAGATCTAACAGCAAAATTCACTGGCAAATATATACCTTTACCCAACATCCCGTTAAATCAAGCATTAATGCGCAGTAAGAGCCTACCTACAAGTCCATATCTTAATGCCAACGGTTATTG---AAGGTGAGGGACAATGACTGTGGGGGTTTCACTCAGTGAATTATTCCTGGCATTTGGTTCCTACTTCAGGGCCATCAATTGATATT----ATCCCTCACACTTTCATCGACGCTTG---CATAAGTTAATG-----GTGGAAAACATAAGCGGGAG--CAACCCCCATGCCGAGCGTTCTTTCCATCGGGCATCTGGTTCCTTTTTTCTTCTTTTCCTTTCAA-TAGACATTTCACAGTGAACGCGATCTAACTGAGAAAGGTGGAACACACCCTAGGAC--------TCCCCGGATTATA------GTTGAATGTTGGAAAGACTTTCTAA------------AAAG------AGTAGCATATTAGGTTATCATGAGCATAATTGAGGATATTTACCAGTAATATATCTAAGTGCCCCTCTCTCGGCTTTTTAGCGTTAAACCCCCCTACCCCCCT--AAACTGCTAGATTATCTAACACTCCTGTAAACCC---CCCGGAACCA---GGAAAATCTCTAGTAGTTTTTTTATGGCCAAAAAATAGG
	H000_47_|	 1	------TAAGGGGTATGCAAAGCATACTACTAAAAATCCAAACGAATA-TGAAATTAAGATGAAAGAAATTTAAGATCTAACAGCAAAATTCACTGGCAAATATATACCTTTACCCAACATCCCGTTAAATCAAGCATTAATGCGCAGTAAGAGCCTACCTACAAGTCCATATCTTAATGCCAACGGTTATTG---AAGGTGAGGGACAATGACTGTGGGGGTTTCACTCAGTGAATTATTCCTGGCATTTGGTTCCTACTTCAGGGCCATCAATTGATATT----ATCCCTCACACTTTCATCGACGCTTG---CATAAGTTAATG-----GTGGAAAACATAAGCGGGAG--CAACCCCCATGCCGAGCGTTCTTTCCATCGGGCATCTGGTTCCTTTTTTCTTCTTTTCCTTTCAA-TAGACATTTCACAGTGAACGCGATCTAACTGAGAAAGGTGGAACACACCCTAGGAC--------TCCCCGGATTATA------GTTGAATGTTGGAAAGACTTTCTAA------------AAAG------AGTAGCATATTAGGTTATCATGAGCATAATTGAGGATATTTACCAGTAATATATCTAAGTGCCCCTCTCTCGGCTTTTTAGCGTTAAACCCCCCTACCCCCCT--AAACTGCTAGATTATCTAACACTCCTGTAAACCC---CCCGGAACCA---GGAAAATCTCTAGTAGTTTTTTTATGGCCAAAAAATAGG
	H000_48_|	 1	------TAAGGGGTATGCAAAGCATACTACTAAAAATCCAAACGAATA-TGAAATTAAGATGAAAGAAATTTAAGATCTAACAGCAAAATTCACTGGCAAATATATACCTTTACCCAACATCCCGTTAAATCAAGCATTAATGCGCAGTAAGAGCCTACCTACAAGTCCATATCTTAATGCCAACGGTTATTG---AAGGTGAGGGACAATGACTGTGGGGGTTTCACTCAGTGAATTATTCCTGGCATTTGGTTCCTACTTCAGGGCCATCAATTGATATT----ATCCCTCACACTTTCATCGACGCTTG---CATAAGTTAATG-----GTGGAAAACATAAGCGGGAG--CAACCCCCATGCCGAGCGTTCTTTCCATCGGGCATCTGGTTCCTTTTTTCTTCTTTTCCTTTCAA-TAGACATTTCACAGTGAACGCGATCTAACTGAGAAAGGTGGAACACACCCTAGGAC--------TCCCCGGATTATA------GTTGAATGTTGGAAAGACTTTCTAA------------AAAG------AGTAGCATATTAGGTTATCATGAGCATAATTGAGGATATTTACCAGTAATATATCTAAGTGCCCCTCTCTCGGCTTTTTAGCGTTAAACCCCCCTACCCCCCT--AAACTGCTAGATTATCTAACACTCCTGTAAACCC---CCCGGAACCA---GGAAAATCTCTAGTAGTTTTTTTATGGCCAAAAAATAGG
	H000_50_|	 1	------TAAGGGGTATGCAAAGCATACTACTAAAAATCCAAACGAATA-TGAAATTAAGATGAAAGAAATTTAAGATCTAACAGCAAAATTCACTGGCAAATATATACCTTTACCCAACATCCCGTTAAATCAAGCATTAATGCGCAGTAAGAGCCTACCTACAAGTCCATATCTTAATGCCAACGGTTATTG---AAGGTGAGGGACAATGACTGTGGGGGTTTCACTCAGTGAATTATTCCTGGCATTTGGTTCCTACTTCAGGGCCATCAATTGATATT----ATCCCTCACACTTTCATCGACGCTTG---CATAAGTTAATG-----GTGGAAAACATAAGCGGGAG--CAACCCCCATGCCGAGCGTTCTTTCCATCGGGCATCTGGTTCCTTTTTTCTTCTTTTCCTTTCAA-TAGACATTTCACAGTGAACGCGATCTAACTGAGAAAGGTGGAACACACCCTAGGAC--------TCCCCGGATTATA------GTTGAATGTTGGAAAGACTTTCTAA------------AAAG------AGTAGCATATTAGGTTATCATGAGCATAATTGAGGATATTTACCAGTAATATATCTAAGTGCCCCTCTCTCGGCTTTTTAGCGTTAAACCCCCCTACCCCCCT--AAACTGCTAGATTATCTAACACTCCTGTAAACCC---CCCGGAACCA---GGAAAATCTCTAGTAGTTTTTTTATGGCCAAAAAATAGG
	H000_51_|	 1	------TAAGGGGTATGCAAAGCATACTACTAAAAATCCAAACGAATA-TGAAATTAAGATGAAAGAAATTTAAGATCTAACAGCAAAATTCACTGGCAAATATATACCTTTACCCAACATCCCGTTAAATCAAGCATTAATGCGCAGTAAGAGCCTACCTACAAGTCCATATCTTAATGCCAACGGTTATTG---AAGGTGAGGGACAATGACTGTGGGGGTTTCACTCAGTGAATTATTCCTGGCATTTGGTTCCTACTTCAGGGCCATCAATTGATATT----ATCCCTCACACTTTCATCGACGCTTG---CATAAGTTAATG-----GTGGAAAACATAAGCGGGAG--CAACCCCCATGCCGAGCGTTCTTTCCATCGGGCATCTGGTTCCTTTTTTCTTCTTTTCCTTTCAA-TAGACATTTCACAGTGAACGCGATCTAACTGAGAAAGGTGGAACACACCCTAGGAC--------TCCCCGGATTATA------GTTGAATGTTGGAAAGACTTTCTAA------------AAAG------AGTAGCATATTAGGTTATCATGAGCATAATTGAGGATATTTACCAGTAATATATCTAAGTGCCCCTCTCTCGGCTTTTTAGCGTTAAACCCCCCTACCCCCCT--AAACTGCTAGATTATCTAACACTCCTGTAAACCC---CCCGGAACCA---GGAAAATCTCTAGTAGTTTTTTTATGGCCAAAAAATAGG
	H000_52_|	 1	------TAAGGGGTATGCAAAGCATACTACTAAAAATCCAAACGAATA-TGAAATTAAGATGAAAGAAATTTAAGATCTAACAGCAAAATTCACTGGCAAATATATACCTTTACCCAACATCCCGTTAAATCAAGCATTAATGCGCAGTAAGAGCCTACCTACAAGTCCATATCTTAATGCCAACGGTTATTG---AAGGTGAGGGACAATGACTGTGGGGGTTTCACTCAGTGAATTATTCCTGGCATTTGGTTCCTACTTCAGGGCCATCAATTGATATT----ATCCCTCACACTTTCATCGACGCTTG---CATAAGTTAATG-----GTGGAAAACATAAGCGGGAG--CAACCCCCATGCCGAGCGTTCTTTCCATCGGGCATCTGGTTCCTTTTTTCTTCTTTTCCTTTCAA-TAGACATTTCACAGTGAACGCGATCTAACTGAGAAAGGTGGAACACACCCTAGGAC--------TCCCCGGATTATA------GTTGAATGTTGGAAAGACTTTCTAA------------AAAG------AGTAGCATATTAGGTTATCATGAGCATAATTGAGGATATTTACCAGTAATATATCTAAGTGCCCCTCTCTCGGCTTTTTAGCGTTAAACCCCCCTACCCCCCT--AAACTGCTAGATTATCTAACACTCCTGTAAACCC---CCCGGAACCA---GGAAAATCTCTAGTAGTTTTTTTATGGCCAAAAAATAGG
	H000_53_|	 1	------TAAGGGGTATGCAAAGCATACTACTAAAAATCCAAACGAATA-TGAAATTAAGATGAAAGAAATTTAAGATCTAACAGCAAAATTCACTGGCAAATATATACCTTTACCCAACATCCCGTTAAATCAAGCATTAATGCGCAGTAAGAGCCTACCTACAAGTCCATATCTTAATGCCAACGGTTATTG---AAGGTGAGGGACAATGACTGTGGGGGTTTCACTCAGTGAATTATTCCTGGCATTTGGTTCCTACTTCAGGGCCATCAATTGATATT----ATCCCTCACACTTTCATCGACGCTTG---CATAAGTTAATG-----GTGGAAAACATAAGCGGGAG--CAACCCCCATGCCGAGCGTTCTTTCCATCGGGCATCTGGTTCCTTTTTTCTTCTTTTCCTTTCAA-TAGACATTTCACAGTGAACGCGATCTAACTGAGAAAGGTGGAACACACCCTAGGAC--------TCCCCGGATTATA------GTTGAATGTTGGAAAGACTTTCTAA------------AAAG------AGTAGCATATTAGGTTATCATGAGCATAATTGAGGATATTTACCAGTAATATATCTAAGTGCCCCTCTCTCGGCTTTTTAGCGTTAAACCCCCCTACCCCCCT--AAACTGCTAGATTATCTAACACTCCTGTAAACCC---CCCGGAACCA---GGAAAATCTCTAGTAGTTTTTTTATGGCCAAAAAATAGG
	H000_54_|	 1	------TAAGGGGTATGCAAAGCATACTACTAAAAATCCAAACGAATA-TGAAATTAAGATGAAAGAAATTTAAGATCTAACAGCAAAATTCACTGGCAAATATATACCTTTACCCAACATCCCGTTAAATCAAGCATTAATGCGCAGTAAGAGCCTACCTACAAGTCCATATCTTAATGCCAACGGTTATTG---AAGGTGAGGGACAATGACTGTGGGGGTTTCACTCAGTGAATTATTCCTGGCATTTGGTTCCTACTTCAGGGCCATCAATTGATATT----ATCCCTCACACTTTCATCGACGCTTG---CATAAGTTAATG-----GTGGAAAACATAAGCGGGAG--CAACCCCCATGCCGAGCGTTCTTTCCATCGGGCATCTGGTTCCTTTTTTCTTCTTTTCCTTTCAA-TAGACATTTCACAGTGAACGCGATCTAACTGAGAAAGGTGGAACACACCCTAGGAC--------TCCCCGGATTATA------GTTGAATGTTGGAAAGACTTTCTAA------------AAAG------AGTAGCATATTAGGTTATCATGAGCATAATTGAGGATATTTACCAGTAATATATCTAAGTGCCCCTCTCTCGGCTTTTTAGCGTTAAACCCCCCTACCCCCCT--AAACTGCTAGATTATCTAACACTCCTGTAAACCC---CCCGGAACCA---GGAAAATCTCTAGTAGTTTTTTTATGGCCAAAAAATAGG
	H000_55_|	 1	------TAAGGGGTATGCAAAGCATACTACTAAAAATCCAAACGAATA-TGAAATTAAGATGAAAGAAATTTAAGATCTAACAGCAAAATTCACTGGCAAATATATACCTTTACCCAACATCCCGTTAAATCAAGCATTAATGCGCAGTAAGAGCCTACCTACAAGTCCATATCTTAATGCCAACGGTTATTG---AAGGTGAGGGACAATGACTGTGGGGGTTTCACTCAGTGAATTATTCCTGGCATTTGGTTCCTACTTCAGGGCCATCAATTGATATT----ATCCCTCACACTTTCATCGACGCTTG---CATAAGTTAATG-----GTGGAAAACATAAGCGGGAG--CAACCCCCATGCCGAGCGTTCTTTCCATCGGGCATCTGGTTCCTTTTTTCTTCTTTTCCTTTCAA-TAGACATTTCACAGTGAACGCGATCTAACTGAGAAAGGTGGAACACACCCTAGGAC--------TCCCCGGATTATA------GTTGAATGTTGGAAAGACTTTCTAA------------AAAG------AGTAGCATATTAGGTTATCATGAGCATAATTGAGGATATTTACCAGTAATATATCTAAGTGCCCCTCTCTCGGCTTTTTAGCGTTAAACCCCCCTACCCCCCT--AAACTGCTAGATTATCTAACACTCCTGTAAACCC---CCCGGAACCA---GGAAAATCTCTAGTAGTTTTTTTATGGCCAAAAAATAGG
	H000_56_|	 1	------TAAGGGGTATGCAAAGCATACTACTAAAAATCCAAACGAATA-TGAAATTAAGATGAAAGAAATTTAAGATCTAACAGCAAAATTCACTGGCAAATATATACCTTTACCCAACATCCCGTTAAATCAAGCATTAATGCGCAGTAAGAGCCTACCTACAAGTCCATATCTTAATGCCAACGGTTATTG---AAGGTGAGGGACAATGACTGTGGGGGTTTCACTCAGTGAATTATTCCTGGCATTTGGTTCCTACTTCAGGGCCATCAATTGATATT----ATCCCTCACACTTTCATCGACGCTTG---CATAAGTTAATG-----GTGGAAAACATAAGCGGGAG--CAACCCCCATGCCGAGCGTTCTTTCCATCGGGCATCTGGTTCCTTTTTTCTTCTTTTCCTTTCAA-TAGACATTTCACAGTGAACGCGATCTAACTGAGAAAGGTGGAACACACCCTAGGAC--------TCCCCGGATTATA------GTTGAATGTTGGAAAGACTTTCTAA------------AAAG------AGTAGCATATTAGGTTATCATGAGCATAATTGAGGATATTTACCAGTAATATATCTAAGTGCCCCTCTCTCGGCTTTTTAGCGTTAAACCCCCCTACCCCCCT--AAACTGCTAGATTATCTAACACTCCTGTAAACCC---CCCGGAACCA---GGAAAATCTCTAGTAGTTTTTTTATGGCCAAAAAATAGG
	H000_57_|	 1	------TAAGGGGTATGCAAAGCATACTACTAAAAATCCAAACGAATA-TGAAATTAAGATGAAAGAAATTTAAGATCTAACAGCAAAATTCACTGGCAAATATATACCTTTACCCAACATCCCGTTAAATCAAGCATTAATGCGCAGTAAGAGCCTACCTACAAGTCCATATCTTAATGCCAACGGTTATTG---AAGGTGAGGGACAATGACTGTGGGGGTTTCACTCAGTGAATTATTCCTGGCATTTGGTTCCTACTTCAGGGCCATCAATTGATATT----ATCCCTCACACTTTCATCGACGCTTG---CATAAGTTAATG-----GTGGAAAACATAAGCGGGAG--CAACCCCCATGCCGAGCGTTCTTTCCATCGGGCATCTGGTTCCTTTTTTCTTCTTTTCCTTTCAA-TAGACATTTCACAGTGAACGCGATCTAACTGAGAAAGGTGGAACACACCCTAGGAC--------TCCCCGGATTATA------GTTGAATGTTGGAAAGACTTTCTAA------------AAAG------AGTAGCATATTAGGTTATCATGAGCATAATTGAGGATATTTACCAGTAATATATCTAAGTGCCCCTCTCTCGGCTTTTTAGCGTTAAACCCCCCTACCCCCCT--AAACTGCTAGATTATCTAACACTCCTGTAAACCC---CCCGGAACCA---GGAAAATCTCTAGTAGTTTTTTTATGGCCAAAAAATAGG
	H000_58_|	 1	------TAAGGGGTATGCAAAGCATACTACTAAAAATCCAAACGAATA-TGAAATTAAGATGAAAGAAATTTAAGATCTAACAGCAAAATTCACTGGCAAATATATACCTTTACCCAACATCCCGTTAAATCAAGCATTAATGCGCAGTAAGAGCCTACCTACAAGTCCATATCTTAATGCCAACGGTTATTG---AAGGTGAGGGACAATGACTGTGGGGGTTTCACTCAGTGAATTATTCCTGGCATTTGGTTCCTACTTCAGGGCCATCAATTGATATT----ATCCCTCACACTTTCATCGACGCTTG---CATAAGTTAATG-----GTGGAAAACATAAGCGGGAG--CAACCCCCATGCCGAGCGTTCTTTCCATCGGGCATCTGGTTCCTTTTTTCTTCTTTTCCTTTCAA-TAGACATTTCACAGTGAACGCGATCTAACTGAGAAAGGTGGAACACACCCTAGGAC--------TCCCCGGATTATA------GTTGAATGTTGGAAAGACTTTCTAA------------AAAG------AGTAGCATATTAGGTTATCATGAGCATAATTGAGGATATTTACCAGTAATATATCTAAGTGCCCCTCTCTCGGCTTTTTAGCGTTAAACCCCCCTACCCCCCT--AAACTGCTAGATTATCTAACACTCCTGTAAACCC---CCCGGAACCA---GGAAAATCTCTAGTAGTTTTTTTATGGCCAAAAAATAGG
	H000_59_|	 1	------TAAGGGGTATGCAAAGCATACTACTAAAAATCCAAACGAATA-TGAAATTAAGATGAAAGAAATTTAAGATCTAACAGCAAAATTCACTGGCAAATATATACCTTTACCCAACATCCCGTTAAATCAAGCATTAATGCGCAGTAAGAGCCTACCTACAAGTCCATATCTTAATGCCAACGGTTATTG---AAGGTGAGGGACAATGACTGTGGGGGTTTCACTCAGTGAATTATTCCTGGCATTTGGTTCCTACTTCAGGGCCATCAATTGATATT----ATCCCTCACACTTTCATCGACGCTTG---CATAAGTTAATG-----GTGGAAAACATAAGCGGGAG--CAACCCCCATGCCGAGCGTTCTTTCCATCGGGCATCTGGTTCCTTTTTTCTTCTTTTCCTTTCAA-TAGACATTTCACAGTGAACGCGATCTAACTGAGAAAGGTGGAACACACCCTAGGAC--------TCCCCGGATTATA------GTTGAATGTTGGAAAGACTTTCTAA------------AAAG------AGTAGCATATTAGGTTATCATGAGCATAATTGAGGATATTTACCAGTAATATATCTAAGTGCCCCTCTCTCGGCTTTTTAGCGTTAAACCCCCCTACCCCCCT--AAACTGCTAGATTATCTAACACTCCTGTAAACCC---CCCGGAACCA---GGAAAATCTCTAGTAGTTTTTTTATGGCCAAAAAATAGG
	H000_60_|	 1	------TAAGGGGTATGCAAAGCATACTACTAAAAATCCAAACGAATA-TGAAATTAAGATGAAAGAAATTTAAGATCTAACAGCAAAATTCACTGGCAAATATATACCTTTACCCAACATCCCGTTAAATCAAGCATTAATGCGCAGTAAGAGCCTACCTACAAGTCCATATCTTAATGCCAACGGTTATTG---AAGGTGAGGGACAATGACTGTGGGGGTTTCACTCAGTGAATTATTCCTGGCATTTGGTTCCTACTTCAGGGCCATCAATTGATATT----ATCCCTCACACTTTCATCGACGCTTG---CATAAGTTAATG-----GTGGAAAACATAAGCGGGAG--CAACCCCCATGCCGAGCGTTCTTTCCATCGGGCATCTGGTTCCTTTTTTCTTCTTTTCCTTTCAA-TAGACATTTCACAGTGAACGCGATCTAACTGAGAAAGGTGGAACACACCCTAGGAC--------TCCCCGGATTATA------GTTGAATGTTGGAAAGACTTTCTAA------------AAAG------AGTAGCATATTAGGTTATCATGAGCATAATTGAGGATATTTACCAGTAATATATCTAAGTGCCCCTCTCTCGGCTTTTTAGCGTTAAACCCCCCTACCCCCCT--AAACTGCTAGATTATCTAACACTCCTGTAAACCC---CCCGGAACCA---GGAAAATCTCTAGTAGTTTTTTTATGGCCAAAAAATAGG
	H000_62_|	 1	------TAAGGGGTATGCAAAGCATACTACTAAAAATCCAAACGAATA-TGAAATTAAGATGAAAGAAATTTAAGATCTAACAGCAAAATTCACTGGCAAATATATACCTTTACCCAACATCCCGTTAAATCAAGCATTAATGCGCAGTAAGAGCCTACCTACAAGTCCATATCTTAATGCCAACGGTTATTG---AAGGTGAGGGACAATGACTGTGGGGGTTTCACTCAGTGAATTATTCCTGGCATTTGGTTCCTACTTCAGGGCCATCAATTGATATT----ATCCCTCACACTTTCATCGACGCTTG---CATAAGTTAATG-----GTGGAAAACATAAGCGGGAG--CAACCCCCATGCCGAGCGTTCTTTCCATCGGGCATCTGGTTCCTTTTTTCTTCTTTTCCTTTCAA-TAGACATTTCACAGTGAACGCGATCTAACTGAGAAAGGTGGAACACACCCTAGGAC--------TCCCCGGATTATA------GTTGAATGTTGGAAAGACTTTCTAA------------AAAG------AGTAGCATATTAGGTTATCATGAGCATAATTGAGGATATTTACCAGTAATATATCTAAGTGCCCCTCTCTCGGCTTTTTAGCGTTAAACCCCCCTACCCCCCT--AAACTGCTAGATTATCTAACACTCCTGTAAACCC---CCCGGAACCA---GGAAAATCTCTAGTAGTTTTTTTATGGCCAAAAAATAGG
	H000_63_|	 1	------TAAGGGGTATGCAAAGCATACTACTAAAAATCCAAACGAATA-TGAAATTAAGATGAAAGAAATTTAAGATCTAACAGCAAAATTCACTGGCAAATATATACCTTTACCCAACATCCCGTTAAATCAAGCATTAATGCGCAGTAAGAGCCTACCTACAAGTCCATATCTTAATGCCAACGGTTATTG---AAGGTGAGGGACAATGACTGTGGGGGTTTCACTCAGTGAATTATTCCTGGCATTTGGTTCCTACTTCAGGGCCATCAATTGATATT----ATCCCTCACACTTTCATCGACGCTTG---CATAAGTTAATG-----GTGGAAAACATAAGCGGGAG--CAACCCCCATGCCGAGCGTTCTTTCCATCGGGCATCTGGTTCCTTTTTTCTTCTTTTCCTTTCAA-TAGACATTTCACAGTGAACGCGATCTAACTGAGAAAGGTGGAACACACCCTAGGAC--------TCCCCGGATTATA------GTTGAATGTTGGAAAGACTTTCTAA------------AAAG------AGTAGCATATTAGGTTATCATGAGCATAATTGAGGATATTTACCAGTAATATATCTAAGTGCCCCTCTCTCGGCTTTTTAGCGTTAAACCCCCCTACCCCCCT--AAACTGCTAGATTATCTAACACTCCTGTAAACCC---CCCGGAACCA---GGAAAATCTCTAGTAGTTTTTTTATGGCCAAAAAATAGG
	H000_64_|	 1	------TAAGGGGTATGCAAAGCATACTACTAAAAATCCAAACGAATA-TGAAATTAAGATGAAAGAAATTTAAGATCTAACAGCAAAATTCACTGGCAAATATATACCTTTACCCAACATCCCGTTAAATCAAGCATTAATGCGCAGTAAGAGCCTACCTACAAGTCCATATCTTAATGCCAACGGTTATTG---AAGGTGAGGGACAATGACTGTGGGGGTTTCACTCAGTGAATTATTCCTGGCATTTGGTTCCTACTTCAGGGCCATCAATTGATATT----ATCCCTCACACTTTCATCGACGCTTG---CATAAGTTAATG-----GTGGAAAACATAAGCGGGAG--CAACCCCCATGCCGAGCGTTCTTTCCATCGGGCATCTGGTTCCTTTTTTCTTCTTTTCCTTTCAA-TAGACATTTCACAGTGAACGCGATCTAACTGAGAAAGGTGGAACACACCCTAGGAC--------TCCCCGGATTATA------GTTGAATGTTGGAAAGACTTTCTAA------------AAAG------AGTAGCATATTAGGTTATCATGAGCATAATTGAGGATATTTACCAGTAATATATCTAAGTGCCCCTCTCTCGGCTTTTTAGCGTTAAACCCCCCTACCCCCCT--AAACTGCTAGATTATCTAACACTCCTGTAAACCC---CCCGGAACCA---GGAAAATCTCTAGTAGTTTTTTTATGGCCAAAAAATAGG
	H000_65_|	 1	------TAAGGGGTATGCAAAGCATACTACTAAAAATCCAAACGAATA-TGAAATTAAGATGAAAGAAATTTAAGATCTAACAGCAAAATTCACTGGCAAATATATACCTTTACCCAACATCCCGTTAAATCAAGCATTAATGCGCAGTAAGAGCCTACCTACAAGTCCATATCTTAATGCCAACGGTTATTG---AAGGTGAGGGACAATGACTGTGGGGGTTTCACTCAGTGAATTATTCCTGGCATTTGGTTCCTACTTCAGGGCCATCAATTGATATT----ATCCCTCACACTTTCATCGACGCTTG---CATAAGTTAATG-----GTGGAAAACATAAGCGGGAG--CAACCCCCATGCCGAGCGTTCTTTCCATCGGGCATCTGGTTCCTTTTTTCTTCTTTTCCTTTCAA-TAGACATTTCACAGTGAACGCGATCTAACTGAGAAAGGTGGAACACACCCTAGGAC--------TCCCCGGATTATA------GTTGAATGTTGGAAAGACTTTCTAA------------AAAG------AGTAGCATATTAGGTTATCATGAGCATAATTGAGGATATTTACCAGTAATATATCTAAGTGCCCCTCTCTCGGCTTTTTAGCGTTAAACCCCCCTACCCCCCT--AAACTGCTAGATTATCTAACACTCCTGTAAACCC---CCCGGAACCA---GGAAAATCTCTAGTAGTTTTTTTATGGCCAAAAAATAGG
	H000_66_|	 1	------TAAGGGGTATGCAAAGCATACTACTAAAAATCCAAACGAATA-TGAAATTAAGATGAAAGAAATTTAAGATCTAACAGCAAAATTCACTGGCAAATATATACCTTTACCCAACATCCCGTTAAATCAAGCATTAATGCGCAGTAAGAGCCTACCTACAAGTCCATATCTTAATGCCAACGGTTATTG---AAGGTGAGGGACAATGACTGTGGGGGTTTCACTCAGTGAATTATTCCTGGCATTTGGTTCCTACTTCAGGGCCATCAATTGATATT----ATCCCTCACACTTTCATCGACGCTTG---CATAAGTTAATG-----GTGGAAAACATAAGCGGGAG--CAACCCCCATGCCGAGCGTTCTTTCCATCGGGCATCTGGTTCCTTTTTTCTTCTTTTCCTTTCAA-TAGACATTTCACAGTGAACGCGATCTAACTGAGAAAGGTGGAACACACCCTAGGAC--------TCCCCGGATTATA------GTTGAATGTTGGAAAGACTTTCTAA------------AAAG------AGTAGCATATTAGGTTATCATGAGCATAATTGAGGATATTTACCAGTAATATATCTAAGTGCCCCTCTCTCGGCTTTTTAGCGTTAAACCCCCCTACCCCCCT--AAACTGCTAGATTATCTAACACTCCTGTAAACCC---CCCGGAACCA---GGAAAATCTCTAGTAGTTTTTTTATGGCCAAAAAATAGG
	H000_67_|	 1	------TAAGGGGTATGCAAAGCATACTACTAAAAATCCAAACGAATA-TGAAATTAAGATGAAAGAAATTTAAGATCTAACAGCAAAATTCACTGGCAAATATATACCTTTACCCAACATCCCGTTAAATCAAGCATTAATGCGCAGTAAGAGCCTACCTACAAGTCCATATCTTAATGCCAACGGTTATTG---AAGGTGAGGGACAATGACTGTGGGGGTTTCACTCAGTGAATTATTCCTGGCATTTGGTTCCTACTTCAGGGCCATCAATTGATATT----ATCCCTCACACTTTCATCGACGCTTG---CATAAGTTAATG-----GTGGAAAACATAAGCGGGAG--CAACCCCCATGCCGAGCGTTCTTTCCATCGGGCATCTGGTTCCTTTTTTCTTCTTTTCCTTTCAA-TAGACATTTCACAGTGAACGCGATCTAACTGAGAAAGGTGGAACACACCCTAGGAC--------TCCCCGGATTATA------GTTGAATGTTGGAAAGACTTTCTAA------------AAAG------AGTAGCATATTAGGTTATCATGAGCATAATTGAGGATATTTACCAGTAATATATCTAAGTGCCCCTCTCTCGGCTTTTTAGCGTTAAACCCCCCTACCCCCCT--AAACTGCTAGATTATCTAACACTCCTGTAAACCC---CCCGGAACCA---GGAAAATCTCTAGTAGTTTTTTTATGGCCAAAAAATAGG
	H000_68_|	 1	------TAAGGGGTATGCAAAGCATACTACTAAAAATCCAAACGAATA-TGAAATTAAGATGAAAGAAATTTAAGATCTAACAGCAAAATTCACTGGCAAATATATACCTTTACCCAACATCCCGTTAAATCAAGCATTAATGCGCAGTAAGAGCCTACCTACAAGTCCATATCTTAATGCCAACGGTTATTG---AAGGTGAGGGACAATGACTGTGGGGGTTTCACTCAGTGAATTATTCCTGGCATTTGGTTCCTACTTCAGGGCCATCAATTGATATT----ATCCCTCACACTTTCATCGACGCTTG---CATAAGTTAATG-----GTGGAAAACATAAGCGGGAG--CAACCCCCATGCCGAGCGTTCTTTCCATCGGGCATCTGGTTCCTTTTTTCTTCTTTTCCTTTCAA-TAGACATTTCACAGTGAACGCGATCTAACTGAGAAAGGTGGAACACACCCTAGGAC--------TCCCCGGATTATA------GTTGAATGTTGGAAAGACTTTCTAA------------AAAG------AGTAGCATATTAGGTTATCATGAGCATAATTGAGGATATTTACCAGTAATATATCTAAGTGCCCCTCTCTCGGCTTTTTAGCGTTAAACCCCCCTACCCCCCT--AAACTGCTAGATTATCTAACACTCCTGTAAACCC---CCCGGAACCA---GGAAAATCTCTAGTAGTTTTTTTATGGCCAAAAAATAGG
	H000_69_|	 1	------TAAGGGGTATGCAAAGCATACTACTAAAAATCCAAACGAATA-TGAAATTAAGATGAAAGAAATTTAAGATCTAACAGCAAAATTCACTGGCAAATATATACCTTTACCCAACATCCCGTTAAATCAAGCATTAATGCGCAGTAAGAGCCTACCTACAAGTCCATATCTTAATGCCAACGGTTATTG---AAGGTGAGGGACAATGACTGTGGGGGTTTCACTCAGTGAATTATTCCTGGCATTTGGTTCCTACTTCAGGGCCATCAATTGATATT----ATCCCTCACACTTTCATCGACGCTTG---CATAAGTTAATG-----GTGGAAAACATAAGCGGGAG--CAACCCCCATGCCGAGCGTTCTTTCCATCGGGCATCTGGTTCCTTTTTTCTTCTTTTCCTTTCAA-TAGACATTTCACAGTGAACGCGATCTAACTGAGAAAGGTGGAACACACCCTAGGAC--------TCCCCGGATTATA------GTTGAATGTTGGAAAGACTTTCTAA------------AAAG------AGTAGCATATTAGGTTATCATGAGCATAATTGAGGATATTTACCAGTAATATATCTAAGTGCCCCTCTCTCGGCTTTTTAGCGTTAAACCCCCCTACCCCCCT--AAACTGCTAGATTATCTAACACTCCTGTAAACCC---CCCGGAACCA---GGAAAATCTCTAGTAGTTTTTTTATGGCCAAAAAATAGG
	H000_70_|	 1	------TAAGGGGTATGCAAAGCATACTACTAAAAATCCAAACGAATA-TGAAATTAAGATGAAAGAAATTTAAGATCTAACAGCAAAATTCACTGGCAAATATATACCTTTACCCAACATCCCGTTAAATCAAGCATTAATGCGCAGTAAGAGCCTACCTACAAGTCCATATCTTAATGCCAACGGTTATTG---AAGGTGAGGGACAATGACTGTGGGGGTTTCACTCAGTGAATTATTCCTGGCATTTGGTTCCTACTTCAGGGCCATCAATTGATATT----ATCCCTCACACTTTCATCGACGCTTG---CATAAGTTAATG-----GTGGAAAACATAAGCGGGAG--CAACCCCCATGCCGAGCGTTCTTTCCATCGGGCATCTGGTTCCTTTTTTCTTCTTTTCCTTTCAA-TAGACATTTCACAGTGAACGCGATCTAACTGAGAAAGGTGGAACACACCCTAGGAC--------TCCCCGGATTATA------GTTGAATGTTGGAAAGACTTTCTAA------------AAAG------AGTAGCATATTAGGTTATCATGAGCATAATTGAGGATATTTACCAGTAATATATCTAAGTGCCCCTCTCTCGGCTTTTTAGCGTTAAACCCCCCTACCCCCCT--AAACTGCTAGATTATCTAACACTCCTGTAAACCC---CCCGGAACCA---GGAAAATCTCTAGTAGTTTTTTTATGGCCAAAAAATAGG
	H000_71_|	 1	------TAAGGGGTATGCAAAGCATACTACTAAAAATCCAAACGAATA-TGAAATTAAGATGAAAGAAATTTAAGATCTAACAGCAAAATTCACTGGCAAATATATACCTTTACCCAACATCCCGTTAAATCAAGCATTAATGCGCAGTAAGAGCCTACCTACAAGTCCATATCTTAATGCCAACGGTTATTG---AAGGTGAGGGACAATGACTGTGGGGGTTTCACTCAGTGAATTATTCCTGGCATTTGGTTCCTACTTCAGGGCCATCAATTGATATT----ATCCCTCACACTTTCATCGACGCTTG---CATAAGTTAATG-----GTGGAAAACATAAGCGGGAG--CAACCCCCATGCCGAGCGTTCTTTCCATCGGGCATCTGGTTCCTTTTTTCTTCTTTTCCTTTCAA-TAGACATTTCACAGTGAACGCGATCTAACTGAGAAAGGTGGAACACACCCTAGGAC--------TCCCCGGATTATA------GTTGAATGTTGGAAAGACTTTCTAA------------AAAG------AGTAGCATATTAGGTTATCATGAGCATAATTGAGGATATTTACCAGTAATATATCTAAGTGCCCCTCTCTCGGCTTTTTAGCGTTAAACCCCCCTACCCCCCT--AAACTGCTAGATTATCTAACACTCCTGTAAACCC---CCCGGAACCA---GGAAAATCTCTAGTAGTTTTTTTATGGCCAAAAAATAGG
	H000_72_|	 1	------TAAGGGGTATGCAAAGCATACTACTAAAAATCCAAACGAATA-TGAAATTAAGATGAAAGAAATTTAAGATCTAACAGCAAAATTCACTGGCAAATATATACCTTTACCCAACATCCCGTTAAATCAAGCATTAATGCGCAGTAAGAGCCTACCTACAAGTCCATATCTTAATGCCAACGGTTATTG---AAGGTGAGGGACAATGACTGTGGGGGTTTCACTCAGTGAATTATTCCTGGCATTTGGTTCCTACTTCAGGGCCATCAATTGATATT----ATCCCTCACACTTTCATCGACGCTTG---CATAAGTTAATG-----GTGGAAAACATAAGCGGGAG--CAACCCCCATGCCGAGCGTTCTTTCCATCGGGCATCTGGTTCCTTTTTTCTTCTTTTCCTTTCAA-TAGACATTTCACAGTGAACGCGATCTAACTGAGAAAGGTGGAACACACCCTAGGAC--------TCCCCGGATTATA------GTTGAATGTTGGAAAGACTTTCTAA------------AAAG------AGTAGCATATTAGGTTATCATGAGCATAATTGAGGATATTTACCAGTAATATATCTAAGTGCCCCTCTCTCGGCTTTTTAGCGTTAAACCCCCCTACCCCCCT--AAACTGCTAGATTATCTAACACTCCTGTAAACCC---CCCGGAACCA---GGAAAATCTCTAGTAGTTTTTTTATGGCCAAAAAATAGG
	H000_74_|	 1	------TAAGGGGTATGCAAAGCATACTACTAAAAATCCAAACGAATA-TGAAATTAAGATGAAAGAAATTTAAGATCTAACAGCAAAATTCACTGGCAAATATATACCTTTACCCAACATCCCGTTAAATCAAGCATTAATGCGCAGTAAGAGCCTACCTACAAGTCCATATCTTAATGCCAACGGTTATTG---AAGGTGAGGGACAATGACTGTGGGGGTTTCACTCAGTGAATTATTCCTGGCATTTGGTTCCTACTTCAGGGCCATCAATTGATATT----ATCCCTCACACTTTCATCGACGCTTG---CATAAGTTAATG-----GTGGAAAACATAAGCGGGAG--CAACCCCCATGCCGAGCGTTCTTTCCATCGGGCATCTGGTTCCTTTTTTCTTCTTTTCCTTTCAA-TAGACATTTCACAGTGAACGCGATCTAACTGAGAAAGGTGGAACACACCCTAGGAC--------TCCCCGGATTATA------GTTGAATGTTGGAAAGACTTTCTAA------------AAAG------AGTAGCATATTAGGTTATCATGAGCATAATTGAGGATATTTACCAGTAATATATCTAAGTGCCCCTCTCTCGGCTTTTTAGCGTTAAACCCCCCTACCCCCCT--AAACTGCTAGATTATCTAACACTCCTGTAAACCC---CCCGGAACCA---GGAAAATCTCTAGTAGTTTTTTTATGGCCAAAAAATAGG
	H000_NC_|	 1	------TAAGGGGTATGCAAAGCATACTACTAAAAATCCAAACGAATA-TGAAATTAAGATGAAAGAAATTTAAGATCTAACAGCAAAATTCACTGGCAAATATATACCTTTACCCAACATCCCGTTAAATCAAGCATTAATGCGCAGTAAGAGCCTACCTACAAGTCCATATCTTAATGCCAACGGTTATTG---AAGGTGAGGGACAATGACTGTGGGGGTTTCACTCAGTGAATTATTCCTGGCATTTGGTTCCTACTTCAGGGCCATCAATTGATATT----ATCCCTCACACTTTCATCGACGCTTG---CATAAGTTAATG-----GTGGAAAACATAAGCGGGAG--CAACCCCCATGCCGAGCGTTCTTTCCATCGGGCATCTGGTTCCTTTTTTCTTCTTTTCCTTTCAA-TAGACATTTCACAGTGAACGCGATCTAACTGAGAAAGGTGGAACACACCCTAGGAC--------TCCCCGGATTATA------GTTGAATGTTGGAAAGACTTTCTAA------------AAAG------AGTAGCATATTAGGTTATCATGAGCATAATTGAGGATATTTACCAGTAATATATCTAAGTGCCCCTCTCTCGGCTTTTTAGCGTTAAACCCCCCTACCCCCCT--AAACTGCTAGATTATCTAACACTCCTGTAAACCC---CCCGGAACCA---GGAAAATCTCTAGTAGTTTTTTTATGGCCAAAAAATAGG
	H000_NC_2_|	 1	------TAAGGGGTATGCAAAGCATACTACTAAAAATCCAAACGAATA-TGAAATTAAGATGAAAGAAATTTAAGATCTAACAGCAAAATTCACTGGCAAATATATACCTTTACCCAACATCCCGTTAAATCAAGCATTAATGCGCAGTAAGAGCCTACCTACAAGTCCATATCTTAATGCCAACGGTTATTG---AAGGTGAGGGACAATGACTGTGGGGGTTTCACTCAGTGAATTATTCCTGGCATTTGGTTCCTACTTCAGGGCCATCAATTGATATT----ATCCCTCACACTTTCATCGACGCTTG---CATAAGTTAATG-----GTGGAAAACATAAGCGGGAG--CAACCCCCATGCCGAGCGTTCTTTCCATCGGGCATCTGGTTCCTTTTTTCTTCTTTTCCTTTCAA-TAGACATTTCACAGTGAACGCGATCTAACTGAGAAAGGTGGAACACACCCTAGGAC--------TCCCCGGATTATA------GTTGAATGTTGGAAAGACTTTCTAA------------AAAG------AGTAGCATATTAGGTTATCATGAGCATAATTGAGGATATTTACCAGTAATATATCTAAGTGCCCCTCTCTCGGCTTTTTAGCGTTAAACCCCCCTACCCCCCT--AAACTGCTAGATTATCTAACACTCCTGTAAACCC---CCCGGAACCA---GGAAAATCTCTAGTAGTTTTTTTATGGCCAAAAAATAGG
	H000_NC_3_|	 1	------TAAGGGGTATGCAAAGCATACTACTAAAAATCCAAACGAATA-TGAAATTAAGATGAAAGAAATTTAAGATCTAACAGCAAAATTCACTGGCAAATATATACCTTTACCCAACATCCCGTTAAATCAAGCATTAATGCGCAGTAAGAGCCTACCTACAAGTCCATATCTTAATGCCAACGGTTATTG---AAGGTGAGGGACAATGACTGTGGGGGTTTCACTCAGTGAATTATTCCTGGCATTTGGTTCCTACTTCAGGGCCATCAATTGATATT----ATCCCTCACACTTTCATCGACGCTTG---CATAAGTTAATG-----GTGGAAAACATAAGCGGGAG--CAACCCCCATGCCGAGCGTTCTTTCCATCGGGCATCTGGTTCCTTTTTTCTTCTTTTCCTTTCAA-TAGACATTTCACAGTGAACGCGATCTAACTGAGAAAGGTGGAACACACCCTAGGAC--------TCCCCGGATTATA------GTTGAATGTTGGAAAGACTTTCTAA------------AAAG------AGTAGCATATTAGGTTATCATGAGCATAATTGAGGATATTTACCAGTAATATATCTAAGTGCCCCTCTCTCGGCTTTTTAGCGTTAAACCCCCCTACCCCCCT--AAACTGCTAGATTATCTAACACTCCTGTAAACCC---CCCGGAACCA---GGAAAATCTCTAGTAGTTTTTTTATGGCCAAAAAATAGG
	H000_NC_4_|	 1	------TAAGGGGTATGCAAAGCATACTACTAAAAATCCAAACGAATA-TGAAATTAAGATGAAAGAAATTTAAGATCTAACAGCAAAATTCACTGGCAAATATATACCTTTACCCAACATCCCGTTAAATCAAGCATTAATGCGCAGTAAGAGCCTACCTACAAGTCCATATCTTAATGCCAACGGTTATTG---AAGGTGAGGGACAATGACTGTGGGGGTTTCACTCAGTGAATTATTCCTGGCATTTGGTTCCTACTTCAGGGCCATCAATTGATATT----ATCCCTCACACTTTCATCGACGCTTG---CATAAGTTAATG-----GTGGAAAACATAAGCGGGAG--CAACCCCCATGCCGAGCGTTCTTTCCATCGGGCATCTGGTTCCTTTTTTCTTCTTTTCCTTTCAA-TAGACATTTCACAGTGAACGCGATCTAACTGAGAAAGGTGGAACACACCCTAGGAC--------TCCCCGGATTATA------GTTGAATGTTGGAAAGACTTTCTAA------------AAAG------AGTAGCATATTAGGTTATCATGAGCATAATTGAGGATATTTACCAGTAATATATCTAAGTGCCCCTCTCTCGGCTTTTTAGCGTTAAACCCCCCTACCCCCCT--AAACTGCTAGATTATCTAACACTCCTGTAAACCC---CCCGGAACCA---GGAAAATCTCTAGTAGTTTTTTTATGGCCAAAAAATAGG
	H000_NC_5_|	 1	------TAAGGGGTATGCAAAGCATACTACTAAAAATCCAAACGAATA-TGAAATTAAGATGAAAGAAATTTAAGATCTAACAGCAAAATTCACTGGCAAATATATACCTTTACCCAACATCCCGTTAAATCAAGCATTAATGCGCAGTAAGAGCCTACCTACAAGTCCATATCTTAATGCCAACGGTTATTG---AAGGTGAGGGACAATGACTGTGGGGGTTTCACTCAGTGAATTATTCCTGGCATTTGGTTCCTACTTCAGGGCCATCAATTGATATT----ATCCCTCACACTTTCATCGACGCTTG---CATAAGTTAATG-----GTGGAAAACATAAGCGGGAG--CAACCCCCATGCCGAGCGTTCTTTCCATCGGGCATCTGGTTCCTTTTTTCTTCTTTTCCTTTCAA-TAGACATTTCACAGTGAACGCGATCTAACTGAGAAAGGTGGAACACACCCTAGGAC--------TCCCCGGATTATA------GTTGAATGTTGGAAAGACTTTCTAA------------AAAG------AGTAGCATATTAGGTTATCATGAGCATAATTGAGGATATTTACCAGTAATATATCTAAGTGCCCCTCTCTCGGCTTTTTAGCGTTAAACCCCCCTACCCCCCT--AAACTGCTAGATTATCTAACACTCCTGTAAACCC---CCCGGAACCA---GGAAAATCTCTAGTAGTTTTTTTATGGCCAAAAAATAGG
	H000_NC_6_|	 1	------TAAGGGGTATGCAAAGCATACTACTAAAAATCCAAACGAATA-TGAAATTAAGATGAAAGAAATTTAAGATCTAACAGCAAAATTCACTGGCAAATATATACCTTTACCCAACATCCCGTTAAATCAAGCATTAATGCGCAGTAAGAGCCTACCTACAAGTCCATATCTTAATGCCAACGGTTATTG---AAGGTGAGGGACAATGACTGTGGGGGTTTCACTCAGTGAATTATTCCTGGCATTTGGTTCCTACTTCAGGGCCATCAATTGATATT----ATCCCTCACACTTTCATCGACGCTTG---CATAAGTTAATG-----GTGGAAAACATAAGCGGGAG--CAACCCCCATGCCGAGCGTTCTTTCCATCGGGCATCTGGTTCCTTTTTTCTTCTTTTCCTTTCAA-TAGACATTTCACAGTGAACGCGATCTAACTGAGAAAGGTGGAACACACCCTAGGAC--------TCCCCGGATTATA------GTTGAATGTTGGAAAGACTTTCTAA------------AAAG------AGTAGCATATTAGGTTATCATGAGCATAATTGAGGATATTTACCAGTAATATATCTAAGTGCCCCTCTCTCGGCTTTTTAGCGTTAAACCCCCCTACCCCCCT--AAACTGCTAGATTATCTAACACTCCTGTAAACCC---CCCGGAACCA---GGAAAATCTCTAGTAGTTTTTTTATGGCCAAAAAATAGG
	H000_NC_8_|	 1	------TAAGGGGTATGCAAAGCATACTACTAAAAATCCAAACGAATA-TGAAATTAAGATGAAAGAAATTTAAGATCTAACAGCAAAATTCACTGGCAAATATATACCTTTACCCAACATCCCGTTAAATCAAGCATTAATGCGCAGTAAGAGCCTACCTACAAGTCCATATCTTAATGCCAACGGTTATTG---AAGGTGAGGGACAATGACTGTGGGGGTTTCACTCAGTGAATTATTCCTGGCATTTGGTTCCTACTTCAGGGCCATCAATTGATATT----ATCCCTCACACTTTCATCGACGCTTG---CATAAGTTAATG-----GTGGAAAACATAAGCGGGAG--CAACCCCCATGCCGAGCGTTCTTTCCATCGGGCATCTGGTTCCTTTTTTCTTCTTTTCCTTTCAA-TAGACATTTCACAGTGAACGCGATCTAACTGAGAAAGGTGGAACACACCCTAGGAC--------TCCCCGGATTATA------GTTGAATGTTGGAAAGACTTTCTAA------------AAAG------AGTAGCATATTAGGTTATCATGAGCATAATTGAGGATATTTACCAGTAATATATCTAAGTGCCCCTCTCTCGGCTTTTTAGCGTTAAACCCCCCTACCCCCCT--AAACTGCTAGATTATCTAACACTCCTGTAAACCC---CCCGGAACCA---GGAAAATCTCTAGTAGTTTTTTTATGGCCAAAAAATAGG
	H000_NC_9_|	 1	------TAAGGGGTATGCAAAGCATACTACTAAAAATCCAAACGAATA-TGAAATTAAGATGAAAGAAATTTAAGATCTAACAGCAAAATTCACTGGCAAATATATACCTTTACCCAACATCCCGTTAAATCAAGCATTAATGCGCAGTAAGAGCCTACCTACAAGTCCATATCTTAATGCCAACGGTTATTG---AAGGTGAGGGACAATGACTGTGGGGGTTTCACTCAGTGAATTATTCCTGGCATTTGGTTCCTACTTCAGGGCCATCAATTGATATT----ATCCCTCACACTTTCATCGACGCTTG---CATAAGTTAATG-----GTGGAAAACATAAGCGGGAG--CAACCCCCATGCCGAGCGTTCTTTCCATCGGGCATCTGGTTCCTTTTTTCTTCTTTTCCTTTCAA-TAGACATTTCACAGTGAACGCGATCTAACTGAGAAAGGTGGAACACACCCTAGGAC--------TCCCCGGATTATA------GTTGAATGTTGGAAAGACTTTCTAA------------AAAG------AGTAGCATATTAGGTTATCATGAGCATAATTGAGGATATTTACCAGTAATATATCTAAGTGCCCCTCTCTCGGCTTTTTAGCGTTAAACCCCCCTACCCCCCT--AAACTGCTAGATTATCTAACACTCCTGTAAACCC---CCCGGAACCA---GGAAAATCTCTAGTAGTTTTTTTATGGCCAAAAAATAGG
	H000_NC_10_|	 1	------TAAGGGGTATGCAAAGCATACTACTAAAAATCCAAACGAATA-TGAAATTAAGATGAAAGAAATTTAAGATCTAACAGCAAAATTCACTGGCAAATATATACCTTTACCCAACATCCCGTTAAATCAAGCATTAATGCGCAGTAAGAGCCTACCTACAAGTCCATATCTTAATGCCAACGGTTATTG---AAGGTGAGGGACAATGACTGTGGGGGTTTCACTCAGTGAATTATTCCTGGCATTTGGTTCCTACTTCAGGGCCATCAATTGATATT----ATCCCTCACACTTTCATCGACGCTTG---CATAAGTTAATG-----GTGGAAAACATAAGCGGGAG--CAACCCCCATGCCGAGCGTTCTTTCCATCGGGCATCTGGTTCCTTTTTTCTTCTTTTCCTTTCAA-TAGACATTTCACAGTGAACGCGATCTAACTGAGAAAGGTGGAACACACCCTAGGAC--------TCCCCGGATTATA------GTTGAATGTTGGAAAGACTTTCTAA------------AAAG------AGTAGCATATTAGGTTATCATGAGCATAATTGAGGATATTTACCAGTAATATATCTAAGTGCCCCTCTCTCGGCTTTTTAGCGTTAAACCCCCCTACCCCCCT--AAACTGCTAGATTATCTAACACTCCTGTAAACCC---CCCGGAACCA---GGAAAATCTCTAGTAGTTTTTTTATGGCCAAAAAATAGG
	H000_NC_11_|	 1	------TAAGGGGTATGCAAAGCATACTACTAAAAATCCAAACGAATA-TGAAATTAAGATGAAAGAAATTTAAGATCTAACAGCAAAATTCACTGGCAAATATATACCTTTACCCAACATCCCGTTAAATCAAGCATTAATGCGCAGTAAGAGCCTACCTACAAGTCCATATCTTAATGCCAACGGTTATTG---AAGGTGAGGGACAATGACTGTGGGGGTTTCACTCAGTGAATTATTCCTGGCATTTGGTTCCTACTTCAGGGCCATCAATTGATATT----ATCCCTCACACTTTCATCGACGCTTG---CATAAGTTAATG-----GTGGAAAACATAAGCGGGAG--CAACCCCCATGCCGAGCGTTCTTTCCATCGGGCATCTGGTTCCTTTTTTCTTCTTTTCCTTTCAA-TAGACATTTCACAGTGAACGCGATCTAACTGAGAAAGGTGGAACACACCCTAGGAC--------TCCCCGGATTATA------GTTGAATGTTGGAAAGACTTTCTAA------------AAAG------AGTAGCATATTAGGTTATCATGAGCATAATTGAGGATATTTACCAGTAATATATCTAAGTGCCCCTCTCTCGGCTTTTTAGCGTTAAACCCCCCTACCCCCCT--AAACTGCTAGATTATCTAACACTCCTGTAAACCC---CCCGGAACCA---GGAAAATCTCTAGTAGTTTTTTTATGGCCAAAAAATAGG
	H000_NC_12_|	 1	------TAAGGGGTATGCAAAGCATACTACTAAAAATCCAAACGAATA-TGAAATTAAGATGAAAGAAATTTAAGATCTAACAGCAAAATTCACTGGCAAATATATACCTTTACCCAACATCCCGTTAAATCAAGCATTAATGCGCAGTAAGAGCCTACCTACAAGTCCATATCTTAATGCCAACGGTTATTG---AAGGTGAGGGACAATGACTGTGGGGGTTTCACTCAGTGAATTATTCCTGGCATTTGGTTCCTACTTCAGGGCCATCAATTGATATT----ATCCCTCACACTTTCATCGACGCTTG---CATAAGTTAATG-----GTGGAAAACATAAGCGGGAG--CAACCCCCATGCCGAGCGTTCTTTCCATCGGGCATCTGGTTCCTTTTTTCTTCTTTTCCTTTCAA-TAGACATTTCACAGTGAACGCGATCTAACTGAGAAAGGTGGAACACACCCTAGGAC--------TCCCCGGATTATA------GTTGAATGTTGGAAAGACTTTCTAA------------AAAG------AGTAGCATATTAGGTTATCATGAGCATAATTGAGGATATTTACCAGTAATATATCTAAGTGCCCCTCTCTCGGCTTTTTAGCGTTAAACCCCCCTACCCCCCT--AAACTGCTAGATTATCTAACACTCCTGTAAACCC---CCCGGAACCA---GGAAAATCTCTAGTAGTTTTTTTATGGCCAAAAAATAGG
	H000_NC_13_|	 1	------TAAGGGGTATGCAAAGCATACTACTAAAAATCCAAACGAATA-TGAAATTAAGATGAAAGAAATTTAAGATCTAACAGCAAAATTCACTGGCAAATATATACCTTTACCCAACATCCCGTTAAATCAAGCATTAATGCGCAGTAAGAGCCTACCTACAAGTCCATATCTTAATGCCAACGGTTATTG---AAGGTGAGGGACAATGACTGTGGGGGTTTCACTCAGTGAATTATTCCTGGCATTTGGTTCCTACTTCAGGGCCATCAATTGATATT----ATCCCTCACACTTTCATCGACGCTTG---CATAAGTTAATG-----GTGGAAAACATAAGCGGGAG--CAACCCCCATGCCGAGCGTTCTTTCCATCGGGCATCTGGTTCCTTTTTTCTTCTTTTCCTTTCAA-TAGACATTTCACAGTGAACGCGATCTAACTGAGAAAGGTGGAACACACCCTAGGAC--------TCCCCGGATTATA------GTTGAATGTTGGAAAGACTTTCTAA------------AAAG------AGTAGCATATTAGGTTATCATGAGCATAATTGAGGATATTTACCAGTAATATATCTAAGTGCCCCTCTCTCGGCTTTTTAGCGTTAAACCCCCCTACCCCCCT--AAACTGCTAGATTATCTAACACTCCTGTAAACCC---CCCGGAACCA---GGAAAATCTCTAGTAGTTTTTTTATGGCCAAAAAATAGG
	H000_NC_14_|	 1	------TAAGGGGTATGCAAAGCATACTACTAAAAATCCAAACGAATA-TGAAATTAAGATGAAAGAAATTTAAGATCTAACAGCAAAATTCACTGGCAAATATATACCTTTACCCAACATCCCGTTAAATCAAGCATTAATGCGCAGTAAGAGCCTACCTACAAGTCCATATCTTAATGCCAACGGTTATTG---AAGGTGAGGGACAATGACTGTGGGGGTTTCACTCAGTGAATTATTCCTGGCATTTGGTTCCTACTTCAGGGCCATCAATTGATATT----ATCCCTCACACTTTCATCGACGCTTG---CATAAGTTAATG-----GTGGAAAACATAAGCGGGAG--CAACCCCCATGCCGAGCGTTCTTTCCATCGGGCATCTGGTTCCTTTTTTCTTCTTTTCCTTTCAA-TAGACATTTCACAGTGAACGCGATCTAACTGAGAAAGGTGGAACACACCCTAGGAC--------TCCCCGGATTATA------GTTGAATGTTGGAAAGACTTTCTAA------------AAAG------AGTAGCATATTAGGTTATCATGAGCATAATTGAGGATATTTACCAGTAATATATCTAAGTGCCCCTCTCTCGGCTTTTTAGCGTTAAACCCCCCTACCCCCCT--AAACTGCTAGATTATCTAACACTCCTGTAAACCC---CCCGGAACCA---GGAAAATCTCTAGTAGTTTTTTTATGGCCAAAAAATAGG
	H000_NC_15_|	 1	------TAAGGGGTATGCAAAGCATACTACTAAAAATCCAAACGAATA-TGAAATTAAGATGAAAGAAATTTAAGATCTAACAGCAAAATTCACTGGCAAATATATACCTTTACCCAACATCCCGTTAAATCAAGCATTAATGCGCAGTAAGAGCCTACCTACAAGTCCATATCTTAATGCCAACGGTTATTG---AAGGTGAGGGACAATGACTGTGGGGGTTTCACTCAGTGAATTATTCCTGGCATTTGGTTCCTACTTCAGGGCCATCAATTGATATT----ATCCCTCACACTTTCATCGACGCTTG---CATAAGTTAATG-----GTGGAAAACATAAGCGGGAG--CAACCCCCATGCCGAGCGTTCTTTCCATCGGGCATCTGGTTCCTTTTTTCTTCTTTTCCTTTCAA-TAGACATTTCACAGTGAACGCGATCTAACTGAGAAAGGTGGAACACACCCTAGGAC--------TCCCCGGATTATA------GTTGAATGTTGGAAAGACTTTCTAA------------AAAG------AGTAGCATATTAGGTTATCATGAGCATAATTGAGGATATTTACCAGTAATATATCTAAGTGCCCCTCTCTCGGCTTTTTAGCGTTAAACCCCCCTACCCCCCT--AAACTGCTAGATTATCTAACACTCCTGTAAACCC---CCCGGAACCA---GGAAAATCTCTAGTAGTTTTTTTATGGCCAAAAAATAGG
	H000_NC_16_|	 1	------TAAGGGGTATGCAAAGCATACTACTAAAAATCCAAACGAATA-TGAAATTAAGATGAAAGAAATTTAAGATCTAACAGCAAAATTCACTGGCAAATATATACCTTTACCCAACATCCCGTTAAATCAAGCATTAATGCGCAGTAAGAGCCTACCTACAAGTCCATATCTTAATGCCAACGGTTATTG---AAGGTGAGGGACAATGACTGTGGGGGTTTCACTCAGTGAATTATTCCTGGCATTTGGTTCCTACTTCAGGGCCATCAATTGATATT----ATCCCTCACACTTTCATCGACGCTTG---CATAAGTTAATG-----GTGGAAAACATAAGCGGGAG--CAACCCCCATGCCGAGCGTTCTTTCCATCGGGCATCTGGTTCCTTTTTTCTTCTTTTCCTTTCAA-TAGACATTTCACAGTGAACGCGATCTAACTGAGAAAGGTGGAACACACCCTAGGAC--------TCCCCGGATTATA------GTTGAATGTTGGAAAGACTTTCTAA------------AAAG------AGTAGCATATTAGGTTATCATGAGCATAATTGAGGATATTTACCAGTAATATATCTAAGTGCCCCTCTCTCGGCTTTTTAGCGTTAAACCCCCCTACCCCCCT--AAACTGCTAGATTATCTAACACTCCTGTAAACCC---CCCGGAACCA---GGAAAATCTCTAGTAGTTTTTTTATGGCCAAAAAATAGG
	H000_NC_17_|	 1	------TAAGGGGTATGCAAAGCATACTACTAAAAATCCAAACGAATA-TGAAATTAAGATGAAAGAAATTTAAGATCTAACAGCAAAATTCACTGGCAAATATATACCTTTACCCAACATCCCGTTAAATCAAGCATTAATGCGCAGTAAGAGCCTACCTACAAGTCCATATCTTAATGCCAACGGTTATTG---AAGGTGAGGGACAATGACTGTGGGGGTTTCACTCAGTGAATTATTCCTGGCATTTGGTTCCTACTTCAGGGCCATCAATTGATATT----ATCCCTCACACTTTCATCGACGCTTG---CATAAGTTAATG-----GTGGAAAACATAAGCGGGAG--CAACCCCCATGCCGAGCGTTCTTTCCATCGGGCATCTGGTTCCTTTTTTCTTCTTTTCCTTTCAA-TAGACATTTCACAGTGAACGCGATCTAACTGAGAAAGGTGGAACACACCCTAGGAC--------TCCCCGGATTATA------GTTGAATGTTGGAAAGACTTTCTAA------------AAAG------AGTAGCATATTAGGTTATCATGAGCATAATTGAGGATATTTACCAGTAATATATCTAAGTGCCCCTCTCTCGGCTTTTTAGCGTTAAACCCCCCTACCCCCCT--AAACTGCTAGATTATCTAACACTCCTGTAAACCC---CCCGGAACCA---GGAAAATCTCTAGTAGTTTTTTTATGGCCAAAAAATAGG
	H000_NC_18_|	 1	------TAAGGGGTATGCAAAGCATACTACTAAAAATCCAAACGAATA-TGAAATTAAGATGAAAGAAATTTAAGATCTAACAGCAAAATTCACTGGCAAATATATACCTTTACCCAACATCCCGTTAAATCAAGCATTAATGCGCAGTAAGAGCCTACCTACAAGTCCATATCTTAATGCCAACGGTTATTG---AAGGTGAGGGACAATGACTGTGGGGGTTTCACTCAGTGAATTATTCCTGGCATTTGGTTCCTACTTCAGGGCCATCAATTGATATT----ATCCCTCACACTTTCATCGACGCTTG---CATAAGTTAATG-----GTGGAAAACATAAGCGGGAG--CAACCCCCATGCCGAGCGTTCTTTCCATCGGGCATCTGGTTCCTTTTTTCTTCTTTTCCTTTCAA-TAGACATTTCACAGTGAACGCGATCTAACTGAGAAAGGTGGAACACACCCTAGGAC--------TCCCCGGATTATA------GTTGAATGTTGGAAAGACTTTCTAA------------AAAG------AGTAGCATATTAGGTTATCATGAGCATAATTGAGGATATTTACCAGTAATATATCTAAGTGCCCCTCTCTCGGCTTTTTAGCGTTAAACCCCCCTACCCCCCT--AAACTGCTAGATTATCTAACACTCCTGTAAACCC---CCCGGAACCA---GGAAAATCTCTAGTAGTTTTTTTATGGCCAAAAAATAGG
	H000_NC_20_|	 1	------TAAGGGGTATGCAAAGCATACTACTAAAAATCCAAACGAATA-TGAAATTAAGATGAAAGAAATTTAAGATCTAACAGCAAAATTCACTGGCAAATATATACCTTTACCCAACATCCCGTTAAATCAAGCATTAATGCGCAGTAAGAGCCTACCTACAAGTCCATATCTTAATGCCAACGGTTATTG---AAGGTGAGGGACAATGACTGTGGGGGTTTCACTCAGTGAATTATTCCTGGCATTTGGTTCCTACTTCAGGGCCATCAATTGATATT----ATCCCTCACACTTTCATCGACGCTTG---CATAAGTTAATG-----GTGGAAAACATAAGCGGGAG--CAACCCCCATGCCGAGCGTTCTTTCCATCGGGCATCTGGTTCCTTTTTTCTTCTTTTCCTTTCAA-TAGACATTTCACAGTGAACGCGATCTAACTGAGAAAGGTGGAACACACCCTAGGAC--------TCCCCGGATTATA------GTTGAATGTTGGAAAGACTTTCTAA------------AAAG------AGTAGCATATTAGGTTATCATGAGCATAATTGAGGATATTTACCAGTAATATATCTAAGTGCCCCTCTCTCGGCTTTTTAGCGTTAAACCCCCCTACCCCCCT--AAACTGCTAGATTATCTAACACTCCTGTAAACCC---CCCGGAACCA---GGAAAATCTCTAGTAGTTTTTTTATGGCCAAAAAATAGG
	H000_NC_21_|	 1	------TAAGGGGTATGCAAAGCATACTACTAAAAATCCAAACGAATA-TGAAATTAAGATGAAAGAAATTTAAGATCTAACAGCAAAATTCACTGGCAAATATATACCTTTACCCAACATCCCGTTAAATCAAGCATTAATGCGCAGTAAGAGCCTACCTACAAGTCCATATCTTAATGCCAACGGTTATTG---AAGGTGAGGGACAATGACTGTGGGGGTTTCACTCAGTGAATTATTCCTGGCATTTGGTTCCTACTTCAGGGCCATCAATTGATATT----ATCCCTCACACTTTCATCGACGCTTG---CATAAGTTAATG-----GTGGAAAACATAAGCGGGAG--CAACCCCCATGCCGAGCGTTCTTTCCATCGGGCATCTGGTTCCTTTTTTCTTCTTTTCCTTTCAA-TAGACATTTCACAGTGAACGCGATCTAACTGAGAAAGGTGGAACACACCCTAGGAC--------TCCCCGGATTATA------GTTGAATGTTGGAAAGACTTTCTAA------------AAAG------AGTAGCATATTAGGTTATCATGAGCATAATTGAGGATATTTACCAGTAATATATCTAAGTGCCCCTCTCTCGGCTTTTTAGCGTTAAACCCCCCTACCCCCCT--AAACTGCTAGATTATCTAACACTCCTGTAAACCC---CCCGGAACCA---GGAAAATCTCTAGTAGTTTTTTTATGGCCAAAAAATAGG
	H000_NC_22_|	 1	------TAAGGGGTATGCAAAGCATACTACTAAAAATCCAAACGAATA-TGAAATTAAGATGAAAGAAATTTAAGATCTAACAGCAAAATTCACTGGCAAATATATACCTTTACCCAACATCCCGTTAAATCAAGCATTAATGCGCAGTAAGAGCCTACCTACAAGTCCATATCTTAATGCCAACGGTTATTG---AAGGTGAGGGACAATGACTGTGGGGGTTTCACTCAGTGAATTATTCCTGGCATTTGGTTCCTACTTCAGGGCCATCAATTGATATT----ATCCCTCACACTTTCATCGACGCTTG---CATAAGTTAATG-----GTGGAAAACATAAGCGGGAG--CAACCCCCATGCCGAGCGTTCTTTCCATCGGGCATCTGGTTCCTTTTTTCTTCTTTTCCTTTCAA-TAGACATTTCACAGTGAACGCGATCTAACTGAGAAAGGTGGAACACACCCTAGGAC--------TCCCCGGATTATA------GTTGAATGTTGGAAAGACTTTCTAA------------AAAG------AGTAGCATATTAGGTTATCATGAGCATAATTGAGGATATTTACCAGTAATATATCTAAGTGCCCCTCTCTCGGCTTTTTAGCGTTAAACCCCCCTACCCCCCT--AAACTGCTAGATTATCTAACACTCCTGTAAACCC---CCCGGAACCA---GGAAAATCTCTAGTAGTTTTTTTATGGCCAAAAAATAGG
	H000_NC_23_|	 1	------TAAGGGGTATGCAAAGCATACTACTAAAAATCCAAACGAATA-TGAAATTAAGATGAAAGAAATTTAAGATCTAACAGCAAAATTCACTGGCAAATATATACCTTTACCCAACATCCCGTTAAATCAAGCATTAATGCGCAGTAAGAGCCTACCTACAAGTCCATATCTTAATGCCAACGGTTATTG---AAGGTGAGGGACAATGACTGTGGGGGTTTCACTCAGTGAATTATTCCTGGCATTTGGTTCCTACTTCAGGGCCATCAATTGATATT----ATCCCTCACACTTTCATCGACGCTTG---CATAAGTTAATG-----GTGGAAAACATAAGCGGGAG--CAACCCCCATGCCGAGCGTTCTTTCCATCGGGCATCTGGTTCCTTTTTTCTTCTTTTCCTTTCAA-TAGACATTTCACAGTGAACGCGATCTAACTGAGAAAGGTGGAACACACCCTAGGAC--------TCCCCGGATTATA------GTTGAATGTTGGAAAGACTTTCTAA------------AAAG------AGTAGCATATTAGGTTATCATGAGCATAATTGAGGATATTTACCAGTAATATATCTAAGTGCCCCTCTCTCGGCTTTTTAGCGTTAAACCCCCCTACCCCCCT--AAACTGCTAGATTATCTAACACTCCTGTAAACCC---CCCGGAACCA---GGAAAATCTCTAGTAGTTTTTTTATGGCCAAAAAATAGG
	H000_NC_24_|	 1	------TAAGGGGTATGCAAAGCATACTACTAAAAATCCAAACGAATA-TGAAATTAAGATGAAAGAAATTTAAGATCTAACAGCAAAATTCACTGGCAAATATATACCTTTACCCAACATCCCGTTAAATCAAGCATTAATGCGCAGTAAGAGCCTACCTACAAGTCCATATCTTAATGCCAACGGTTATTG---AAGGTGAGGGACAATGACTGTGGGGGTTTCACTCAGTGAATTATTCCTGGCATTTGGTTCCTACTTCAGGGCCATCAATTGATATT----ATCCCTCACACTTTCATCGACGCTTG---CATAAGTTAATG-----GTGGAAAACATAAGCGGGAG--CAACCCCCATGCCGAGCGTTCTTTCCATCGGGCATCTGGTTCCTTTTTTCTTCTTTTCCTTTCAA-TAGACATTTCACAGTGAACGCGATCTAACTGAGAAAGGTGGAACACACCCTAGGAC--------TCCCCGGATTATA------GTTGAATGTTGGAAAGACTTTCTAA------------AAAG------AGTAGCATATTAGGTTATCATGAGCATAATTGAGGATATTTACCAGTAATATATCTAAGTGCCCCTCTCTCGGCTTTTTAGCGTTAAACCCCCCTACCCCCCT--AAACTGCTAGATTATCTAACACTCCTGTAAACCC---CCCGGAACCA---GGAAAATCTCTAGTAGTTTTTTTATGGCCAAAAAATAGG
	H000_NC_25_|	 1	------TAAGGGGTATGCAAAGCATACTACTAAAAATCCAAACGAATA-TGAAATTAAGATGAAAGAAATTTAAGATCTAACAGCAAAATTCACTGGCAAATATATACCTTTACCCAACATCCCGTTAAATCAAGCATTAATGCGCAGTAAGAGCCTACCTACAAGTCCATATCTTAATGCCAACGGTTATTG---AAGGTGAGGGACAATGACTGTGGGGGTTTCACTCAGTGAATTATTCCTGGCATTTGGTTCCTACTTCAGGGCCATCAATTGATATT----ATCCCTCACACTTTCATCGACGCTTG---CATAAGTTAATG-----GTGGAAAACATAAGCGGGAG--CAACCCCCATGCCGAGCGTTCTTTCCATCGGGCATCTGGTTCCTTTTTTCTTCTTTTCCTTTCAA-TAGACATTTCACAGTGAACGCGATCTAACTGAGAAAGGTGGAACACACCCTAGGAC--------TCCCCGGATTATA------GTTGAATGTTGGAAAGACTTTCTAA------------AAAG------AGTAGCATATTAGGTTATCATGAGCATAATTGAGGATATTTACCAGTAATATATCTAAGTGCCCCTCTCTCGGCTTTTTAGCGTTAAACCCCCCTACCCCCCT--AAACTGCTAGATTATCTAACACTCCTGTAAACCC---CCCGGAACCA---GGAAAATCTCTAGTAGTTTTTTTATGGCCAAAAAATAGG
	H000_NC_26_|	 1	------TAAGGGGTATGCAAAGCATACTACTAAAAATCCAAACGAATA-TGAAATTAAGATGAAAGAAATTTAAGATCTAACAGCAAAATTCACTGGCAAATATATACCTTTACCCAACATCCCGTTAAATCAAGCATTAATGCGCAGTAAGAGCCTACCTACAAGTCCATATCTTAATGCCAACGGTTATTG---AAGGTGAGGGACAATGACTGTGGGGGTTTCACTCAGTGAATTATTCCTGGCATTTGGTTCCTACTTCAGGGCCATCAATTGATATT----ATCCCTCACACTTTCATCGACGCTTG---CATAAGTTAATG-----GTGGAAAACATAAGCGGGAG--CAACCCCCATGCCGAGCGTTCTTTCCATCGGGCATCTGGTTCCTTTTTTCTTCTTTTCCTTTCAA-TAGACATTTCACAGTGAACGCGATCTAACTGAGAAAGGTGGAACACACCCTAGGAC--------TCCCCGGATTATA------GTTGAATGTTGGAAAGACTTTCTAA------------AAAG------AGTAGCATATTAGGTTATCATGAGCATAATTGAGGATATTTACCAGTAATATATCTAAGTGCCCCTCTCTCGGCTTTTTAGCGTTAAACCCCCCTACCCCCCT--AAACTGCTAGATTATCTAACACTCCTGTAAACCC---CCCGGAACCA---GGAAAATCTCTAGTAGTTTTTTTATGGCCAAAAAATAGG
	H000_NC_27_|	 1	------TAAGGGGTATGCAAAGCATACTACTAAAAATCCAAACGAATA-TGAAATTAAGATGAAAGAAATTTAAGATCTAACAGCAAAATTCACTGGCAAATATATACCTTTACCCAACATCCCGTTAAATCAAGCATTAATGCGCAGTAAGAGCCTACCTACAAGTCCATATCTTAATGCCAACGGTTATTG---AAGGTGAGGGACAATGACTGTGGGGGTTTCACTCAGTGAATTATTCCTGGCATTTGGTTCCTACTTCAGGGCCATCAATTGATATT----ATCCCTCACACTTTCATCGACGCTTG---CATAAGTTAATG-----GTGGAAAACATAAGCGGGAG--CAACCCCCATGCCGAGCGTTCTTTCCATCGGGCATCTGGTTCCTTTTTTCTTCTTTTCCTTTCAA-TAGACATTTCACAGTGAACGCGATCTAACTGAGAAAGGTGGAACACACCCTAGGAC--------TCCCCGGATTATA------GTTGAATGTTGGAAAGACTTTCTAA------------AAAG------AGTAGCATATTAGGTTATCATGAGCATAATTGAGGATATTTACCAGTAATATATCTAAGTGCCCCTCTCTCGGCTTTTTAGCGTTAAACCCCCCTACCCCCCT--AAACTGCTAGATTATCTAACACTCCTGTAAACCC---CCCGGAACCA---GGAAAATCTCTAGTAGTTTTTTTATGGCCAAAAAATAGG
	H000_NC_28_|	 1	------TAAGGGGTATGCAAAGCATACTACTAAAAATCCAAACGAATA-TGAAATTAAGATGAAAGAAATTTAAGATCTAACAGCAAAATTCACTGGCAAATATATACCTTTACCCAACATCCCGTTAAATCAAGCATTAATGCGCAGTAAGAGCCTACCTACAAGTCCATATCTTAATGCCAACGGTTATTG---AAGGTGAGGGACAATGACTGTGGGGGTTTCACTCAGTGAATTATTCCTGGCATTTGGTTCCTACTTCAGGGCCATCAATTGATATT----ATCCCTCACACTTTCATCGACGCTTG---CATAAGTTAATG-----GTGGAAAACATAAGCGGGAG--CAACCCCCATGCCGAGCGTTCTTTCCATCGGGCATCTGGTTCCTTTTTTCTTCTTTTCCTTTCAA-TAGACATTTCACAGTGAACGCGATCTAACTGAGAAAGGTGGAACACACCCTAGGAC--------TCCCCGGATTATA------GTTGAATGTTGGAAAGACTTTCTAA------------AAAG------AGTAGCATATTAGGTTATCATGAGCATAATTGAGGATATTTACCAGTAATATATCTAAGTGCCCCTCTCTCGGCTTTTTAGCGTTAAACCCCCCTACCCCCCT--AAACTGCTAGATTATCTAACACTCCTGTAAACCC---CCCGGAACCA---GGAAAATCTCTAGTAGTTTTTTTATGGCCAAAAAATAGG
	H000_NC_29_|	 1	------TAAGGGGTATGCAAAGCATACTACTAAAAATCCAAACGAATA-TGAAATTAAGATGAAAGAAATTTAAGATCTAACAGCAAAATTCACTGGCAAATATATACCTTTACCCAACATCCCGTTAAATCAAGCATTAATGCGCAGTAAGAGCCTACCTACAAGTCCATATCTTAATGCCAACGGTTATTG---AAGGTGAGGGACAATGACTGTGGGGGTTTCACTCAGTGAATTATTCCTGGCATTTGGTTCCTACTTCAGGGCCATCAATTGATATT----ATCCCTCACACTTTCATCGACGCTTG---CATAAGTTAATG-----GTGGAAAACATAAGCGGGAG--CAACCCCCATGCCGAGCGTTCTTTCCATCGGGCATCTGGTTCCTTTTTTCTTCTTTTCCTTTCAA-TAGACATTTCACAGTGAACGCGATCTAACTGAGAAAGGTGGAACACACCCTAGGAC--------TCCCCGGATTATA------GTTGAATGTTGGAAAGACTTTCTAA------------AAAG------AGTAGCATATTAGGTTATCATGAGCATAATTGAGGATATTTACCAGTAATATATCTAAGTGCCCCTCTCTCGGCTTTTTAGCGTTAAACCCCCCTACCCCCCT--AAACTGCTAGATTATCTAACACTCCTGTAAACCC---CCCGGAACCA---GGAAAATCTCTAGTAGTTTTTTTATGGCCAAAAAATAGG
	H000_NC_30_|	 1	------TAAGGGGTATGCAAAGCATACTACTAAAAATCCAAACGAATA-TGAAATTAAGATGAAAGAAATTTAAGATCTAACAGCAAAATTCACTGGCAAATATATACCTTTACCCAACATCCCGTTAAATCAAGCATTAATGCGCAGTAAGAGCCTACCTACAAGTCCATATCTTAATGCCAACGGTTATTG---AAGGTGAGGGACAATGACTGTGGGGGTTTCACTCAGTGAATTATTCCTGGCATTTGGTTCCTACTTCAGGGCCATCAATTGATATT----ATCCCTCACACTTTCATCGACGCTTG---CATAAGTTAATG-----GTGGAAAACATAAGCGGGAG--CAACCCCCATGCCGAGCGTTCTTTCCATCGGGCATCTGGTTCCTTTTTTCTTCTTTTCCTTTCAA-TAGACATTTCACAGTGAACGCGATCTAACTGAGAAAGGTGGAACACACCCTAGGAC--------TCCCCGGATTATA------GTTGAATGTTGGAAAGACTTTCTAA------------AAAG------AGTAGCATATTAGGTTATCATGAGCATAATTGAGGATATTTACCAGTAATATATCTAAGTGCCCCTCTCTCGGCTTTTTAGCGTTAAACCCCCCTACCCCCCT--AAACTGCTAGATTATCTAACACTCCTGTAAACCC---CCCGGAACCA---GGAAAATCTCTAGTAGTTTTTTTATGGCCAAAAAATAGG
	H000_NC_32_|	 1	------TAAGGGGTATGCAAAGCATACTACTAAAAATCCAAACGAATA-TGAAATTAAGATGAAAGAAATTTAAGATCTAACAGCAAAATTCACTGGCAAATATATACCTTTACCCAACATCCCGTTAAATCAAGCATTAATGCGCAGTAAGAGCCTACCTACAAGTCCATATCTTAATGCCAACGGTTATTG---AAGGTGAGGGACAATGACTGTGGGGGTTTCACTCAGTGAATTATTCCTGGCATTTGGTTCCTACTTCAGGGCCATCAATTGATATT----ATCCCTCACACTTTCATCGACGCTTG---CATAAGTTAATG-----GTGGAAAACATAAGCGGGAG--CAACCCCCATGCCGAGCGTTCTTTCCATCGGGCATCTGGTTCCTTTTTTCTTCTTTTCCTTTCAA-TAGACATTTCACAGTGAACGCGATCTAACTGAGAAAGGTGGAACACACCCTAGGAC--------TCCCCGGATTATA------GTTGAATGTTGGAAAGACTTTCTAA------------AAAG------AGTAGCATATTAGGTTATCATGAGCATAATTGAGGATATTTACCAGTAATATATCTAAGTGCCCCTCTCTCGGCTTTTTAGCGTTAAACCCCCCTACCCCCCT--AAACTGCTAGATTATCTAACACTCCTGTAAACCC---CCCGGAACCA---GGAAAATCTCTAGTAGTTTTTTTATGGCCAAAAAATAGG
	H000_NC_33_|	 1	------TAAGGGGTATGCAAAGCATACTACTAAAAATCCAAACGAATA-TGAAATTAAGATGAAAGAAATTTAAGATCTAACAGCAAAATTCACTGGCAAATATATACCTTTACCCAACATCCCGTTAAATCAAGCATTAATGCGCAGTAAGAGCCTACCTACAAGTCCATATCTTAATGCCAACGGTTATTG---AAGGTGAGGGACAATGACTGTGGGGGTTTCACTCAGTGAATTATTCCTGGCATTTGGTTCCTACTTCAGGGCCATCAATTGATATT----ATCCCTCACACTTTCATCGACGCTTG---CATAAGTTAATG-----GTGGAAAACATAAGCGGGAG--CAACCCCCATGCCGAGCGTTCTTTCCATCGGGCATCTGGTTCCTTTTTTCTTCTTTTCCTTTCAA-TAGACATTTCACAGTGAACGCGATCTAACTGAGAAAGGTGGAACACACCCTAGGAC--------TCCCCGGATTATA------GTTGAATGTTGGAAAGACTTTCTAA------------AAAG------AGTAGCATATTAGGTTATCATGAGCATAATTGAGGATATTTACCAGTAATATATCTAAGTGCCCCTCTCTCGGCTTTTTAGCGTTAAACCCCCCTACCCCCCT--AAACTGCTAGATTATCTAACACTCCTGTAAACCC---CCCGGAACCA---GGAAAATCTCTAGTAGTTTTTTTATGGCCAAAAAATAGG
	H000_NC_34_|	 1	------TAAGGGGTATGCAAAGCATACTACTAAAAATCCAAACGAATA-TGAAATTAAGATGAAAGAAATTTAAGATCTAACAGCAAAATTCACTGGCAAATATATACCTTTACCCAACATCCCGTTAAATCAAGCATTAATGCGCAGTAAGAGCCTACCTACAAGTCCATATCTTAATGCCAACGGTTATTG---AAGGTGAGGGACAATGACTGTGGGGGTTTCACTCAGTGAATTATTCCTGGCATTTGGTTCCTACTTCAGGGCCATCAATTGATATT----ATCCCTCACACTTTCATCGACGCTTG---CATAAGTTAATG-----GTGGAAAACATAAGCGGGAG--CAACCCCCATGCCGAGCGTTCTTTCCATCGGGCATCTGGTTCCTTTTTTCTTCTTTTCCTTTCAA-TAGACATTTCACAGTGAACGCGATCTAACTGAGAAAGGTGGAACACACCCTAGGAC--------TCCCCGGATTATA------GTTGAATGTTGGAAAGACTTTCTAA------------AAAG------AGTAGCATATTAGGTTATCATGAGCATAATTGAGGATATTTACCAGTAATATATCTAAGTGCCCCTCTCTCGGCTTTTTAGCGTTAAACCCCCCTACCCCCCT--AAACTGCTAGATTATCTAACACTCCTGTAAACCC---CCCGGAACCA---GGAAAATCTCTAGTAGTTTTTTTATGGCCAAAAAATAGG
	H000_NC_35_|	 1	------TAAGGGGTATGCAAAGCATACTACTAAAAATCCAAACGAATA-TGAAATTAAGATGAAAGAAATTTAAGATCTAACAGCAAAATTCACTGGCAAATATATACCTTTACCCAACATCCCGTTAAATCAAGCATTAATGCGCAGTAAGAGCCTACCTACAAGTCCATATCTTAATGCCAACGGTTATTG---AAGGTGAGGGACAATGACTGTGGGGGTTTCACTCAGTGAATTATTCCTGGCATTTGGTTCCTACTTCAGGGCCATCAATTGATATT----ATCCCTCACACTTTCATCGACGCTTG---CATAAGTTAATG-----GTGGAAAACATAAGCGGGAG--CAACCCCCATGCCGAGCGTTCTTTCCATCGGGCATCTGGTTCCTTTTTTCTTCTTTTCCTTTCAA-TAGACATTTCACAGTGAACGCGATCTAACTGAGAAAGGTGGAACACACCCTAGGAC--------TCCCCGGATTATA------GTTGAATGTTGGAAAGACTTTCTAA------------AAAG------AGTAGCATATTAGGTTATCATGAGCATAATTGAGGATATTTACCAGTAATATATCTAAGTGCCCCTCTCTCGGCTTTTTAGCGTTAAACCCCCCTACCCCCCT--AAACTGCTAGATTATCTAACACTCCTGTAAACCC---CCCGGAACCA---GGAAAATCTCTAGTAGTTTTTTTATGGCCAAAAAATAGG
	H000_NC_36_|	 1	------TAAGGGGTATGCAAAGCATACTACTAAAAATCCAAACGAATA-TGAAATTAAGATGAAAGAAATTTAAGATCTAACAGCAAAATTCACTGGCAAATATATACCTTTACCCAACATCCCGTTAAATCAAGCATTAATGCGCAGTAAGAGCCTACCTACAAGTCCATATCTTAATGCCAACGGTTATTG---AAGGTGAGGGACAATGACTGTGGGGGTTTCACTCAGTGAATTATTCCTGGCATTTGGTTCCTACTTCAGGGCCATCAATTGATATT----ATCCCTCACACTTTCATCGACGCTTG---CATAAGTTAATG-----GTGGAAAACATAAGCGGGAG--CAACCCCCATGCCGAGCGTTCTTTCCATCGGGCATCTGGTTCCTTTTTTCTTCTTTTCCTTTCAA-TAGACATTTCACAGTGAACGCGATCTAACTGAGAAAGGTGGAACACACCCTAGGAC--------TCCCCGGATTATA------GTTGAATGTTGGAAAGACTTTCTAA------------AAAG------AGTAGCATATTAGGTTATCATGAGCATAATTGAGGATATTTACCAGTAATATATCTAAGTGCCCCTCTCTCGGCTTTTTAGCGTTAAACCCCCCTACCCCCCT--AAACTGCTAGATTATCTAACACTCCTGTAAACCC---CCCGGAACCA---GGAAAATCTCTAGTAGTTTTTTTATGGCCAAAAAATAGG
	H000_NC_37_|	 1	------TAAGGGGTATGCAAAGCATACTACTAAAAATCCAAACGAATA-TGAAATTAAGATGAAAGAAATTTAAGATCTAACAGCAAAATTCACTGGCAAATATATACCTTTACCCAACATCCCGTTAAATCAAGCATTAATGCGCAGTAAGAGCCTACCTACAAGTCCATATCTTAATGCCAACGGTTATTG---AAGGTGAGGGACAATGACTGTGGGGGTTTCACTCAGTGAATTATTCCTGGCATTTGGTTCCTACTTCAGGGCCATCAATTGATATT----ATCCCTCACACTTTCATCGACGCTTG---CATAAGTTAATG-----GTGGAAAACATAAGCGGGAG--CAACCCCCATGCCGAGCGTTCTTTCCATCGGGCATCTGGTTCCTTTTTTCTTCTTTTCCTTTCAA-TAGACATTTCACAGTGAACGCGATCTAACTGAGAAAGGTGGAACACACCCTAGGAC--------TCCCCGGATTATA------GTTGAATGTTGGAAAGACTTTCTAA------------AAAG------AGTAGCATATTAGGTTATCATGAGCATAATTGAGGATATTTACCAGTAATATATCTAAGTGCCCCTCTCTCGGCTTTTTAGCGTTAAACCCCCCTACCCCCCT--AAACTGCTAGATTATCTAACACTCCTGTAAACCC---CCCGGAACCA---GGAAAATCTCTAGTAGTTTTTTTATGGCCAAAAAATAGG
	H000_NC_38_|	 1	------TAAGGGGTATGCAAAGCATACTACTAAAAATCCAAACGAATA-TGAAATTAAGATGAAAGAAATTTAAGATCTAACAGCAAAATTCACTGGCAAATATATACCTTTACCCAACATCCCGTTAAATCAAGCATTAATGCGCAGTAAGAGCCTACCTACAAGTCCATATCTTAATGCCAACGGTTATTG---AAGGTGAGGGACAATGACTGTGGGGGTTTCACTCAGTGAATTATTCCTGGCATTTGGTTCCTACTTCAGGGCCATCAATTGATATT----ATCCCTCACACTTTCATCGACGCTTG---CATAAGTTAATG-----GTGGAAAACATAAGCGGGAG--CAACCCCCATGCCGAGCGTTCTTTCCATCGGGCATCTGGTTCCTTTTTTCTTCTTTTCCTTTCAA-TAGACATTTCACAGTGAACGCGATCTAACTGAGAAAGGTGGAACACACCCTAGGAC--------TCCCCGGATTATA------GTTGAATGTTGGAAAGACTTTCTAA------------AAAG------AGTAGCATATTAGGTTATCATGAGCATAATTGAGGATATTTACCAGTAATATATCTAAGTGCCCCTCTCTCGGCTTTTTAGCGTTAAACCCCCCTACCCCCCT--AAACTGCTAGATTATCTAACACTCCTGTAAACCC---CCCGGAACCA---GGAAAATCTCTAGTAGTTTTTTTATGGCCAAAAAATAGG
	H000_NC_39_|	 1	------TAAGGGGTATGCAAAGCATACTACTAAAAATCCAAACGAATA-TGAAATTAAGATGAAAGAAATTTAAGATCTAACAGCAAAATTCACTGGCAAATATATACCTTTACCCAACATCCCGTTAAATCAAGCATTAATGCGCAGTAAGAGCCTACCTACAAGTCCATATCTTAATGCCAACGGTTATTG---AAGGTGAGGGACAATGACTGTGGGGGTTTCACTCAGTGAATTATTCCTGGCATTTGGTTCCTACTTCAGGGCCATCAATTGATATT----ATCCCTCACACTTTCATCGACGCTTG---CATAAGTTAATG-----GTGGAAAACATAAGCGGGAG--CAACCCCCATGCCGAGCGTTCTTTCCATCGGGCATCTGGTTCCTTTTTTCTTCTTTTCCTTTCAA-TAGACATTTCACAGTGAACGCGATCTAACTGAGAAAGGTGGAACACACCCTAGGAC--------TCCCCGGATTATA------GTTGAATGTTGGAAAGACTTTCTAA------------AAAG------AGTAGCATATTAGGTTATCATGAGCATAATTGAGGATATTTACCAGTAATATATCTAAGTGCCCCTCTCTCGGCTTTTTAGCGTTAAACCCCCCTACCCCCCT--AAACTGCTAGATTATCTAACACTCCTGTAAACCC---CCCGGAACCA---GGAAAATCTCTAGTAGTTTTTTTATGGCCAAAAAATAGG
	H000_NC_40_|	 1	------TAAGGGGTATGCAAAGCATACTACTAAAAATCCAAACGAATA-TGAAATTAAGATGAAAGAAATTTAAGATCTAACAGCAAAATTCACTGGCAAATATATACCTTTACCCAACATCCCGTTAAATCAAGCATTAATGCGCAGTAAGAGCCTACCTACAAGTCCATATCTTAATGCCAACGGTTATTG---AAGGTGAGGGACAATGACTGTGGGGGTTTCACTCAGTGAATTATTCCTGGCATTTGGTTCCTACTTCAGGGCCATCAATTGATATT----ATCCCTCACACTTTCATCGACGCTTG---CATAAGTTAATG-----GTGGAAAACATAAGCGGGAG--CAACCCCCATGCCGAGCGTTCTTTCCATCGGGCATCTGGTTCCTTTTTTCTTCTTTTCCTTTCAA-TAGACATTTCACAGTGAACGCGATCTAACTGAGAAAGGTGGAACACACCCTAGGAC--------TCCCCGGATTATA------GTTGAATGTTGGAAAGACTTTCTAA------------AAAG------AGTAGCATATTAGGTTATCATGAGCATAATTGAGGATATTTACCAGTAATATATCTAAGTGCCCCTCTCTCGGCTTTTTAGCGTTAAACCCCCCTACCCCCCT--AAACTGCTAGATTATCTAACACTCCTGTAAACCC---CCCGGAACCA---GGAAAATCTCTAGTAGTTTTTTTATGGCCAAAAAATAGG
	H000_NC_41_|	 1	------TAAGGGGTATGCAAAGCATACTACTAAAAATCCAAACGAATA-TGAAATTAAGATGAAAGAAATTTAAGATCTAACAGCAAAATTCACTGGCAAATATATACCTTTACCCAACATCCCGTTAAATCAAGCATTAATGCGCAGTAAGAGCCTACCTACAAGTCCATATCTTAATGCCAACGGTTATTG---AAGGTGAGGGACAATGACTGTGGGGGTTTCACTCAGTGAATTATTCCTGGCATTTGGTTCCTACTTCAGGGCCATCAATTGATATT----ATCCCTCACACTTTCATCGACGCTTG---CATAAGTTAATG-----GTGGAAAACATAAGCGGGAG--CAACCCCCATGCCGAGCGTTCTTTCCATCGGGCATCTGGTTCCTTTTTTCTTCTTTTCCTTTCAA-TAGACATTTCACAGTGAACGCGATCTAACTGAGAAAGGTGGAACACACCCTAGGAC--------TCCCCGGATTATA------GTTGAATGTTGGAAAGACTTTCTAA------------AAAG------AGTAGCATATTAGGTTATCATGAGCATAATTGAGGATATTTACCAGTAATATATCTAAGTGCCCCTCTCTCGGCTTTTTAGCGTTAAACCCCCCTACCCCCCT--AAACTGCTAGATTATCTAACACTCCTGTAAACCC---CCCGGAACCA---GGAAAATCTCTAGTAGTTTTTTTATGGCCAAAAAATAGG
	H000_NC_42_|	 1	------TAAGGGGTATGCAAAGCATACTACTAAAAATCCAAACGAATA-TGAAATTAAGATGAAAGAAATTTAAGATCTAACAGCAAAATTCACTGGCAAATATATACCTTTACCCAACATCCCGTTAAATCAAGCATTAATGCGCAGTAAGAGCCTACCTACAAGTCCATATCTTAATGCCAACGGTTATTG---AAGGTGAGGGACAATGACTGTGGGGGTTTCACTCAGTGAATTATTCCTGGCATTTGGTTCCTACTTCAGGGCCATCAATTGATATT----ATCCCTCACACTTTCATCGACGCTTG---CATAAGTTAATG-----GTGGAAAACATAAGCGGGAG--CAACCCCCATGCCGAGCGTTCTTTCCATCGGGCATCTGGTTCCTTTTTTCTTCTTTTCCTTTCAA-TAGACATTTCACAGTGAACGCGATCTAACTGAGAAAGGTGGAACACACCCTAGGAC--------TCCCCGGATTATA------GTTGAATGTTGGAAAGACTTTCTAA------------AAAG------AGTAGCATATTAGGTTATCATGAGCATAATTGAGGATATTTACCAGTAATATATCTAAGTGCCCCTCTCTCGGCTTTTTAGCGTTAAACCCCCCTACCCCCCT--AAACTGCTAGATTATCTAACACTCCTGTAAACCC---CCCGGAACCA---GGAAAATCTCTAGTAGTTTTTTTATGGCCAAAAAATAGG
	H000_NC_44_|	 1	------TAAGGGGTATGCAAAGCATACTACTAAAAATCCAAACGAATA-TGAAATTAAGATGAAAGAAATTTAAGATCTAACAGCAAAATTCACTGGCAAATATATACCTTTACCCAACATCCCGTTAAATCAAGCATTAATGCGCAGTAAGAGCCTACCTACAAGTCCATATCTTAATGCCAACGGTTATTG---AAGGTGAGGGACAATGACTGTGGGGGTTTCACTCAGTGAATTATTCCTGGCATTTGGTTCCTACTTCAGGGCCATCAATTGATATT----ATCCCTCACACTTTCATCGACGCTTG---CATAAGTTAATG-----GTGGAAAACATAAGCGGGAG--CAACCCCCATGCCGAGCGTTCTTTCCATCGGGCATCTGGTTCCTTTTTTCTTCTTTTCCTTTCAA-TAGACATTTCACAGTGAACGCGATCTAACTGAGAAAGGTGGAACACACCCTAGGAC--------TCCCCGGATTATA------GTTGAATGTTGGAAAGACTTTCTAA------------AAAG------AGTAGCATATTAGGTTATCATGAGCATAATTGAGGATATTTACCAGTAATATATCTAAGTGCCCCTCTCTCGGCTTTTTAGCGTTAAACCCCCCTACCCCCCT--AAACTGCTAGATTATCTAACACTCCTGTAAACCC---CCCGGAACCA---GGAAAATCTCTAGTAGTTTTTTTATGGCCAAAAAATAGG
	H000_NC_45_|	 1	------TAAGGGGTATGCAAAGCATACTACTAAAAATCCAAACGAATA-TGAAATTAAGATGAAAGAAATTTAAGATCTAACAGCAAAATTCACTGGCAAATATATACCTTTACCCAACATCCCGTTAAATCAAGCATTAATGCGCAGTAAGAGCCTACCTACAAGTCCATATCTTAATGCCAACGGTTATTG---AAGGTGAGGGACAATGACTGTGGGGGTTTCACTCAGTGAATTATTCCTGGCATTTGGTTCCTACTTCAGGGCCATCAATTGATATT----ATCCCTCACACTTTCATCGACGCTTG---CATAAGTTAATG-----GTGGAAAACATAAGCGGGAG--CAACCCCCATGCCGAGCGTTCTTTCCATCGGGCATCTGGTTCCTTTTTTCTTCTTTTCCTTTCAA-TAGACATTTCACAGTGAACGCGATCTAACTGAGAAAGGTGGAACACACCCTAGGAC--------TCCCCGGATTATA------GTTGAATGTTGGAAAGACTTTCTAA------------AAAG------AGTAGCATATTAGGTTATCATGAGCATAATTGAGGATATTTACCAGTAATATATCTAAGTGCCCCTCTCTCGGCTTTTTAGCGTTAAACCCCCCTACCCCCCT--AAACTGCTAGATTATCTAACACTCCTGTAAACCC---CCCGGAACCA---GGAAAATCTCTAGTAGTTTTTTTATGGCCAAAAAATAGG
	H000_NC_46_|	 1	------TAAGGGGTATGCAAAGCATACTACTAAAAATCCAAACGAATA-TGAAATTAAGATGAAAGAAATTTAAGATCTAACAGCAAAATTCACTGGCAAATATATACCTTTACCCAACATCCCGTTAAATCAAGCATTAATGCGCAGTAAGAGCCTACCTACAAGTCCATATCTTAATGCCAACGGTTATTG---AAGGTGAGGGACAATGACTGTGGGGGTTTCACTCAGTGAATTATTCCTGGCATTTGGTTCCTACTTCAGGGCCATCAATTGATATT----ATCCCTCACACTTTCATCGACGCTTG---CATAAGTTAATG-----GTGGAAAACATAAGCGGGAG--CAACCCCCATGCCGAGCGTTCTTTCCATCGGGCATCTGGTTCCTTTTTTCTTCTTTTCCTTTCAA-TAGACATTTCACAGTGAACGCGATCTAACTGAGAAAGGTGGAACACACCCTAGGAC--------TCCCCGGATTATA------GTTGAATGTTGGAAAGACTTTCTAA------------AAAG------AGTAGCATATTAGGTTATCATGAGCATAATTGAGGATATTTACCAGTAATATATCTAAGTGCCCCTCTCTCGGCTTTTTAGCGTTAAACCCCCCTACCCCCCT--AAACTGCTAGATTATCTAACACTCCTGTAAACCC---CCCGGAACCA---GGAAAATCTCTAGTAGTTTTTTTATGGCCAAAAAATAGG
	H000_NC_47_|	 1	------TAAGGGGTATGCAAAGCATACTACTAAAAATCCAAACGAATA-TGAAATTAAGATGAAAGAAATTTAAGATCTAACAGCAAAATTCACTGGCAAATATATACCTTTACCCAACATCCCGTTAAATCAAGCATTAATGCGCAGTAAGAGCCTACCTACAAGTCCATATCTTAATGCCAACGGTTATTG---AAGGTGAGGGACAATGACTGTGGGGGTTTCACTCAGTGAATTATTCCTGGCATTTGGTTCCTACTTCAGGGCCATCAATTGATATT----ATCCCTCACACTTTCATCGACGCTTG---CATAAGTTAATG-----GTGGAAAACATAAGCGGGAG--CAACCCCCATGCCGAGCGTTCTTTCCATCGGGCATCTGGTTCCTTTTTTCTTCTTTTCCTTTCAA-TAGACATTTCACAGTGAACGCGATCTAACTGAGAAAGGTGGAACACACCCTAGGAC--------TCCCCGGATTATA------GTTGAATGTTGGAAAGACTTTCTAA------------AAAG------AGTAGCATATTAGGTTATCATGAGCATAATTGAGGATATTTACCAGTAATATATCTAAGTGCCCCTCTCTCGGCTTTTTAGCGTTAAACCCCCCTACCCCCCT--AAACTGCTAGATTATCTAACACTCCTGTAAACCC---CCCGGAACCA---GGAAAATCTCTAGTAGTTTTTTTATGGCCAAAAAATAGG
	H000_NC_48_|	 1	------TAAGGGGTATGCAAAGCATACTACTAAAAATCCAAACGAATA-TGAAATTAAGATGAAAGAAATTTAAGATCTAACAGCAAAATTCACTGGCAAATATATACCTTTACCCAACATCCCGTTAAATCAAGCATTAATGCGCAGTAAGAGCCTACCTACAAGTCCATATCTTAATGCCAACGGTTATTG---AAGGTGAGGGACAATGACTGTGGGGGTTTCACTCAGTGAATTATTCCTGGCATTTGGTTCCTACTTCAGGGCCATCAATTGATATT----ATCCCTCACACTTTCATCGACGCTTG---CATAAGTTAATG-----GTGGAAAACATAAGCGGGAG--CAACCCCCATGCCGAGCGTTCTTTCCATCGGGCATCTGGTTCCTTTTTTCTTCTTTTCCTTTCAA-TAGACATTTCACAGTGAACGCGATCTAACTGAGAAAGGTGGAACACACCCTAGGAC--------TCCCCGGATTATA------GTTGAATGTTGGAAAGACTTTCTAA------------AAAG------AGTAGCATATTAGGTTATCATGAGCATAATTGAGGATATTTACCAGTAATATATCTAAGTGCCCCTCTCTCGGCTTTTTAGCGTTAAACCCCCCTACCCCCCT--AAACTGCTAGATTATCTAACACTCCTGTAAACCC---CCCGGAACCA---GGAAAATCTCTAGTAGTTTTTTTATGGCCAAAAAATAGG
	H000_NC_49_|	 1	------TAAGGGGTATGCAAAGCATACTACTAAAAATCCAAACGAATA-TGAAATTAAGATGAAAGAAATTTAAGATCTAACAGCAAAATTCACTGGCAAATATATACCTTTACCCAACATCCCGTTAAATCAAGCATTAATGCGCAGTAAGAGCCTACCTACAAGTCCATATCTTAATGCCAACGGTTATTG---AAGGTGAGGGACAATGACTGTGGGGGTTTCACTCAGTGAATTATTCCTGGCATTTGGTTCCTACTTCAGGGCCATCAATTGATATT----ATCCCTCACACTTTCATCGACGCTTG---CATAAGTTAATG-----GTGGAAAACATAAGCGGGAG--CAACCCCCATGCCGAGCGTTCTTTCCATCGGGCATCTGGTTCCTTTTTTCTTCTTTTCCTTTCAA-TAGACATTTCACAGTGAACGCGATCTAACTGAGAAAGGTGGAACACACCCTAGGAC--------TCCCCGGATTATA------GTTGAATGTTGGAAAGACTTTCTAA------------AAAG------AGTAGCATATTAGGTTATCATGAGCATAATTGAGGATATTTACCAGTAATATATCTAAGTGCCCCTCTCTCGGCTTTTTAGCGTTAAACCCCCCTACCCCCCT--AAACTGCTAGATTATCTAACACTCCTGTAAACCC---CCCGGAACCA---GGAAAATCTCTAGTAGTTTTTTTATGGCCAAAAAATAGG
	H000_NC_50_|	 1	------TAAGGGGTATGCAAAGCATACTACTAAAAATCCAAACGAATA-TGAAATTAAGATGAAAGAAATTTAAGATCTAACAGCAAAATTCACTGGCAAATATATACCTTTACCCAACATCCCGTTAAATCAAGCATTAATGCGCAGTAAGAGCCTACCTACAAGTCCATATCTTAATGCCAACGGTTATTG---AAGGTGAGGGACAATGACTGTGGGGGTTTCACTCAGTGAATTATTCCTGGCATTTGGTTCCTACTTCAGGGCCATCAATTGATATT----ATCCCTCACACTTTCATCGACGCTTG---CATAAGTTAATG-----GTGGAAAACATAAGCGGGAG--CAACCCCCATGCCGAGCGTTCTTTCCATCGGGCATCTGGTTCCTTTTTTCTTCTTTTCCTTTCAA-TAGACATTTCACAGTGAACGCGATCTAACTGAGAAAGGTGGAACACACCCTAGGAC--------TCCCCGGATTATA------GTTGAATGTTGGAAAGACTTTCTAA------------AAAG------AGTAGCATATTAGGTTATCATGAGCATAATTGAGGATATTTACCAGTAATATATCTAAGTGCCCCTCTCTCGGCTTTTTAGCGTTAAACCCCCCTACCCCCCT--AAACTGCTAGATTATCTAACACTCCTGTAAACCC---CCCGGAACCA---GGAAAATCTCTAGTAGTTTTTTTATGGCCAAAAAATAGG
	H000_NC_51_|	 1	------TAAGGGGTATGCAAAGCATACTACTAAAAATCCAAACGAATA-TGAAATTAAGATGAAAGAAATTTAAGATCTAACAGCAAAATTCACTGGCAAATATATACCTTTACCCAACATCCCGTTAAATCAAGCATTAATGCGCAGTAAGAGCCTACCTACAAGTCCATATCTTAATGCCAACGGTTATTG---AAGGTGAGGGACAATGACTGTGGGGGTTTCACTCAGTGAATTATTCCTGGCATTTGGTTCCTACTTCAGGGCCATCAATTGATATT----ATCCCTCACACTTTCATCGACGCTTG---CATAAGTTAATG-----GTGGAAAACATAAGCGGGAG--CAACCCCCATGCCGAGCGTTCTTTCCATCGGGCATCTGGTTCCTTTTTTCTTCTTTTCCTTTCAA-TAGACATTTCACAGTGAACGCGATCTAACTGAGAAAGGTGGAACACACCCTAGGAC--------TCCCCGGATTATA------GTTGAATGTTGGAAAGACTTTCTAA------------AAAG------AGTAGCATATTAGGTTATCATGAGCATAATTGAGGATATTTACCAGTAATATATCTAAGTGCCCCTCTCTCGGCTTTTTAGCGTTAAACCCCCCTACCCCCCT--AAACTGCTAGATTATCTAACACTCCTGTAAACCC---CCCGGAACCA---GGAAAATCTCTAGTAGTTTTTTTATGGCCAAAAAATAGG
	H000_NC_52_|	 1	------TAAGGGGTATGCAAAGCATACTACTAAAAATCCAAACGAATA-TGAAATTAAGATGAAAGAAATTTAAGATCTAACAGCAAAATTCACTGGCAAATATATACCTTTACCCAACATCCCGTTAAATCAAGCATTAATGCGCAGTAAGAGCCTACCTACAAGTCCATATCTTAATGCCAACGGTTATTG---AAGGTGAGGGACAATGACTGTGGGGGTTTCACTCAGTGAATTATTCCTGGCATTTGGTTCCTACTTCAGGGCCATCAATTGATATT----ATCCCTCACACTTTCATCGACGCTTG---CATAAGTTAATG-----GTGGAAAACATAAGCGGGAG--CAACCCCCATGCCGAGCGTTCTTTCCATCGGGCATCTGGTTCCTTTTTTCTTCTTTTCCTTTCAA-TAGACATTTCACAGTGAACGCGATCTAACTGAGAAAGGTGGAACACACCCTAGGAC--------TCCCCGGATTATA------GTTGAATGTTGGAAAGACTTTCTAA------------AAAG------AGTAGCATATTAGGTTATCATGAGCATAATTGAGGATATTTACCAGTAATATATCTAAGTGCCCCTCTCTCGGCTTTTTAGCGTTAAACCCCCCTACCCCCCT--AAACTGCTAGATTATCTAACACTCCTGTAAACCC---CCCGGAACCA---GGAAAATCTCTAGTAGTTTTTTTATGGCCAAAAAATAGG
	H000_NC_53_|	 1	------TAAGGGGTATGCAAAGCATACTACTAAAAATCCAAACGAATA-TGAAATTAAGATGAAAGAAATTTAAGATCTAACAGCAAAATTCACTGGCAAATATATACCTTTACCCAACATCCCGTTAAATCAAGCATTAATGCGCAGTAAGAGCCTACCTACAAGTCCATATCTTAATGCCAACGGTTATTG---AAGGTGAGGGACAATGACTGTGGGGGTTTCACTCAGTGAATTATTCCTGGCATTTGGTTCCTACTTCAGGGCCATCAATTGATATT----ATCCCTCACACTTTCATCGACGCTTG---CATAAGTTAATG-----GTGGAAAACATAAGCGGGAG--CAACCCCCATGCCGAGCGTTCTTTCCATCGGGCATCTGGTTCCTTTTTTCTTCTTTTCCTTTCAA-TAGACATTTCACAGTGAACGCGATCTAACTGAGAAAGGTGGAACACACCCTAGGAC--------TCCCCGGATTATA------GTTGAATGTTGGAAAGACTTTCTAA------------AAAG------AGTAGCATATTAGGTTATCATGAGCATAATTGAGGATATTTACCAGTAATATATCTAAGTGCCCCTCTCTCGGCTTTTTAGCGTTAAACCCCCCTACCCCCCT--AAACTGCTAGATTATCTAACACTCCTGTAAACCC---CCCGGAACCA---GGAAAATCTCTAGTAGTTTTTTTATGGCCAAAAAATAGG
	H000_NC_54_|	 1	------TAAGGGGTATGCAAAGCATACTACTAAAAATCCAAACGAATA-TGAAATTAAGATGAAAGAAATTTAAGATCTAACAGCAAAATTCACTGGCAAATATATACCTTTACCCAACATCCCGTTAAATCAAGCATTAATGCGCAGTAAGAGCCTACCTACAAGTCCATATCTTAATGCCAACGGTTATTG---AAGGTGAGGGACAATGACTGTGGGGGTTTCACTCAGTGAATTATTCCTGGCATTTGGTTCCTACTTCAGGGCCATCAATTGATATT----ATCCCTCACACTTTCATCGACGCTTG---CATAAGTTAATG-----GTGGAAAACATAAGCGGGAG--CAACCCCCATGCCGAGCGTTCTTTCCATCGGGCATCTGGTTCCTTTTTTCTTCTTTTCCTTTCAA-TAGACATTTCACAGTGAACGCGATCTAACTGAGAAAGGTGGAACACACCCTAGGAC--------TCCCCGGATTATA------GTTGAATGTTGGAAAGACTTTCTAA------------AAAG------AGTAGCATATTAGGTTATCATGAGCATAATTGAGGATATTTACCAGTAATATATCTAAGTGCCCCTCTCTCGGCTTTTTAGCGTTAAACCCCCCTACCCCCCT--AAACTGCTAGATTATCTAACACTCCTGTAAACCC---CCCGGAACCA---GGAAAATCTCTAGTAGTTTTTTTATGGCCAAAAAATAGG
	H000_NC_56_|	 1	------TAAGGGGTATGCAAAGCATACTACTAAAAATCCAAACGAATA-TGAAATTAAGATGAAAGAAATTTAAGATCTAACAGCAAAATTCACTGGCAAATATATACCTTTACCCAACATCCCGTTAAATCAAGCATTAATGCGCAGTAAGAGCCTACCTACAAGTCCATATCTTAATGCCAACGGTTATTG---AAGGTGAGGGACAATGACTGTGGGGGTTTCACTCAGTGAATTATTCCTGGCATTTGGTTCCTACTTCAGGGCCATCAATTGATATT----ATCCCTCACACTTTCATCGACGCTTG---CATAAGTTAATG-----GTGGAAAACATAAGCGGGAG--CAACCCCCATGCCGAGCGTTCTTTCCATCGGGCATCTGGTTCCTTTTTTCTTCTTTTCCTTTCAA-TAGACATTTCACAGTGAACGCGATCTAACTGAGAAAGGTGGAACACACCCTAGGAC--------TCCCCGGATTATA------GTTGAATGTTGGAAAGACTTTCTAA------------AAAG------AGTAGCATATTAGGTTATCATGAGCATAATTGAGGATATTTACCAGTAATATATCTAAGTGCCCCTCTCTCGGCTTTTTAGCGTTAAACCCCCCTACCCCCCT--AAACTGCTAGATTATCTAACACTCCTGTAAACCC---CCCGGAACCA---GGAAAATCTCTAGTAGTTTTTTTATGGCCAAAAAATAGG
	H000_NC_57_|	 1	------TAAGGGGTATGCAAAGCATACTACTAAAAATCCAAACGAATA-TGAAATTAAGATGAAAGAAATTTAAGATCTAACAGCAAAATTCACTGGCAAATATATACCTTTACCCAACATCCCGTTAAATCAAGCATTAATGCGCAGTAAGAGCCTACCTACAAGTCCATATCTTAATGCCAACGGTTATTG---AAGGTGAGGGACAATGACTGTGGGGGTTTCACTCAGTGAATTATTCCTGGCATTTGGTTCCTACTTCAGGGCCATCAATTGATATT----ATCCCTCACACTTTCATCGACGCTTG---CATAAGTTAATG-----GTGGAAAACATAAGCGGGAG--CAACCCCCATGCCGAGCGTTCTTTCCATCGGGCATCTGGTTCCTTTTTTCTTCTTTTCCTTTCAA-TAGACATTTCACAGTGAACGCGATCTAACTGAGAAAGGTGGAACACACCCTAGGAC--------TCCCCGGATTATA------GTTGAATGTTGGAAAGACTTTCTAA------------AAAG------AGTAGCATATTAGGTTATCATGAGCATAATTGAGGATATTTACCAGTAATATATCTAAGTGCCCCTCTCTCGGCTTTTTAGCGTTAAACCCCCCTACCCCCCT--AAACTGCTAGATTATCTAACACTCCTGTAAACCC---CCCGGAACCA---GGAAAATCTCTAGTAGTTTTTTTATGGCCAAAAAATAGG
	H000_NC_58_|	 1	------TAAGGGGTATGCAAAGCATACTACTAAAAATCCAAACGAATA-TGAAATTAAGATGAAAGAAATTTAAGATCTAACAGCAAAATTCACTGGCAAATATATACCTTTACCCAACATCCCGTTAAATCAAGCATTAATGCGCAGTAAGAGCCTACCTACAAGTCCATATCTTAATGCCAACGGTTATTG---AAGGTGAGGGACAATGACTGTGGGGGTTTCACTCAGTGAATTATTCCTGGCATTTGGTTCCTACTTCAGGGCCATCAATTGATATT----ATCCCTCACACTTTCATCGACGCTTG---CATAAGTTAATG-----GTGGAAAACATAAGCGGGAG--CAACCCCCATGCCGAGCGTTCTTTCCATCGGGCATCTGGTTCCTTTTTTCTTCTTTTCCTTTCAA-TAGACATTTCACAGTGAACGCGATCTAACTGAGAAAGGTGGAACACACCCTAGGAC--------TCCCCGGATTATA------GTTGAATGTTGGAAAGACTTTCTAA------------AAAG------AGTAGCATATTAGGTTATCATGAGCATAATTGAGGATATTTACCAGTAATATATCTAAGTGCCCCTCTCTCGGCTTTTTAGCGTTAAACCCCCCTACCCCCCT--AAACTGCTAGATTATCTAACACTCCTGTAAACCC---CCCGGAACCA---GGAAAATCTCTAGTAGTTTTTTTATGGCCAAAAAATAGG
	H000_NC_59_|	 1	------TAAGGGGTATGCAAAGCATACTACTAAAAATCCAAACGAATA-TGAAATTAAGATGAAAGAAATTTAAGATCTAACAGCAAAATTCACTGGCAAATATATACCTTTACCCAACATCCCGTTAAATCAAGCATTAATGCGCAGTAAGAGCCTACCTACAAGTCCATATCTTAATGCCAACGGTTATTG---AAGGTGAGGGACAATGACTGTGGGGGTTTCACTCAGTGAATTATTCCTGGCATTTGGTTCCTACTTCAGGGCCATCAATTGATATT----ATCCCTCACACTTTCATCGACGCTTG---CATAAGTTAATG-----GTGGAAAACATAAGCGGGAG--CAACCCCCATGCCGAGCGTTCTTTCCATCGGGCATCTGGTTCCTTTTTTCTTCTTTTCCTTTCAA-TAGACATTTCACAGTGAACGCGATCTAACTGAGAAAGGTGGAACACACCCTAGGAC--------TCCCCGGATTATA------GTTGAATGTTGGAAAGACTTTCTAA------------AAAG------AGTAGCATATTAGGTTATCATGAGCATAATTGAGGATATTTACCAGTAATATATCTAAGTGCCCCTCTCTCGGCTTTTTAGCGTTAAACCCCCCTACCCCCCT--AAACTGCTAGATTATCTAACACTCCTGTAAACCC---CCCGGAACCA---GGAAAATCTCTAGTAGTTTTTTTATGGCCAAAAAATAGG
	H000_NC_60_|	 1	------TAAGGGGTATGCAAAGCATACTACTAAAAATCCAAACGAATA-TGAAATTAAGATGAAAGAAATTTAAGATCTAACAGCAAAATTCACTGGCAAATATATACCTTTACCCAACATCCCGTTAAATCAAGCATTAATGCGCAGTAAGAGCCTACCTACAAGTCCATATCTTAATGCCAACGGTTATTG---AAGGTGAGGGACAATGACTGTGGGGGTTTCACTCAGTGAATTATTCCTGGCATTTGGTTCCTACTTCAGGGCCATCAATTGATATT----ATCCCTCACACTTTCATCGACGCTTG---CATAAGTTAATG-----GTGGAAAACATAAGCGGGAG--CAACCCCCATGCCGAGCGTTCTTTCCATCGGGCATCTGGTTCCTTTTTTCTTCTTTTCCTTTCAA-TAGACATTTCACAGTGAACGCGATCTAACTGAGAAAGGTGGAACACACCCTAGGAC--------TCCCCGGATTATA------GTTGAATGTTGGAAAGACTTTCTAA------------AAAG------AGTAGCATATTAGGTTATCATGAGCATAATTGAGGATATTTACCAGTAATATATCTAAGTGCCCCTCTCTCGGCTTTTTAGCGTTAAACCCCCCTACCCCCCT--AAACTGCTAGATTATCTAACACTCCTGTAAACCC---CCCGGAACCA---GGAAAATCTCTAGTAGTTTTTTTATGGCCAAAAAATAGG
	H000_NC_61_|	 1	------TAAGGGGTATGCAAAGCATACTACTAAAAATCCAAACGAATA-TGAAATTAAGATGAAAGAAATTTAAGATCTAACAGCAAAATTCACTGGCAAATATATACCTTTACCCAACATCCCGTTAAATCAAGCATTAATGCGCAGTAAGAGCCTACCTACAAGTCCATATCTTAATGCCAACGGTTATTG---AAGGTGAGGGACAATGACTGTGGGGGTTTCACTCAGTGAATTATTCCTGGCATTTGGTTCCTACTTCAGGGCCATCAATTGATATT----ATCCCTCACACTTTCATCGACGCTTG---CATAAGTTAATG-----GTGGAAAACATAAGCGGGAG--CAACCCCCATGCCGAGCGTTCTTTCCATCGGGCATCTGGTTCCTTTTTTCTTCTTTTCCTTTCAA-TAGACATTTCACAGTGAACGCGATCTAACTGAGAAAGGTGGAACACACCCTAGGAC--------TCCCCGGATTATA------GTTGAATGTTGGAAAGACTTTCTAA------------AAAG------AGTAGCATATTAGGTTATCATGAGCATAATTGAGGATATTTACCAGTAATATATCTAAGTGCCCCTCTCTCGGCTTTTTAGCGTTAAACCCCCCTACCCCCCT--AAACTGCTAGATTATCTAACACTCCTGTAAACCC---CCCGGAACCA---GGAAAATCTCTAGTAGTTTTTTTATGGCCAAAAAATAGG
	H000_NC_62_|	 1	------TAAGGGGTATGCAAAGCATACTACTAAAAATCCAAACGAATA-TGAAATTAAGATGAAAGAAATTTAAGATCTAACAGCAAAATTCACTGGCAAATATATACCTTTACCCAACATCCCGTTAAATCAAGCATTAATGCGCAGTAAGAGCCTACCTACAAGTCCATATCTTAATGCCAACGGTTATTG---AAGGTGAGGGACAATGACTGTGGGGGTTTCACTCAGTGAATTATTCCTGGCATTTGGTTCCTACTTCAGGGCCATCAATTGATATT----ATCCCTCACACTTTCATCGACGCTTG---CATAAGTTAATG-----GTGGAAAACATAAGCGGGAG--CAACCCCCATGCCGAGCGTTCTTTCCATCGGGCATCTGGTTCCTTTTTTCTTCTTTTCCTTTCAA-TAGACATTTCACAGTGAACGCGATCTAACTGAGAAAGGTGGAACACACCCTAGGAC--------TCCCCGGATTATA------GTTGAATGTTGGAAAGACTTTCTAA------------AAAG------AGTAGCATATTAGGTTATCATGAGCATAATTGAGGATATTTACCAGTAATATATCTAAGTGCCCCTCTCTCGGCTTTTTAGCGTTAAACCCCCCTACCCCCCT--AAACTGCTAGATTATCTAACACTCCTGTAAACCC---CCCGGAACCA---GGAAAATCTCTAGTAGTTTTTTTATGGCCAAAAAATAGG
	H000_NC_63_|	 1	------TAAGGGGTATGCAAAGCATACTACTAAAAATCCAAACGAATA-TGAAATTAAGATGAAAGAAATTTAAGATCTAACAGCAAAATTCACTGGCAAATATATACCTTTACCCAACATCCCGTTAAATCAAGCATTAATGCGCAGTAAGAGCCTACCTACAAGTCCATATCTTAATGCCAACGGTTATTG---AAGGTGAGGGACAATGACTGTGGGGGTTTCACTCAGTGAATTATTCCTGGCATTTGGTTCCTACTTCAGGGCCATCAATTGATATT----ATCCCTCACACTTTCATCGACGCTTG---CATAAGTTAATG-----GTGGAAAACATAAGCGGGAG--CAACCCCCATGCCGAGCGTTCTTTCCATCGGGCATCTGGTTCCTTTTTTCTTCTTTTCCTTTCAA-TAGACATTTCACAGTGAACGCGATCTAACTGAGAAAGGTGGAACACACCCTAGGAC--------TCCCCGGATTATA------GTTGAATGTTGGAAAGACTTTCTAA------------AAAG------AGTAGCATATTAGGTTATCATGAGCATAATTGAGGATATTTACCAGTAATATATCTAAGTGCCCCTCTCTCGGCTTTTTAGCGTTAAACCCCCCTACCCCCCT--AAACTGCTAGATTATCTAACACTCCTGTAAACCC---CCCGGAACCA---GGAAAATCTCTAGTAGTTTTTTTATGGCCAAAAAATAGG
	H000_NC_64_|	 1	------TAAGGGGTATGCAAAGCATACTACTAAAAATCCAAACGAATA-TGAAATTAAGATGAAAGAAATTTAAGATCTAACAGCAAAATTCACTGGCAAATATATACCTTTACCCAACATCCCGTTAAATCAAGCATTAATGCGCAGTAAGAGCCTACCTACAAGTCCATATCTTAATGCCAACGGTTATTG---AAGGTGAGGGACAATGACTGTGGGGGTTTCACTCAGTGAATTATTCCTGGCATTTGGTTCCTACTTCAGGGCCATCAATTGATATT----ATCCCTCACACTTTCATCGACGCTTG---CATAAGTTAATG-----GTGGAAAACATAAGCGGGAG--CAACCCCCATGCCGAGCGTTCTTTCCATCGGGCATCTGGTTCCTTTTTTCTTCTTTTCCTTTCAA-TAGACATTTCACAGTGAACGCGATCTAACTGAGAAAGGTGGAACACACCCTAGGAC--------TCCCCGGATTATA------GTTGAATGTTGGAAAGACTTTCTAA------------AAAG------AGTAGCATATTAGGTTATCATGAGCATAATTGAGGATATTTACCAGTAATATATCTAAGTGCCCCTCTCTCGGCTTTTTAGCGTTAAACCCCCCTACCCCCCT--AAACTGCTAGATTATCTAACACTCCTGTAAACCC---CCCGGAACCA---GGAAAATCTCTAGTAGTTTTTTTATGGCCAAAAAATAGG
	H000_NC_65_|	 1	------TAAGGGGTATGCAAAGCATACTACTAAAAATCCAAACGAATA-TGAAATTAAGATGAAAGAAATTTAAGATCTAACAGCAAAATTCACTGGCAAATATATACCTTTACCCAACATCCCGTTAAATCAAGCATTAATGCGCAGTAAGAGCCTACCTACAAGTCCATATCTTAATGCCAACGGTTATTG---AAGGTGAGGGACAATGACTGTGGGGGTTTCACTCAGTGAATTATTCCTGGCATTTGGTTCCTACTTCAGGGCCATCAATTGATATT----ATCCCTCACACTTTCATCGACGCTTG---CATAAGTTAATG-----GTGGAAAACATAAGCGGGAG--CAACCCCCATGCCGAGCGTTCTTTCCATCGGGCATCTGGTTCCTTTTTTCTTCTTTTCCTTTCAA-TAGACATTTCACAGTGAACGCGATCTAACTGAGAAAGGTGGAACACACCCTAGGAC--------TCCCCGGATTATA------GTTGAATGTTGGAAAGACTTTCTAA------------AAAG------AGTAGCATATTAGGTTATCATGAGCATAATTGAGGATATTTACCAGTAATATATCTAAGTGCCCCTCTCTCGGCTTTTTAGCGTTAAACCCCCCTACCCCCCT--AAACTGCTAGATTATCTAACACTCCTGTAAACCC---CCCGGAACCA---GGAAAATCTCTAGTAGTTTTTTTATGGCCAAAAAATAGG
	H000_NC_66_|	 1	------TAAGGGGTATGCAAAGCATACTACTAAAAATCCAAACGAATA-TGAAATTAAGATGAAAGAAATTTAAGATCTAACAGCAAAATTCACTGGCAAATATATACCTTTACCCAACATCCCGTTAAATCAAGCATTAATGCGCAGTAAGAGCCTACCTACAAGTCCATATCTTAATGCCAACGGTTATTG---AAGGTGAGGGACAATGACTGTGGGGGTTTCACTCAGTGAATTATTCCTGGCATTTGGTTCCTACTTCAGGGCCATCAATTGATATT----ATCCCTCACACTTTCATCGACGCTTG---CATAAGTTAATG-----GTGGAAAACATAAGCGGGAG--CAACCCCCATGCCGAGCGTTCTTTCCATCGGGCATCTGGTTCCTTTTTTCTTCTTTTCCTTTCAA-TAGACATTTCACAGTGAACGCGATCTAACTGAGAAAGGTGGAACACACCCTAGGAC--------TCCCCGGATTATA------GTTGAATGTTGGAAAGACTTTCTAA------------AAAG------AGTAGCATATTAGGTTATCATGAGCATAATTGAGGATATTTACCAGTAATATATCTAAGTGCCCCTCTCTCGGCTTTTTAGCGTTAAACCCCCCTACCCCCCT--AAACTGCTAGATTATCTAACACTCCTGTAAACCC---CCCGGAACCA---GGAAAATCTCTAGTAGTTTTTTTATGGCCAAAAAATAGG
	H000_NC_68_|	 1	------TAAGGGGTATGCAAAGCATACTACTAAAAATCCAAACGAATA-TGAAATTAAGATGAAAGAAATTTAAGATCTAACAGCAAAATTCACTGGCAAATATATACCTTTACCCAACATCCCGTTAAATCAAGCATTAATGCGCAGTAAGAGCCTACCTACAAGTCCATATCTTAATGCCAACGGTTATTG---AAGGTGAGGGACAATGACTGTGGGGGTTTCACTCAGTGAATTATTCCTGGCATTTGGTTCCTACTTCAGGGCCATCAATTGATATT----ATCCCTCACACTTTCATCGACGCTTG---CATAAGTTAATG-----GTGGAAAACATAAGCGGGAG--CAACCCCCATGCCGAGCGTTCTTTCCATCGGGCATCTGGTTCCTTTTTTCTTCTTTTCCTTTCAA-TAGACATTTCACAGTGAACGCGATCTAACTGAGAAAGGTGGAACACACCCTAGGAC--------TCCCCGGATTATA------GTTGAATGTTGGAAAGACTTTCTAA------------AAAG------AGTAGCATATTAGGTTATCATGAGCATAATTGAGGATATTTACCAGTAATATATCTAAGTGCCCCTCTCTCGGCTTTTTAGCGTTAAACCCCCCTACCCCCCT--AAACTGCTAGATTATCTAACACTCCTGTAAACCC---CCCGGAACCA---GGAAAATCTCTAGTAGTTTTTTTATGGCCAAAAAATAGG
	H000_NC_69_|	 1	------TAAGGGGTATGCAAAGCATACTACTAAAAATCCAAACGAATA-TGAAATTAAGATGAAAGAAATTTAAGATCTAACAGCAAAATTCACTGGCAAATATATACCTTTACCCAACATCCCGTTAAATCAAGCATTAATGCGCAGTAAGAGCCTACCTACAAGTCCATATCTTAATGCCAACGGTTATTG---AAGGTGAGGGACAATGACTGTGGGGGTTTCACTCAGTGAATTATTCCTGGCATTTGGTTCCTACTTCAGGGCCATCAATTGATATT----ATCCCTCACACTTTCATCGACGCTTG---CATAAGTTAATG-----GTGGAAAACATAAGCGGGAG--CAACCCCCATGCCGAGCGTTCTTTCCATCGGGCATCTGGTTCCTTTTTTCTTCTTTTCCTTTCAA-TAGACATTTCACAGTGAACGCGATCTAACTGAGAAAGGTGGAACACACCCTAGGAC--------TCCCCGGATTATA------GTTGAATGTTGGAAAGACTTTCTAA------------AAAG------AGTAGCATATTAGGTTATCATGAGCATAATTGAGGATATTTACCAGTAATATATCTAAGTGCCCCTCTCTCGGCTTTTTAGCGTTAAACCCCCCTACCCCCCT--AAACTGCTAGATTATCTAACACTCCTGTAAACCC---CCCGGAACCA---GGAAAATCTCTAGTAGTTTTTTTATGGCCAAAAAATAGG
	H000_NC_70_|	 1	------TAAGGGGTATGCAAAGCATACTACTAAAAATCCAAACGAATA-TGAAATTAAGATGAAAGAAATTTAAGATCTAACAGCAAAATTCACTGGCAAATATATACCTTTACCCAACATCCCGTTAAATCAAGCATTAATGCGCAGTAAGAGCCTACCTACAAGTCCATATCTTAATGCCAACGGTTATTG---AAGGTGAGGGACAATGACTGTGGGGGTTTCACTCAGTGAATTATTCCTGGCATTTGGTTCCTACTTCAGGGCCATCAATTGATATT----ATCCCTCACACTTTCATCGACGCTTG---CATAAGTTAATG-----GTGGAAAACATAAGCGGGAG--CAACCCCCATGCCGAGCGTTCTTTCCATCGGGCATCTGGTTCCTTTTTTCTTCTTTTCCTTTCAA-TAGACATTTCACAGTGAACGCGATCTAACTGAGAAAGGTGGAACACACCCTAGGAC--------TCCCCGGATTATA------GTTGAATGTTGGAAAGACTTTCTAA------------AAAG------AGTAGCATATTAGGTTATCATGAGCATAATTGAGGATATTTACCAGTAATATATCTAAGTGCCCCTCTCTCGGCTTTTTAGCGTTAAACCCCCCTACCCCCCT--AAACTGCTAGATTATCTAACACTCCTGTAAACCC---CCCGGAACCA---GGAAAATCTCTAGTAGTTTTTTTATGGCCAAAAAATAGG
	H000_NC_71_|	 1	------TAAGGGGTATGCAAAGCATACTACTAAAAATCCAAACGAATA-TGAAATTAAGATGAAAGAAATTTAAGATCTAACAGCAAAATTCACTGGCAAATATATACCTTTACCCAACATCCCGTTAAATCAAGCATTAATGCGCAGTAAGAGCCTACCTACAAGTCCATATCTTAATGCCAACGGTTATTG---AAGGTGAGGGACAATGACTGTGGGGGTTTCACTCAGTGAATTATTCCTGGCATTTGGTTCCTACTTCAGGGCCATCAATTGATATT----ATCCCTCACACTTTCATCGACGCTTG---CATAAGTTAATG-----GTGGAAAACATAAGCGGGAG--CAACCCCCATGCCGAGCGTTCTTTCCATCGGGCATCTGGTTCCTTTTTTCTTCTTTTCCTTTCAA-TAGACATTTCACAGTGAACGCGATCTAACTGAGAAAGGTGGAACACACCCTAGGAC--------TCCCCGGATTATA------GTTGAATGTTGGAAAGACTTTCTAA------------AAAG------AGTAGCATATTAGGTTATCATGAGCATAATTGAGGATATTTACCAGTAATATATCTAAGTGCCCCTCTCTCGGCTTTTTAGCGTTAAACCCCCCTACCCCCCT--AAACTGCTAGATTATCTAACACTCCTGTAAACCC---CCCGGAACCA---GGAAAATCTCTAGTAGTTTTTTTATGGCCAAAAAATAGG
	H000_NC_72_|	 1	------TAAGGGGTATGCAAAGCATACTACTAAAAATCCAAACGAATA-TGAAATTAAGATGAAAGAAATTTAAGATCTAACAGCAAAATTCACTGGCAAATATATACCTTTACCCAACATCCCGTTAAATCAAGCATTAATGCGCAGTAAGAGCCTACCTACAAGTCCATATCTTAATGCCAACGGTTATTG---AAGGTGAGGGACAATGACTGTGGGGGTTTCACTCAGTGAATTATTCCTGGCATTTGGTTCCTACTTCAGGGCCATCAATTGATATT----ATCCCTCACACTTTCATCGACGCTTG---CATAAGTTAATG-----GTGGAAAACATAAGCGGGAG--CAACCCCCATGCCGAGCGTTCTTTCCATCGGGCATCTGGTTCCTTTTTTCTTCTTTTCCTTTCAA-TAGACATTTCACAGTGAACGCGATCTAACTGAGAAAGGTGGAACACACCCTAGGAC--------TCCCCGGATTATA------GTTGAATGTTGGAAAGACTTTCTAA------------AAAG------AGTAGCATATTAGGTTATCATGAGCATAATTGAGGATATTTACCAGTAATATATCTAAGTGCCCCTCTCTCGGCTTTTTAGCGTTAAACCCCCCTACCCCCCT--AAACTGCTAGATTATCTAACACTCCTGTAAACCC---CCCGGAACCA---GGAAAATCTCTAGTAGTTTTTTTATGGCCAAAAAATAGG
	H000_NC_73_|	 1	------TAAGGGGTATGCAAAGCATACTACTAAAAATCCAAACGAATA-TGAAATTAAGATGAAAGAAATTTAAGATCTAACAGCAAAATTCACTGGCAAATATATACCTTTACCCAACATCCCGTTAAATCAAGCATTAATGCGCAGTAAGAGCCTACCTACAAGTCCATATCTTAATGCCAACGGTTATTG---AAGGTGAGGGACAATGACTGTGGGGGTTTCACTCAGTGAATTATTCCTGGCATTTGGTTCCTACTTCAGGGCCATCAATTGATATT----ATCCCTCACACTTTCATCGACGCTTG---CATAAGTTAATG-----GTGGAAAACATAAGCGGGAG--CAACCCCCATGCCGAGCGTTCTTTCCATCGGGCATCTGGTTCCTTTTTTCTTCTTTTCCTTTCAA-TAGACATTTCACAGTGAACGCGATCTAACTGAGAAAGGTGGAACACACCCTAGGAC--------TCCCCGGATTATA------GTTGAATGTTGGAAAGACTTTCTAA------------AAAG------AGTAGCATATTAGGTTATCATGAGCATAATTGAGGATATTTACCAGTAATATATCTAAGTGCCCCTCTCTCGGCTTTTTAGCGTTAAACCCCCCTACCCCCCT--AAACTGCTAGATTATCTAACACTCCTGTAAACCC---CCCGGAACCA---GGAAAATCTCTAGTAGTTTTTTTATGGCCAAAAAATAGG
	H000_NC_74_|	 1	------TAAGGGGTATGCAAAGCATACTACTAAAAATCCAAACGAATA-TGAAATTAAGATGAAAGAAATTTAAGATCTAACAGCAAAATTCACTGGCAAATATATACCTTTACCCAACATCCCGTTAAATCAAGCATTAATGCGCAGTAAGAGCCTACCTACAAGTCCATATCTTAATGCCAACGGTTATTG---AAGGTGAGGGACAATGACTGTGGGGGTTTCACTCAGTGAATTATTCCTGGCATTTGGTTCCTACTTCAGGGCCATCAATTGATATT----ATCCCTCACACTTTCATCGACGCTTG---CATAAGTTAATG-----GTGGAAAACATAAGCGGGAG--CAACCCCCATGCCGAGCGTTCTTTCCATCGGGCATCTGGTTCCTTTTTTCTTCTTTTCCTTTCAA-TAGACATTTCACAGTGAACGCGATCTAACTGAGAAAGGTGGAACACACCCTAGGAC--------TCCCCGGATTATA------GTTGAATGTTGGAAAGACTTTCTAA------------AAAG------AGTAGCATATTAGGTTATCATGAGCATAATTGAGGATATTTACCAGTAATATATCTAAGTGCCCCTCTCTCGGCTTTTTAGCGTTAAACCCCCCTACCCCCCT--AAACTGCTAGATTATCTAACACTCCTGTAAACCC---CCCGGAACCA---GGAAAATCTCTAGTAGTTTTTTTATGGCCAAAAAATAGG
	H000_NC_75_|	 1	------TAAGGGGTATGCAAAGCATACTACTAAAAATCCAAACGAATA-TGAAATTAAGATGAAAGAAATTTAAGATCTAACAGCAAAATTCACTGGCAAATATATACCTTTACCCAACATCCCGTTAAATCAAGCATTAATGCGCAGTAAGAGCCTACCTACAAGTCCATATCTTAATGCCAACGGTTATTG---AAGGTGAGGGACAATGACTGTGGGGGTTTCACTCAGTGAATTATTCCTGGCATTTGGTTCCTACTTCAGGGCCATCAATTGATATT----ATCCCTCACACTTTCATCGACGCTTG---CATAAGTTAATG-----GTGGAAAACATAAGCGGGAG--CAACCCCCATGCCGAGCGTTCTTTCCATCGGGCATCTGGTTCCTTTTTTCTTCTTTTCCTTTCAA-TAGACATTTCACAGTGAACGCGATCTAACTGAGAAAGGTGGAACACACCCTAGGAC--------TCCCCGGATTATA------GTTGAATGTTGGAAAGACTTTCTAA------------AAAG------AGTAGCATATTAGGTTATCATGAGCATAATTGAGGATATTTACCAGTAATATATCTAAGTGCCCCTCTCTCGGCTTTTTAGCGTTAAACCCCCCTACCCCCCT--AAACTGCTAGATTATCTAACACTCCTGTAAACCC---CCCGGAACCA---GGAAAATCTCTAGTAGTTTTTTTATGGCCAAAAAATAGG
	H000_NC_76_|	 1	------TAAGGGGTATGCAAAGCATACTACTAAAAATCCAAACGAATA-TGAAATTAAGATGAAAGAAATTTAAGATCTAACAGCAAAATTCACTGGCAAATATATACCTTTACCCAACATCCCGTTAAATCAAGCATTAATGCGCAGTAAGAGCCTACCTACAAGTCCATATCTTAATGCCAACGGTTATTG---AAGGTGAGGGACAATGACTGTGGGGGTTTCACTCAGTGAATTATTCCTGGCATTTGGTTCCTACTTCAGGGCCATCAATTGATATT----ATCCCTCACACTTTCATCGACGCTTG---CATAAGTTAATG-----GTGGAAAACATAAGCGGGAG--CAACCCCCATGCCGAGCGTTCTTTCCATCGGGCATCTGGTTCCTTTTTTCTTCTTTTCCTTTCAA-TAGACATTTCACAGTGAACGCGATCTAACTGAGAAAGGTGGAACACACCCTAGGAC--------TCCCCGGATTATA------GTTGAATGTTGGAAAGACTTTCTAA------------AAAG------AGTAGCATATTAGGTTATCATGAGCATAATTGAGGATATTTACCAGTAATATATCTAAGTGCCCCTCTCTCGGCTTTTTAGCGTTAAACCCCCCTACCCCCCT--AAACTGCTAGATTATCTAACACTCCTGTAAACCC---CCCGGAACCA---GGAAAATCTCTAGTAGTTTTTTTATGGCCAAAAAATAGG
	H000_NC_77_|	 1	------TAAGGGGTATGCAAAGCATACTACTAAAAATCCAAACGAATA-TGAAATTAAGATGAAAGAAATTTAAGATCTAACAGCAAAATTCACTGGCAAATATATACCTTTACCCAACATCCCGTTAAATCAAGCATTAATGCGCAGTAAGAGCCTACCTACAAGTCCATATCTTAATGCCAACGGTTATTG---AAGGTGAGGGACAATGACTGTGGGGGTTTCACTCAGTGAATTATTCCTGGCATTTGGTTCCTACTTCAGGGCCATCAATTGATATT----ATCCCTCACACTTTCATCGACGCTTG---CATAAGTTAATG-----GTGGAAAACATAAGCGGGAG--CAACCCCCATGCCGAGCGTTCTTTCCATCGGGCATCTGGTTCCTTTTTTCTTCTTTTCCTTTCAA-TAGACATTTCACAGTGAACGCGATCTAACTGAGAAAGGTGGAACACACCCTAGGAC--------TCCCCGGATTATA------GTTGAATGTTGGAAAGACTTTCTAA------------AAAG------AGTAGCATATTAGGTTATCATGAGCATAATTGAGGATATTTACCAGTAATATATCTAAGTGCCCCTCTCTCGGCTTTTTAGCGTTAAACCCCCCTACCCCCCT--AAACTGCTAGATTATCTAACACTCCTGTAAACCC---CCCGGAACCA---GGAAAATCTCTAGTAGTTTTTTTATGGCCAAAAAATAGG
	H000_NC_78_|	 1	------TAAGGGGTATGCAAAGCATACTACTAAAAATCCAAACGAATA-TGAAATTAAGATGAAAGAAATTTAAGATCTAACAGCAAAATTCACTGGCAAATATATACCTTTACCCAACATCCCGTTAAATCAAGCATTAATGCGCAGTAAGAGCCTACCTACAAGTCCATATCTTAATGCCAACGGTTATTG---AAGGTGAGGGACAATGACTGTGGGGGTTTCACTCAGTGAATTATTCCTGGCATTTGGTTCCTACTTCAGGGCCATCAATTGATATT----ATCCCTCACACTTTCATCGACGCTTG---CATAAGTTAATG-----GTGGAAAACATAAGCGGGAG--CAACCCCCATGCCGAGCGTTCTTTCCATCGGGCATCTGGTTCCTTTTTTCTTCTTTTCCTTTCAA-TAGACATTTCACAGTGAACGCGATCTAACTGAGAAAGGTGGAACACACCCTAGGAC--------TCCCCGGATTATA------GTTGAATGTTGGAAAGACTTTCTAA------------AAAG------AGTAGCATATTAGGTTATCATGAGCATAATTGAGGATATTTACCAGTAATATATCTAAGTGCCCCTCTCTCGGCTTTTTAGCGTTAAACCCCCCTACCCCCCT--AAACTGCTAGATTATCTAACACTCCTGTAAACCC---CCCGGAACCA---GGAAAATCTCTAGTAGTTTTTTTATGGCCAAAAAATAGG
	H000_NC_80_|	 1	------TAAGGGGTATGCAAAGCATACTACTAAAAATCCAAACGAATA-TGAAATTAAGATGAAAGAAATTTAAGATCTAACAGCAAAATTCACTGGCAAATATATACCTTTACCCAACATCCCGTTAAATCAAGCATTAATGCGCAGTAAGAGCCTACCTACAAGTCCATATCTTAATGCCAACGGTTATTG---AAGGTGAGGGACAATGACTGTGGGGGTTTCACTCAGTGAATTATTCCTGGCATTTGGTTCCTACTTCAGGGCCATCAATTGATATT----ATCCCTCACACTTTCATCGACGCTTG---CATAAGTTAATG-----GTGGAAAACATAAGCGGGAG--CAACCCCCATGCCGAGCGTTCTTTCCATCGGGCATCTGGTTCCTTTTTTCTTCTTTTCCTTTCAA-TAGACATTTCACAGTGAACGCGATCTAACTGAGAAAGGTGGAACACACCCTAGGAC--------TCCCCGGATTATA------GTTGAATGTTGGAAAGACTTTCTAA------------AAAG------AGTAGCATATTAGGTTATCATGAGCATAATTGAGGATATTTACCAGTAATATATCTAAGTGCCCCTCTCTCGGCTTTTTAGCGTTAAACCCCCCTACCCCCCT--AAACTGCTAGATTATCTAACACTCCTGTAAACCC---CCCGGAACCA---GGAAAATCTCTAGTAGTTTTTTTATGGCCAAAAAATAGG
	H000_NC_81_|	 1	------TAAGGGGTATGCAAAGCATACTACTAAAAATCCAAACGAATA-TGAAATTAAGATGAAAGAAATTTAAGATCTAACAGCAAAATTCACTGGCAAATATATACCTTTACCCAACATCCCGTTAAATCAAGCATTAATGCGCAGTAAGAGCCTACCTACAAGTCCATATCTTAATGCCAACGGTTATTG---AAGGTGAGGGACAATGACTGTGGGGGTTTCACTCAGTGAATTATTCCTGGCATTTGGTTCCTACTTCAGGGCCATCAATTGATATT----ATCCCTCACACTTTCATCGACGCTTG---CATAAGTTAATG-----GTGGAAAACATAAGCGGGAG--CAACCCCCATGCCGAGCGTTCTTTCCATCGGGCATCTGGTTCCTTTTTTCTTCTTTTCCTTTCAA-TAGACATTTCACAGTGAACGCGATCTAACTGAGAAAGGTGGAACACACCCTAGGAC--------TCCCCGGATTATA------GTTGAATGTTGGAAAGACTTTCTAA------------AAAG------AGTAGCATATTAGGTTATCATGAGCATAATTGAGGATATTTACCAGTAATATATCTAAGTGCCCCTCTCTCGGCTTTTTAGCGTTAAACCCCCCTACCCCCCT--AAACTGCTAGATTATCTAACACTCCTGTAAACCC---CCCGGAACCA---GGAAAATCTCTAGTAGTTTTTTTATGGCCAAAAAATAGG
	H000_NC_82_|	 1	------TAAGGGGTATGCAAAGCATACTACTAAAAATCCAAACGAATA-TGAAATTAAGATGAAAGAAATTTAAGATCTAACAGCAAAATTCACTGGCAAATATATACCTTTACCCAACATCCCGTTAAATCAAGCATTAATGCGCAGTAAGAGCCTACCTACAAGTCCATATCTTAATGCCAACGGTTATTG---AAGGTGAGGGACAATGACTGTGGGGGTTTCACTCAGTGAATTATTCCTGGCATTTGGTTCCTACTTCAGGGCCATCAATTGATATT----ATCCCTCACACTTTCATCGACGCTTG---CATAAGTTAATG-----GTGGAAAACATAAGCGGGAG--CAACCCCCATGCCGAGCGTTCTTTCCATCGGGCATCTGGTTCCTTTTTTCTTCTTTTCCTTTCAA-TAGACATTTCACAGTGAACGCGATCTAACTGAGAAAGGTGGAACACACCCTAGGAC--------TCCCCGGATTATA------GTTGAATGTTGGAAAGACTTTCTAA------------AAAG------AGTAGCATATTAGGTTATCATGAGCATAATTGAGGATATTTACCAGTAATATATCTAAGTGCCCCTCTCTCGGCTTTTTAGCGTTAAACCCCCCTACCCCCCT--AAACTGCTAGATTATCTAACACTCCTGTAAACCC---CCCGGAACCA---GGAAAATCTCTAGTAGTTTTTTTATGGCCAAAAAATAGG
	H000_NC_83_|	 1	------TAAGGGGTATGCAAAGCATACTACTAAAAATCCAAACGAATA-TGAAATTAAGATGAAAGAAATTTAAGATCTAACAGCAAAATTCACTGGCAAATATATACCTTTACCCAACATCCCGTTAAATCAAGCATTAATGCGCAGTAAGAGCCTACCTACAAGTCCATATCTTAATGCCAACGGTTATTG---AAGGTGAGGGACAATGACTGTGGGGGTTTCACTCAGTGAATTATTCCTGGCATTTGGTTCCTACTTCAGGGCCATCAATTGATATT----ATCCCTCACACTTTCATCGACGCTTG---CATAAGTTAATG-----GTGGAAAACATAAGCGGGAG--CAACCCCCATGCCGAGCGTTCTTTCCATCGGGCATCTGGTTCCTTTTTTCTTCTTTTCCTTTCAA-TAGACATTTCACAGTGAACGCGATCTAACTGAGAAAGGTGGAACACACCCTAGGAC--------TCCCCGGATTATA------GTTGAATGTTGGAAAGACTTTCTAA------------AAAG------AGTAGCATATTAGGTTATCATGAGCATAATTGAGGATATTTACCAGTAATATATCTAAGTGCCCCTCTCTCGGCTTTTTAGCGTTAAACCCCCCTACCCCCCT--AAACTGCTAGATTATCTAACACTCCTGTAAACCC---CCCGGAACCA---GGAAAATCTCTAGTAGTTTTTTTATGGCCAAAAAATAGG
	H000_NC_84_|	 1	------TAAGGGGTATGCAAAGCATACTACTAAAAATCCAAACGAATA-TGAAATTAAGATGAAAGAAATTTAAGATCTAACAGCAAAATTCACTGGCAAATATATACCTTTACCCAACATCCCGTTAAATCAAGCATTAATGCGCAGTAAGAGCCTACCTACAAGTCCATATCTTAATGCCAACGGTTATTG---AAGGTGAGGGACAATGACTGTGGGGGTTTCACTCAGTGAATTATTCCTGGCATTTGGTTCCTACTTCAGGGCCATCAATTGATATT----ATCCCTCACACTTTCATCGACGCTTG---CATAAGTTAATG-----GTGGAAAACATAAGCGGGAG--CAACCCCCATGCCGAGCGTTCTTTCCATCGGGCATCTGGTTCCTTTTTTCTTCTTTTCCTTTCAA-TAGACATTTCACAGTGAACGCGATCTAACTGAGAAAGGTGGAACACACCCTAGGAC--------TCCCCGGATTATA------GTTGAATGTTGGAAAGACTTTCTAA------------AAAG------AGTAGCATATTAGGTTATCATGAGCATAATTGAGGATATTTACCAGTAATATATCTAAGTGCCCCTCTCTCGGCTTTTTAGCGTTAAACCCCCCTACCCCCCT--AAACTGCTAGATTATCTAACACTCCTGTAAACCC---CCCGGAACCA---GGAAAATCTCTAGTAGTTTTTTTATGGCCAAAAAATAGG
	H000_NC_85_|	 1	------TAAGGGGTATGCAAAGCATACTACTAAAAATCCAAACGAATA-TGAAATTAAGATGAAAGAAATTTAAGATCTAACAGCAAAATTCACTGGCAAATATATACCTTTACCCAACATCCCGTTAAATCAAGCATTAATGCGCAGTAAGAGCCTACCTACAAGTCCATATCTTAATGCCAACGGTTATTG---AAGGTGAGGGACAATGACTGTGGGGGTTTCACTCAGTGAATTATTCCTGGCATTTGGTTCCTACTTCAGGGCCATCAATTGATATT----ATCCCTCACACTTTCATCGACGCTTG---CATAAGTTAATG-----GTGGAAAACATAAGCGGGAG--CAACCCCCATGCCGAGCGTTCTTTCCATCGGGCATCTGGTTCCTTTTTTCTTCTTTTCCTTTCAA-TAGACATTTCACAGTGAACGCGATCTAACTGAGAAAGGTGGAACACACCCTAGGAC--------TCCCCGGATTATA------GTTGAATGTTGGAAAGACTTTCTAA------------AAAG------AGTAGCATATTAGGTTATCATGAGCATAATTGAGGATATTTACCAGTAATATATCTAAGTGCCCCTCTCTCGGCTTTTTAGCGTTAAACCCCCCTACCCCCCT--AAACTGCTAGATTATCTAACACTCCTGTAAACCC---CCCGGAACCA---GGAAAATCTCTAGTAGTTTTTTTATGGCCAAAAAATAGG
	H000_NC_86_|	 1	------TAAGGGGTATGCAAAGCATACTACTAAAAATCCAAACGAATA-TGAAATTAAGATGAAAGAAATTTAAGATCTAACAGCAAAATTCACTGGCAAATATATACCTTTACCCAACATCCCGTTAAATCAAGCATTAATGCGCAGTAAGAGCCTACCTACAAGTCCATATCTTAATGCCAACGGTTATTG---AAGGTGAGGGACAATGACTGTGGGGGTTTCACTCAGTGAATTATTCCTGGCATTTGGTTCCTACTTCAGGGCCATCAATTGATATT----ATCCCTCACACTTTCATCGACGCTTG---CATAAGTTAATG-----GTGGAAAACATAAGCGGGAG--CAACCCCCATGCCGAGCGTTCTTTCCATCGGGCATCTGGTTCCTTTTTTCTTCTTTTCCTTTCAA-TAGACATTTCACAGTGAACGCGATCTAACTGAGAAAGGTGGAACACACCCTAGGAC--------TCCCCGGATTATA------GTTGAATGTTGGAAAGACTTTCTAA------------AAAG------AGTAGCATATTAGGTTATCATGAGCATAATTGAGGATATTTACCAGTAATATATCTAAGTGCCCCTCTCTCGGCTTTTTAGCGTTAAACCCCCCTACCCCCCT--AAACTGCTAGATTATCTAACACTCCTGTAAACCC---CCCGGAACCA---GGAAAATCTCTAGTAGTTTTTTTATGGCCAAAAAATAGG
	H000_NC_87_|	 1	------TAAGGGGTATGCAAAGCATACTACTAAAAATCCAAACGAATA-TGAAATTAAGATGAAAGAAATTTAAGATCTAACAGCAAAATTCACTGGCAAATATATACCTTTACCCAACATCCCGTTAAATCAAGCATTAATGCGCAGTAAGAGCCTACCTACAAGTCCATATCTTAATGCCAACGGTTATTG---AAGGTGAGGGACAATGACTGTGGGGGTTTCACTCAGTGAATTATTCCTGGCATTTGGTTCCTACTTCAGGGCCATCAATTGATATT----ATCCCTCACACTTTCATCGACGCTTG---CATAAGTTAATG-----GTGGAAAACATAAGCGGGAG--CAACCCCCATGCCGAGCGTTCTTTCCATCGGGCATCTGGTTCCTTTTTTCTTCTTTTCCTTTCAA-TAGACATTTCACAGTGAACGCGATCTAACTGAGAAAGGTGGAACACACCCTAGGAC--------TCCCCGGATTATA------GTTGAATGTTGGAAAGACTTTCTAA------------AAAG------AGTAGCATATTAGGTTATCATGAGCATAATTGAGGATATTTACCAGTAATATATCTAAGTGCCCCTCTCTCGGCTTTTTAGCGTTAAACCCCCCTACCCCCCT--AAACTGCTAGATTATCTAACACTCCTGTAAACCC---CCCGGAACCA---GGAAAATCTCTAGTAGTTTTTTTATGGCCAAAAAATAGG
	H000_NC_88_|	 1	------TAAGGGGTATGCAAAGCATACTACTAAAAATCCAAACGAATA-TGAAATTAAGATGAAAGAAATTTAAGATCTAACAGCAAAATTCACTGGCAAATATATACCTTTACCCAACATCCCGTTAAATCAAGCATTAATGCGCAGTAAGAGCCTACCTACAAGTCCATATCTTAATGCCAACGGTTATTG---AAGGTGAGGGACAATGACTGTGGGGGTTTCACTCAGTGAATTATTCCTGGCATTTGGTTCCTACTTCAGGGCCATCAATTGATATT----ATCCCTCACACTTTCATCGACGCTTG---CATAAGTTAATG-----GTGGAAAACATAAGCGGGAG--CAACCCCCATGCCGAGCGTTCTTTCCATCGGGCATCTGGTTCCTTTTTTCTTCTTTTCCTTTCAA-TAGACATTTCACAGTGAACGCGATCTAACTGAGAAAGGTGGAACACACCCTAGGAC--------TCCCCGGATTATA------GTTGAATGTTGGAAAGACTTTCTAA------------AAAG------AGTAGCATATTAGGTTATCATGAGCATAATTGAGGATATTTACCAGTAATATATCTAAGTGCCCCTCTCTCGGCTTTTTAGCGTTAAACCCCCCTACCCCCCT--AAACTGCTAGATTATCTAACACTCCTGTAAACCC---CCCGGAACCA---GGAAAATCTCTAGTAGTTTTTTTATGGCCAAAAAATAGG
	H000_NC_89_|	 1	------TAAGGGGTATGCAAAGCATACTACTAAAAATCCAAACGAATA-TGAAATTAAGATGAAAGAAATTTAAGATCTAACAGCAAAATTCACTGGCAAATATATACCTTTACCCAACATCCCGTTAAATCAAGCATTAATGCGCAGTAAGAGCCTACCTACAAGTCCATATCTTAATGCCAACGGTTATTG---AAGGTGAGGGACAATGACTGTGGGGGTTTCACTCAGTGAATTATTCCTGGCATTTGGTTCCTACTTCAGGGCCATCAATTGATATT----ATCCCTCACACTTTCATCGACGCTTG---CATAAGTTAATG-----GTGGAAAACATAAGCGGGAG--CAACCCCCATGCCGAGCGTTCTTTCCATCGGGCATCTGGTTCCTTTTTTCTTCTTTTCCTTTCAA-TAGACATTTCACAGTGAACGCGATCTAACTGAGAAAGGTGGAACACACCCTAGGAC--------TCCCCGGATTATA------GTTGAATGTTGGAAAGACTTTCTAA------------AAAG------AGTAGCATATTAGGTTATCATGAGCATAATTGAGGATATTTACCAGTAATATATCTAAGTGCCCCTCTCTCGGCTTTTTAGCGTTAAACCCCCCTACCCCCCT--AAACTGCTAGATTATCTAACACTCCTGTAAACCC---CCCGGAACCA---GGAAAATCTCTAGTAGTTTTTTTATGGCCAAAAAATAGG
	H000_NC_90_|	 1	------TAAGGGGTATGCAAAGCATACTACTAAAAATCCAAACGAATA-TGAAATTAAGATGAAAGAAATTTAAGATCTAACAGCAAAATTCACTGGCAAATATATACCTTTACCCAACATCCCGTTAAATCAAGCATTAATGCGCAGTAAGAGCCTACCTACAAGTCCATATCTTAATGCCAACGGTTATTG---AAGGTGAGGGACAATGACTGTGGGGGTTTCACTCAGTGAATTATTCCTGGCATTTGGTTCCTACTTCAGGGCCATCAATTGATATT----ATCCCTCACACTTTCATCGACGCTTG---CATAAGTTAATG-----GTGGAAAACATAAGCGGGAG--CAACCCCCATGCCGAGCGTTCTTTCCATCGGGCATCTGGTTCCTTTTTTCTTCTTTTCCTTTCAA-TAGACATTTCACAGTGAACGCGATCTAACTGAGAAAGGTGGAACACACCCTAGGAC--------TCCCCGGATTATA------GTTGAATGTTGGAAAGACTTTCTAA------------AAAG------AGTAGCATATTAGGTTATCATGAGCATAATTGAGGATATTTACCAGTAATATATCTAAGTGCCCCTCTCTCGGCTTTTTAGCGTTAAACCCCCCTACCCCCCT--AAACTGCTAGATTATCTAACACTCCTGTAAACCC---CCCGGAACCA---GGAAAATCTCTAGTAGTTTTTTTATGGCCAAAAAATAGG
	H000_NC_92_|	 1	------TAAGGGGTATGCAAAGCATACTACTAAAAATCCAAACGAATA-TGAAATTAAGATGAAAGAAATTTAAGATCTAACAGCAAAATTCACTGGCAAATATATACCTTTACCCAACATCCCGTTAAATCAAGCATTAATGCGCAGTAAGAGCCTACCTACAAGTCCATATCTTAATGCCAACGGTTATTG---AAGGTGAGGGACAATGACTGTGGGGGTTTCACTCAGTGAATTATTCCTGGCATTTGGTTCCTACTTCAGGGCCATCAATTGATATT----ATCCCTCACACTTTCATCGACGCTTG---CATAAGTTAATG-----GTGGAAAACATAAGCGGGAG--CAACCCCCATGCCGAGCGTTCTTTCCATCGGGCATCTGGTTCCTTTTTTCTTCTTTTCCTTTCAA-TAGACATTTCACAGTGAACGCGATCTAACTGAGAAAGGTGGAACACACCCTAGGAC--------TCCCCGGATTATA------GTTGAATGTTGGAAAGACTTTCTAA------------AAAG------AGTAGCATATTAGGTTATCATGAGCATAATTGAGGATATTTACCAGTAATATATCTAAGTGCCCCTCTCTCGGCTTTTTAGCGTTAAACCCCCCTACCCCCCT--AAACTGCTAGATTATCTAACACTCCTGTAAACCC---CCCGGAACCA---GGAAAATCTCTAGTAGTTTTTTTATGGCCAAAAAATAGG
	H000_NC_93_|	 1	------TAAGGGGTATGCAAAGCATACTACTAAAAATCCAAACGAATA-TGAAATTAAGATGAAAGAAATTTAAGATCTAACAGCAAAATTCACTGGCAAATATATACCTTTACCCAACATCCCGTTAAATCAAGCATTAATGCGCAGTAAGAGCCTACCTACAAGTCCATATCTTAATGCCAACGGTTATTG---AAGGTGAGGGACAATGACTGTGGGGGTTTCACTCAGTGAATTATTCCTGGCATTTGGTTCCTACTTCAGGGCCATCAATTGATATT----ATCCCTCACACTTTCATCGACGCTTG---CATAAGTTAATG-----GTGGAAAACATAAGCGGGAG--CAACCCCCATGCCGAGCGTTCTTTCCATCGGGCATCTGGTTCCTTTTTTCTTCTTTTCCTTTCAA-TAGACATTTCACAGTGAACGCGATCTAACTGAGAAAGGTGGAACACACCCTAGGAC--------TCCCCGGATTATA------GTTGAATGTTGGAAAGACTTTCTAA------------AAAG------AGTAGCATATTAGGTTATCATGAGCATAATTGAGGATATTTACCAGTAATATATCTAAGTGCCCCTCTCTCGGCTTTTTAGCGTTAAACCCCCCTACCCCCCT--AAACTGCTAGATTATCTAACACTCCTGTAAACCC---CCCGGAACCA---GGAAAATCTCTAGTAGTTTTTTTATGGCCAAAAAATAGG
	H000_NC_94_|	 1	------TAAGGGGTATGCAAAGCATACTACTAAAAATCCAAACGAATA-TGAAATTAAGATGAAAGAAATTTAAGATCTAACAGCAAAATTCACTGGCAAATATATACCTTTACCCAACATCCCGTTAAATCAAGCATTAATGCGCAGTAAGAGCCTACCTACAAGTCCATATCTTAATGCCAACGGTTATTG---AAGGTGAGGGACAATGACTGTGGGGGTTTCACTCAGTGAATTATTCCTGGCATTTGGTTCCTACTTCAGGGCCATCAATTGATATT----ATCCCTCACACTTTCATCGACGCTTG---CATAAGTTAATG-----GTGGAAAACATAAGCGGGAG--CAACCCCCATGCCGAGCGTTCTTTCCATCGGGCATCTGGTTCCTTTTTTCTTCTTTTCCTTTCAA-TAGACATTTCACAGTGAACGCGATCTAACTGAGAAAGGTGGAACACACCCTAGGAC--------TCCCCGGATTATA------GTTGAATGTTGGAAAGACTTTCTAA------------AAAG------AGTAGCATATTAGGTTATCATGAGCATAATTGAGGATATTTACCAGTAATATATCTAAGTGCCCCTCTCTCGGCTTTTTAGCGTTAAACCCCCCTACCCCCCT--AAACTGCTAGATTATCTAACACTCCTGTAAACCC---CCCGGAACCA---GGAAAATCTCTAGTAGTTTTTTTATGGCCAAAAAATAGG
	H000_NC_95_|	 1	------TAAGGGGTATGCAAAGCATACTACTAAAAATCCAAACGAATA-TGAAATTAAGATGAAAGAAATTTAAGATCTAACAGCAAAATTCACTGGCAAATATATACCTTTACCCAACATCCCGTTAAATCAAGCATTAATGCGCAGTAAGAGCCTACCTACAAGTCCATATCTTAATGCCAACGGTTATTG---AAGGTGAGGGACAATGACTGTGGGGGTTTCACTCAGTGAATTATTCCTGGCATTTGGTTCCTACTTCAGGGCCATCAATTGATATT----ATCCCTCACACTTTCATCGACGCTTG---CATAAGTTAATG-----GTGGAAAACATAAGCGGGAG--CAACCCCCATGCCGAGCGTTCTTTCCATCGGGCATCTGGTTCCTTTTTTCTTCTTTTCCTTTCAA-TAGACATTTCACAGTGAACGCGATCTAACTGAGAAAGGTGGAACACACCCTAGGAC--------TCCCCGGATTATA------GTTGAATGTTGGAAAGACTTTCTAA------------AAAG------AGTAGCATATTAGGTTATCATGAGCATAATTGAGGATATTTACCAGTAATATATCTAAGTGCCCCTCTCTCGGCTTTTTAGCGTTAAACCCCCCTACCCCCCT--AAACTGCTAGATTATCTAACACTCCTGTAAACCC---CCCGGAACCA---GGAAAATCTCTAGTAGTTTTTTTATGGCCAAAAAATAGG
	H000_NC_96_|	 1	------TAAGGGGTATGCAAAGCATACTACTAAAAATCCAAACGAATA-TGAAATTAAGATGAAAGAAATTTAAGATCTAACAGCAAAATTCACTGGCAAATATATACCTTTACCCAACATCCCGTTAAATCAAGCATTAATGCGCAGTAAGAGCCTACCTACAAGTCCATATCTTAATGCCAACGGTTATTG---AAGGTGAGGGACAATGACTGTGGGGGTTTCACTCAGTGAATTATTCCTGGCATTTGGTTCCTACTTCAGGGCCATCAATTGATATT----ATCCCTCACACTTTCATCGACGCTTG---CATAAGTTAATG-----GTGGAAAACATAAGCGGGAG--CAACCCCCATGCCGAGCGTTCTTTCCATCGGGCATCTGGTTCCTTTTTTCTTCTTTTCCTTTCAA-TAGACATTTCACAGTGAACGCGATCTAACTGAGAAAGGTGGAACACACCCTAGGAC--------TCCCCGGATTATA------GTTGAATGTTGGAAAGACTTTCTAA------------AAAG------AGTAGCATATTAGGTTATCATGAGCATAATTGAGGATATTTACCAGTAATATATCTAAGTGCCCCTCTCTCGGCTTTTTAGCGTTAAACCCCCCTACCCCCCT--AAACTGCTAGATTATCTAACACTCCTGTAAACCC---CCCGGAACCA---GGAAAATCTCTAGTAGTTTTTTTATGGCCAAAAAATAGG
	H000_NC_97_|	 1	------TAAGGGGTATGCAAAGCATACTACTAAAAATCCAAACGAATA-TGAAATTAAGATGAAAGAAATTTAAGATCTAACAGCAAAATTCACTGGCAAATATATACCTTTACCCAACATCCCGTTAAATCAAGCATTAATGCGCAGTAAGAGCCTACCTACAAGTCCATATCTTAATGCCAACGGTTATTG---AAGGTGAGGGACAATGACTGTGGGGGTTTCACTCAGTGAATTATTCCTGGCATTTGGTTCCTACTTCAGGGCCATCAATTGATATT----ATCCCTCACACTTTCATCGACGCTTG---CATAAGTTAATG-----GTGGAAAACATAAGCGGGAG--CAACCCCCATGCCGAGCGTTCTTTCCATCGGGCATCTGGTTCCTTTTTTCTTCTTTTCCTTTCAA-TAGACATTTCACAGTGAACGCGATCTAACTGAGAAAGGTGGAACACACCCTAGGAC--------TCCCCGGATTATA------GTTGAATGTTGGAAAGACTTTCTAA------------AAAG------AGTAGCATATTAGGTTATCATGAGCATAATTGAGGATATTTACCAGTAATATATCTAAGTGCCCCTCTCTCGGCTTTTTAGCGTTAAACCCCCCTACCCCCCT--AAACTGCTAGATTATCTAACACTCCTGTAAACCC---CCCGGAACCA---GGAAAATCTCTAGTAGTTTTTTTATGGCCAAAAAATAGG
	H000_NC_98_|	 1	------TAAGGGGTATGCAAAGCATACTACTAAAAATCCAAACGAATA-TGAAATTAAGATGAAAGAAATTTAAGATCTAACAGCAAAATTCACTGGCAAATATATACCTTTACCCAACATCCCGTTAAATCAAGCATTAATGCGCAGTAAGAGCCTACCTACAAGTCCATATCTTAATGCCAACGGTTATTG---AAGGTGAGGGACAATGACTGTGGGGGTTTCACTCAGTGAATTATTCCTGGCATTTGGTTCCTACTTCAGGGCCATCAATTGATATT----ATCCCTCACACTTTCATCGACGCTTG---CATAAGTTAATG-----GTGGAAAACATAAGCGGGAG--CAACCCCCATGCCGAGCGTTCTTTCCATCGGGCATCTGGTTCCTTTTTTCTTCTTTTCCTTTCAA-TAGACATTTCACAGTGAACGCGATCTAACTGAGAAAGGTGGAACACACCCTAGGAC--------TCCCCGGATTATA------GTTGAATGTTGGAAAGACTTTCTAA------------AAAG------AGTAGCATATTAGGTTATCATGAGCATAATTGAGGATATTTACCAGTAATATATCTAAGTGCCCCTCTCTCGGCTTTTTAGCGTTAAACCCCCCTACCCCCCT--AAACTGCTAGATTATCTAACACTCCTGTAAACCC---CCCGGAACCA---GGAAAATCTCTAGTAGTTTTTTTATGGCCAAAAAATAGG
	H000_NC_99_|	 1	------TAAGGGGTATGCAAAGCATACTACTAAAAATCCAAACGAATA-TGAAATTAAGATGAAAGAAATTTAAGATCTAACAGCAAAATTCACTGGCAAATATATACCTTTACCCAACATCCCGTTAAATCAAGCATTAATGCGCAGTAAGAGCCTACCTACAAGTCCATATCTTAATGCCAACGGTTATTG---AAGGTGAGGGACAATGACTGTGGGGGTTTCACTCAGTGAATTATTCCTGGCATTTGGTTCCTACTTCAGGGCCATCAATTGATATT----ATCCCTCACACTTTCATCGACGCTTG---CATAAGTTAATG-----GTGGAAAACATAAGCGGGAG--CAACCCCCATGCCGAGCGTTCTTTCCATCGGGCATCTGGTTCCTTTTTTCTTCTTTTCCTTTCAA-TAGACATTTCACAGTGAACGCGATCTAACTGAGAAAGGTGGAACACACCCTAGGAC--------TCCCCGGATTATA------GTTGAATGTTGGAAAGACTTTCTAA------------AAAG------AGTAGCATATTAGGTTATCATGAGCATAATTGAGGATATTTACCAGTAATATATCTAAGTGCCCCTCTCTCGGCTTTTTAGCGTTAAACCCCCCTACCCCCCT--AAACTGCTAGATTATCTAACACTCCTGTAAACCC---CCCGGAACCA---GGAAAATCTCTAGTAGTTTTTTTATGGCCAAAAAATAGG
	H000_NC_100_|	 1	------TAAGGGGTATGCAAAGCATACTACTAAAAATCCAAACGAATA-TGAAATTAAGATGAAAGAAATTTAAGATCTAACAGCAAAATTCACTGGCAAATATATACCTTTACCCAACATCCCGTTAAATCAAGCATTAATGCGCAGTAAGAGCCTACCTACAAGTCCATATCTTAATGCCAACGGTTATTG---AAGGTGAGGGACAATGACTGTGGGGGTTTCACTCAGTGAATTATTCCTGGCATTTGGTTCCTACTTCAGGGCCATCAATTGATATT----ATCCCTCACACTTTCATCGACGCTTG---CATAAGTTAATG-----GTGGAAAACATAAGCGGGAG--CAACCCCCATGCCGAGCGTTCTTTCCATCGGGCATCTGGTTCCTTTTTTCTTCTTTTCCTTTCAA-TAGACATTTCACAGTGAACGCGATCTAACTGAGAAAGGTGGAACACACCCTAGGAC--------TCCCCGGATTATA------GTTGAATGTTGGAAAGACTTTCTAA------------AAAG------AGTAGCATATTAGGTTATCATGAGCATAATTGAGGATATTTACCAGTAATATATCTAAGTGCCCCTCTCTCGGCTTTTTAGCGTTAAACCCCCCTACCCCCCT--AAACTGCTAGATTATCTAACACTCCTGTAAACCC---CCCGGAACCA---GGAAAATCTCTAGTAGTTTTTTTATGGCCAAAAAATAGG
	H000_NC_101_|	 1	------TAAGGGGTATGCAAAGCATACTACTAAAAATCCAAACGAATA-TGAAATTAAGATGAAAGAAATTTAAGATCTAACAGCAAAATTCACTGGCAAATATATACCTTTACCCAACATCCCGTTAAATCAAGCATTAATGCGCAGTAAGAGCCTACCTACAAGTCCATATCTTAATGCCAACGGTTATTG---AAGGTGAGGGACAATGACTGTGGGGGTTTCACTCAGTGAATTATTCCTGGCATTTGGTTCCTACTTCAGGGCCATCAATTGATATT----ATCCCTCACACTTTCATCGACGCTTG---CATAAGTTAATG-----GTGGAAAACATAAGCGGGAG--CAACCCCCATGCCGAGCGTTCTTTCCATCGGGCATCTGGTTCCTTTTTTCTTCTTTTCCTTTCAA-TAGACATTTCACAGTGAACGCGATCTAACTGAGAAAGGTGGAACACACCCTAGGAC--------TCCCCGGATTATA------GTTGAATGTTGGAAAGACTTTCTAA------------AAAG------AGTAGCATATTAGGTTATCATGAGCATAATTGAGGATATTTACCAGTAATATATCTAAGTGCCCCTCTCTCGGCTTTTTAGCGTTAAACCCCCCTACCCCCCT--AAACTGCTAGATTATCTAACACTCCTGTAAACCC---CCCGGAACCA---GGAAAATCTCTAGTAGTTTTTTTATGGCCAAAAAATAGG
	H000_NC_102_|	 1	------TAAGGGGTATGCAAAGCATACTACTAAAAATCCAAACGAATA-TGAAATTAAGATGAAAGAAATTTAAGATCTAACAGCAAAATTCACTGGCAAATATATACCTTTACCCAACATCCCGTTAAATCAAGCATTAATGCGCAGTAAGAGCCTACCTACAAGTCCATATCTTAATGCCAACGGTTATTG---AAGGTGAGGGACAATGACTGTGGGGGTTTCACTCAGTGAATTATTCCTGGCATTTGGTTCCTACTTCAGGGCCATCAATTGATATT----ATCCCTCACACTTTCATCGACGCTTG---CATAAGTTAATG-----GTGGAAAACATAAGCGGGAG--CAACCCCCATGCCGAGCGTTCTTTCCATCGGGCATCTGGTTCCTTTTTTCTTCTTTTCCTTTCAA-TAGACATTTCACAGTGAACGCGATCTAACTGAGAAAGGTGGAACACACCCTAGGAC--------TCCCCGGATTATA------GTTGAATGTTGGAAAGACTTTCTAA------------AAAG------AGTAGCATATTAGGTTATCATGAGCATAATTGAGGATATTTACCAGTAATATATCTAAGTGCCCCTCTCTCGGCTTTTTAGCGTTAAACCCCCCTACCCCCCT--AAACTGCTAGATTATCTAACACTCCTGTAAACCC---CCCGGAACCA---GGAAAATCTCTAGTAGTTTTTTTATGGCCAAAAAATAGG
	H000_BER_|	 1	------TAAGGGGTATGCAAAGCATACTACTAAAAATCCAAACGAATA-TGAAATTAAGATGAAAGAAATTTAAGATCTAACAGCAAAATTCACTGGCAAATATATACCTTTACCCAACATCCCGTTAAATCAAGCATTAATGCGCAGTAAGAGCCTACCTACAAGTCCATATCTTAATGCCAACGGTTATTG---AAGGTGAGGGACAATGACTGTGGGGGTTTCACTCAGTGAATTATTCCTGGCATTTGGTTCCTACTTCAGGGCCATCAATTGATATT----ATCCCTCACACTTTCATCGACGCTTG---CATAAGTTAATG-----GTGGAAAACATAAGCGGGAG--CAACCCCCATGCCGAGCGTTCTTTCCATCGGGCATCTGGTTCCTTTTTTCTTCTTTTCCTTTCAA-TAGACATTTCACAGTGAACGCGATCTAACTGAGAAAGGTGGAACACACCCTAGGAC--------TCCCCGGATTATA------GTTGAATGTTGGAAAGACTTTCTAA------------AAAG------AGTAGCATATTAGGTTATCATGAGCATAATTGAGGATATTTACCAGTAATATATCTAAGTGCCCCTCTCTCGGCTTTTTAGCGTTAAACCCCCCTACCCCCCT--AAACTGCTAGATTATCTAACACTCCTGTAAACCC---CCCGGAACCA---GGAAAATCTCTAGTAGTTTTTTTATGGCCAAAAAATAGG
	H000_BER_2_|	 1	------TAAGGGGTATGCAAAGCATACTACTAAAAATCCAAACGAATA-TGAAATTAAGATGAAAGAAATTTAAGATCTAACAGCAAAATTCACTGGCAAATATATACCTTTACCCAACATCCCGTTAAATCAAGCATTAATGCGCAGTAAGAGCCTACCTACAAGTCCATATCTTAATGCCAACGGTTATTG---AAGGTGAGGGACAATGACTGTGGGGGTTTCACTCAGTGAATTATTCCTGGCATTTGGTTCCTACTTCAGGGCCATCAATTGATATT----ATCCCTCACACTTTCATCGACGCTTG---CATAAGTTAATG-----GTGGAAAACATAAGCGGGAG--CAACCCCCATGCCGAGCGTTCTTTCCATCGGGCATCTGGTTCCTTTTTTCTTCTTTTCCTTTCAA-TAGACATTTCACAGTGAACGCGATCTAACTGAGAAAGGTGGAACACACCCTAGGAC--------TCCCCGGATTATA------GTTGAATGTTGGAAAGACTTTCTAA------------AAAG------AGTAGCATATTAGGTTATCATGAGCATAATTGAGGATATTTACCAGTAATATATCTAAGTGCCCCTCTCTCGGCTTTTTAGCGTTAAACCCCCCTACCCCCCT--AAACTGCTAGATTATCTAACACTCCTGTAAACCC---CCCGGAACCA---GGAAAATCTCTAGTAGTTTTTTTATGGCCAAAAAATAGG
	H000_BER_3_|	 1	------TAAGGGGTATGCAAAGCATACTACTAAAAATCCAAACGAATA-TGAAATTAAGATGAAAGAAATTTAAGATCTAACAGCAAAATTCACTGGCAAATATATACCTTTACCCAACATCCCGTTAAATCAAGCATTAATGCGCAGTAAGAGCCTACCTACAAGTCCATATCTTAATGCCAACGGTTATTG---AAGGTGAGGGACAATGACTGTGGGGGTTTCACTCAGTGAATTATTCCTGGCATTTGGTTCCTACTTCAGGGCCATCAATTGATATT----ATCCCTCACACTTTCATCGACGCTTG---CATAAGTTAATG-----GTGGAAAACATAAGCGGGAG--CAACCCCCATGCCGAGCGTTCTTTCCATCGGGCATCTGGTTCCTTTTTTCTTCTTTTCCTTTCAA-TAGACATTTCACAGTGAACGCGATCTAACTGAGAAAGGTGGAACACACCCTAGGAC--------TCCCCGGATTATA------GTTGAATGTTGGAAAGACTTTCTAA------------AAAG------AGTAGCATATTAGGTTATCATGAGCATAATTGAGGATATTTACCAGTAATATATCTAAGTGCCCCTCTCTCGGCTTTTTAGCGTTAAACCCCCCTACCCCCCT--AAACTGCTAGATTATCTAACACTCCTGTAAACCC---CCCGGAACCA---GGAAAATCTCTAGTAGTTTTTTTATGGCCAAAAAATAGG
	H000_BER_4_|	 1	------TAAGGGGTATGCAAAGCATACTACTAAAAATCCAAACGAATA-TGAAATTAAGATGAAAGAAATTTAAGATCTAACAGCAAAATTCACTGGCAAATATATACCTTTACCCAACATCCCGTTAAATCAAGCATTAATGCGCAGTAAGAGCCTACCTACAAGTCCATATCTTAATGCCAACGGTTATTG---AAGGTGAGGGACAATGACTGTGGGGGTTTCACTCAGTGAATTATTCCTGGCATTTGGTTCCTACTTCAGGGCCATCAATTGATATT----ATCCCTCACACTTTCATCGACGCTTG---CATAAGTTAATG-----GTGGAAAACATAAGCGGGAG--CAACCCCCATGCCGAGCGTTCTTTCCATCGGGCATCTGGTTCCTTTTTTCTTCTTTTCCTTTCAA-TAGACATTTCACAGTGAACGCGATCTAACTGAGAAAGGTGGAACACACCCTAGGAC--------TCCCCGGATTATA------GTTGAATGTTGGAAAGACTTTCTAA------------AAAG------AGTAGCATATTAGGTTATCATGAGCATAATTGAGGATATTTACCAGTAATATATCTAAGTGCCCCTCTCTCGGCTTTTTAGCGTTAAACCCCCCTACCCCCCT--AAACTGCTAGATTATCTAACACTCCTGTAAACCC---CCCGGAACCA---GGAAAATCTCTAGTAGTTTTTTTATGGCCAAAAAATAGG
	H000_BER_5_|	 1	------TAAGGGGTATGCAAAGCATACTACTAAAAATCCAAACGAATA-TGAAATTAAGATGAAAGAAATTTAAGATCTAACAGCAAAATTCACTGGCAAATATATACCTTTACCCAACATCCCGTTAAATCAAGCATTAATGCGCAGTAAGAGCCTACCTACAAGTCCATATCTTAATGCCAACGGTTATTG---AAGGTGAGGGACAATGACTGTGGGGGTTTCACTCAGTGAATTATTCCTGGCATTTGGTTCCTACTTCAGGGCCATCAATTGATATT----ATCCCTCACACTTTCATCGACGCTTG---CATAAGTTAATG-----GTGGAAAACATAAGCGGGAG--CAACCCCCATGCCGAGCGTTCTTTCCATCGGGCATCTGGTTCCTTTTTTCTTCTTTTCCTTTCAA-TAGACATTTCACAGTGAACGCGATCTAACTGAGAAAGGTGGAACACACCCTAGGAC--------TCCCCGGATTATA------GTTGAATGTTGGAAAGACTTTCTAA------------AAAG------AGTAGCATATTAGGTTATCATGAGCATAATTGAGGATATTTACCAGTAATATATCTAAGTGCCCCTCTCTCGGCTTTTTAGCGTTAAACCCCCCTACCCCCCT--AAACTGCTAGATTATCTAACACTCCTGTAAACCC---CCCGGAACCA---GGAAAATCTCTAGTAGTTTTTTTATGGCCAAAAAATAGG
	H000_BER_6_|	 1	------TAAGGGGTATGCAAAGCATACTACTAAAAATCCAAACGAATA-TGAAATTAAGATGAAAGAAATTTAAGATCTAACAGCAAAATTCACTGGCAAATATATACCTTTACCCAACATCCCGTTAAATCAAGCATTAATGCGCAGTAAGAGCCTACCTACAAGTCCATATCTTAATGCCAACGGTTATTG---AAGGTGAGGGACAATGACTGTGGGGGTTTCACTCAGTGAATTATTCCTGGCATTTGGTTCCTACTTCAGGGCCATCAATTGATATT----ATCCCTCACACTTTCATCGACGCTTG---CATAAGTTAATG-----GTGGAAAACATAAGCGGGAG--CAACCCCCATGCCGAGCGTTCTTTCCATCGGGCATCTGGTTCCTTTTTTCTTCTTTTCCTTTCAA-TAGACATTTCACAGTGAACGCGATCTAACTGAGAAAGGTGGAACACACCCTAGGAC--------TCCCCGGATTATA------GTTGAATGTTGGAAAGACTTTCTAA------------AAAG------AGTAGCATATTAGGTTATCATGAGCATAATTGAGGATATTTACCAGTAATATATCTAAGTGCCCCTCTCTCGGCTTTTTAGCGTTAAACCCCCCTACCCCCCT--AAACTGCTAGATTATCTAACACTCCTGTAAACCC---CCCGGAACCA---GGAAAATCTCTAGTAGTTTTTTTATGGCCAAAAAATAGG
	H000_BER_8_|	 1	------TAAGGGGTATGCAAAGCATACTACTAAAAATCCAAACGAATA-TGAAATTAAGATGAAAGAAATTTAAGATCTAACAGCAAAATTCACTGGCAAATATATACCTTTACCCAACATCCCGTTAAATCAAGCATTAATGCGCAGTAAGAGCCTACCTACAAGTCCATATCTTAATGCCAACGGTTATTG---AAGGTGAGGGACAATGACTGTGGGGGTTTCACTCAGTGAATTATTCCTGGCATTTGGTTCCTACTTCAGGGCCATCAATTGATATT----ATCCCTCACACTTTCATCGACGCTTG---CATAAGTTAATG-----GTGGAAAACATAAGCGGGAG--CAACCCCCATGCCGAGCGTTCTTTCCATCGGGCATCTGGTTCCTTTTTTCTTCTTTTCCTTTCAA-TAGACATTTCACAGTGAACGCGATCTAACTGAGAAAGGTGGAACACACCCTAGGAC--------TCCCCGGATTATA------GTTGAATGTTGGAAAGACTTTCTAA------------AAAG------AGTAGCATATTAGGTTATCATGAGCATAATTGAGGATATTTACCAGTAATATATCTAAGTGCCCCTCTCTCGGCTTTTTAGCGTTAAACCCCCCTACCCCCCT--AAACTGCTAGATTATCTAACACTCCTGTAAACCC---CCCGGAACCA---GGAAAATCTCTAGTAGTTTTTTTATGGCCAAAAAATAGG
	H000_BER_9_|	 1	------TAAGGGGTATGCAAAGCATACTACTAAAAATCCAAACGAATA-TGAAATTAAGATGAAAGAAATTTAAGATCTAACAGCAAAATTCACTGGCAAATATATACCTTTACCCAACATCCCGTTAAATCAAGCATTAATGCGCAGTAAGAGCCTACCTACAAGTCCATATCTTAATGCCAACGGTTATTG---AAGGTGAGGGACAATGACTGTGGGGGTTTCACTCAGTGAATTATTCCTGGCATTTGGTTCCTACTTCAGGGCCATCAATTGATATT----ATCCCTCACACTTTCATCGACGCTTG---CATAAGTTAATG-----GTGGAAAACATAAGCGGGAG--CAACCCCCATGCCGAGCGTTCTTTCCATCGGGCATCTGGTTCCTTTTTTCTTCTTTTCCTTTCAA-TAGACATTTCACAGTGAACGCGATCTAACTGAGAAAGGTGGAACACACCCTAGGAC--------TCCCCGGATTATA------GTTGAATGTTGGAAAGACTTTCTAA------------AAAG------AGTAGCATATTAGGTTATCATGAGCATAATTGAGGATATTTACCAGTAATATATCTAAGTGCCCCTCTCTCGGCTTTTTAGCGTTAAACCCCCCTACCCCCCT--AAACTGCTAGATTATCTAACACTCCTGTAAACCC---CCCGGAACCA---GGAAAATCTCTAGTAGTTTTTTTATGGCCAAAAAATAGG
	H000_BER_10_|	 1	------TAAGGGGTATGCAAAGCATACTACTAAAAATCCAAACGAATA-TGAAATTAAGATGAAAGAAATTTAAGATCTAACAGCAAAATTCACTGGCAAATATATACCTTTACCCAACATCCCGTTAAATCAAGCATTAATGCGCAGTAAGAGCCTACCTACAAGTCCATATCTTAATGCCAACGGTTATTG---AAGGTGAGGGACAATGACTGTGGGGGTTTCACTCAGTGAATTATTCCTGGCATTTGGTTCCTACTTCAGGGCCATCAATTGATATT----ATCCCTCACACTTTCATCGACGCTTG---CATAAGTTAATG-----GTGGAAAACATAAGCGGGAG--CAACCCCCATGCCGAGCGTTCTTTCCATCGGGCATCTGGTTCCTTTTTTCTTCTTTTCCTTTCAA-TAGACATTTCACAGTGAACGCGATCTAACTGAGAAAGGTGGAACACACCCTAGGAC--------TCCCCGGATTATA------GTTGAATGTTGGAAAGACTTTCTAA------------AAAG------AGTAGCATATTAGGTTATCATGAGCATAATTGAGGATATTTACCAGTAATATATCTAAGTGCCCCTCTCTCGGCTTTTTAGCGTTAAACCCCCCTACCCCCCT--AAACTGCTAGATTATCTAACACTCCTGTAAACCC---CCCGGAACCA---GGAAAATCTCTAGTAGTTTTTTTATGGCCAAAAAATAGG
	H000_BER_11_|	 1	------TAAGGGGTATGCAAAGCATACTACTAAAAATCCAAACGAATA-TGAAATTAAGATGAAAGAAATTTAAGATCTAACAGCAAAATTCACTGGCAAATATATACCTTTACCCAACATCCCGTTAAATCAAGCATTAATGCGCAGTAAGAGCCTACCTACAAGTCCATATCTTAATGCCAACGGTTATTG---AAGGTGAGGGACAATGACTGTGGGGGTTTCACTCAGTGAATTATTCCTGGCATTTGGTTCCTACTTCAGGGCCATCAATTGATATT----ATCCCTCACACTTTCATCGACGCTTG---CATAAGTTAATG-----GTGGAAAACATAAGCGGGAG--CAACCCCCATGCCGAGCGTTCTTTCCATCGGGCATCTGGTTCCTTTTTTCTTCTTTTCCTTTCAA-TAGACATTTCACAGTGAACGCGATCTAACTGAGAAAGGTGGAACACACCCTAGGAC--------TCCCCGGATTATA------GTTGAATGTTGGAAAGACTTTCTAA------------AAAG------AGTAGCATATTAGGTTATCATGAGCATAATTGAGGATATTTACCAGTAATATATCTAAGTGCCCCTCTCTCGGCTTTTTAGCGTTAAACCCCCCTACCCCCCT--AAACTGCTAGATTATCTAACACTCCTGTAAACCC---CCCGGAACCA---GGAAAATCTCTAGTAGTTTTTTTATGGCCAAAAAATAGG
	H000_BER_12_|	 1	------TAAGGGGTATGCAAAGCATACTACTAAAAATCCAAACGAATA-TGAAATTAAGATGAAAGAAATTTAAGATCTAACAGCAAAATTCACTGGCAAATATATACCTTTACCCAACATCCCGTTAAATCAAGCATTAATGCGCAGTAAGAGCCTACCTACAAGTCCATATCTTAATGCCAACGGTTATTG---AAGGTGAGGGACAATGACTGTGGGGGTTTCACTCAGTGAATTATTCCTGGCATTTGGTTCCTACTTCAGGGCCATCAATTGATATT----ATCCCTCACACTTTCATCGACGCTTG---CATAAGTTAATG-----GTGGAAAACATAAGCGGGAG--CAACCCCCATGCCGAGCGTTCTTTCCATCGGGCATCTGGTTCCTTTTTTCTTCTTTTCCTTTCAA-TAGACATTTCACAGTGAACGCGATCTAACTGAGAAAGGTGGAACACACCCTAGGAC--------TCCCCGGATTATA------GTTGAATGTTGGAAAGACTTTCTAA------------AAAG------AGTAGCATATTAGGTTATCATGAGCATAATTGAGGATATTTACCAGTAATATATCTAAGTGCCCCTCTCTCGGCTTTTTAGCGTTAAACCCCCCTACCCCCCT--AAACTGCTAGATTATCTAACACTCCTGTAAACCC---CCCGGAACCA---GGAAAATCTCTAGTAGTTTTTTTATGGCCAAAAAATAGG
	H000_BER_13_|	 1	------TAAGGGGTATGCAAAGCATACTACTAAAAATCCAAACGAATA-TGAAATTAAGATGAAAGAAATTTAAGATCTAACAGCAAAATTCACTGGCAAATATATACCTTTACCCAACATCCCGTTAAATCAAGCATTAATGCGCAGTAAGAGCCTACCTACAAGTCCATATCTTAATGCCAACGGTTATTG---AAGGTGAGGGACAATGACTGTGGGGGTTTCACTCAGTGAATTATTCCTGGCATTTGGTTCCTACTTCAGGGCCATCAATTGATATT----ATCCCTCACACTTTCATCGACGCTTG---CATAAGTTAATG-----GTGGAAAACATAAGCGGGAG--CAACCCCCATGCCGAGCGTTCTTTCCATCGGGCATCTGGTTCCTTTTTTCTTCTTTTCCTTTCAA-TAGACATTTCACAGTGAACGCGATCTAACTGAGAAAGGTGGAACACACCCTAGGAC--------TCCCCGGATTATA------GTTGAATGTTGGAAAGACTTTCTAA------------AAAG------AGTAGCATATTAGGTTATCATGAGCATAATTGAGGATATTTACCAGTAATATATCTAAGTGCCCCTCTCTCGGCTTTTTAGCGTTAAACCCCCCTACCCCCCT--AAACTGCTAGATTATCTAACACTCCTGTAAACCC---CCCGGAACCA---GGAAAATCTCTAGTAGTTTTTTTATGGCCAAAAAATAGG
	H000_BER_14_|	 1	------TAAGGGGTATGCAAAGCATACTACTAAAAATCCAAACGAATA-TGAAATTAAGATGAAAGAAATTTAAGATCTAACAGCAAAATTCACTGGCAAATATATACCTTTACCCAACATCCCGTTAAATCAAGCATTAATGCGCAGTAAGAGCCTACCTACAAGTCCATATCTTAATGCCAACGGTTATTG---AAGGTGAGGGACAATGACTGTGGGGGTTTCACTCAGTGAATTATTCCTGGCATTTGGTTCCTACTTCAGGGCCATCAATTGATATT----ATCCCTCACACTTTCATCGACGCTTG---CATAAGTTAATG-----GTGGAAAACATAAGCGGGAG--CAACCCCCATGCCGAGCGTTCTTTCCATCGGGCATCTGGTTCCTTTTTTCTTCTTTTCCTTTCAA-TAGACATTTCACAGTGAACGCGATCTAACTGAGAAAGGTGGAACACACCCTAGGAC--------TCCCCGGATTATA------GTTGAATGTTGGAAAGACTTTCTAA------------AAAG------AGTAGCATATTAGGTTATCATGAGCATAATTGAGGATATTTACCAGTAATATATCTAAGTGCCCCTCTCTCGGCTTTTTAGCGTTAAACCCCCCTACCCCCCT--AAACTGCTAGATTATCTAACACTCCTGTAAACCC---CCCGGAACCA---GGAAAATCTCTAGTAGTTTTTTTATGGCCAAAAAATAGG
	H000_BER_15_|	 1	------TAAGGGGTATGCAAAGCATACTACTAAAAATCCAAACGAATA-TGAAATTAAGATGAAAGAAATTTAAGATCTAACAGCAAAATTCACTGGCAAATATATACCTTTACCCAACATCCCGTTAAATCAAGCATTAATGCGCAGTAAGAGCCTACCTACAAGTCCATATCTTAATGCCAACGGTTATTG---AAGGTGAGGGACAATGACTGTGGGGGTTTCACTCAGTGAATTATTCCTGGCATTTGGTTCCTACTTCAGGGCCATCAATTGATATT----ATCCCTCACACTTTCATCGACGCTTG---CATAAGTTAATG-----GTGGAAAACATAAGCGGGAG--CAACCCCCATGCCGAGCGTTCTTTCCATCGGGCATCTGGTTCCTTTTTTCTTCTTTTCCTTTCAA-TAGACATTTCACAGTGAACGCGATCTAACTGAGAAAGGTGGAACACACCCTAGGAC--------TCCCCGGATTATA------GTTGAATGTTGGAAAGACTTTCTAA------------AAAG------AGTAGCATATTAGGTTATCATGAGCATAATTGAGGATATTTACCAGTAATATATCTAAGTGCCCCTCTCTCGGCTTTTTAGCGTTAAACCCCCCTACCCCCCT--AAACTGCTAGATTATCTAACACTCCTGTAAACCC---CCCGGAACCA---GGAAAATCTCTAGTAGTTTTTTTATGGCCAAAAAATAGG
	H000_BER_16_|	 1	------TAAGGGGTATGCAAAGCATACTACTAAAAATCCAAACGAATA-TGAAATTAAGATGAAAGAAATTTAAGATCTAACAGCAAAATTCACTGGCAAATATATACCTTTACCCAACATCCCGTTAAATCAAGCATTAATGCGCAGTAAGAGCCTACCTACAAGTCCATATCTTAATGCCAACGGTTATTG---AAGGTGAGGGACAATGACTGTGGGGGTTTCACTCAGTGAATTATTCCTGGCATTTGGTTCCTACTTCAGGGCCATCAATTGATATT----ATCCCTCACACTTTCATCGACGCTTG---CATAAGTTAATG-----GTGGAAAACATAAGCGGGAG--CAACCCCCATGCCGAGCGTTCTTTCCATCGGGCATCTGGTTCCTTTTTTCTTCTTTTCCTTTCAA-TAGACATTTCACAGTGAACGCGATCTAACTGAGAAAGGTGGAACACACCCTAGGAC--------TCCCCGGATTATA------GTTGAATGTTGGAAAGACTTTCTAA------------AAAG------AGTAGCATATTAGGTTATCATGAGCATAATTGAGGATATTTACCAGTAATATATCTAAGTGCCCCTCTCTCGGCTTTTTAGCGTTAAACCCCCCTACCCCCCT--AAACTGCTAGATTATCTAACACTCCTGTAAACCC---CCCGGAACCA---GGAAAATCTCTAGTAGTTTTTTTATGGCCAAAAAATAGG
	H000_BER_17_|	 1	------TAAGGGGTATGCAAAGCATACTACTAAAAATCCAAACGAATA-TGAAATTAAGATGAAAGAAATTTAAGATCTAACAGCAAAATTCACTGGCAAATATATACCTTTACCCAACATCCCGTTAAATCAAGCATTAATGCGCAGTAAGAGCCTACCTACAAGTCCATATCTTAATGCCAACGGTTATTG---AAGGTGAGGGACAATGACTGTGGGGGTTTCACTCAGTGAATTATTCCTGGCATTTGGTTCCTACTTCAGGGCCATCAATTGATATT----ATCCCTCACACTTTCATCGACGCTTG---CATAAGTTAATG-----GTGGAAAACATAAGCGGGAG--CAACCCCCATGCCGAGCGTTCTTTCCATCGGGCATCTGGTTCCTTTTTTCTTCTTTTCCTTTCAA-TAGACATTTCACAGTGAACGCGATCTAACTGAGAAAGGTGGAACACACCCTAGGAC--------TCCCCGGATTATA------GTTGAATGTTGGAAAGACTTTCTAA------------AAAG------AGTAGCATATTAGGTTATCATGAGCATAATTGAGGATATTTACCAGTAATATATCTAAGTGCCCCTCTCTCGGCTTTTTAGCGTTAAACCCCCCTACCCCCCT--AAACTGCTAGATTATCTAACACTCCTGTAAACCC---CCCGGAACCA---GGAAAATCTCTAGTAGTTTTTTTATGGCCAAAAAATAGG
	H000_BER_18_|	 1	------TAAGGGGTATGCAAAGCATACTACTAAAAATCCAAACGAATA-TGAAATTAAGATGAAAGAAATTTAAGATCTAACAGCAAAATTCACTGGCAAATATATACCTTTACCCAACATCCCGTTAAATCAAGCATTAATGCGCAGTAAGAGCCTACCTACAAGTCCATATCTTAATGCCAACGGTTATTG---AAGGTGAGGGACAATGACTGTGGGGGTTTCACTCAGTGAATTATTCCTGGCATTTGGTTCCTACTTCAGGGCCATCAATTGATATT----ATCCCTCACACTTTCATCGACGCTTG---CATAAGTTAATG-----GTGGAAAACATAAGCGGGAG--CAACCCCCATGCCGAGCGTTCTTTCCATCGGGCATCTGGTTCCTTTTTTCTTCTTTTCCTTTCAA-TAGACATTTCACAGTGAACGCGATCTAACTGAGAAAGGTGGAACACACCCTAGGAC--------TCCCCGGATTATA------GTTGAATGTTGGAAAGACTTTCTAA------------AAAG------AGTAGCATATTAGGTTATCATGAGCATAATTGAGGATATTTACCAGTAATATATCTAAGTGCCCCTCTCTCGGCTTTTTAGCGTTAAACCCCCCTACCCCCCT--AAACTGCTAGATTATCTAACACTCCTGTAAACCC---CCCGGAACCA---GGAAAATCTCTAGTAGTTTTTTTATGGCCAAAAAATAGG
	H000_|	 1	------TAAGGGGTATGCAAAGCATACTACTAAAAATCCAAACGAATA-TGAAATTAAGATGAAAGAAATTTAAGATCTAACAGCAAAATTCACTGGCAAATATATACCTTTACCCAACATCCCGTTAAATCAAGCATTAATGCGCAGTAAGAGCCTACCTACAAGTCCATATCTTAATGCCAACGGTTATTG---AAGGTGAGGGACAATGACTGTGGGGGTTTCACTCAGTGAATTATTCCTGGCATTTGGTTCCTACTTCAGGGCCATCAATTGATATT----ATCCCTCACACTTTCATCGACGCTTG---CATAAGTTAATG-----GTGGAAAACATAAGCGGGAG--CAACCCCCATGCCGAGCGTTCTTTCCATCGGGCATCTGGTTCCTTTTTTCTTCTTTTCCTTTCAA-TAGACATTTCACAGTGAACGCGATCTAACTGAGAAAGGTGGAACACACCCTAGGAC--------TCCCCGGATTATA------GTTGAATGTTGGAAAGACTTTCTAA------------AAAG------AGTAGCATATTAGGTTATCATGAGCATAATTGAGGATATTTACCAGTAATATATCTAAGTGCCCCTCTCTCGGCTTTTTAGCGTTAAACCCCCCTACCCCCCT--AAACTGCTAGATTATCTAACACTCCTGTAAACCC---CCCGGAACCA---GGAAAATCTCTAGTAGTTTTTTTATGGCCAAAAAATAGG
	H000_13_|	 1	------TAAGGGGTATGCAAAGCATACTACTAAAAATCCAAACGAATA-TGAAATTAAGATGAAAGAAATTTAAGATCTAACAGCAAAATTCACTGGCAAATATATACCTTTACCCAACATCCCGTTAAATCAAGCATTAATGCGCAGTAAGAGCCTACCTACAAGTCCATATCTTAATGCCAACGGTTATTG---AAGGTGAGGGACAATGACTGTGGGGGTTTCACTCAGTGAATTATTCCTGGCATTTGGTTCCTACTTCAGGGCCATCAATTGATATT----ATCCCTCACACTTTCATCGACGCTTG---CATAAGTTAATG-----GTGGAAAACATAAGCGGGAG--CAACCCCCATGCCGAGCGTTCTTTCCATCGGGCATCTGGTTCCTTTTTTCTTCTTTTCCTTTCAA-TAGACATTTCACAGTGAACGCGATCTAACTGAGAAAGGTGGAACACACCCTAGGAC--------TCCCCGGATTATA------GTTGAATGTTGGAAAGACTTTCTAA------------AAAG------AGTAGCATATTAGGTTATCATGAGCATAATTGAGGATATTTACCAGTAATATATCTAAGTGCCCCTCTCTCGGCTTTTTAGCGTTAAACCCCCCTACCCCCCT--AAACTGCTAGATTATCTAACACTCCTGTAAACCC---CCCGGAACCA---GGAAAATCTCTAGTAGTTTTTTTATGGCCAAAAAATAGG
	H000_25_|	 1	------TAAGGGGTATGCAAAGCATACTACTAAAAATCCAAACGAATA-TGAAATTAAGATGAAAGAAATTTAAGATCTAACAGCAAAATTCACTGGCAAATATATACCTTTACCCAACATCCCGTTAAATCAAGCATTAATGCGCAGTAAGAGCCTACCTACAAGTCCATATCTTAATGCCAACGGTTATTG---AAGGTGAGGGACAATGACTGTGGGGGTTTCACTCAGTGAATTATTCCTGGCATTTGGTTCCTACTTCAGGGCCATCAATTGATATT----ATCCCTCACACTTTCATCGACGCTTG---CATAAGTTAATG-----GTGGAAAACATAAGCGGGAG--CAACCCCCATGCCGAGCGTTCTTTCCATCGGGCATCTGGTTCCTTTTTTCTTCTTTTCCTTTCAA-TAGACATTTCACAGTGAACGCGATCTAACTGAGAAAGGTGGAACACACCCTAGGAC--------TCCCCGGATTATA------GTTGAATGTTGGAAAGACTTTCTAA------------AAAG------AGTAGCATATTAGGTTATCATGAGCATAATTGAGGATATTTACCAGTAATATATCTAAGTGCCCCTCTCTCGGCTTTTTAGCGTTAAACCCCCCTACCCCCCT--AAACTGCTAGATTATCTAACACTCCTGTAAACCC---CCCGGAACCA---GGAAAATCTCTAGTAGTTTTTTTATGGCCAAAAAATAGG
	H000_37_|	 1	------TAAGGGGTATGCAAAGCATACTACTAAAAATCCAAACGAATA-TGAAATTAAGATGAAAGAAATTTAAGATCTAACAGCAAAATTCACTGGCAAATATATACCTTTACCCAACATCCCGTTAAATCAAGCATTAATGCGCAGTAAGAGCCTACCTACAAGTCCATATCTTAATGCCAACGGTTATTG---AAGGTGAGGGACAATGACTGTGGGGGTTTCACTCAGTGAATTATTCCTGGCATTTGGTTCCTACTTCAGGGCCATCAATTGATATT----ATCCCTCACACTTTCATCGACGCTTG---CATAAGTTAATG-----GTGGAAAACATAAGCGGGAG--CAACCCCCATGCCGAGCGTTCTTTCCATCGGGCATCTGGTTCCTTTTTTCTTCTTTTCCTTTCAA-TAGACATTTCACAGTGAACGCGATCTAACTGAGAAAGGTGGAACACACCCTAGGAC--------TCCCCGGATTATA------GTTGAATGTTGGAAAGACTTTCTAA------------AAAG------AGTAGCATATTAGGTTATCATGAGCATAATTGAGGATATTTACCAGTAATATATCTAAGTGCCCCTCTCTCGGCTTTTTAGCGTTAAACCCCCCTACCCCCCT--AAACTGCTAGATTATCTAACACTCCTGTAAACCC---CCCGGAACCA---GGAAAATCTCTAGTAGTTTTTTTATGGCCAAAAAATAGG
	H000_49_|	 1	------TAAGGGGTATGCAAAGCATACTACTAAAAATCCAAACGAATA-TGAAATTAAGATGAAAGAAATTTAAGATCTAACAGCAAAATTCACTGGCAAATATATACCTTTACCCAACATCCCGTTAAATCAAGCATTAATGCGCAGTAAGAGCCTACCTACAAGTCCATATCTTAATGCCAACGGTTATTG---AAGGTGAGGGACAATGACTGTGGGGGTTTCACTCAGTGAATTATTCCTGGCATTTGGTTCCTACTTCAGGGCCATCAATTGATATT----ATCCCTCACACTTTCATCGACGCTTG---CATAAGTTAATG-----GTGGAAAACATAAGCGGGAG--CAACCCCCATGCCGAGCGTTCTTTCCATCGGGCATCTGGTTCCTTTTTTCTTCTTTTCCTTTCAA-TAGACATTTCACAGTGAACGCGATCTAACTGAGAAAGGTGGAACACACCCTAGGAC--------TCCCCGGATTATA------GTTGAATGTTGGAAAGACTTTCTAA------------AAAG------AGTAGCATATTAGGTTATCATGAGCATAATTGAGGATATTTACCAGTAATATATCTAAGTGCCCCTCTCTCGGCTTTTTAGCGTTAAACCCCCCTACCCCCCT--AAACTGCTAGATTATCTAACACTCCTGTAAACCC---CCCGGAACCA---GGAAAATCTCTAGTAGTTTTTTTATGGCCAAAAAATAGG
	H000_61_|	 1	------TAAGGGGTATGCAAAGCATACTACTAAAAATCCAAACGAATA-TGAAATTAAGATGAAAGAAATTTAAGATCTAACAGCAAAATTCACTGGCAAATATATACCTTTACCCAACATCCCGTTAAATCAAGCATTAATGCGCAGTAAGAGCCTACCTACAAGTCCATATCTTAATGCCAACGGTTATTG---AAGGTGAGGGACAATGACTGTGGGGGTTTCACTCAGTGAATTATTCCTGGCATTTGGTTCCTACTTCAGGGCCATCAATTGATATT----ATCCCTCACACTTTCATCGACGCTTG---CATAAGTTAATG-----GTGGAAAACATAAGCGGGAG--CAACCCCCATGCCGAGCGTTCTTTCCATCGGGCATCTGGTTCCTTTTTTCTTCTTTTCCTTTCAA-TAGACATTTCACAGTGAACGCGATCTAACTGAGAAAGGTGGAACACACCCTAGGAC--------TCCCCGGATTATA------GTTGAATGTTGGAAAGACTTTCTAA------------AAAG------AGTAGCATATTAGGTTATCATGAGCATAATTGAGGATATTTACCAGTAATATATCTAAGTGCCCCTCTCTCGGCTTTTTAGCGTTAAACCCCCCTACCCCCCT--AAACTGCTAGATTATCTAACACTCCTGTAAACCC---CCCGGAACCA---GGAAAATCTCTAGTAGTTTTTTTATGGCCAAAAAATAGG
	H000_73_|	 1	------TAAGGGGTATGCAAAGCATACTACTAAAAATCCAAACGAATA-TGAAATTAAGATGAAAGAAATTTAAGATCTAACAGCAAAATTCACTGGCAAATATATACCTTTACCCAACATCCCGTTAAATCAAGCATTAATGCGCAGTAAGAGCCTACCTACAAGTCCATATCTTAATGCCAACGGTTATTG---AAGGTGAGGGACAATGACTGTGGGGGTTTCACTCAGTGAATTATTCCTGGCATTTGGTTCCTACTTCAGGGCCATCAATTGATATT----ATCCCTCACACTTTCATCGACGCTTG---CATAAGTTAATG-----GTGGAAAACATAAGCGGGAG--CAACCCCCATGCCGAGCGTTCTTTCCATCGGGCATCTGGTTCCTTTTTTCTTCTTTTCCTTTCAA-TAGACATTTCACAGTGAACGCGATCTAACTGAGAAAGGTGGAACACACCCTAGGAC--------TCCCCGGATTATA------GTTGAATGTTGGAAAGACTTTCTAA------------AAAG------AGTAGCATATTAGGTTATCATGAGCATAATTGAGGATATTTACCAGTAATATATCTAAGTGCCCCTCTCTCGGCTTTTTAGCGTTAAACCCCCCTACCCCCCT--AAACTGCTAGATTATCTAACACTCCTGTAAACCC---CCCGGAACCA---GGAAAATCTCTAGTAGTTTTTTTATGGCCAAAAAATAGG
	H000_NC_7_|	 1	------TAAGGGGTATGCAAAGCATACTACTAAAAATCCAAACGAATA-TGAAATTAAGATGAAAGAAATTTAAGATCTAACAGCAAAATTCACTGGCAAATATATACCTTTACCCAACATCCCGTTAAATCAAGCATTAATGCGCAGTAAGAGCCTACCTACAAGTCCATATCTTAATGCCAACGGTTATTG---AAGGTGAGGGACAATGACTGTGGGGGTTTCACTCAGTGAATTATTCCTGGCATTTGGTTCCTACTTCAGGGCCATCAATTGATATT----ATCCCTCACACTTTCATCGACGCTTG---CATAAGTTAATG-----GTGGAAAACATAAGCGGGAG--CAACCCCCATGCCGAGCGTTCTTTCCATCGGGCATCTGGTTCCTTTTTTCTTCTTTTCCTTTCAA-TAGACATTTCACAGTGAACGCGATCTAACTGAGAAAGGTGGAACACACCCTAGGAC--------TCCCCGGATTATA------GTTGAATGTTGGAAAGACTTTCTAA------------AAAG------AGTAGCATATTAGGTTATCATGAGCATAATTGAGGATATTTACCAGTAATATATCTAAGTGCCCCTCTCTCGGCTTTTTAGCGTTAAACCCCCCTACCCCCCT--AAACTGCTAGATTATCTAACACTCCTGTAAACCC---CCCGGAACCA---GGAAAATCTCTAGTAGTTTTTTTATGGCCAAAAAATAGG
	H000_NC_19_|	 1	------TAAGGGGTATGCAAAGCATACTACTAAAAATCCAAACGAATA-TGAAATTAAGATGAAAGAAATTTAAGATCTAACAGCAAAATTCACTGGCAAATATATACCTTTACCCAACATCCCGTTAAATCAAGCATTAATGCGCAGTAAGAGCCTACCTACAAGTCCATATCTTAATGCCAACGGTTATTG---AAGGTGAGGGACAATGACTGTGGGGGTTTCACTCAGTGAATTATTCCTGGCATTTGGTTCCTACTTCAGGGCCATCAATTGATATT----ATCCCTCACACTTTCATCGACGCTTG---CATAAGTTAATG-----GTGGAAAACATAAGCGGGAG--CAACCCCCATGCCGAGCGTTCTTTCCATCGGGCATCTGGTTCCTTTTTTCTTCTTTTCCTTTCAA-TAGACATTTCACAGTGAACGCGATCTAACTGAGAAAGGTGGAACACACCCTAGGAC--------TCCCCGGATTATA------GTTGAATGTTGGAAAGACTTTCTAA------------AAAG------AGTAGCATATTAGGTTATCATGAGCATAATTGAGGATATTTACCAGTAATATATCTAAGTGCCCCTCTCTCGGCTTTTTAGCGTTAAACCCCCCTACCCCCCT--AAACTGCTAGATTATCTAACACTCCTGTAAACCC---CCCGGAACCA---GGAAAATCTCTAGTAGTTTTTTTATGGCCAAAAAATAGG
	H000_NC_31_|	 1	------TAAGGGGTATGCAAAGCATACTACTAAAAATCCAAACGAATA-TGAAATTAAGATGAAAGAAATTTAAGATCTAACAGCAAAATTCACTGGCAAATATATACCTTTACCCAACATCCCGTTAAATCAAGCATTAATGCGCAGTAAGAGCCTACCTACAAGTCCATATCTTAATGCCAACGGTTATTG---AAGGTGAGGGACAATGACTGTGGGGGTTTCACTCAGTGAATTATTCCTGGCATTTGGTTCCTACTTCAGGGCCATCAATTGATATT----ATCCCTCACACTTTCATCGACGCTTG---CATAAGTTAATG-----GTGGAAAACATAAGCGGGAG--CAACCCCCATGCCGAGCGTTCTTTCCATCGGGCATCTGGTTCCTTTTTTCTTCTTTTCCTTTCAA-TAGACATTTCACAGTGAACGCGATCTAACTGAGAAAGGTGGAACACACCCTAGGAC--------TCCCCGGATTATA------GTTGAATGTTGGAAAGACTTTCTAA------------AAAG------AGTAGCATATTAGGTTATCATGAGCATAATTGAGGATATTTACCAGTAATATATCTAAGTGCCCCTCTCTCGGCTTTTTAGCGTTAAACCCCCCTACCCCCCT--AAACTGCTAGATTATCTAACACTCCTGTAAACCC---CCCGGAACCA---GGAAAATCTCTAGTAGTTTTTTTATGGCCAAAAAATAGG
	H000_NC_43_|	 1	------TAAGGGGTATGCAAAGCATACTACTAAAAATCCAAACGAATA-TGAAATTAAGATGAAAGAAATTTAAGATCTAACAGCAAAATTCACTGGCAAATATATACCTTTACCCAACATCCCGTTAAATCAAGCATTAATGCGCAGTAAGAGCCTACCTACAAGTCCATATCTTAATGCCAACGGTTATTG---AAGGTGAGGGACAATGACTGTGGGGGTTTCACTCAGTGAATTATTCCTGGCATTTGGTTCCTACTTCAGGGCCATCAATTGATATT----ATCCCTCACACTTTCATCGACGCTTG---CATAAGTTAATG-----GTGGAAAACATAAGCGGGAG--CAACCCCCATGCCGAGCGTTCTTTCCATCGGGCATCTGGTTCCTTTTTTCTTCTTTTCCTTTCAA-TAGACATTTCACAGTGAACGCGATCTAACTGAGAAAGGTGGAACACACCCTAGGAC--------TCCCCGGATTATA------GTTGAATGTTGGAAAGACTTTCTAA------------AAAG------AGTAGCATATTAGGTTATCATGAGCATAATTGAGGATATTTACCAGTAATATATCTAAGTGCCCCTCTCTCGGCTTTTTAGCGTTAAACCCCCCTACCCCCCT--AAACTGCTAGATTATCTAACACTCCTGTAAACCC---CCCGGAACCA---GGAAAATCTCTAGTAGTTTTTTTATGGCCAAAAAATAGG
	H000_NC_55_|	 1	------TAAGGGGTATGCAAAGCATACTACTAAAAATCCAAACGAATA-TGAAATTAAGATGAAAGAAATTTAAGATCTAACAGCAAAATTCACTGGCAAATATATACCTTTACCCAACATCCCGTTAAATCAAGCATTAATGCGCAGTAAGAGCCTACCTACAAGTCCATATCTTAATGCCAACGGTTATTG---AAGGTGAGGGACAATGACTGTGGGGGTTTCACTCAGTGAATTATTCCTGGCATTTGGTTCCTACTTCAGGGCCATCAATTGATATT----ATCCCTCACACTTTCATCGACGCTTG---CATAAGTTAATG-----GTGGAAAACATAAGCGGGAG--CAACCCCCATGCCGAGCGTTCTTTCCATCGGGCATCTGGTTCCTTTTTTCTTCTTTTCCTTTCAA-TAGACATTTCACAGTGAACGCGATCTAACTGAGAAAGGTGGAACACACCCTAGGAC--------TCCCCGGATTATA------GTTGAATGTTGGAAAGACTTTCTAA------------AAAG------AGTAGCATATTAGGTTATCATGAGCATAATTGAGGATATTTACCAGTAATATATCTAAGTGCCCCTCTCTCGGCTTTTTAGCGTTAAACCCCCCTACCCCCCT--AAACTGCTAGATTATCTAACACTCCTGTAAACCC---CCCGGAACCA---GGAAAATCTCTAGTAGTTTTTTTATGGCCAAAAAATAGG
	H000_NC_67_|	 1	------TAAGGGGTATGCAAAGCATACTACTAAAAATCCAAACGAATA-TGAAATTAAGATGAAAGAAATTTAAGATCTAACAGCAAAATTCACTGGCAAATATATACCTTTACCCAACATCCCGTTAAATCAAGCATTAATGCGCAGTAAGAGCCTACCTACAAGTCCATATCTTAATGCCAACGGTTATTG---AAGGTGAGGGACAATGACTGTGGGGGTTTCACTCAGTGAATTATTCCTGGCATTTGGTTCCTACTTCAGGGCCATCAATTGATATT----ATCCCTCACACTTTCATCGACGCTTG---CATAAGTTAATG-----GTGGAAAACATAAGCGGGAG--CAACCCCCATGCCGAGCGTTCTTTCCATCGGGCATCTGGTTCCTTTTTTCTTCTTTTCCTTTCAA-TAGACATTTCACAGTGAACGCGATCTAACTGAGAAAGGTGGAACACACCCTAGGAC--------TCCCCGGATTATA------GTTGAATGTTGGAAAGACTTTCTAA------------AAAG------AGTAGCATATTAGGTTATCATGAGCATAATTGAGGATATTTACCAGTAATATATCTAAGTGCCCCTCTCTCGGCTTTTTAGCGTTAAACCCCCCTACCCCCCT--AAACTGCTAGATTATCTAACACTCCTGTAAACCC---CCCGGAACCA---GGAAAATCTCTAGTAGTTTTTTTATGGCCAAAAAATAGG
	H000_NC_79_|	 1	------TAAGGGGTATGCAAAGCATACTACTAAAAATCCAAACGAATA-TGAAATTAAGATGAAAGAAATTTAAGATCTAACAGCAAAATTCACTGGCAAATATATACCTTTACCCAACATCCCGTTAAATCAAGCATTAATGCGCAGTAAGAGCCTACCTACAAGTCCATATCTTAATGCCAACGGTTATTG---AAGGTGAGGGACAATGACTGTGGGGGTTTCACTCAGTGAATTATTCCTGGCATTTGGTTCCTACTTCAGGGCCATCAATTGATATT----ATCCCTCACACTTTCATCGACGCTTG---CATAAGTTAATG-----GTGGAAAACATAAGCGGGAG--CAACCCCCATGCCGAGCGTTCTTTCCATCGGGCATCTGGTTCCTTTTTTCTTCTTTTCCTTTCAA-TAGACATTTCACAGTGAACGCGATCTAACTGAGAAAGGTGGAACACACCCTAGGAC--------TCCCCGGATTATA------GTTGAATGTTGGAAAGACTTTCTAA------------AAAG------AGTAGCATATTAGGTTATCATGAGCATAATTGAGGATATTTACCAGTAATATATCTAAGTGCCCCTCTCTCGGCTTTTTAGCGTTAAACCCCCCTACCCCCCT--AAACTGCTAGATTATCTAACACTCCTGTAAACCC---CCCGGAACCA---GGAAAATCTCTAGTAGTTTTTTTATGGCCAAAAAATAGG
	H000_NC_91_|	 1	------TAAGGGGTATGCAAAGCATACTACTAAAAATCCAAACGAATA-TGAAATTAAGATGAAAGAAATTTAAGATCTAACAGCAAAATTCACTGGCAAATATATACCTTTACCCAACATCCCGTTAAATCAAGCATTAATGCGCAGTAAGAGCCTACCTACAAGTCCATATCTTAATGCCAACGGTTATTG---AAGGTGAGGGACAATGACTGTGGGGGTTTCACTCAGTGAATTATTCCTGGCATTTGGTTCCTACTTCAGGGCCATCAATTGATATT----ATCCCTCACACTTTCATCGACGCTTG---CATAAGTTAATG-----GTGGAAAACATAAGCGGGAG--CAACCCCCATGCCGAGCGTTCTTTCCATCGGGCATCTGGTTCCTTTTTTCTTCTTTTCCTTTCAA-TAGACATTTCACAGTGAACGCGATCTAACTGAGAAAGGTGGAACACACCCTAGGAC--------TCCCCGGATTATA------GTTGAATGTTGGAAAGACTTTCTAA------------AAAG------AGTAGCATATTAGGTTATCATGAGCATAATTGAGGATATTTACCAGTAATATATCTAAGTGCCCCTCTCTCGGCTTTTTAGCGTTAAACCCCCCTACCCCCCT--AAACTGCTAGATTATCTAACACTCCTGTAAACCC---CCCGGAACCA---GGAAAATCTCTAGTAGTTTTTTTATGGCCAAAAAATAGG
	H000_BER_7_|	 1	------TAAGGGGTATGCAAAGCATACTACTAAAAATCCAAACGAATA-TGAAATTAAGATGAAAGAAATTTAAGATCTAACAGCAAAATTCACTGGCAAATATATACCTTTACCCAACATCCCGTTAAATCAAGCATTAATGCGCAGTAAGAGCCTACCTACAAGTCCATATCTTAATGCCAACGGTTATTG---AAGGTGAGGGACAATGACTGTGGGGGTTTCACTCAGTGAATTATTCCTGGCATTTGGTTCCTACTTCAGGGCCATCAATTGATATT----ATCCCTCACACTTTCATCGACGCTTG---CATAAGTTAATG-----GTGGAAAACATAAGCGGGAG--CAACCCCCATGCCGAGCGTTCTTTCCATCGGGCATCTGGTTCCTTTTTTCTTCTTTTCCTTTCAA-TAGACATTTCACAGTGAACGCGATCTAACTGAGAAAGGTGGAACACACCCTAGGAC--------TCCCCGGATTATA------GTTGAATGTTGGAAAGACTTTCTAA------------AAAG------AGTAGCATATTAGGTTATCATGAGCATAATTGAGGATATTTACCAGTAATATATCTAAGTGCCCCTCTCTCGGCTTTTTAGCGTTAAACCCCCCTACCCCCCT--AAACTGCTAGATTATCTAACACTCCTGTAAACCC---CCCGGAACCA---GGAAAATCTCTAGTAGTTTTTTTATGGCCAAAAAATAGG
    }
  [[Samples]]
    SampleName = "Carib"
    SampleSize = 601
    SampleData = {
	H001_BEL_29_|	 1	------TAAGGGGTATGCAAACCATACTACTAAAAATCCAAACGAATA-TGAAATTAAGATGAAAGAAATTTAAGATCTAACAGCAAAATTCACTGGCAAATATATACCTTTACCCAACATCCCGTTAAATCAAGCATTAATGCGCAGTAAGAGCCTACCTACAAGTCCATATCTTAATGCCAACGGTTATTG---AAGGTGAGGGACAATGACTGTGGGGGTTTCACTCAGTGAATTATTCCTGGCATTTGGTTCCTACTTCAGGGCCATCAATTGATATT----ATCCCTCACACTTTCATCGACGCTTG---CATAAGTTAATG-----GTGGAAAACATAAGCGGGAG--CAACCCCCATGCCGAGCGTTCTTTCCATCGGGCATCTGGTTCCTTTTTTCTTCTTTTCCTTTCAA-TAGACATTTCACAGTGAACGCGATCTAACTGAGAAAGGTGGAACACACCCTAGGAC--------TCCCCGGATTATA------GCTGAATGTTGGAAAGACTTTCTAA------------AAAG------AGTAGCATATTAGGTTATCATGAGCATAATTGAGGATATTTACCAGTAATATATCTAAGTGTCCCTCTCTCGGCTTTTTAGCGTTAAACCCCCCTACCCCCCT--AAACTGCTAGATTATCTAACACTCCTGTAAACCC---CCCGGAACCA---GGAAAATCTCTAGTAGTTTTTTTATGGCCAAAAAATAGG
	H001_BEL_5_|	 1	------TAAGGGGTATGCAAACCATACTACTAAAAATCCAAACGAATA-TGAAATTAAGATGAAAGAAATTTAAGATCTAACAGCAAAATTCACTGGCAAATATATACCTTTACCCAACATCCCGTTAAATCAAGCATTAATGCGCAGTAAGAGCCTACCTACAAGTCCATATCTTAATGCCAACGGTTATTG---AAGGTGAGGGACAATGACTGTGGGGGTTTCACTCAGTGAATTATTCCTGGCATTTGGTTCCTACTTCAGGGCCATCAATTGATATT----ATCCCTCACACTTTCATCGACGCTTG---CATAAGTTAATG-----GTGGAAAACATAAGCGGGAG--CAACCCCCATGCCGAGCGTTCTTTCCATCGGGCATCTGGTTCCTTTTTTCTTCTTTTCCTTTCAA-TAGACATTTCACAGTGAACGCGATCTAACTGAGAAAGGTGGAACACACCCTAGGAC--------TCCCCGGATTATA------GCTGAATGTTGGAAAGACTTTCTAA------------AAAG------AGTAGCATATTAGGTTATCATGAGCATAATTGAGGATATTTACCAGTAATATATCTAAGTGTCCCTCTCTCGGCTTTTTAGCGTTAAACCCCCCTACCCCCCT--AAACTGCTAGATTATCTAACACTCCTGTAAACCC---CCCGGAACCA---GGAAAATCTCTAGTAGTTTTTTTATGGCCAAAAAATAGG
	H001_BON_7_|	 1	------TAAGGGGTATGCAAACCATACTACTAAAAATCCAAACGAATA-TGAAATTAAGATGAAAGAAATTTAAGATCTAACAGCAAAATTCACTGGCAAATATATACCTTTACCCAACATCCCGTTAAATCAAGCATTAATGCGCAGTAAGAGCCTACCTACAAGTCCATATCTTAATGCCAACGGTTATTG---AAGGTGAGGGACAATGACTGTGGGGGTTTCACTCAGTGAATTATTCCTGGCATTTGGTTCCTACTTCAGGGCCATCAATTGATATT----ATCCCTCACACTTTCATCGACGCTTG---CATAAGTTAATG-----GTGGAAAACATAAGCGGGAG--CAACCCCCATGCCGAGCGTTCTTTCCATCGGGCATCTGGTTCCTTTTTTCTTCTTTTCCTTTCAA-TAGACATTTCACAGTGAACGCGATCTAACTGAGAAAGGTGGAACACACCCTAGGAC--------TCCCCGGATTATA------GCTGAATGTTGGAAAGACTTTCTAA------------AAAG------AGTAGCATATTAGGTTATCATGAGCATAATTGAGGATATTTACCAGTAATATATCTAAGTGTCCCTCTCTCGGCTTTTTAGCGTTAAACCCCCCTACCCCCCT--AAACTGCTAGATTATCTAACACTCCTGTAAACCC---CCCGGAACCA---GGAAAATCTCTAGTAGTTTTTTTATGGCCAAAAAATAGG
	H001_CAY_5_|	 1	------TAAGGGGTATGCAAACCATACTACTAAAAATCCAAACGAATA-TGAAATTAAGATGAAAGAAATTTAAGATCTAACAGCAAAATTCACTGGCAAATATATACCTTTACCCAACATCCCGTTAAATCAAGCATTAATGCGCAGTAAGAGCCTACCTACAAGTCCATATCTTAATGCCAACGGTTATTG---AAGGTGAGGGACAATGACTGTGGGGGTTTCACTCAGTGAATTATTCCTGGCATTTGGTTCCTACTTCAGGGCCATCAATTGATATT----ATCCCTCACACTTTCATCGACGCTTG---CATAAGTTAATG-----GTGGAAAACATAAGCGGGAG--CAACCCCCATGCCGAGCGTTCTTTCCATCGGGCATCTGGTTCCTTTTTTCTTCTTTTCCTTTCAA-TAGACATTTCACAGTGAACGCGATCTAACTGAGAAAGGTGGAACACACCCTAGGAC--------TCCCCGGATTATA------GCTGAATGTTGGAAAGACTTTCTAA------------AAAG------AGTAGCATATTAGGTTATCATGAGCATAATTGAGGATATTTACCAGTAATATATCTAAGTGTCCCTCTCTCGGCTTTTTAGCGTTAAACCCCCCTACCCCCCT--AAACTGCTAGATTATCTAACACTCCTGTAAACCC---CCCGGAACCA---GGAAAATCTCTAGTAGTTTTTTTATGGCCAAAAAATAGG
	H001_CUB_2_|	 1	------TAAGGGGTATGCAAACCATACTACTAAAAATCCAAACGAATA-TGAAATTAAGATGAAAGAAATTTAAGATCTAACAGCAAAATTCACTGGCAAATATATACCTTTACCCAACATCCCGTTAAATCAAGCATTAATGCGCAGTAAGAGCCTACCTACAAGTCCATATCTTAATGCCAACGGTTATTG---AAGGTGAGGGACAATGACTGTGGGGGTTTCACTCAGTGAATTATTCCTGGCATTTGGTTCCTACTTCAGGGCCATCAATTGATATT----ATCCCTCACACTTTCATCGACGCTTG---CATAAGTTAATG-----GTGGAAAACATAAGCGGGAG--CAACCCCCATGCCGAGCGTTCTTTCCATCGGGCATCTGGTTCCTTTTTTCTTCTTTTCCTTTCAA-TAGACATTTCACAGTGAACGCGATCTAACTGAGAAAGGTGGAACACACCCTAGGAC--------TCCCCGGATTATA------GCTGAATGTTGGAAAGACTTTCTAA------------AAAG------AGTAGCATATTAGGTTATCATGAGCATAATTGAGGATATTTACCAGTAATATATCTAAGTGTCCCTCTCTCGGCTTTTTAGCGTTAAACCCCCCTACCCCCCT--AAACTGCTAGATTATCTAACACTCCTGTAAACCC---CCCGGAACCA---GGAAAATCTCTAGTAGTTTTTTTATGGCCAAAAAATAGG
	H001_CAY_29_|	 1	------TAAGGGGTATGCAAACCATACTACTAAAAATCCAAACGAATA-TGAAATTAAGATGAAAGAAATTTAAGATCTAACAGCAAAATTCACTGGCAAATATATACCTTTACCCAACATCCCGTTAAATCAAGCATTAATGCGCAGTAAGAGCCTACCTACAAGTCCATATCTTAATGCCAACGGTTATTG---AAGGTGAGGGACAATGACTGTGGGGGTTTCACTCAGTGAATTATTCCTGGCATTTGGTTCCTACTTCAGGGCCATCAATTGATATT----ATCCCTCACACTTTCATCGACGCTTG---CATAAGTTAATG-----GTGGAAAACATAAGCGGGAG--CAACCCCCATGCCGAGCGTTCTTTCCATCGGGCATCTGGTTCCTTTTTTCTTCTTTTCCTTTCAA-TAGACATTTCACAGTGAACGCGATCTAACTGAGAAAGGTGGAACACACCCTAGGAC--------TCCCCGGATTATA------GCTGAATGTTGGAAAGACTTTCTAA------------AAAG------AGTAGCATATTAGGTTATCATGAGCATAATTGAGGATATTTACCAGTAATATATCTAAGTGTCCCTCTCTCGGCTTTTTAGCGTTAAACCCCCCTACCCCCCT--AAACTGCTAGATTATCTAACACTCCTGTAAACCC---CCCGGAACCA---GGAAAATCTCTAGTAGTTTTTTTATGGCCAAAAAATAGG
	H001_JAM_21_|	 1	------TAAGGGGTATGCAAACCATACTACTAAAAATCCAAACGAATA-TGAAATTAAGATGAAAGAAATTTAAGATCTAACAGCAAAATTCACTGGCAAATATATACCTTTACCCAACATCCCGTTAAATCAAGCATTAATGCGCAGTAAGAGCCTACCTACAAGTCCATATCTTAATGCCAACGGTTATTG---AAGGTGAGGGACAATGACTGTGGGGGTTTCACTCAGTGAATTATTCCTGGCATTTGGTTCCTACTTCAGGGCCATCAATTGATATT----ATCCCTCACACTTTCATCGACGCTTG---CATAAGTTAATG-----GTGGAAAACATAAGCGGGAG--CAACCCCCATGCCGAGCGTTCTTTCCATCGGGCATCTGGTTCCTTTTTTCTTCTTTTCCTTTCAA-TAGACATTTCACAGTGAACGCGATCTAACTGAGAAAGGTGGAACACACCCTAGGAC--------TCCCCGGATTATA------GCTGAATGTTGGAAAGACTTTCTAA------------AAAG------AGTAGCATATTAGGTTATCATGAGCATAATTGAGGATATTTACCAGTAATATATCTAAGTGTCCCTCTCTCGGCTTTTTAGCGTTAAACCCCCCTACCCCCCT--AAACTGCTAGATTATCTAACACTCCTGTAAACCC---CCCGGAACCA---GGAAAATCTCTAGTAGTTTTTTTATGGCCAAAAAATAGG
	H001_CUB_14_|	 1	------TAAGGGGTATGCAAACCATACTACTAAAAATCCAAACGAATA-TGAAATTAAGATGAAAGAAATTTAAGATCTAACAGCAAAATTCACTGGCAAATATATACCTTTACCCAACATCCCGTTAAATCAAGCATTAATGCGCAGTAAGAGCCTACCTACAAGTCCATATCTTAATGCCAACGGTTATTG---AAGGTGAGGGACAATGACTGTGGGGGTTTCACTCAGTGAATTATTCCTGGCATTTGGTTCCTACTTCAGGGCCATCAATTGATATT----ATCCCTCACACTTTCATCGACGCTTG---CATAAGTTAATG-----GTGGAAAACATAAGCGGGAG--CAACCCCCATGCCGAGCGTTCTTTCCATCGGGCATCTGGTTCCTTTTTTCTTCTTTTCCTTTCAA-TAGACATTTCACAGTGAACGCGATCTAACTGAGAAAGGTGGAACACACCCTAGGAC--------TCCCCGGATTATA------GCTGAATGTTGGAAAGACTTTCTAA------------AAAG------AGTAGCATATTAGGTTATCATGAGCATAATTGAGGATATTTACCAGTAATATATCTAAGTGTCCCTCTCTCGGCTTTTTAGCGTTAAACCCCCCTACCCCCCT--AAACTGCTAGATTATCTAACACTCCTGTAAACCC---CCCGGAACCA---GGAAAATCTCTAGTAGTTTTTTTATGGCCAAAAAATAGG
	H001_JAM_9_|	 1	------TAAGGGGTATGCAAACCATACTACTAAAAATCCAAACGAATA-TGAAATTAAGATGAAAGAAATTTAAGATCTAACAGCAAAATTCACTGGCAAATATATACCTTTACCCAACATCCCGTTAAATCAAGCATTAATGCGCAGTAAGAGCCTACCTACAAGTCCATATCTTAATGCCAACGGTTATTG---AAGGTGAGGGACAATGACTGTGGGGGTTTCACTCAGTGAATTATTCCTGGCATTTGGTTCCTACTTCAGGGCCATCAATTGATATT----ATCCCTCACACTTTCATCGACGCTTG---CATAAGTTAATG-----GTGGAAAACATAAGCGGGAG--CAACCCCCATGCCGAGCGTTCTTTCCATCGGGCATCTGGTTCCTTTTTTCTTCTTTTCCTTTCAA-TAGACATTTCACAGTGAACGCGATCTAACTGAGAAAGGTGGAACACACCCTAGGAC--------TCCCCGGATTATA------GCTGAATGTTGGAAAGACTTTCTAA------------AAAG------AGTAGCATATTAGGTTATCATGAGCATAATTGAGGATATTTACCAGTAATATATCTAAGTGTCCCTCTCTCGGCTTTTTAGCGTTAAACCCCCCTACCCCCCT--AAACTGCTAGATTATCTAACACTCCTGTAAACCC---CCCGGAACCA---GGAAAATCTCTAGTAGTTTTTTTATGGCCAAAAAATAGG
	H001_CAY_53_|	 1	------TAAGGGGTATGCAAACCATACTACTAAAAATCCAAACGAATA-TGAAATTAAGATGAAAGAAATTTAAGATCTAACAGCAAAATTCACTGGCAAATATATACCTTTACCCAACATCCCGTTAAATCAAGCATTAATGCGCAGTAAGAGCCTACCTACAAGTCCATATCTTAATGCCAACGGTTATTG---AAGGTGAGGGACAATGACTGTGGGGGTTTCACTCAGTGAATTATTCCTGGCATTTGGTTCCTACTTCAGGGCCATCAATTGATATT----ATCCCTCACACTTTCATCGACGCTTG---CATAAGTTAATG-----GTGGAAAACATAAGCGGGAG--CAACCCCCATGCCGAGCGTTCTTTCCATCGGGCATCTGGTTCCTTTTTTCTTCTTTTCCTTTCAA-TAGACATTTCACAGTGAACGCGATCTAACTGAGAAAGGTGGAACACACCCTAGGAC--------TCCCCGGATTATA------GCTGAATGTTGGAAAGACTTTCTAA------------AAAG------AGTAGCATATTAGGTTATCATGAGCATAATTGAGGATATTTACCAGTAATATATCTAAGTGTCCCTCTCTCGGCTTTTTAGCGTTAAACCCCCCTACCCCCCT--AAACTGCTAGATTATCTAACACTCCTGTAAACCC---CCCGGAACCA---GGAAAATCTCTAGTAGTTTTTTTATGGCCAAAAAATAGG
	H001_HON_2_|	 1	------TAAGGGGTATGCAAACCATACTACTAAAAATCCAAACGAATA-TGAAATTAAGATGAAAGAAATTTAAGATCTAACAGCAAAATTCACTGGCAAATATATACCTTTACCCAACATCCCGTTAAATCAAGCATTAATGCGCAGTAAGAGCCTACCTACAAGTCCATATCTTAATGCCAACGGTTATTG---AAGGTGAGGGACAATGACTGTGGGGGTTTCACTCAGTGAATTATTCCTGGCATTTGGTTCCTACTTCAGGGCCATCAATTGATATT----ATCCCTCACACTTTCATCGACGCTTG---CATAAGTTAATG-----GTGGAAAACATAAGCGGGAG--CAACCCCCATGCCGAGCGTTCTTTCCATCGGGCATCTGGTTCCTTTTTTCTTCTTTTCCTTTCAA-TAGACATTTCACAGTGAACGCGATCTAACTGAGAAAGGTGGAACACACCCTAGGAC--------TCCCCGGATTATA------GCTGAATGTTGGAAAGACTTTCTAA------------AAAG------AGTAGCATATTAGGTTATCATGAGCATAATTGAGGATATTTACCAGTAATATATCTAAGTGTCCCTCTCTCGGCTTTTTAGCGTTAAACCCCCCTACCCCCCT--AAACTGCTAGATTATCTAACACTCCTGTAAACCC---CCCGGAACCA---GGAAAATCTCTAGTAGTTTTTTTATGGCCAAAAAATAGG
	H001_CAY_17_|	 1	------TAAGGGGTATGCAAACCATACTACTAAAAATCCAAACGAATA-TGAAATTAAGATGAAAGAAATTTAAGATCTAACAGCAAAATTCACTGGCAAATATATACCTTTACCCAACATCCCGTTAAATCAAGCATTAATGCGCAGTAAGAGCCTACCTACAAGTCCATATCTTAATGCCAACGGTTATTG---AAGGTGAGGGACAATGACTGTGGGGGTTTCACTCAGTGAATTATTCCTGGCATTTGGTTCCTACTTCAGGGCCATCAATTGATATT----ATCCCTCACACTTTCATCGACGCTTG---CATAAGTTAATG-----GTGGAAAACATAAGCGGGAG--CAACCCCCATGCCGAGCGTTCTTTCCATCGGGCATCTGGTTCCTTTTTTCTTCTTTTCCTTTCAA-TAGACATTTCACAGTGAACGCGATCTAACTGAGAAAGGTGGAACACACCCTAGGAC--------TCCCCGGATTATA------GCTGAATGTTGGAAAGACTTTCTAA------------AAAG------AGTAGCATATTAGGTTATCATGAGCATAATTGAGGATATTTACCAGTAATATATCTAAGTGTCCCTCTCTCGGCTTTTTAGCGTTAAACCCCCCTACCCCCCT--AAACTGCTAGATTATCTAACACTCCTGTAAACCC---CCCGGAACCA---GGAAAATCTCTAGTAGTTTTTTTATGGCCAAAAAATAGG
	H001_SA_22_|	 1	------TAAGGGGTATGCAAACCATACTACTAAAAATCCAAACGAATA-TGAAATTAAGATGAAAGAAATTTAAGATCTAACAGCAAAATTCACTGGCAAATATATACCTTTACCCAACATCCCGTTAAATCAAGCATTAATGCGCAGTAAGAGCCTACCTACAAGTCCATATCTTAATGCCAACGGTTATTG---AAGGTGAGGGACAATGACTGTGGGGGTTTCACTCAGTGAATTATTCCTGGCATTTGGTTCCTACTTCAGGGCCATCAATTGATATT----ATCCCTCACACTTTCATCGACGCTTG---CATAAGTTAATG-----GTGGAAAACATAAGCGGGAG--CAACCCCCATGCCGAGCGTTCTTTCCATCGGGCATCTGGTTCCTTTTTTCTTCTTTTCCTTTCAA-TAGACATTTCACAGTGAACGCGATCTAACTGAGAAAGGTGGAACACACCCTAGGAC--------TCCCCGGATTATA------GCTGAATGTTGGAAAGACTTTCTAA------------AAAG------AGTAGCATATTAGGTTATCATGAGCATAATTGAGGATATTTACCAGTAATATATCTAAGTGTCCCTCTCTCGGCTTTTTAGCGTTAAACCCCCCTACCCCCCT--AAACTGCTAGATTATCTAACACTCCTGTAAACCC---CCCGGAACCA---GGAAAATCTCTAGTAGTTTTTTTATGGCCAAAAAATAGG
	H001_PR_55_|	 1	------TAAGGGGTATGCAAACCATACTACTAAAAATCCAAACGAATA-TGAAATTAAGATGAAAGAAATTTAAGATCTAACAGCAAAATTCACTGGCAAATATATACCTTTACCCAACATCCCGTTAAATCAAGCATTAATGCGCAGTAAGAGCCTACCTACAAGTCCATATCTTAATGCCAACGGTTATTG---AAGGTGAGGGACAATGACTGTGGGGGTTTCACTCAGTGAATTATTCCTGGCATTTGGTTCCTACTTCAGGGCCATCAATTGATATT----ATCCCTCACACTTTCATCGACGCTTG---CATAAGTTAATG-----GTGGAAAACATAAGCGGGAG--CAACCCCCATGCCGAGCGTTCTTTCCATCGGGCATCTGGTTCCTTTTTTCTTCTTTTCCTTTCAA-TAGACATTTCACAGTGAACGCGATCTAACTGAGAAAGGTGGAACACACCCTAGGAC--------TCCCCGGATTATA------GCTGAATGTTGGAAAGACTTTCTAA------------AAAG------AGTAGCATATTAGGTTATCATGAGCATAATTGAGGATATTTACCAGTAATATATCTAAGTGTCCCTCTCTCGGCTTTTTAGCGTTAAACCCCCCTACCCCCCT--AAACTGCTAGATTATCTAACACTCCTGTAAACCC---CCCGGAACCA---GGAAAATCTCTAGTAGTTTTTTTATGGCCAAAAAATAGG
	H001_PAN_3_|	 1	------TAAGGGGTATGCAAACCATACTACTAAAAATCCAAACGAATA-TGAAATTAAGATGAAAGAAATTTAAGATCTAACAGCAAAATTCACTGGCAAATATATACCTTTACCCAACATCCCGTTAAATCAAGCATTAATGCGCAGTAAGAGCCTACCTACAAGTCCATATCTTAATGCCAACGGTTATTG---AAGGTGAGGGACAATGACTGTGGGGGTTTCACTCAGTGAATTATTCCTGGCATTTGGTTCCTACTTCAGGGCCATCAATTGATATT----ATCCCTCACACTTTCATCGACGCTTG---CATAAGTTAATG-----GTGGAAAACATAAGCGGGAG--CAACCCCCATGCCGAGCGTTCTTTCCATCGGGCATCTGGTTCCTTTTTTCTTCTTTTCCTTTCAA-TAGACATTTCACAGTGAACGCGATCTAACTGAGAAAGGTGGAACACACCCTAGGAC--------TCCCCGGATTATA------GCTGAATGTTGGAAAGACTTTCTAA------------AAAG------AGTAGCATATTAGGTTATCATGAGCATAATTGAGGATATTTACCAGTAATATATCTAAGTGTCCCTCTCTCGGCTTTTTAGCGTTAAACCCCCCTACCCCCCT--AAACTGCTAGATTATCTAACACTCCTGTAAACCC---CCCGGAACCA---GGAAAATCTCTAGTAGTTTTTTTATGGCCAAAAAATAGG
	H001_PR_43_|	 1	------TAAGGGGTATGCAAACCATACTACTAAAAATCCAAACGAATA-TGAAATTAAGATGAAAGAAATTTAAGATCTAACAGCAAAATTCACTGGCAAATATATACCTTTACCCAACATCCCGTTAAATCAAGCATTAATGCGCAGTAAGAGCCTACCTACAAGTCCATATCTTAATGCCAACGGTTATTG---AAGGTGAGGGACAATGACTGTGGGGGTTTCACTCAGTGAATTATTCCTGGCATTTGGTTCCTACTTCAGGGCCATCAATTGATATT----ATCCCTCACACTTTCATCGACGCTTG---CATAAGTTAATG-----GTGGAAAACATAAGCGGGAG--CAACCCCCATGCCGAGCGTTCTTTCCATCGGGCATCTGGTTCCTTTTTTCTTCTTTTCCTTTCAA-TAGACATTTCACAGTGAACGCGATCTAACTGAGAAAGGTGGAACACACCCTAGGAC--------TCCCCGGATTATA------GCTGAATGTTGGAAAGACTTTCTAA------------AAAG------AGTAGCATATTAGGTTATCATGAGCATAATTGAGGATATTTACCAGTAATATATCTAAGTGTCCCTCTCTCGGCTTTTTAGCGTTAAACCCCCCTACCCCCCT--AAACTGCTAGATTATCTAACACTCCTGTAAACCC---CCCGGAACCA---GGAAAATCTCTAGTAGTTTTTTTATGGCCAAAAAATAGG
	H001_SA_10_|	 1	------TAAGGGGTATGCAAACCATACTACTAAAAATCCAAACGAATA-TGAAATTAAGATGAAAGAAATTTAAGATCTAACAGCAAAATTCACTGGCAAATATATACCTTTACCCAACATCCCGTTAAATCAAGCATTAATGCGCAGTAAGAGCCTACCTACAAGTCCATATCTTAATGCCAACGGTTATTG---AAGGTGAGGGACAATGACTGTGGGGGTTTCACTCAGTGAATTATTCCTGGCATTTGGTTCCTACTTCAGGGCCATCAATTGATATT----ATCCCTCACACTTTCATCGACGCTTG---CATAAGTTAATG-----GTGGAAAACATAAGCGGGAG--CAACCCCCATGCCGAGCGTTCTTTCCATCGGGCATCTGGTTCCTTTTTTCTTCTTTTCCTTTCAA-TAGACATTTCACAGTGAACGCGATCTAACTGAGAAAGGTGGAACACACCCTAGGAC--------TCCCCGGATTATA------GCTGAATGTTGGAAAGACTTTCTAA------------AAAG------AGTAGCATATTAGGTTATCATGAGCATAATTGAGGATATTTACCAGTAATATATCTAAGTGTCCCTCTCTCGGCTTTTTAGCGTTAAACCCCCCTACCCCCCT--AAACTGCTAGATTATCTAACACTCCTGTAAACCC---CCCGGAACCA---GGAAAATCTCTAGTAGTTTTTTTATGGCCAAAAAATAGG
	H001_PR_19_|	 1	------TAAGGGGTATGCAAACCATACTACTAAAAATCCAAACGAATA-TGAAATTAAGATGAAAGAAATTTAAGATCTAACAGCAAAATTCACTGGCAAATATATACCTTTACCCAACATCCCGTTAAATCAAGCATTAATGCGCAGTAAGAGCCTACCTACAAGTCCATATCTTAATGCCAACGGTTATTG---AAGGTGAGGGACAATGACTGTGGGGGTTTCACTCAGTGAATTATTCCTGGCATTTGGTTCCTACTTCAGGGCCATCAATTGATATT----ATCCCTCACACTTTCATCGACGCTTG---CATAAGTTAATG-----GTGGAAAACATAAGCGGGAG--CAACCCCCATGCCGAGCGTTCTTTCCATCGGGCATCTGGTTCCTTTTTTCTTCTTTTCCTTTCAA-TAGACATTTCACAGTGAACGCGATCTAACTGAGAAAGGTGGAACACACCCTAGGAC--------TCCCCGGATTATA------GCTGAATGTTGGAAAGACTTTCTAA------------AAAG------AGTAGCATATTAGGTTATCATGAGCATAATTGAGGATATTTACCAGTAATATATCTAAGTGTCCCTCTCTCGGCTTTTTAGCGTTAAACCCCCCTACCCCCCT--AAACTGCTAGATTATCTAACACTCCTGTAAACCC---CCCGGAACCA---GGAAAATCTCTAGTAGTTTTTTTATGGCCAAAAAATAGG
	H001_PR_67_|	 1	------TAAGGGGTATGCAAACCATACTACTAAAAATCCAAACGAATA-TGAAATTAAGATGAAAGAAATTTAAGATCTAACAGCAAAATTCACTGGCAAATATATACCTTTACCCAACATCCCGTTAAATCAAGCATTAATGCGCAGTAAGAGCCTACCTACAAGTCCATATCTTAATGCCAACGGTTATTG---AAGGTGAGGGACAATGACTGTGGGGGTTTCACTCAGTGAATTATTCCTGGCATTTGGTTCCTACTTCAGGGCCATCAATTGATATT----ATCCCTCACACTTTCATCGACGCTTG---CATAAGTTAATG-----GTGGAAAACATAAGCGGGAG--CAACCCCCATGCCGAGCGTTCTTTCCATCGGGCATCTGGTTCCTTTTTTCTTCTTTTCCTTTCAA-TAGACATTTCACAGTGAACGCGATCTAACTGAGAAAGGTGGAACACACCCTAGGAC--------TCCCCGGATTATA------GCTGAATGTTGGAAAGACTTTCTAA------------AAAG------AGTAGCATATTAGGTTATCATGAGCATAATTGAGGATATTTACCAGTAATATATCTAAGTGTCCCTCTCTCGGCTTTTTAGCGTTAAACCCCCCTACCCCCCT--AAACTGCTAGATTATCTAACACTCCTGTAAACCC---CCCGGAACCA---GGAAAATCTCTAGTAGTTTTTTTATGGCCAAAAAATAGG
	H001_PR_79_|	 1	------TAAGGGGTATGCAAACCATACTACTAAAAATCCAAACGAATA-TGAAATTAAGATGAAAGAAATTTAAGATCTAACAGCAAAATTCACTGGCAAATATATACCTTTACCCAACATCCCGTTAAATCAAGCATTAATGCGCAGTAAGAGCCTACCTACAAGTCCATATCTTAATGCCAACGGTTATTG---AAGGTGAGGGACAATGACTGTGGGGGTTTCACTCAGTGAATTATTCCTGGCATTTGGTTCCTACTTCAGGGCCATCAATTGATATT----ATCCCTCACACTTTCATCGACGCTTG---CATAAGTTAATG-----GTGGAAAACATAAGCGGGAG--CAACCCCCATGCCGAGCGTTCTTTCCATCGGGCATCTGGTTCCTTTTTTCTTCTTTTCCTTTCAA-TAGACATTTCACAGTGAACGCGATCTAACTGAGAAAGGTGGAACACACCCTAGGAC--------TCCCCGGATTATA------GCTGAATGTTGGAAAGACTTTCTAA------------AAAG------AGTAGCATATTAGGTTATCATGAGCATAATTGAGGATATTTACCAGTAATATATCTAAGTGTCCCTCTCTCGGCTTTTTAGCGTTAAACCCCCCTACCCCCCT--AAACTGCTAGATTATCTAACACTCCTGTAAACCC---CCCGGAACCA---GGAAAATCTCTAGTAGTTTTTTTATGGCCAAAAAATAGG
	H001_PR_7_|	 1	------TAAGGGGTATGCAAACCATACTACTAAAAATCCAAACGAATA-TGAAATTAAGATGAAAGAAATTTAAGATCTAACAGCAAAATTCACTGGCAAATATATACCTTTACCCAACATCCCGTTAAATCAAGCATTAATGCGCAGTAAGAGCCTACCTACAAGTCCATATCTTAATGCCAACGGTTATTG---AAGGTGAGGGACAATGACTGTGGGGGTTTCACTCAGTGAATTATTCCTGGCATTTGGTTCCTACTTCAGGGCCATCAATTGATATT----ATCCCTCACACTTTCATCGACGCTTG---CATAAGTTAATG-----GTGGAAAACATAAGCGGGAG--CAACCCCCATGCCGAGCGTTCTTTCCATCGGGCATCTGGTTCCTTTTTTCTTCTTTTCCTTTCAA-TAGACATTTCACAGTGAACGCGATCTAACTGAGAAAGGTGGAACACACCCTAGGAC--------TCCCCGGATTATA------GCTGAATGTTGGAAAGACTTTCTAA------------AAAG------AGTAGCATATTAGGTTATCATGAGCATAATTGAGGATATTTACCAGTAATATATCTAAGTGTCCCTCTCTCGGCTTTTTAGCGTTAAACCCCCCTACCCCCCT--AAACTGCTAGATTATCTAACACTCCTGTAAACCC---CCCGGAACCA---GGAAAATCTCTAGTAGTTTTTTTATGGCCAAAAAATAGG
	H001_SM_35_|	 1	------TAAGGGGTATGCAAACCATACTACTAAAAATCCAAACGAATA-TGAAATTAAGATGAAAGAAATTTAAGATCTAACAGCAAAATTCACTGGCAAATATATACCTTTACCCAACATCCCGTTAAATCAAGCATTAATGCGCAGTAAGAGCCTACCTACAAGTCCATATCTTAATGCCAACGGTTATTG---AAGGTGAGGGACAATGACTGTGGGGGTTTCACTCAGTGAATTATTCCTGGCATTTGGTTCCTACTTCAGGGCCATCAATTGATATT----ATCCCTCACACTTTCATCGACGCTTG---CATAAGTTAATG-----GTGGAAAACATAAGCGGGAG--CAACCCCCATGCCGAGCGTTCTTTCCATCGGGCATCTGGTTCCTTTTTTCTTCTTTTCCTTTCAA-TAGACATTTCACAGTGAACGCGATCTAACTGAGAAAGGTGGAACACACCCTAGGAC--------TCCCCGGATTATA------GCTGAATGTTGGAAAGACTTTCTAA------------AAAG------AGTAGCATATTAGGTTATCATGAGCATAATTGAGGATATTTACCAGTAATATATCTAAGTGTCCCTCTCTCGGCTTTTTAGCGTTAAACCCCCCTACCCCCCT--AAACTGCTAGATTATCTAACACTCCTGTAAACCC---CCCGGAACCA---GGAAAATCTCTAGTAGTTTTTTTATGGCCAAAAAATAGG
	H001_PR_31_|	 1	------TAAGGGGTATGCAAACCATACTACTAAAAATCCAAACGAATA-TGAAATTAAGATGAAAGAAATTTAAGATCTAACAGCAAAATTCACTGGCAAATATATACCTTTACCCAACATCCCGTTAAATCAAGCATTAATGCGCAGTAAGAGCCTACCTACAAGTCCATATCTTAATGCCAACGGTTATTG---AAGGTGAGGGACAATGACTGTGGGGGTTTCACTCAGTGAATTATTCCTGGCATTTGGTTCCTACTTCAGGGCCATCAATTGATATT----ATCCCTCACACTTTCATCGACGCTTG---CATAAGTTAATG-----GTGGAAAACATAAGCGGGAG--CAACCCCCATGCCGAGCGTTCTTTCCATCGGGCATCTGGTTCCTTTTTTCTTCTTTTCCTTTCAA-TAGACATTTCACAGTGAACGCGATCTAACTGAGAAAGGTGGAACACACCCTAGGAC--------TCCCCGGATTATA------GCTGAATGTTGGAAAGACTTTCTAA------------AAAG------AGTAGCATATTAGGTTATCATGAGCATAATTGAGGATATTTACCAGTAATATATCTAAGTGTCCCTCTCTCGGCTTTTTAGCGTTAAACCCCCCTACCCCCCT--AAACTGCTAGATTATCTAACACTCCTGTAAACCC---CCCGGAACCA---GGAAAATCTCTAGTAGTTTTTTTATGGCCAAAAAATAGG
	H001_SM_11_|	 1	------TAAGGGGTATGCAAACCATACTACTAAAAATCCAAACGAATA-TGAAATTAAGATGAAAGAAATTTAAGATCTAACAGCAAAATTCACTGGCAAATATATACCTTTACCCAACATCCCGTTAAATCAAGCATTAATGCGCAGTAAGAGCCTACCTACAAGTCCATATCTTAATGCCAACGGTTATTG---AAGGTGAGGGACAATGACTGTGGGGGTTTCACTCAGTGAATTATTCCTGGCATTTGGTTCCTACTTCAGGGCCATCAATTGATATT----ATCCCTCACACTTTCATCGACGCTTG---CATAAGTTAATG-----GTGGAAAACATAAGCGGGAG--CAACCCCCATGCCGAGCGTTCTTTCCATCGGGCATCTGGTTCCTTTTTTCTTCTTTTCCTTTCAA-TAGACATTTCACAGTGAACGCGATCTAACTGAGAAAGGTGGAACACACCCTAGGAC--------TCCCCGGATTATA------GCTGAATGTTGGAAAGACTTTCTAA------------AAAG------AGTAGCATATTAGGTTATCATGAGCATAATTGAGGATATTTACCAGTAATATATCTAAGTGTCCCTCTCTCGGCTTTTTAGCGTTAAACCCCCCTACCCCCCT--AAACTGCTAGATTATCTAACACTCCTGTAAACCC---CCCGGAACCA---GGAAAATCTCTAGTAGTTTTTTTATGGCCAAAAAATAGG
	H001_PR_91_|	 1	------TAAGGGGTATGCAAACCATACTACTAAAAATCCAAACGAATA-TGAAATTAAGATGAAAGAAATTTAAGATCTAACAGCAAAATTCACTGGCAAATATATACCTTTACCCAACATCCCGTTAAATCAAGCATTAATGCGCAGTAAGAGCCTACCTACAAGTCCATATCTTAATGCCAACGGTTATTG---AAGGTGAGGGACAATGACTGTGGGGGTTTCACTCAGTGAATTATTCCTGGCATTTGGTTCCTACTTCAGGGCCATCAATTGATATT----ATCCCTCACACTTTCATCGACGCTTG---CATAAGTTAATG-----GTGGAAAACATAAGCGGGAG--CAACCCCCATGCCGAGCGTTCTTTCCATCGGGCATCTGGTTCCTTTTTTCTTCTTTTCCTTTCAA-TAGACATTTCACAGTGAACGCGATCTAACTGAGAAAGGTGGAACACACCCTAGGAC--------TCCCCGGATTATA------GCTGAATGTTGGAAAGACTTTCTAA------------AAAG------AGTAGCATATTAGGTTATCATGAGCATAATTGAGGATATTTACCAGTAATATATCTAAGTGTCCCTCTCTCGGCTTTTTAGCGTTAAACCCCCCTACCCCCCT--AAACTGCTAGATTATCTAACACTCCTGTAAACCC---CCCGGAACCA---GGAAAATCTCTAGTAGTTTTTTTATGGCCAAAAAATAGG
	H001_SM_71_|	 1	------TAAGGGGTATGCAAACCATACTACTAAAAATCCAAACGAATA-TGAAATTAAGATGAAAGAAATTTAAGATCTAACAGCAAAATTCACTGGCAAATATATACCTTTACCCAACATCCCGTTAAATCAAGCATTAATGCGCAGTAAGAGCCTACCTACAAGTCCATATCTTAATGCCAACGGTTATTG---AAGGTGAGGGACAATGACTGTGGGGGTTTCACTCAGTGAATTATTCCTGGCATTTGGTTCCTACTTCAGGGCCATCAATTGATATT----ATCCCTCACACTTTCATCGACGCTTG---CATAAGTTAATG-----GTGGAAAACATAAGCGGGAG--CAACCCCCATGCCGAGCGTTCTTTCCATCGGGCATCTGGTTCCTTTTTTCTTCTTTTCCTTTCAA-TAGACATTTCACAGTGAACGCGATCTAACTGAGAAAGGTGGAACACACCCTAGGAC--------TCCCCGGATTATA------GCTGAATGTTGGAAAGACTTTCTAA------------AAAG------AGTAGCATATTAGGTTATCATGAGCATAATTGAGGATATTTACCAGTAATATATCTAAGTGTCCCTCTCTCGGCTTTTTAGCGTTAAACCCCCCTACCCCCCT--AAACTGCTAGATTATCTAACACTCCTGTAAACCC---CCCGGAACCA---GGAAAATCTCTAGTAGTTTTTTTATGGCCAAAAAATAGG
	H001_SM_23_|	 1	------TAAGGGGTATGCAAACCATACTACTAAAAATCCAAACGAATA-TGAAATTAAGATGAAAGAAATTTAAGATCTAACAGCAAAATTCACTGGCAAATATATACCTTTACCCAACATCCCGTTAAATCAAGCATTAATGCGCAGTAAGAGCCTACCTACAAGTCCATATCTTAATGCCAACGGTTATTG---AAGGTGAGGGACAATGACTGTGGGGGTTTCACTCAGTGAATTATTCCTGGCATTTGGTTCCTACTTCAGGGCCATCAATTGATATT----ATCCCTCACACTTTCATCGACGCTTG---CATAAGTTAATG-----GTGGAAAACATAAGCGGGAG--CAACCCCCATGCCGAGCGTTCTTTCCATCGGGCATCTGGTTCCTTTTTTCTTCTTTTCCTTTCAA-TAGACATTTCACAGTGAACGCGATCTAACTGAGAAAGGTGGAACACACCCTAGGAC--------TCCCCGGATTATA------GCTGAATGTTGGAAAGACTTTCTAA------------AAAG------AGTAGCATATTAGGTTATCATGAGCATAATTGAGGATATTTACCAGTAATATATCTAAGTGTCCCTCTCTCGGCTTTTTAGCGTTAAACCCCCCTACCCCCCT--AAACTGCTAGATTATCTAACACTCCTGTAAACCC---CCCGGAACCA---GGAAAATCTCTAGTAGTTTTTTTATGGCCAAAAAATAGG
	H001_SM_47_|	 1	------TAAGGGGTATGCAAACCATACTACTAAAAATCCAAACGAATA-TGAAATTAAGATGAAAGAAATTTAAGATCTAACAGCAAAATTCACTGGCAAATATATACCTTTACCCAACATCCCGTTAAATCAAGCATTAATGCGCAGTAAGAGCCTACCTACAAGTCCATATCTTAATGCCAACGGTTATTG---AAGGTGAGGGACAATGACTGTGGGGGTTTCACTCAGTGAATTATTCCTGGCATTTGGTTCCTACTTCAGGGCCATCAATTGATATT----ATCCCTCACACTTTCATCGACGCTTG---CATAAGTTAATG-----GTGGAAAACATAAGCGGGAG--CAACCCCCATGCCGAGCGTTCTTTCCATCGGGCATCTGGTTCCTTTTTTCTTCTTTTCCTTTCAA-TAGACATTTCACAGTGAACGCGATCTAACTGAGAAAGGTGGAACACACCCTAGGAC--------TCCCCGGATTATA------GCTGAATGTTGGAAAGACTTTCTAA------------AAAG------AGTAGCATATTAGGTTATCATGAGCATAATTGAGGATATTTACCAGTAATATATCTAAGTGTCCCTCTCTCGGCTTTTTAGCGTTAAACCCCCCTACCCCCCT--AAACTGCTAGATTATCTAACACTCCTGTAAACCC---CCCGGAACCA---GGAAAATCTCTAGTAGTTTTTTTATGGCCAAAAAATAGG
	H001_SM_95_|	 1	------TAAGGGGTATGCAAACCATACTACTAAAAATCCAAACGAATA-TGAAATTAAGATGAAAGAAATTTAAGATCTAACAGCAAAATTCACTGGCAAATATATACCTTTACCCAACATCCCGTTAAATCAAGCATTAATGCGCAGTAAGAGCCTACCTACAAGTCCATATCTTAATGCCAACGGTTATTG---AAGGTGAGGGACAATGACTGTGGGGGTTTCACTCAGTGAATTATTCCTGGCATTTGGTTCCTACTTCAGGGCCATCAATTGATATT----ATCCCTCACACTTTCATCGACGCTTG---CATAAGTTAATG-----GTGGAAAACATAAGCGGGAG--CAACCCCCATGCCGAGCGTTCTTTCCATCGGGCATCTGGTTCCTTTTTTCTTCTTTTCCTTTCAA-TAGACATTTCACAGTGAACGCGATCTAACTGAGAAAGGTGGAACACACCCTAGGAC--------TCCCCGGATTATA------GCTGAATGTTGGAAAGACTTTCTAA------------AAAG------AGTAGCATATTAGGTTATCATGAGCATAATTGAGGATATTTACCAGTAATATATCTAAGTGTCCCTCTCTCGGCTTTTTAGCGTTAAACCCCCCTACCCCCCT--AAACTGCTAGATTATCTAACACTCCTGTAAACCC---CCCGGAACCA---GGAAAATCTCTAGTAGTTTTTTTATGGCCAAAAAATAGG
	H001_USVI_6_|	 1	------TAAGGGGTATGCAAACCATACTACTAAAAATCCAAACGAATA-TGAAATTAAGATGAAAGAAATTTAAGATCTAACAGCAAAATTCACTGGCAAATATATACCTTTACCCAACATCCCGTTAAATCAAGCATTAATGCGCAGTAAGAGCCTACCTACAAGTCCATATCTTAATGCCAACGGTTATTG---AAGGTGAGGGACAATGACTGTGGGGGTTTCACTCAGTGAATTATTCCTGGCATTTGGTTCCTACTTCAGGGCCATCAATTGATATT----ATCCCTCACACTTTCATCGACGCTTG---CATAAGTTAATG-----GTGGAAAACATAAGCGGGAG--CAACCCCCATGCCGAGCGTTCTTTCCATCGGGCATCTGGTTCCTTTTTTCTTCTTTTCCTTTCAA-TAGACATTTCACAGTGAACGCGATCTAACTGAGAAAGGTGGAACACACCCTAGGAC--------TCCCCGGATTATA------GCTGAATGTTGGAAAGACTTTCTAA------------AAAG------AGTAGCATATTAGGTTATCATGAGCATAATTGAGGATATTTACCAGTAATATATCTAAGTGTCCCTCTCTCGGCTTTTTAGCGTTAAACCCCCCTACCCCCCT--AAACTGCTAGATTATCTAACACTCCTGTAAACCC---CCCGGAACCA---GGAAAATCTCTAGTAGTTTTTTTATGGCCAAAAAATAGG
[truncated: 578,527 more chars]
